# Supplementary material for: Wireless light energy harvesting and communication in a waterproof GaN optoelectronic system
Source: Commun Eng. 2022 Jul 7;1:16. doi: 10.1038/s44172-022-00016-5 (PMC10956059; doi:10.1038/s44172-022-00016-5)
Supplement: Supplementary file 7 — Supplementary Data 1 [file 44172_2022_16_MOESM7_ESM.zip]

Archive with 7 entries (6 files):
- Supplementary Data 1/
- Supplementary Data 1/Figure2a.xlsx
- Supplementary Data 1/Figure2b.xlsx
- Supplementary Data 1/Figure2c.xlsx
- Supplementary Data 1/Figure2d.xlsx
- Supplementary Data 1/Figure2e.xlsx
- Supplementary Data 1/Figure2f.xlsx
