# Supplementary material for: Wireless light energy harvesting and communication in a waterproof GaN optoelectronic system
Source: Commun Eng. 2022 Jul 7;1:16. doi: 10.1038/s44172-022-00016-5 (PMC10956059; doi:10.1038/s44172-022-00016-5)
Supplement: Supplementary file 7 — Supplementary Data 1 [file 44172_2022_16_MOESM7_ESM.zip › Supplementary Data 1/Figure2a.xlsx]

## Sheet: Sheet1
Long name	Voltage	Current	Current
Units	V	mA	mA
Comments		illumination	dark
1	-1.986	0.00023907	3.97497e-06
2	-1.979	0.000238433	3.98067e-06
3	-1.972	0.000237824	4.0325e-06
4	-1.965	0.000237241	4.12077e-06
5	-1.958	0.000236686	4.23581e-06
6	-1.951	0.000236159	4.36794e-06
7	-1.944	0.000235658	4.50749e-06
8	-1.937	0.000235185	4.64477e-06
9	-1.93	0.000234738	4.77011e-06
10	-1.923	0.000235029	4.63725e-06
11	-1.916	0.000234325	4.57034e-06
12	-1.909	0.000233413	4.71062e-06
13	-1.902	0.000233321	4.57961e-06
14	-1.895	0.000233107	5.09883e-06
15	-1.888	0.000232865	4.88328e-06
16	-1.881	0.000233206	4.48319e-06
17	-1.874	0.000233558	4.56819e-06
18	-1.867	0.000232898	4.23291e-06
19	-1.86	0.000232327	4.85794e-06
20	-1.853	0.000232798	4.58201e-06
21	-1.846	0.000233645	4.49721e-06
22	-1.839	0.0002337	4.4854e-06
23	-1.832	0.000233648	4.33954e-06
24	-1.825	0.000233319	3.83221e-06
25	-1.818	0.000232132	3.87512e-06
26	-1.811	0.000231113	4.18387e-06
27	-1.804	0.000231095	4.37167e-06
28	-1.797	0.000231259	4.54982e-06
29	-1.79	0.000230798	4.50886e-06
30	-1.783	0.000230655	4.15522e-06
31	-1.776	0.000230169	4.27779e-06
32	-1.769	0.000229499	4.46247e-06
33	-1.762	0.000229716	4.49578e-06
34	-1.755	0.000230224	4.55432e-06
35	-1.748	0.000230373	4.56287e-06
36	-1.741	0.000229907	3.9633e-06
37	-1.734	0.000229812	4.39171e-06
38	-1.727	0.000230308	4.00948e-06
39	-1.72	0.000231119	4.27159e-06
40	-1.713	0.000231073	3.55134e-06
41	-1.706	0.000230661	3.83905e-06
42	-1.699	0.000230786	3.90375e-06
43	-1.692	0.000229943	3.79471e-06
44	-1.685	0.000228561	3.57701e-06
45	-1.678	0.000228431	4.48382e-06
46	-1.671	0.000228108	4.3205e-06
47	-1.664	0.000226499	5.07066e-06
48	-1.657	0.000225757	5.08305e-06
49	-1.65	0.00022577	5.12744e-06
50	-1.643	0.000225122	5.32865e-06
51	-1.636	0.000223806	5.55019e-06
52	-1.629	0.000223685	5.54628e-06
53	-1.622	0.000224714	5.59233e-06
54	-1.615	0.000224567	5.50707e-06
55	-1.608	0.000224181	5.04778e-06
56	-1.601	0.000224503	4.83655e-06
57	-1.594	0.000225539	4.63218e-06
58	-1.587	0.00022544	4.49456e-06
59	-1.58	0.000225288	4.12158e-06
60	-1.573	0.000225823	4.1402e-06
61	-1.566	0.000225946	4.34837e-06
62	-1.559	0.000225213	4.1741e-06
63	-1.552	0.000225275	4.05833e-06
64	-1.545	0.000225922	4.28431e-06
65	-1.538	0.0002257	4.73916e-06
66	-1.531	0.000224548	4.78561e-06
67	-1.524	0.000224504	5.23207e-06
68	-1.517	0.000225084	4.86098e-06
69	-1.51	0.000223887	4.98478e-06
70	-1.503	0.000223582	4.93835e-06
71	-1.496	0.000223909	4.9813e-06
72	-1.489	0.000223967	4.793e-06
73	-1.482	0.000223211	5.08718e-06
74	-1.475	0.00022326	4.99602e-06
75	-1.468	0.000223396	4.93098e-06
76	-1.461	0.000222967	5.26425e-06
77	-1.454	0.000222663	5.20382e-06
78	-1.447	0.000222978	5.07817e-06
79	-1.44	0.000222302	5.2632e-06
80	-1.433	0.00022085	5.66337e-06
81	-1.426	0.000220327	5.74369e-06
82	-1.419	0.000220178	5.88895e-06
83	-1.412	0.000220401	5.41664e-06
84	-1.405	0.000220016	6.0826e-06
85	-1.398	0.00021949	5.71145e-06
86	-1.391	0.000219222	5.76376e-06
87	-1.384	0.000218054	5.38195e-06
88	-1.377	0.000218024	4.55543e-06
89	-1.37	0.000218511	4.83385e-06
90	-1.363	0.000219027	4.14346e-06
91	-1.356	0.00021878	4.45467e-06
92	-1.349	0.000218759	4.07919e-06
93	-1.342	0.000218761	4.60713e-06
94	-1.335	0.000218607	3.90867e-06
95	-1.328	0.000219029	4.5557e-06
96	-1.321	0.000220027	4.26466e-06
97	-1.314	0.000219927	4.74721e-06
98	-1.307	0.000218845	4.47e-06
99	-1.3	0.000217823	4.99619e-06
100	-1.293	0.000217952	4.86714e-06
101	-1.286	0.000218073	4.80054e-06
102	-1.279	0.000217599	4.72527e-06
103	-1.272	0.000216948	4.67455e-06
104	-1.265	0.00021652	5.04923e-06
105	-1.258	0.000215251	4.51081e-06
106	-1.251	0.000215074	4.53569e-06
107	-1.244	0.000215754	3.84514e-06
108	-1.237	0.000216325	3.88465e-06
109	-1.23	0.000216022	3.94369e-06
110	-1.223	0.000215226	3.65285e-06
111	-1.216	0.000215033	3.77422e-06
112	-1.209	0.00021426	3.94329e-06
113	-1.202	0.000214296	3.79582e-06
114	-1.195	0.000215091	4.07273e-06
115	-1.188	0.00021578	4.42053e-06
116	-1.181	0.000214866	4.53691e-06
117	-1.174	0.000214145	4.6981e-06
118	-1.167	0.000214475	4.90602e-06
119	-1.16	0.00021521	5.34488e-06
120	-1.153	0.000215253	5.05876e-06
121	-1.146	0.000215378	5.33577e-06
122	-1.139	0.000214919	5.59971e-06
123	-1.132	0.000213715	5.76865e-06
124	-1.125	0.000213598	5.47454e-06
125	-1.118	0.000214266	5.64425e-06
126	-1.111	0.000214944	5.53307e-06
127	-1.104	0.00021477	5.46767e-06
128	-1.097	0.000213941	5.79778e-06
129	-1.09	0.000213748	5.66642e-06
130	-1.083	0.000213477	5.52614e-06
131	-1.076	0.000213058	5.76672e-06
132	-1.069	0.000213382	5.6743e-06
133	-1.062	0.000213542	5.51997e-06
134	-1.055	0.000212283	5.6443e-06
135	-1.048	0.000211019	5.49035e-06
136	-1.041	0.000210797	5.53962e-06
137	-1.034	0.000211124	4.89232e-06
138	-1.027	0.000210824	5.41727e-06
139	-1.02	0.000210893	5.15496e-06
140	-1.013	0.000210391	4.46764e-06
141	-1.006	0.000209188	4.7605e-06
142	-0.999	0.000208219	4.11463e-06
143	-0.992	0.000208685	4.54323e-06
144	-0.985	0.000209486	4.1187e-06
145	-0.978	0.000209665	4.90507e-06
146	-0.971	0.000209117	4.45343e-06
147	-0.964	0.000209206	4.87533e-06
148	-0.957	0.000208854	4.5506e-06
149	-0.95	0.000209323	5.1247e-06
150	-0.943	0.000210593	4.79406e-06
151	-0.936	0.000210749	5.64579e-06
152	-0.929	0.00021073	5.26699e-06
153	-0.922	0.000209822	5.82057e-06
154	-0.915	0.000209598	5.64137e-06
155	-0.908	0.000210177	5.55257e-06
156	-0.901	0.000210267	5.47564e-06
157	-0.894	0.000210663	5.16385e-06
158	-0.887	0.000210227	5.48855e-06
159	-0.88	0.000209137	4.751e-06
160	-0.873	0.000208044	4.7893e-06
161	-0.866	0.000207851	4.62364e-06
162	-0.859	0.000208349	4.47123e-06
163	-0.852	0.000208273	4.74737e-06
164	-0.845	0.000208171	4.64847e-06
165	-0.838	0.000207553	4.62258e-06
166	-0.831	0.000206401	4.64312e-06
167	-0.824	0.000205962	4.83759e-06
168	-0.817	0.000206338	4.50903e-06
169	-0.81	0.0002067	5.28751e-06
170	-0.803	0.00020642	5.01254e-06
171	-0.796	0.000205582	5.58488e-06
172	-0.789	0.000205566	5.34834e-06
173	-0.782	0.000204947	5.34478e-06
174	-0.775	0.000205367	5.22689e-06
175	-0.768	0.000206298	4.7672e-06
176	-0.761	0.000206544	5.05072e-06
177	-0.754	0.000206021	4.63842e-06
178	-0.747	0.000205479	4.81298e-06
179	-0.74	0.000205847	4.16348e-06
180	-0.733	0.000206783	4.7887e-06
181	-0.726	0.000207118	4.18018e-06
182	-0.719	0.000207911	4.48915e-06
183	-0.712	0.000207874	4.39156e-06
184	-0.705	0.000207761	4.79231e-06
185	-0.698	0.000206752	4.68218e-06
186	-0.691	0.000206277	4.93106e-06
187	-0.684	0.000206415	5.01089e-06
188	-0.677	0.000206385	4.89124e-06
189	-0.67	0.000206147	4.91643e-06
190	-0.663	0.000205582	4.9721e-06
191	-0.656	0.000204407	4.92212e-06
192	-0.649	0.000204127	4.80549e-06
193	-0.642	0.000204137	4.22377e-06
194	-0.635	0.000204611	4.65864e-06
195	-0.628	0.000204459	4.0016e-06
196	-0.621	0.000204228	4.24854e-06
197	-0.614	0.000203402	4.06922e-06
198	-0.607	0.000203163	4.34159e-06
199	-0.6	0.000203297	3.83638e-06
200	-0.593	0.000203413	4.67308e-06
201	-0.586	0.000203321	4.28975e-06
202	-0.579	0.000202922	4.98852e-06
203	-0.572	0.000202261	4.85566e-06
204	-0.565	0.000202269	5.30245e-06
205	-0.558	0.000201612	5.2368e-06
206	-0.551	0.000202024	4.98122e-06
207	-0.544	0.000203066	5.38046e-06
208	-0.537	0.0002035	4.96116e-06
209	-0.53	0.00020361	4.46854e-06
210	-0.523	0.000202893	4.74183e-06
211	-0.516	0.000203051	4.31264e-06
212	-0.509	0.000203253	4.48897e-06
213	-0.502	0.000203465	3.84316e-06
214	-0.495	0.000203706	4.49079e-06
215	-0.488	0.000203302	3.89669e-06
216	-0.481	0.00020236	4.23711e-06
217	-0.474	0.00020115	4.07009e-06
218	-0.467	0.000201042	4.39525e-06
219	-0.46	0.000201122	4.22102e-06
220	-0.453	0.000200636	5.12178e-06
221	-0.446	0.000199991	4.96639e-06
222	-0.439	0.000199968	5.54278e-06
223	-0.432	0.000199887	5.39637e-06
224	-0.425	0.000199388	5.48174e-06
225	-0.418	0.00019962	5.54084e-06
226	-0.411	0.000200344	5.29884e-06
227	-0.404	0.00019958	5.04473e-06
228	-0.397	0.000199344	4.84049e-06
229	-0.39	0.000199983	4.21482e-06
230	-0.383	0.000200085	4.6138e-06
231	-0.376	0.000200039	4.19896e-06
232	-0.369	0.000200328	4.27745e-06
233	-0.362	0.000200435	3.57539e-06
234	-0.355	0.000199441	4.19393e-06
235	-0.348	0.000198665	3.62892e-06
236	-0.341	0.000199342	4.27123e-06
237	-0.334	0.00019949	4.23668e-06
238	-0.327	0.000199277	4.76797e-06
239	-0.32	0.000198911	4.77964e-06
240	-0.313	0.000198791	4.87811e-06
241	-0.306	0.000197886	4.95237e-06
242	-0.299	0.000198233	5.04323e-06
243	-0.292	0.000198568	4.4723e-06
244	-0.285	0.000198416	4.42461e-06
245	-0.278	0.000197823	4.14258e-06
246	-0.271	0.000197322	4.12868e-06
247	-0.264	0.000197152	3.68182e-06
248	-0.257	0.000197307	3.90874e-06
249	-0.25	0.000197839	3.51205e-06
250	-0.243	0.000198352	3.97217e-06
251	-0.236	0.000198312	3.33467e-06
252	-0.229	0.000198163	3.84501e-06
253	-0.222	0.000197287	3.54752e-06
254	-0.215	0.000197232	4.23267e-06
255	-0.208	0.000197895	4.41177e-06
256	-0.201	0.000198047	4.66458e-06
257	-0.194	0.00019774	4.85213e-06
258	-0.187	0.000197179	4.99535e-06
259	-0.18	0.000196363	5.2177e-06
260	-0.173	0.000195866	5.13313e-06
261	-0.166	0.000195727	5.54249e-06
262	-0.159	0.000196103	4.91711e-06
263	-0.152	0.000195727	4.69707e-06
264	-0.145	0.000194639	4.79555e-06
265	-0.138	0.000194003	4.6689e-06
266	-0.131	0.000193191	4.62928e-06
267	-0.124	0.000193165	4.59039e-06
268	-0.117	0.000193422	4.5074e-06
269	-0.11	0.000194134	4.49223e-06
270	-0.103	0.000194192	4.25547e-06
271	-0.096	0.000193633	4.38883e-06
272	-0.089	0.000193962	4.57399e-06
273	-0.082	0.000193899	4.47523e-06
274	-0.075	0.000193716	4.65202e-06
275	-0.068	0.000194415	4.73281e-06
276	-0.061	0.000194056	4.63353e-06
277	-0.054	0.000193681	5.18092e-06
278	-0.047	0.000193077	5.32046e-06
279	-0.04	0.000192073	6.11971e-06
280	-0.033	0.000191833	6.27594e-06
281	-0.026	0.000191161	6.1783e-06
282	-0.019	0.000189111	6.26962e-06
283	-0.012	0.000189125	6.49869e-06
284	-0.005	0.000188805	6.18854e-06
285	0.002	0.000188211	6.42591e-06
286	0.009	0.000189043	6.04963e-06
287	0.016	0.000189738	6.16613e-06
288	0.023	0.000189871	5.31879e-06
289	0.03	0.000189975	5.01474e-06
290	0.037	0.000190051	4.51128e-06
291	0.044	0.000190349	4.58186e-06
292	0.051	0.000191087	4.06258e-06
293	0.058	0.000190365	4.44673e-06
294	0.065	0.000190663	4.4556e-06
295	0.072	0.000191106	4.28092e-06
296	0.079	0.000189274	4.66121e-06
297	0.086	0.000189571	4.78864e-06
298	0.093	0.000189595	4.83157e-06
299	0.1	0.000188049	5.45582e-06
300	0.107	0.000188791	5.43147e-06
301	0.114	0.000188618	5.02967e-06
302	0.121	0.000188007	5.21278e-06
303	0.128	0.000189731	4.85376e-06
304	0.135	0.000190246	4.69661e-06
305	0.142	0.000190621	4.81914e-06
306	0.149	0.000192578	4.97221e-06
307	0.156	0.000191493	4.8355e-06
308	0.163	0.00019179	4.3977e-06
309	0.17	0.00019252	4.62703e-06
310	0.177	0.000191396	4.69787e-06
311	0.184	0.00019137	4.37106e-06
312	0.191	0.000191431	4.76757e-06
313	0.198	0.000188868	5.24742e-06
314	0.205	0.00018874	4.81025e-06
315	0.212	0.000188675	4.95431e-06
316	0.219	0.00018662	5.29044e-06
317	0.226	0.000187215	5.04236e-06
318	0.233	0.000186839	4.66693e-06
319	0.24	0.000186114	5.0323e-06
320	0.247	0.000187859	4.77863e-06
321	0.254	0.00018721	4.10552e-06
322	0.261	0.000187177	4.28959e-06
323	0.268	0.000188052	4.23081e-06
324	0.275	0.000187932	4.04982e-06
325	0.282	0.000188113	4.50522e-06
326	0.289	0.000189073	4.83887e-06
327	0.296	0.000187981	4.56862e-06
328	0.303	0.000188244	4.2811e-06
329	0.31	0.00018895	4.10236e-06
330	0.317	0.000187459	4.12239e-06
331	0.324	0.000187246	3.95393e-06
332	0.331	0.000186819	4.38048e-06
333	0.338	0.000184515	3.99142e-06
334	0.345	0.000185432	4.07744e-06
335	0.352	0.000185003	4.50653e-06
336	0.359	0.000184103	4.10974e-06
337	0.366	0.000185465	4.37368e-06
338	0.373	0.000184923	4.29405e-06
339	0.38	0.000184848	4.40744e-06
340	0.387	0.000186408	4.43415e-06
341	0.394	0.000184985	4.25234e-06
342	0.401	0.000184731	4.2318e-06
343	0.408	0.000185144	3.80794e-06
344	0.415	0.000184444	4.01374e-06
345	0.422	0.000184279	4.49612e-06
346	0.429	0.000184838	4.31763e-06
347	0.436	0.000183854	3.95077e-06
348	0.443	0.000183764	3.91799e-06
349	0.45	0.000183811	3.90764e-06
350	0.457	0.000181794	4.24068e-06
351	0.464	0.000181786	3.82135e-06
352	0.471	0.000181383	3.99029e-06
353	0.478	0.000179903	3.87539e-06
354	0.485	0.000181335	4.02093e-06
355	0.492	0.000181399	3.51618e-06
356	0.499	0.000182193	3.78572e-06
357	0.506	0.000183726	4.26276e-06
358	0.513	0.00018319	3.74276e-06
359	0.52	0.000183745	3.84967e-06
360	0.527	0.00018486	4.07675e-06
361	0.534	0.000183756	3.75809e-06
362	0.541	0.000183983	3.69898e-06
363	0.548	0.000184595	4.01484e-06
364	0.555	0.000183393	4.0224e-06
365	0.562	0.000183785	4.26366e-06
366	0.569	0.000183884	4.1396e-06
367	0.576	0.000182429	3.79543e-06
368	0.583	0.000182996	4.32066e-06
369	0.59	0.00018286	4.22463e-06
370	0.597	0.000181893	4.14379e-06
371	0.604	0.000183212	3.82338e-06
372	0.611	0.000183226	3.87228e-06
373	0.618	0.00018331	3.48552e-06
374	0.625	0.000185603	3.22141e-06
375	0.632	0.000185537	3.69069e-06
376	0.639	0.000186174	4.20258e-06
377	0.646	0.000187262	3.99052e-06
378	0.653	0.000186055	4.0579e-06
379	0.66	0.000186215	4.47392e-06
380	0.667	0.000186121	4.06008e-06
381	0.674	0.000184258	4.26918e-06
382	0.681	0.000184549	4.44483e-06
383	0.688	0.000184405	4.34216e-06
384	0.695	0.00018282	3.9253e-06
385	0.702	0.000183689	4.14731e-06
386	0.709	0.00018347	3.90954e-06
387	0.716	0.000182704	4.26316e-06
388	0.723	0.000183875	4.83297e-06
389	0.73	0.00018376	4.3896e-06
390	0.737	0.000183982	4.53954e-06
391	0.744	0.000185852	4.3246e-06
392	0.751	0.000185412	4.16753e-06
393	0.758	0.000185619	4.48328e-06
394	0.765	0.000186595	4.72605e-06
395	0.772	0.000185053	4.88669e-06
396	0.779	0.000184745	4.53674e-06
397	0.786	0.000184876	4.21296e-06
398	0.793	0.000182756	4.6995e-06
399	0.8	0.000181867	4.60258e-06
400	0.807	0.000180556	4.46894e-06
401	0.814	0.000178406	4.55309e-06
402	0.821	0.000178841	4.55164e-06
403	0.828	0.000178059	4.39252e-06
404	0.835	0.000176628	3.94224e-06
405	0.842	0.000177848	4.08722e-06
406	0.849	0.000177846	4.23919e-06
407	0.856	0.000177383	4.09388e-06
408	0.863	0.000178846	3.79981e-06
409	0.87	0.000179111	3.50599e-06
410	0.877	0.000179833	3.81481e-06
411	0.884	0.000181334	3.65645e-06
412	0.891	0.00018028	4.06264e-06
413	0.898	0.000180544	4.59492e-06
414	0.905	0.000181388	4.5002e-06
415	0.912	0.000179979	4.60708e-06
416	0.919	0.000179653	4.84473e-06
417	0.926	0.000179409	4.68004e-06
418	0.933	0.000176905	5.39402e-06
419	0.94	0.000176558	5.36363e-06
420	0.947	0.000175643	4.97038e-06
421	0.954	0.000173789	5.16015e-06
422	0.961	0.000174699	5.41293e-06
423	0.968	0.00017459	5.15496e-06
424	0.975	0.000173846	4.66622e-06
425	0.982	0.000175193	4.73581e-06
426	0.989	0.00017561	4.47978e-06
427	0.996	0.000174679	3.70554e-06
428	1.003	0.000175989	3.93494e-06
429	1.01	0.000176494	3.86071e-06
430	1.017	0.000176499	3.69081e-06
431	1.024	0.000177617	3.93643e-06
432	1.031	0.000177347	4.27217e-06
433	1.038	0.000178111	3.78194e-06
434	1.045	0.000179219	3.88663e-06
435	1.052	0.000177931	4.05277e-06
436	1.059	0.00017786	3.6087e-06
437	1.066	0.000178134	3.1529e-06
438	1.073	0.000176453	3.32191e-06
439	1.08	0.000176455	3.06055e-06
440	1.087	0.000176083	3.29925e-06
441	1.094	0.00017456	3.99944e-06
442	1.101	0.000174756	3.9276e-06
443	1.108	0.000174128	4.18877e-06
444	1.115	0.000171985	4.31805e-06
445	1.122	0.000172219	4.35398e-06
446	1.129	0.000171652	4.63895e-06
447	1.136	0.000169935	4.50282e-06
448	1.143	0.000171198	4.65851e-06
449	1.15	0.000171391	4.35064e-06
450	1.157	0.000170779	4.22489e-06
451	1.164	0.00017246	4.36558e-06
452	1.171	0.000173124	4.23064e-06
453	1.178	0.000173372	4.34491e-06
454	1.185	0.00017475	4.93073e-06
455	1.192	0.000174838	4.52132e-06
456	1.199	0.000175142	4.51835e-06
457	1.206	0.000176329	4.54947e-06
458	1.213	0.000175832	4.49205e-06
459	1.22	0.000176378	4.80009e-06
460	1.227	0.000177252	5.13999e-06
461	1.234	0.000175918	5.07532e-06
462	1.241	0.000175705	4.71226e-06
463	1.248	0.00017538	4.38609e-06
464	1.255	0.000173647	4.09467e-06
465	1.262	0.000173847	3.74087e-06
466	1.269	0.00017319	3.89923e-06
467	1.276	0.000171515	4.01557e-06
468	1.283	0.000171588	3.9609e-06
469	1.29	0.000170467	3.8774e-06
470	1.297	0.000168482	4.26787e-06
471	1.304	0.000169011	4.46783e-06
472	1.311	0.000168362	4.35567e-06
473	1.318	0.00016752	4.94868e-06
474	1.325	0.000169357	5.08591e-06
475	1.332	0.000168724	4.57394e-06
476	1.339	0.00016851	5.05042e-06
477	1.346	0.00017015	4.89886e-06
478	1.353	0.000169606	4.76568e-06
479	1.36	0.000169822	4.3537e-06
480	1.367	0.000170531	4.21685e-06
481	1.374	0.000169407	3.84319e-06
482	1.381	0.000169476	3.57814e-06
483	1.388	0.000169644	3.47398e-06
484	1.395	0.000168149	3.24541e-06
485	1.402	0.000168297	3.47751e-06
486	1.409	0.000167854	3.5981e-06
487	1.416	0.000166347	3.89916e-06
488	1.423	0.00016661	3.46258e-06
489	1.43	0.000166046	3.7266e-06
490	1.437	0.000165076	4.09006e-06
491	1.444	0.000166652	3.9998e-06
492	1.451	0.000166889	3.70064e-06
493	1.458	0.000166896	3.97121e-06
494	1.465	0.000168654	4.07866e-06
495	1.472	0.000168308	4.07175e-06
496	1.479	0.000169083	4.16939e-06
497	1.486	0.000170699	4.2959e-06
498	1.493	0.000169669	4.13526e-06
499	1.5	0.000169937	3.72519e-06
500	1.507	0.000170186	4.33337e-06
501	1.514	0.000168377	4.20526e-06
502	1.521	0.000168693	4.33693e-06
503	1.528	0.000168398	3.70204e-06
504	1.535	0.000166836	3.67731e-06
505	1.542	0.000167476	3.79904e-06
506	1.549	0.000166906	3.57841e-06
507	1.556	0.000166478	3.17679e-06
508	1.563	0.000167472	3.27747e-06
509	1.57	0.00016632	3.67904e-06
510	1.577	0.000165638	3.70149e-06
511	1.584	0.000166583	3.73204e-06
512	1.591	0.000165212	3.54951e-06
513	1.598	0.000164362	3.29213e-06
514	1.605	0.000165266	3.77558e-06
515	1.612	0.000164288	3.57468e-06
516	1.619	0.000164021	3.51369e-06
517	1.626	0.00016404	3.65692e-06
518	1.633	0.000161572	3.76631e-06
519	1.64	0.00016155	3.6153e-06
520	1.647	0.000161111	4.01887e-06
521	1.654	0.000159358	3.63287e-06
522	1.661	0.000160438	3.50598e-06
523	1.668	0.000160274	3.30635e-06
524	1.675	0.000159632	3.62053e-06
525	1.682	0.000161155	3.16794e-06
526	1.689	0.000161368	2.80987e-06
527	1.696	0.000162157	2.79274e-06
528	1.703	0.000163577	3.15312e-06
529	1.71	0.000162278	2.75456e-06
530	1.717	0.000162191	2.35987e-06
531	1.724	0.000162515	2.36522e-06
532	1.731	0.000160485	2.37058e-06
533	1.738	0.000159728	2.99759e-06
534	1.745	0.000159463	3.05546e-06
535	1.752	0.000156896	3.96423e-06
536	1.759	0.000155487	3.98248e-06
537	1.766	0.000153714	4.71253e-06
538	1.773	0.000150359	5.78361e-06
539	1.78	0.000149746	6.43753e-06
540	1.787	0.000147776	7.77475e-06
541	1.794	0.000144947	8.65634e-06
542	1.801	0.000144373	1.04023e-05
543	1.808	0.000142408	1.16018e-05
544	1.815	0.000139774	1.37738e-05
545	1.822	0.000139148	1.50504e-05
546	1.829	0.000137213	1.80078e-05
547	1.836	0.000135103	2.04305e-05
548	1.843	0.000132569	2.33365e-05
549	1.85	0.000127954	2.64473e-05
550	1.857	0.000123973	3.13457e-05
551	1.864	0.000116594	3.71077e-05
552	1.871	0.000105767	4.31868e-05
553	1.878	9.38729e-05	5.07219e-05
554	1.885	8.20436e-05	5.92151e-05
555	1.892	6.78572e-05	6.87621e-05
556	1.899	5.5432e-05	7.78653e-05
557	1.906	4.55001e-05	9.10629e-05
558	1.913	3.78551e-05	0.000105755
559	1.92	3.50342e-05	0.000122476
560	1.927	3.60814e-05	0.000141836
561	1.934	4.32414e-05	0.000164112
562	1.941	5.70718e-05	0.000190671
563	1.948	7.61552e-05	0.000219898
564	1.955	0.000105109	0.000255917
565	1.962	0.000142677	0.000297145
566	1.969	0.000189204	0.000344774
567	1.976	0.000244025	0.00039779
568	1.983	0.000309334	0.000461818
569	1.99	0.000386137	0.000537463
570	1.997	0.000474211	0.000624365
571	2.004	0.000573362	0.000724732
572	2.011	0.000690718	0.000843904
573	2.018	0.000828411	0.000982869
574	2.025	0.000988372	0.00114
575	2.032	0.00118	0.00133
576	2.039	0.0014	0.00155
577	2.046	0.00166	0.00181
578	2.053	0.00196	0.00212
579	2.06	0.00232	0.00248
580	2.067	0.00274	0.00289
581	2.074	0.00323	0.00339
582	2.081	0.00381	0.00396
583	2.088	0.00448	0.00462
584	2.095	0.00526	0.0054
585	2.102	0.00617	0.0063
586	2.109	0.00722	0.00734
587	2.116	0.00842	0.00854
588	2.123	0.00981	0.00991
589	2.13	0.01139	0.01149
590	2.137	0.01319	0.01326
591	2.144	0.01522	0.01528
592	2.151	0.01751	0.01755
593	2.158	0.02007	0.02009
594	2.165	0.02293	0.02294
595	2.172	0.0261	0.02609
596	2.179	0.02959	0.02955
597	2.186	0.03344	0.03337
598	2.193	0.03764	0.03753
599	2.2	0.04219	0.04205
600	2.207	0.04711	0.04693
601	2.214	0.05242	0.05221
602	2.221	0.05811	0.05785
603	2.228	0.06418	0.06387
604	2.235	0.07065	0.07028
605	2.242	0.07749	0.07708
606	2.249	0.0847	0.08424
607	2.256	0.09231	0.09179
608	2.263	0.10027	0.0997
609	2.27	0.1086	0.10797
610	2.277	0.11729	0.1166
611	2.284	0.12633	0.12558
612	2.291	0.1357	0.13489
613	2.298	0.14542	0.14454
614	2.305	0.15549	0.15454
615	2.312	0.16586	0.16484
616	2.319	0.17655	0.17545
617	2.326	0.18758	0.1864
618	2.333	0.19888	0.19762
619	2.34	0.21047	0.20913
620	2.347	0.22236	0.22093
621	2.354	0.23456	0.23305
622	2.361	0.24701	0.24542
623	2.368	0.25975	0.25806
624	2.375	0.27276	0.27097
625	2.382	0.28605	0.28417
626	2.389	0.29961	0.29763
627	2.396	0.31342	0.31135
628	2.403	0.32751	0.32533
629	2.41	0.34184	0.33956
630	2.417	0.35642	0.35405
631	2.424	0.37124	0.36876
632	2.431	0.38634	0.38375
633	2.438	0.40167	0.39898
634	2.445	0.41725	0.41445
635	2.452	0.43308	0.43018
636	2.459	0.44914	0.44613
637	2.466	0.46544	0.46232
638	2.473	0.48196	0.47872
639	2.48	0.49874	0.49539
640	2.487	0.51575	0.51229
641	2.494	0.533	0.52942
642	2.501	0.55047	0.54676
643	2.508	0.5682	0.56437
644	2.515	0.58617	0.58221
645	2.522	0.60437	0.60029
646	2.529	0.62282	0.61861
647	2.536	0.64149	0.63715
648	2.543	0.66039	0.65593
649	2.55	0.6795	0.67491
650	2.557	0.6989	0.69416
651	2.564	0.71852	0.71362
652	2.571	0.73839	0.73335
653	2.578	0.75848	0.7533
654	2.585	0.77879	0.77349
655	2.592	0.79934	0.79391
656	2.599	0.82011	0.81453
657	2.606	0.84113	0.83542
658	2.613	0.8624	0.85655
659	2.62	0.88394	0.87794
660	2.627	0.90572	0.89958
661	2.634	0.92774	0.92144
662	2.641	0.95	0.94356
663	2.648	0.97251	0.96593
664	2.655	0.9953	0.98857
665	2.662	1.0183	1.01146
666	2.669	1.04159	1.0346
667	2.676	1.06506	1.05796
668	2.683	1.08887	1.08162
669	2.69	1.11291	1.1055
670	2.697	1.13722	1.12966
671	2.704	1.1618	1.15406
672	2.711	1.18661	1.17871
673	2.718	1.21165	1.20361
674	2.725	1.23695	1.22874
675	2.732	1.26254	1.25418
676	2.739	1.28839	1.27988
677	2.746	1.31453	1.30587
678	2.753	1.34098	1.33211
679	2.76	1.36768	1.35866
680	2.767	1.39467	1.38548
681	2.774	1.42191	1.41254
682	2.781	1.44949	1.43995
683	2.788	1.47735	1.46763
684	2.795	1.50551	1.49562
685	2.802	1.53396	1.52391
686	2.809	1.56271	1.55246
687	2.816	1.59172	1.58132
688	2.823	1.62107	1.61044
689	2.83	1.65071	1.6399
690	2.837	1.68069	1.66966
691	2.844	1.71099	1.69971
692	2.851	1.74153	1.73004
693	2.858	1.77247	1.76077
694	2.865	1.80375	1.79182
695	2.872	1.83534	1.82318
696	2.879	1.86729	1.85488
697	2.886	1.89958	1.88689
698	2.893	1.93218	1.91925
699	2.9	1.96507	1.95193
700	2.907	1.99838	1.98499
701	2.914	2.03203	2.01841
702	2.921	2.06605	2.05219
703	2.928	2.10043	2.08633
704	2.935	2.13515	2.12084
705	2.942	2.17024	2.15571
706	2.949	2.20563	2.19087
707	2.956	2.24146	2.22648
708	2.963	2.27765	2.26245
709	2.97	2.31424	2.29887
710	2.977	2.35118	2.33563
711	2.984	2.38858	2.37286
712	2.991	2.4264	2.41045
713	2.998	2.46464	2.44846
714	3.005	2.50332	2.4869
715	3.012	2.54239	2.52572
716	3.019	2.58191	2.56499
717	3.026	2.62177	2.60462
718	3.033	2.66211	2.64474
719	3.04	2.70289	2.6853
720	3.047	2.74415	2.72629
721	3.054	2.78584	2.76774
722	3.061	2.82803	2.80962
723	3.068	2.87068	2.85199
724	3.075	2.91377	2.89482
725	3.082	2.95732	2.93808
726	3.089	3.00132	2.9818
727	3.096	3.04583	3.02605
728	3.103	3.09083	3.07082
729	3.11	3.13629	3.11607
730	3.117	3.18229	3.16178
731	3.124	3.22891	3.20809
732	3.131	3.27594	3.25482
733	3.138	3.32349	3.30208
734	3.145	3.37171	3.34997
735	3.152	3.42037	3.39828
736	3.159	3.4696	3.44711
737	3.166	3.51941	3.49658
738	3.173	3.5698	3.54664
739	3.18	3.62068	3.59715
740	3.187	3.6722	3.6483
741	3.194	3.7243	3.7
742	3.201	3.77698	3.75223
743	3.208	3.83027	3.80506
744	3.215	3.88428	3.85862
745	3.222	3.93877	3.91272
746	3.229	3.99386	3.96746
747	3.236	4.04973	4.02297
748	3.243	4.10619	4.07909
749	3.25	4.16323	4.13579
750	3.257	4.22107	4.19326
751	3.264	4.27954	4.2514
752	3.271	4.33859	4.31014
753	3.278	4.39846	4.36969
754	3.285	4.45896	4.42989
755	3.292	4.52007	4.4907
756	3.299	4.58199	4.55234
757	3.306	4.64456	4.61463
758	3.313	4.70779	4.67749
759	3.32	4.7717	4.74105
760	3.327	4.83654	4.80543
761	3.334	4.90199	4.8704
762	3.341	4.96819	4.93616
763	3.348	5.03526	5.0028
764	3.355	5.10306	5.07021
765	3.362	5.17154	5.1383
766	3.369	5.24098	5.20732
767	3.376	5.31128	5.27709
768	3.383	5.38226	5.34751
769	3.39	5.45425	5.41891
770	3.397	5.52705	5.49113
771	3.404	5.60049	5.56404
772	3.411	5.67494	5.63797
773	3.418	5.7502	5.71271
774	3.425	5.82605	5.78815
775	3.432	5.90285	5.86451
776	3.439	5.98074	5.94187
777	3.446	6.05945	6.01996
778	3.453	6.13909	6.09898
779	3.46	6.21983	6.17909
780	3.467	6.30158	6.25995
781	3.474	6.38414	6.3417
782	3.481	6.46772	6.42462
783	3.488	6.55234	6.50857
784	3.495	6.63788	6.59344
785	3.502	6.72466	6.67951
786	3.509	6.81251	6.76668
787	3.516	6.90135	6.85469
788	3.523	6.99136	6.94413
789	3.53	7.08247	7.03478
790	3.537	7.17459	7.12647
791	3.544	7.26762	7.2194
792	3.551	7.36205	7.31354
793	3.558	7.45742	7.40877
794	3.565	7.55396	7.50486
795	3.572	7.6518	7.6024
796	3.579	7.75085	7.70128
797	3.586	7.85096	7.80118
798	3.593	7.95221	7.90233
799	3.6	8.05471	8.00479
800	3.607	8.1584	8.10829
801	3.614	8.26352	8.21315
802	3.621	8.37001	8.31929
803	3.628	8.47748	8.42653
804	3.635	8.58674	8.53511
805	3.642	8.69748	8.64493
806	3.649	8.80939	8.75603
807	3.656	8.92328	8.86873
808	3.663	9.03835	8.98282
809	3.67	9.15475	9.09819
810	3.677	9.27282	9.21467
811	3.684	9.39208	9.33299
812	3.691	9.51331	9.4526
813	3.698	9.63586	9.57352
814	3.705	9.76018	9.6962
815	3.712	9.8859	9.82086
816	3.719	10.0132	9.94695
817	3.726	10.1421	10.0748
818	3.733	10.2729	10.2044
819	3.74	10.4055	10.3356
820	3.747	10.5402	10.4685
821	3.754	10.6767	10.6031
822	3.761	10.8148	10.7395
823	3.768	10.955	10.8782
824	3.775	11.0976	11.0185
825	3.782	11.2417	11.1607
826	3.789	11.3876	11.3052
827	3.796	11.536	11.4519
828	3.803	11.6859	11.6005
829	3.81	11.8374	11.7512
830	3.817	11.9914	11.9045
831	3.824	12.1471	12.0605
832	3.831	12.3053	12.2183
833	3.838	12.466	12.3787
834	3.845	12.629	12.542
835	3.852	12.7942	12.7074
836	3.859	12.9624	12.8756
837	3.866	13.133	13.0462
838	3.873	13.3067	13.2192
839	3.88	13.4829	13.3947
840	3.887	13.6621	13.5732
841	3.894	13.8435	13.7542
842	3.901	14.0282	13.9381
843	3.908	14.2159	14.1251
844	3.915	14.4066	14.3145
845	3.922	14.5998	14.5069
846	3.929	14.7967	14.7023
847	3.936	14.9974	14.9008
848	3.943	15.2009	15.1025
849	3.95	15.407	15.3071
850	3.957	15.6175	15.5161
851	3.964	15.8312	15.7279
852	3.971	16.0488	15.9431
853	3.978	16.2711	16.1628
854	3.985	16.4966	16.3864
855	3.992	16.7272	16.6137
856	3.999	16.9626	16.8455
857	4.006	17.203	17.0821
858	4.013	17.4481	17.3234
859	4.02	17.6977	17.5696
860	4.027	17.9521	17.8212
861	4.034	18.212	18.0781
862	4.041	18.4776	18.3408
863	4.048	18.7486	18.6097
864	4.055	19.025	18.884
865	4.062	19.3079	19.1642
866	4.069	19.5981	19.4512
867	4.076	19.8956	19.7464
868	4.083	20.2003	20.0491
869	4.09	20.5118	20.3597
870	4.097	20.8329	20.6804
871	4.104	21.1619	21.0093
872	4.111	21.4987	21.3474
873	4.118	21.8448	21.6952
874	4.125	22.2008	22.0527
875	4.132	22.5673	22.4194
876	4.139	22.9442	22.7969
877	4.146	23.3325	23.186
878	4.153	23.7317	23.5834
879	4.16	24.1423	23.9923
880	4.167	24.5641	24.4141
881	4.174	24.9976	24.848
882	4.181	25.4431	25.2947
883	4.188	25.9014	25.7538
884	4.195	26.3741	26.2284
885	4.202	26.8618	26.7177
886	4.209	27.3629	27.2228
887	4.216	27.8808	27.7446
888	4.223	28.4128	28.2812
889	4.23	28.9582	28.8339
890	4.237	29.5208	29.4039
891	4.244	30.0976	29.9883
892	4.251	30.69	30.5881
893	4.258	31.3003	31.2035
894	4.265	31.9283	31.8358
895	4.272	32.5729	32.4828
896	4.279	33.2349	33.1459
897	4.286	33.9131	33.8255
898	4.293	34.6071	34.5195
899	4.3	35.3175	35.2312
900	4.307	36.0446	35.9602
901	4.314	36.7908	36.7071
902	4.321	37.5554	37.4712
903	4.328	38.337	38.253
904	4.335	39.1393	39.056
905	4.342	39.9589	39.8755
906	4.349	40.7921	40.7127
907	4.356	41.6454	41.5693
908	4.363	42.5138	42.4419
909	4.37	43.3993	43.3316
910	4.377	44.3039	44.2369
911	4.384	45.2262	45.159
912	4.391	46.1674	46.0985
913	4.398	47.1273	47.0578
914	4.405	48.1028	48.0362
915	4.412	49.094	49.0317
916	4.419	50.1007	50.0459
917	4.426	51.124	51.0803
918	4.433	52.1637	52.1323
919	4.44	53.2214	53.2028
920	4.447	54.2952	54.294
921	4.454	55.3886	55.4046
922	4.461	56.4956	56.5333
923	4.468	57.613	57.6801
924	4.475	58.7488	58.8433
925	4.482	59.8967	60.0203
926	4.489	61.0578	61.2119
927	4.496	62.2384	62.419
928	4.503	63.4336	63.6413
929	4.51	64.6455	64.8756
930	4.517	65.8731	66.1266
931	4.524	67.1129	67.3981
932	4.531	68.3663	68.6802
933	4.538	69.6335	69.9792
934	4.545	70.9159	71.2941
935	4.552	72.2142	72.6234
936	4.559	73.5294	73.9684
937	4.566	74.8594	75.3308
938	4.573	76.2087	76.7087
939	4.58	77.5741	78.107
940	4.587	78.9481	79.5245
941	4.594	80.339	80.955
942	4.601	81.7395	82.4032
943	4.608	83.1529	83.866
944	4.615	84.5874	85.3865
945	4.622	86.1125	86.9858
946	4.629	87.702	88.6174
947	4.636	89.311	90.2397
948	4.643	90.898	91.8158
949	4.65	92.427	93.3103
950	4.657	93.8668	94.7009
951	4.664	95.1912	95.9612
952	4.671	96.3841	97.0696
953	4.678	97.4303	98.0224
954	4.685	98.3201	98.8106
955	4.692	99.0464	99.4309
956	4.699	99.6105	99.8892
957	4.706	100.016	100.196
958	4.713	100.278	100.366
959	4.72	100.405	100.421
960	4.727	100.418	100.382
961	4.734	100.353	100.28
962	4.741	100.237	100.156
963	4.748	100.11	100.047
964	4.755	100.017	100.003
965	4.762	100.003	100.003
966	4.769	100.004	100.002
967	4.776	100.004	100.002
968	4.783	100.004	100.002
969	4.79	100.004	100.002
970	4.797	100.004	100.002
971	4.804	100.004	100.003
972	4.811	100.003	100.003
973	4.818	100.003	100.003
974	4.825	100.004	100.003
975	4.832	100.003	100.003
976	4.839	100.003	100.003
977	4.846	100.004	100.004
978	4.853	100.004	100.004
979	4.86	100.003	100.004
980	4.867	100.003	100.004
981	4.874	100.003	100.004
982	4.881	100.003	100.004
983	4.888	100.003	100.004
984	4.895	100.003	100.004
985	4.902	100.003	100.004
986	4.909	100.003	100.004
987	4.916	100.003	100.004
988	4.923	100.003	100.004
989	4.93	100.003	100.004
990	4.937	100.003	100.004
991	4.944	100.003	100.004
992	4.951	100.003	100.004
993	4.958	100.003	100.003
994	4.965	100.003	100.003
995	4.972	100.003	100.003
996	4.979	100.003	100.003
997	4.986	100.003	100.003
998	4.993	100.003	100.003
999	5	100.003	100.004
