# Supplementary material for: Wireless light energy harvesting and communication in a waterproof GaN optoelectronic system
Source: Commun Eng. 2022 Jul 7;1:16. doi: 10.1038/s44172-022-00016-5 (PMC10956059; doi:10.1038/s44172-022-00016-5)
Supplement: Supplementary file 7 — Supplementary Data 1 [file 44172_2022_16_MOESM7_ESM.zip › Supplementary Data 1/Figure2b.xlsx]

## Sheet: Sheet1
Long name	Wavelength	SR	SR	SR	Wavelength	Intensity	Intensity	Intensity
Units	nm	a.u.	a.u.	a.u.	nm	a.u.	a.u.	a.u.
Comments		0 V	-1 V	-2 V		1 mA	2 mA	3 mA
1	360.024	0.01698	0.1517	0.48491	350	9.31319e-05	0.000514786	0.000586911
2	363.008	0.04283	0.22264	0.6283	351	0.000331184	0.000654024	0.000634103
3	365.992	0.06925	0.28491	0.76604	352	-0.000247482	0.000217772	0.000749138
4	368.975	0.10604	0.36415	0.81321	353	-4.56973e-05	0.000372705	0.000237729
5	372.034	0.13358	0.40377	0.89057	354	0.000570124	0.000984438	0.0011
6	375.017	0.14774	0.41887	0.96415	355	0.000451197	0.00131	0.00126
7	377.999	0.1517	0.46226	0.92264	356	0.000471214	0.000660657	0.000759019
8	380.981	0.15057	0.45094	0.89623	357	0.000483738	0.00116	0.00103
9	383.963	0.14472	0.42453	0.90566	358	0.000362908	0.000817311	0.000527103
10	387.02	0.1383	0.37925	0.83396	359	0.000441727	0.000409059	0.00104
11	390.001	0.13283	0.36792	0.73962	360	-4.05676e-05	0.000622968	0.000341949
12	392.982	0.12491	0.33396	0.69623	361	0.000637895	0.000258807	0.000878641
13	395.962	0.12038	0.32642	0.64151	362	0.000560578	0.000208418	0.000495
14	399.019	0.11491	0.31321	0.61509	363	0.000373149	0.000342681	0.000579954
15	401.998	0.11189	0.30566	0.58113	364	-0.000126867	0.000333249	0.00101
16	404.978	0.11019	0.29623	0.5717	365	0.000288751	0.000185238	0.000876192
17	408.033	0.10717	0.28302	0.56792	366	0.000541841	0.000287654	0.000151808
18	411.012	0.10396	0.29623	0.5566	367	0.00036353	0.000951141	0.000676114
19	413.99	0.10208	0.26792	0.52642	368	0.000309768	0.000402189	0.0012
20	416.968	0.09811	0.26038	0.50566	369	0.0001878	0.000417386	0.0011
21	420.022	0.09528	0.25472	0.49057	370	0.000900562	0.000536159	0.000587108
22	423	0.09057	0.26226	0.4717	371	0.000191929	0.0014	0.000704411
23	425.977	0.08849	0.25849	0.48491	372	0.000269245	0.000189004	0.000186835
24	429.029	0.08472	0.23396	0.48491	373	0.000265679	0.000589857	0.00105
25	432.006	0.08075	0.22453	0.43396	374	0.000480859	0.000567259	0.000745281
26	434.982	0.07887	0.21509	0.41887	375	0.00068353	0.00068657	0.00102
27	438.033	0.07453	0.20755	0.40943	376	5.69535e-05	0.000483789	0.000354862
28	441.009	0.07038	0.19623	0.39057	377	-1.48271e-05	9.86681e-05	0.000459916
29	443.983	0.06698	0.18736	0.37547	378	-0.000128049	0.000280714	0.000961027
30	447.034	0.06321	0.17623	0.35849	379	0.000270808	0.000264203	0.00119
31	450.008	0.05981	0.18038	0.34717	380	0.000176864	0.000486346	0.00111
32	452.982	0.05472	0.15925	0.33396	381	0.000160451	0.000550157	0.00114
33	456.031	0.05057	0.15226	0.32264	382	0.000285735	0.000392851	0.000456495
34	459.004	0.04849	0.14755	0.30566	383	0.000670941	0.00021792	-2.12223e-05
35	461.977	0.04547	0.13887	0.28679	384	0.000285846	0.000201089	0.000826822
36	465.025	0.03962	0.13906	0.26792	385	0.000397624	7.81832e-05	0.000260334
37	467.997	0.03642	0.12906	0.24717	386	-3.26554e-05	0.000104931	0.000172259
38	470.968	0.03283	0.12245	0.25283	387	0.000221027	0.000530089	0.000754005
39	474.015	0.02962	0.11792	0.23585	388	0.000154726	6.14846e-05	0.000452227
40	476.986	0.02736	0.11792	0.23962	389	0.00102	0.000474246	0.000135073
41	480.032	0.02642	0.11642	0.23208	390	-2.41209e-05	0.000623743	0.00101
42	483.002	0.02358	0.10472	0.22453	391	0.000200349	0.000511919	0.000720227
43	485.972	0.02151	0.09415	0.22453	392	0.000193372	0.000191438	0.000614951
44	489.017	0.01868	0.09226	0.21321	393	0.000516959	0.000448103	0.000543749
45	491.985	0.01679	0.08623	0.20566	394	0.000211994	0.000182778	0.000454865
46	495.03	0.01358	0.0834	0.19623	395	0.000137649	0.000439884	0.000367041
47	497.997	0.01208	0.07943	0.18509	396	0.000191557	0.000615973	0.000359773
48	500.965	0.01226	0.08377	0.18075	397	0.000147184	0.00064927	0.000611665
49	504.008	0.00962	0.07132	0.17491	398	0.000305403	0.000585305	0.000686968
50	506.974	0.00717	0.06698	0.16509	399	9.27811e-05	0.000433603	0.00053703
51	510.016	0.00679	0.06642	0.1583	400	0.000117836	0.000386354	0.000466073
52	512.982	0.00472	0.07113	0.14906	401	5.64616e-06	0.000276078	0.000798041
53	516.023	0.00453	0.06698	0.14	402	0.000251399	0.000364286	0.000506757
54	518.988	0.00264	0.05736	0.1283	403	0.000233785	0.000520065	0.000413941
55	522.028	0.00208	0.05321	0.11585	404	0.000292568	0.000672884	0.000515603
56	524.992	0.000754717	0.04717	0.10302	405	-0.000101716	0.000419359	0.000524762
57	528.032	0.000754717	0.03868	0.08811	406	0.000179326	0.000225399	0.000472789
58	530.995	0.000377358	0.03321	0.07698	407	0.00010807	0.000203689	0.000490843
59	534.034	0.000377358	0.02321	0.05321	408	0.000435086	0.000265875	0.000473911
60	536.996	-0.000566038	0.01566	0.03415	409	8.32843e-05	0.000197083	0.000524795
61	539.958		0.01094	0.0217	410	-7.472e-06	0.000317214	0.000541805
62	542.92		0.00566	0.01321	411	2.3522e-05	0.000305557	0.000401708
63	545.882		0.00547	0.00943	412	0.000120811	0.000302062	0.000615189
64	548.844		0.00321	0.00679	413	-1.21793e-05	0.000285897	0.000454162
65	551.806		0.00208	0.0066	414	0.000106251	0.000352695	0.000568627
66	554.768		0.0017	0.00585	415	0.000118846	0.000192216	0.0004991
67	557.73		0.00302	0.00679	416	0.000224537	0.000364919	0.000509484
68	560.692		0.00283	0.00547	417	0.000150279	0.000384616	0.000475786
69					418	0.000188852	0.000370311	0.000453846
70					419	0.000118044	0.000368438	0.000703954
71					420	0.000129745	0.000241484	0.00066137
72					421	0.000130788	0.000162365	0.000794614
73					422	0.000193768	0.000356257	0.000698197
74					423	0.000262895	0.000211807	0.000549354
75					424	0.000169274	0.000242424	0.000688697
76					425	0.000186522	0.000199316	0.000652743
77					426	6.43232e-05	0.000426449	0.000489746
78					427	0.000183481	0.000381478	0.000787205
79					428	0.00017976	0.000293281	0.000697286
80					429	4.71405e-05	0.000286686	0.000796062
81					430	0.000143058	0.000395268	0.000675111
82					431	0.000193716	0.000318035	0.000743905
83					432	0.000116764	0.00044787	0.000678651
84					433	0.000235017	0.000434341	0.000677559
85					434	0.000221938	0.000479462	0.00073353
86					435	0.000256161	0.000459927	0.000845716
87					436	0.000227233	0.000383143	0.000722914
88					437	0.000210438	0.000513111	0.000787889
89					438	0.000308173	0.0004558	0.000883549
90					439	0.000301635	0.000540024	0.000814276
91					440	0.000234512	0.000557559	0.000950222
92					441	0.000221354	0.000583289	0.00095887
93					442	0.000267154	0.000522246	0.00111
94					443	0.000198146	0.000573095	0.000952576
95					444	0.000306314	0.000599208	0.00103
96					445	0.000316278	0.000711095	0.00104
97					446	0.00029067	0.000691257	0.00132
98					447	0.000305619	0.000830414	0.00126
99					448	0.000304668	0.000732532	0.00134
100					449	0.0003749	0.000748714	0.00136
101					450	0.000356232	0.000850303	0.00148
102					451	0.000332038	0.000929105	0.00161
103					452	0.000473516	0.000925786	0.0016
104					453	0.000518551	0.00101	0.00184
105					454	0.000507878	0.00122	0.00184
106					455	0.000481211	0.00123	0.00215
107					456	0.000500243	0.00126	0.00205
108					457	0.000563141	0.00137	0.00248
109					458	0.000665081	0.00155	0.00261
110					459	0.000745168	0.00153	0.00262
111					460	0.000725003	0.00169	0.00302
112					461	0.000784603	0.00184	0.00316
113					462	0.000880151	0.0021	0.00343
114					463	0.000916	0.00224	0.0038
115					464	0.0009824	0.00232	0.00413
116					465	0.00108	0.00255	0.00456
117					466	0.00128	0.00289	0.0049
118					467	0.00133	0.00301	0.00531
119					468	0.00149	0.00353	0.00597
120					469	0.00151	0.00387	0.00664
121					470	0.00177	0.00414	0.00722
122					471	0.00189	0.00467	0.00804
123					472	0.00204	0.00511	0.00883
124					473	0.00221	0.00575	0.00986
125					474	0.00258	0.00633	0.01106
126					475	0.00286	0.00722	0.01254
127					476	0.00303	0.00798	0.01387
128					477	0.00344	0.00899	0.0159
129					478	0.00399	0.01003	0.01793
130					479	0.00436	0.01125	0.02005
131					480	0.00502	0.01265	0.02256
132					481	0.00546	0.0144	0.02525
133					482	0.00615	0.01619	0.02881
134					483	0.00699	0.01835	0.03274
135					484	0.008	0.02068	0.03666
136					485	0.00896	0.02347	0.04191
137					486	0.01021	0.02645	0.0468
138					487	0.01161	0.03027	0.05321
139					488	0.01318	0.03433	0.06013
140					489	0.01497	0.03879	0.0677
141					490	0.01702	0.04378	0.07683
142					491	0.01898	0.04937	0.08557
143					492	0.02162	0.05571	0.09707
144					493	0.02445	0.06285	0.10881
145					494	0.02758	0.07119	0.12247
146					495	0.03121	0.07949	0.13667
147					496	0.03533	0.08983	0.15343
148					497	0.03972	0.10125	0.1722
149					498	0.04493	0.11314	0.19196
150					499	0.05049	0.12684	0.21316
151					500	0.05693	0.14163	0.2377
152					501	0.06425	0.15824	0.26495
153					502	0.07202	0.17776	0.29423
154					503	0.08109	0.19891	0.32623
155					504	0.09139	0.22156	0.36088
156					505	0.10302	0.24687	0.39825
157					506	0.11536	0.27548	0.43934
158					507	0.12965	0.3051	0.48177
159					508	0.14445	0.33501	0.52341
160					509	0.16196	0.36979	0.57009
161					510	0.18032	0.40458	0.61551
162					511	0.20022	0.44275	0.66481
163					512	0.22243	0.48092	0.71259
164					513	0.24523	0.51832	0.75691
165					514	0.26813	0.55348	0.79742
166					515	0.29358	0.59115	0.83857
167					516	0.31661	0.62247	0.87056
168					517	0.34013	0.65246	0.89874
169					518	0.36134	0.6756	0.91929
170					519	0.38121	0.69582	0.93396
171					520	0.39816	0.70962	0.9403
172					521	0.41177	0.71583	0.93812
173					522	0.42038	0.7161	0.92706
174					523	0.4259	0.71006	0.91246
175					524	0.42802	0.6991	0.89063
176					525	0.42655	0.6845	0.86413
177					526	0.41815	0.66028	0.83133
178					527	0.40852	0.63734	0.79728
179					528	0.39369	0.60748	0.75749
180					529	0.37814	0.57861	0.71925
181					530	0.36175	0.55012	0.68251
182					531	0.34195	0.51772	0.64253
183					532	0.32205	0.48683	0.60433
184					533	0.30395	0.45865	0.56917
185					534	0.28538	0.43084	0.5359
186					535	0.26637	0.40249	0.50208
187					536	0.25029	0.3799	0.47336
188					537	0.23557	0.35871	0.44684
189					538	0.22128	0.3374	0.42072
190					539	0.20787	0.31815	0.39657
191					540	0.19646	0.30057	0.3742
192					541	0.18578	0.28346	0.35347
193					542	0.17615	0.26889	0.33445
194					543	0.16582	0.25215	0.3126
195					544	0.15664	0.23804	0.29416
196					545	0.14745	0.22332	0.27532
197					546	0.139	0.20827	0.25799
198					547	0.13051	0.19518	0.24129
199					548	0.12207	0.18223	0.22476
200					549	0.11423	0.1697	0.20925
201					550	0.10663	0.15885	0.19502
202					551	0.09925	0.14704	0.18129
203					552	0.0924	0.13639	0.16747
204					553	0.08581	0.1266	0.15543
205					554	0.07932	0.11718	0.14463
206					555	0.07341	0.10861	0.13439
207					556	0.06808	0.10046	0.12414
208					557	0.06267	0.0936	0.11543
209					558	0.05833	0.0869	0.10726
210					559	0.05416	0.08048	0.09956
211					560	0.05008	0.07509	0.09275
212					561	0.04649	0.06979	0.08662
213					562	0.04332	0.06523	0.08093
214					563	0.04035	0.06045	0.07541
215					564	0.03754	0.05676	0.0704
216					565	0.03499	0.05288	0.06558
217					566	0.03262	0.04926	0.06119
218					567	0.03029	0.04587	0.05728
219					568	0.02831	0.04299	0.05328
220					569	0.02656	0.03972	0.04955
221					570	0.02481	0.03743	0.04647
222					571	0.02307	0.03478	0.04321
223					572	0.02149	0.0322	0.04026
224					573	0.02009	0.03022	0.0373
225					574	0.01866	0.02805	0.03493
226					575	0.01724	0.02599	0.0321
227					576	0.01621	0.02439	0.02998
228					577	0.01503	0.02238	0.02803
229					578	0.01392	0.02069	0.0262
230					579	0.01298	0.01935	0.02429
231					580	0.012	0.01809	0.02262
232					581	0.01101	0.01681	0.021
233					582	0.01026	0.01572	0.0196
234					583	0.00967	0.01453	0.01829
235					584	0.00886	0.01351	0.01696
236					585	0.00822	0.01261	0.01596
237					586	0.00774	0.01172	0.01505
238					587	0.00722	0.01104	0.0139
239					588	0.00675	0.01043	0.01309
240					589	0.00639	0.00967	0.01234
241					590	0.00596	0.00919	0.01139
242					591	0.00557	0.00854	0.01078
243					592	0.00526	0.00802	0.01016
244					593	0.00489	0.00756	0.0095
245					594	0.00457	0.00701	0.00894
246					595	0.00433	0.00658	0.00849
247					596	0.00394	0.0062	0.00791
248					597	0.00376	0.00591	0.00745
249					598	0.00353	0.00547	0.00705
250					599	0.00331	0.00513	0.0065
251					600	0.00306	0.00486	0.00607
252					601	0.00285	0.00453	0.00586
253					602	0.00264	0.00422	0.00543
254					603	0.00253	0.00404	0.00509
255					604	0.00234	0.00373	0.00487
256					605	0.00225	0.00357	0.00457
257					606	0.00214	0.00326	0.00424
258					607	0.00198	0.00319	0.00405
259					608	0.00183	0.00296	0.00378
260					609	0.00174	0.00285	0.00365
261					610	0.00164	0.00261	0.00341
262					611	0.00151	0.00253	0.00322
263					612	0.00145	0.00239	0.00306
264					613	0.00142	0.00228	0.003
265					614	0.00133	0.00211	0.00283
266					615	0.00125	0.002	0.00254
267					616	0.00121	0.00192	0.00258
268					617	0.00111	0.00187	0.00241
269					618	0.00105	0.00169	0.00232
270					619	0.000990759	0.00164	0.00215
271					620	0.00097773	0.00156	0.00207
272					621	0.000886551	0.00149	0.00205
273					622	0.000900786	0.00149	0.00189
274					623	0.000853408	0.00137	0.00185
275					624	0.000814905	0.0013	0.00178
276					625	0.000750368	0.00128	0.00161
277					626	0.000757141	0.00122	0.00163
278					627	0.000703551	0.00113	0.00159
279					628	0.000653581	0.00115	0.00151
280					629	0.000620822	0.00108	0.00139
281					630	0.000567592	0.00103	0.00136
282					631	0.00057277	0.000953722	0.00128
283					632	0.000541568	0.000890292	0.00126
284					633	0.000518859	0.000916938	0.00125
285					634	0.000502808	0.000886646	0.00119
286					635	0.000504603	0.000871868	0.00113
287					636	0.00047723	0.000788365	0.00108
288					637	0.000407673	0.000732143	0.00103
289					638	0.000432638	0.0006715	0.00105
290					639	0.0004296	0.000734338	0.000988432
291					640	0.000413924	0.000680151	0.000926314
292					641	0.000444524	0.000687424	0.000890638
293					642	0.000370827	0.000687811	0.000903386
294					643	0.000383703	0.000643541	0.000900138
295					644	0.000400789	0.000621257	0.000859441
296					645	0.000365665	0.000614062	0.000758616
297					646	0.00029057	0.000582368	0.000718919
298					647	0.000311105	0.000534132	0.000757949
299					648	0.000284611	0.000519138	0.000731114
300					649	0.000265897	0.000508968	0.000702568
301					650	0.000268879	0.000473095	0.000629219
302					651	0.000250581	0.000463503	0.00069637
303					652	0.000265138	0.00047053	0.000604757
304					653	0.00029543	0.000476205	0.000599184
305					654	0.000221652	0.000409381	0.000602205
306					655	0.000235949	0.000424124	0.000669478
307					656	0.000223017	0.000434865	0.000594605
308					657	0.000227826	0.000405765	0.0005212
309					658	0.000253306	0.000380889	0.000527716
310					659	0.000212745	0.000330638	0.000539468
311					660	0.000212134	0.000385854	0.000506259
312					661	0.000190376	0.000343435	0.000462035
313					662	0.000177644	0.000313878	0.000516854
314					663	0.00019681	0.000322943	0.000507781
315					664	0.000199872	0.000296595	0.000473373
316					665	0.000178871	0.0003427	0.000480651
317					666	0.000186636	0.000281632	0.000398254
318					667	0.000164781	0.000311746	0.000396686
319					668	0.000147399	0.000324654	0.000418127
320					669	0.000170639	0.000284627	0.000377484
321					670	0.000132433	0.000213271	0.000408619
322					671	0.000136537	0.000256255	0.000381546
323					672	0.000139361	0.000293424	0.000386151
324					673	0.000178744	0.000271341	0.000409786
325					674	0.000168797	0.000242266	0.000367295
326					675	0.000141329	0.000232705	0.000350527
327					676	0.000122626	0.000274359	0.00034863
328					677	0.000163664	0.000214839	0.000347341
329					678	0.000164034	0.000256941	0.000341497
330					679	0.00012475	0.000264365	0.000292146
331					680	0.000125736	0.000232282	0.000295365
332					681	0.000119682	0.000242524	0.000350124
333					682	0.000150214	0.00025889	0.000336022
334					683	0.000143914	0.000203188	0.0003361
335					684	0.000161548	0.000238791	0.000314635
336					685	0.000103981	0.000218931	0.000353949
337					686	0.000121816	0.000217331	0.000258319
338					687	9.67435e-05	0.000191167	0.000267265
339					688	0.000116402	0.000229204	0.00032633
340					689	7.65416e-05	0.000214621	0.000219934
341					690	0.000104342	0.00017661	0.000239939
342					691	8.26608e-05	0.000178418	0.000305035
343					692	0.000104472	0.000228154	0.000232241
344					693	9.81568e-05	0.000183406	0.000325349
345					694	0.000109217	0.000174747	0.000230934
346					695	0.000123086	0.00015818	0.000285119
347					696	9.85105e-05	0.000176279	0.000290603
348					697	0.000134087	0.000171439	0.000208404
349					698	6.51351e-05	0.00019735	0.000197204
350					699	8.83654e-05	0.000167385	0.000270827
351					700	8.20724e-05	0.000176599	0.000201902
352					701	8.12103e-05	0.000187159	0.000222896
353					702	0.000103354	0.000134474	0.000892403
354					703	7.60919e-05	0.000208041	0.00188
355					704	0.000108092	0.000210986	0.000956092
356					705	4.51395e-05	0.000145239	0.00027863
357					706	8.42549e-05	0.000169564	0.000190149
358					707	7.69781e-05	0.000136641	0.000213183
359					708	7.40219e-05	0.000147738	0.000244175
360					709	7.25522e-05	0.000164395	0.000218209
361					710	5.92695e-05	0.000113933	0.00016157
362					711	9.53214e-05	0.000112406	0.000158098
363					712	9.39608e-05	0.00014196	0.000199832
364					713	7.55049e-05	0.000105367	0.000189869
365					714	5.29346e-05	0.000135163	0.000175664
366					715	7.06076e-05	0.000168798	0.000198156
367					716	4.36097e-05	0.000143051	0.000207836
368					717	2.9527e-05	0.000167775	0.000207048
369					718	7.52289e-05	0.000139644	0.000163688
370					719	4.85711e-05	0.000145189	0.000138324
371					720	8.08878e-05	0.000116221	0.0001345
372					721	6.11262e-05	0.000134582	0.000134229
373					722	7.03497e-05	0.000124892	0.000139632
374					723	7.92316e-05	8.54989e-05	0.000175856
375					724	7.92816e-05	9.78873e-05	7.09138e-05
376					725	5.76824e-05	0.000111837	0.000131904
377					726	9.22738e-05	0.000122285	0.000131821
378					727	7.74116e-05	0.000115161	0.000216879
379					728	5.737e-05	0.000104811	0.000140649
380					729	7.13238e-05	9.17908e-05	0.000128586
381					730	6.57986e-05	0.000112005	0.000135211
382					731	5.06981e-05	0.000112349	0.000157799
383					732	6.75414e-05	7.63678e-05	0.000161795
384					733	4.70254e-05	9.76373e-05	0.000121618
385					734	5.77424e-05	7.55838e-05	0.000123643
386					735	4.99376e-05	8.65746e-05	0.00014735
387					736	4.44716e-05	0.000105838	0.000129337
388					737	3.26676e-05	0.000117981	0.000114686
389					738	6.98378e-05	8.2653e-05	0.000123379
390					739	4.63e-05	6.12176e-05	0.000174756
391					740	5.85243e-05	8.73011e-05	0.000135391
392					741	9.42084e-05	8.83959e-05	0.000230998
393					742	7.26643e-05	5.85514e-05	8.80219e-05
394					743	4.84886e-05	4.85446e-05	0.000120827
395					744	-8.67151e-06	7.26397e-05	8.54838e-05
396					745	3.82195e-05	0.000148971	0.000131453
397					746	4.07532e-05	0.000114332	0.000145184
398					747	4.31089e-05	0.000106554	0.000121382
399					748	5.82935e-05	5.27411e-05	0.000171119
400					749	1.81564e-05	0.000132158	0.000134239
401					750	4.85059e-06	5.71995e-05	0.000171792
