# Supplementary material for: Wireless light energy harvesting and communication in a waterproof GaN optoelectronic system
Source: Commun Eng. 2022 Jul 7;1:16. doi: 10.1038/s44172-022-00016-5 (PMC10956059; doi:10.1038/s44172-022-00016-5)
Supplement: Supplementary file 7 — Supplementary Data 1 [file 44172_2022_16_MOESM7_ESM.zip › Supplementary Data 1/Figure2c.xlsx]

## Sheet: Sheet1
-0.00229871	-0.155759	-0.309219	-0.46268	-0.61614	-0.7696	-0.92306	-1.07652	-1.22998	-1.38344	-1.5369	-1.36811	-1.19933	-1.03054	-0.861753	-0.692966	-0.524179	-0.355392	-0.186605	-0.0178176	0.15097	0.192081	0.233192	0.274302	0.315413	0.356524	0.397635	0.438746	0.479857	0.520968	0.562079	0.575247	0.588415	0.601583	0.614751	0.627919	0.641087	0.654255	0.667423	0.680591	0.693759	0.746638	0.799517	0.852397	0.905276	0.958155	1.01103	1.06391	1.11679	1.16967
-1.37723	-1.40356	-1.42989	-1.45621	-1.48254	-1.50887	-1.53519	-1.56152	-1.58785	-1.61418	-1.6405	-1.67187	-1.70324	-1.73461	-1.76598	-1.79735	-1.82873	-1.8601	-1.89147	-1.92284	-1.95421	-1.68468	-1.41515	-1.14562	-0.876091	-0.606563	-0.337034	-0.0675054	0.202023	0.471552	0.741081	0.682162	0.623243	0.564324	0.505405	0.446486	0.387567	0.328648	0.269729	0.21081	0.151891	0.276398	0.400905	0.525412	0.649919	0.774426	0.898933	1.02344	1.14795	1.27245
1.38261	1.27154	1.16047	1.0494	0.938334	0.827264	0.716195	0.605125	0.494055	0.382986	0.271916	4.45203	8.63213	12.8122	16.9924	21.1725	25.3526	29.5327	33.7128	37.8929	42.073	37.9226	33.7723	29.6219	25.4715	21.3212	17.1708	13.0204	8.87007	4.71971	0.569341	0.55886	0.548379	0.537899	0.527418	0.516938	0.506457	0.495976	0.485496	0.475015	0.464535	0.600812	0.737089	0.873367	1.00964	1.14592	1.2822	1.41848	1.55475	1.69103
0.751089	0.720312	0.689536	0.658759	0.627983	0.597206	0.56643	0.535653	0.504877	0.474101	0.443324	0.353446	0.263568	0.17369	0.0838113	-0.00606691	-0.0959451	-0.185823	-0.275702	-0.36558	-0.455458	-0.364397	-0.273336	-0.182276	-0.091215	-0.000154297	0.0909064	0.181967	0.273028	0.364089	0.455149	0.519118	0.583086	0.647055	0.711023	0.774992	0.83896	0.902929	0.966898	1.03087	1.09483	1.02648	0.958125	0.88977	0.821415	0.753061	0.684706	0.616351	0.547996	0.479641
-0.405234	-0.354006	-0.302778	-0.251551	-0.200323	-0.149095	-0.0978666	-0.0466386	0.00458938	0.0558174	0.107045	0.284243	0.46144	0.638638	0.815835	0.993032	1.17023	1.34743	1.52462	1.70182	1.87902	1.65448	1.42994	1.20541	0.980867	0.756329	0.531791	0.307253	0.0827147	-0.141823	-0.366361	-0.263591	-0.160821	-0.0580503	0.04472	0.14749	0.250261	0.353031	0.455802	0.558572	0.661342	0.593575	0.525808	0.458041	0.390274	0.322507	0.25474	0.186973	0.119206	0.051439
-1.34528	-1.24638	-1.14749	-1.04859	-0.949696	-0.850801	-0.751906	-0.653011	-0.554116	-0.455221	-0.356326	-0.342358	-0.32839	-0.314423	-0.300455	-0.286487	-0.272519	-0.258551	-0.244583	-0.230615	-0.216647	-0.432894	-0.649141	-0.865387	-1.08163	-1.29788	-1.51413	-1.73037	-1.94662	-2.16287	-2.37912	-2.11163	-1.84414	-1.57666	-1.30917	-1.04168	-0.774195	-0.506709	-0.239222	0.0282647	0.295751	0.290737	0.285723	0.280709	0.275695	0.270681	0.265667	0.260652	0.255638	0.250624
0.296066	0.207381	0.118696	0.0300116	-0.0586732	-0.147358	-0.236043	-0.324727	-0.413412	-0.502097	-0.590782	-0.466951	-0.34312	-0.219289	-0.095458	0.028373	0.152204	0.276035	0.399866	0.523697	0.647528	0.544452	0.441377	0.338302	0.235226	0.132151	0.0290756	-0.0739998	-0.177075	-0.280151	-0.383226	-0.129754	0.123718	0.37719	0.630662	0.884133	1.13761	1.39108	1.64455	1.89802	2.15149	1.9206	1.68971	1.45881	1.22792	0.997028	0.766135	0.535242	0.304349	0.0734562
-0.0637965	0.103615	0.271026	0.438437	0.605849	0.77326	0.940671	1.10808	1.27549	1.44291	1.61032	1.51762	1.42491	1.33221	1.23951	1.14681	1.05411	0.961408	0.868707	0.776006	0.683305	0.745505	0.807705	0.869905	0.932105	0.994305	1.0565	1.1187	1.1809	1.2431	1.3053	1.10418	0.903056	0.701932	0.500808	0.299684	0.0985595	-0.102565	-0.303689	-0.504813	-0.705937	-1.55993	-2.41392	-3.26791	-4.1219	-4.97589	-5.82987	-6.68386	-7.53785	-8.39184
0.329977	0.450936	0.571896	0.692855	0.813814	0.934773	1.05573	1.17669	1.29765	1.41861	1.53957	1.41155	1.28353	1.15551	1.02749	0.899473	0.771453	0.643434	0.515415	0.387395	0.259376	#NAME?	#NAME?	#NAME?	#NAME?	#NAME?	#NAME?	#NAME?	#NAME?	#NAME?	#NAME?	#NAME?	#NAME?	#NAME?	#NAME?	#NAME?	#NAME?	#NAME?	#NAME?	#NAME?	0.200493	0.185224	0.169955	0.154686	0.139416	0.124147	0.108878	0.0936088	0.0783396	0.0630704
0.535943	1.03219	1.52844	2.02469	2.52093	3.01718	3.51343	4.00968	4.50593	5.00217	5.49842	5.02472	4.55103	4.07733	3.60364	3.12994	2.65624	2.18255	1.70885	1.23515	0.761458	0.645434	0.529411	0.413387	0.297364	0.18134	0.0653165	-0.0507071	-0.166731	-0.282754	-0.398778	-0.398399	-0.39802	-0.397642	-0.397263	-0.396884	-0.396505	-0.396127	-0.395748	-0.395369	-0.394991	-0.387485	-0.379979	-0.372474	-0.364968	-0.357463	-0.349957	-0.342452	-0.334946	-0.327441
0.225944	-0.252114	-0.730172	-1.20823	-1.68629	-2.16435	-2.64241	-3.12046	-3.59852	-4.07658	-4.55464	-4.02172	-3.4888	-2.95588	-2.42296	-1.89003	-1.35711	-0.824193	-0.291273	0.241648	0.774569	0.787782	0.800996	0.81421	0.827424	0.840638	0.853851	0.867065	0.880279	0.893493	0.906707	0.826524	0.746341	0.666158	0.585976	0.505793	0.42561	0.345427	0.265245	0.185062	0.104879	0.141243	0.177607	0.213972	0.250336	0.2867	0.323064	0.359428	0.395793	0.432157
-0.465352	-0.478136	-0.490919	-0.503703	-0.516487	-0.529271	-0.542055	-0.554839	-0.567623	-0.580407	-0.593191	-0.493815	-0.394439	-0.295062	-0.195686	-0.0963102	0.00306595	0.102442	0.201818	0.301194	0.40057	0.434015	0.46746	0.500904	0.534349	0.567794	0.601238	0.634683	0.668128	0.701572	0.735017	0.709873	0.68473	0.659586	0.634443	0.609299	0.584156	0.559012	0.533869	0.508725	0.483582	0.477221	0.47086	0.464499	0.458139	0.451778	0.445417	0.439056	0.432695	0.426335
-1.48949	-1.43186	-1.37424	-1.31661	-1.25898	-1.20135	-1.14372	-1.08609	-1.02846	-0.970834	-0.913206	-0.768201	-0.623197	-0.478193	-0.333188	-0.188184	-0.0431794	0.101825	0.246829	0.391834	0.536838	0.491116	0.445395	0.399673	0.353951	0.308229	0.262508	0.216786	0.171064	0.125342	0.0796206	0.127057	0.174494	0.22193	0.269367	0.316803	0.36424	0.411677	0.459113	0.50655	0.553986	2.85757	5.16116	7.46474	9.76833	12.0719	14.3755	16.6791	18.9827	21.2863
1.92025	Inf	Inf	Inf	Inf	Inf	Inf	Inf	Inf	Inf	Inf	Inf	Inf	Inf	Inf	Inf	Inf	Inf	Inf	Inf	0.638955	0.616079	0.593204	0.570328	0.547453	0.524577	0.501702	0.478827	0.455951	0.433076	0.4102	0.405194	0.400189	0.395183	0.390177	0.385171	0.380165	0.375159	0.370154	0.365148	0.360142	0.221629	0.0831155	-0.0553977	-0.193911	-0.332424	-0.470937	-0.60945	-0.747964	-0.886477
0.778686	0.788248	0.79781	0.807372	0.816934	0.826496	0.836058	0.84562	0.855182	0.864743	0.874305	0.844296	0.814286	0.784277	0.754267	0.724258	0.694248	0.664239	0.634229	0.60422	0.57421	0.540908	0.507606	0.474304	0.441002	0.4077	0.374398	0.341096	0.307794	0.274492	0.24119	0.170111	0.0990328	0.0279543	-0.0431241	-0.114203	-0.185281	-0.256359	-0.327438	-0.398516	-0.469595	0.397891	1.26538	2.13286	3.00035	3.86784	4.73532	5.60281	6.47029	7.33778
0.0913158	0.175392	0.259468	0.343545	0.427621	0.511697	0.595774	0.67985	0.763926	0.848002	0.932079	0.913061	0.894043	0.875026	0.856008	0.83699	0.817972	0.798955	0.779937	0.760919	0.741902	0.700584	0.659266	0.617948	0.57663	0.535313	0.493995	0.452677	0.411359	0.370041	0.328724	-0.218981	-0.766685	-1.31439	-1.86209	-2.4098	-2.9575	-3.50521	-4.05291	-4.60062	-5.14832	Inf	Inf	Inf	Inf	Inf	Inf	Inf	Inf	Inf
Inf	Inf	Inf	Inf	Inf	Inf	Inf	Inf	Inf	Inf	0.158499	0.25801	0.357522	0.457033	0.556545	0.656056	0.755568	0.855079	0.954591	1.0541	1.15361	1.10191	1.05021	0.998515	0.946815	0.895115	0.843416	0.791716	0.740016	0.688316	0.636616	0.583459	0.530302	0.477145	0.423988	0.370831	0.317674	0.264517	0.21136	0.158202	0.105045	0.0850496	0.0650538	0.045058	0.0250623	0.00506649	-0.0149293	-0.034925	-0.0549208	-0.0749166
-3.72335	-3.35215	-2.98096	-2.60977	-2.23858	-1.86739	-1.4962	-1.12501	-0.753814	-0.382623	-0.0114315	0.2343	0.480032	0.725765	0.971497	1.21723	1.46296	1.70869	1.95442	2.20016	2.44589	2.42181	2.39773	2.37364	2.34956	2.32548	2.3014	2.27732	2.25324	2.22916	2.20507	2.05855	1.91203	1.76551	1.61899	1.47246	1.32594	1.17942	1.0329	0.886374	0.739852	0.657334	0.574815	0.492297	0.409779	0.327261	0.244743	0.162224	0.0797061	-0.00281215
0.339672	0.324275	0.308878	0.293481	0.278083	0.262686	0.247289	0.231892	0.216494	0.201097	0.1857	0.119139	0.0525779	-0.0139831	-0.0805442	-0.147105	-0.213666	-0.280227	-0.346788	-0.413349	-0.47991	-0.377915	-0.275919	-0.173924	-0.0719283	0.0300672	0.132063	0.234058	0.336054	0.438049	0.540045	0.578903	0.617761	0.656619	0.695477	0.734335	0.773193	0.812051	0.850909	0.889767	0.928625	0.85058	0.772534	0.694489	0.616444	0.538399	0.460353	0.382308	0.304263	0.226217
0.631991	0.486144	0.340298	0.194452	0.0486051	-0.0972413	-0.243088	-0.388934	-0.53478	-0.680627	-0.826473	-0.711932	-0.597392	-0.482851	-0.36831	-0.253769	-0.139228	-0.0246874	0.0898535	0.204394	0.318935	0.349722	0.380508	0.411294	0.442081	0.472867	0.503654	0.53444	0.565226	0.596013	0.626799	0.597167	0.567535	0.537903	0.508272	0.47864	0.449008	0.419376	0.389744	0.360112	0.33048	0.367067	0.403654	0.44024	0.476827	0.513414	0.550001	0.586587	0.623174	0.659761
0.310061	-2.66743	-5.64492	-8.62241	-11.5999	-14.5774	-17.5549	-20.5324	-23.5099	-26.4873	-29.4648	-26.4866	-23.5084	-20.5302	-17.5519	-14.5737	-11.5955	-8.61727	-5.63904	-2.66082	0.317403	Inf	Inf	Inf	Inf	Inf	Inf	Inf	Inf	Inf	Inf	Inf	Inf	Inf	Inf	Inf	Inf	Inf	Inf	Inf	0.854466	1.01619	1.17792	1.33965	1.50138	1.6631	1.82483	1.98656	2.14829	2.31001
0.0894091	-0.574442	-1.23829	-1.90214	-2.566	-3.22985	-3.8937	-4.55755	-5.2214	-5.88525	-6.5491	-5.76727	-4.98543	-4.20359	-3.42176	-2.63992	-1.85808	-1.07625	-0.294412	0.487424	1.26926	1.3573	1.44533	1.53337	1.62141	1.70945	1.79748	1.88552	1.97356	2.06159	2.14963	2.04702	1.94441	1.8418	1.73919	1.63659	1.53398	1.43137	1.32876	1.22615	1.12354	1.12264	1.12175	1.12085	1.11996	1.11906	1.11816	1.11727	1.11637	1.11547
0.384472	0.768869	1.15327	1.53766	1.92206	2.30646	2.69086	3.07525	3.45965	3.84405	4.22844	3.7822	3.33595	2.88971	2.44346	1.99722	1.55097	1.10473	0.65848	0.212234	-0.234012	-0.127568	-0.0211253	0.0853179	0.191761	0.298204	0.404647	0.51109	0.617534	0.723977	0.83042	0.756394	0.682369	0.608343	0.534318	0.460293	0.386267	0.312242	0.238216	0.164191	0.0901653	0.112138	0.134111	0.156084	0.178057	0.20003	0.222003	0.243977	0.26595	0.287923
1.97871	1.18938	0.400057	-0.389269	-1.1786	-1.96792	-2.75725	-3.54658	-4.3359	-5.12523	-5.91456	-5.41023	-4.90591	-4.40158	-3.89725	-3.39293	-2.8886	-2.38428	-1.87995	-1.37563	-0.871299	-0.671863	-0.472426	-0.272989	-0.0735527	0.125884	0.325321	0.524757	0.724194	0.923631	1.12307	1.01892	0.914769	0.81062	0.706471	0.602321	0.498172	0.394023	0.289874	0.185724	0.0815752	0.0718081	0.0620409	0.0522737	0.0425066	0.0327394	0.0229722	0.0132051	0.00343791	-0.00632926
-7.96584	-7.14279	-6.31975	-5.49671	-4.67366	-3.85062	-3.02758	-2.20453	-1.38149	-0.558446	0.264597	0.299979	0.335361	0.370743	0.406125	0.441507	0.476888	0.51227	0.547652	0.583034	0.618416	0.396191	0.173966	-0.0482581	-0.270483	-0.492707	-0.714932	-0.937156	-1.15938	-1.38161	-1.60383	-1.56897	-1.53411	-1.49925	-1.46439	-1.42953	-1.39467	-1.35981	-1.32495	-1.29009	-1.25523	-1.74987	-2.24451	-2.73915	-3.23379	-3.72843	-4.22308	-4.71772	-5.21236	-5.707
0.512734	0.580589	0.648444	0.716298	0.784153	0.852008	0.919862	0.987717	1.05557	1.12343	1.19128	1.10459	1.01791	0.931221	0.844534	0.757847	0.67116	0.584473	0.497786	0.411099	0.324412	-0.0750856	-0.474583	-0.874081	-1.27358	-1.67308	-2.07257	-2.47207	-2.87157	-3.27107	-3.67056	-3.28743	-2.90429	-2.52115	-2.13801	-1.75487	-1.37173	-0.988594	-0.605455	-0.222316	0.160823	-0.118887	-0.398597	-0.678307	-0.958017	-1.23773	-1.51744	-1.79715	-2.07686	-2.35657
0.272659	0.419556	0.566454	0.713352	0.86025	1.00715	1.15405	1.30094	1.44784	1.59474	1.74164	1.81319	1.88473	1.95628	2.02783	2.09938	2.17093	2.24248	2.31403	2.38558	2.45713	2.2041	1.95107	1.69805	1.44502	1.19199	0.938965	0.685938	0.432911	0.179884	-0.0731434	0.00150329	0.07615	0.150797	0.225443	0.30009	0.374737	0.449383	0.52403	0.598677	0.673323	0.465706	0.258088	0.050471	-0.157146	-0.364764	-0.572381	-0.779999	-0.987616	-1.19523
0.442585	0.550552	0.658518	0.766484	0.87445	0.982416	1.09038	1.19835	1.30631	1.41428	1.52225	1.67462	1.827	1.97938	2.13176	2.28413	2.43651	2.58889	2.74126	2.89364	3.04602	2.62672	2.20742	1.78812	1.36882	0.949521	0.530222	0.110922	-0.308377	-0.727677	-1.14698	-0.99983	-0.852684	-0.705537	-0.558391	-0.411245	-0.264098	-0.116952	0.0301942	0.177341	0.324487	0.462005	0.599522	0.73704	0.874558	1.01208	1.14959	1.28711	1.42463	1.56215
-1.08699	-0.892944	-0.698902	-0.50486	-0.310817	-0.116775	0.0772666	0.271309	0.465351	0.659393	0.853435	0.204356	-0.444722	-1.0938	-1.74288	-2.39196	-3.04104	-3.69011	-4.33919	-4.98827	-5.63735	-5.17382	-4.71029	-4.24676	-3.78323	-3.3197	-2.85617	-2.39264	-1.92911	-1.46558	-1.00205	-0.888796	-0.775542	-0.662289	-0.549035	-0.435781	-0.322528	-0.209274	-0.0960204	0.0172333	0.130487	0.315712	0.500936	0.686161	0.871386	1.05661	1.24183	1.42706	1.61228	1.79751
-0.371536	-0.258206	-0.144876	-0.0315463	0.0817837	0.195114	0.308444	0.421773	0.535103	0.648433	0.761763	0.592096	0.422428	0.25276	0.0830923	-0.0865755	-0.256243	-0.425911	-0.595579	-0.765246	-0.934914	0.0641951	1.0633	2.06241	3.06152	4.06063	5.05974	6.05885	7.05796	8.05707	9.05618	8.20667	7.35716	6.50764	5.65813	4.80862	3.95911	3.1096	2.26009	1.41057	0.561062	2.26362	3.96618	5.66874	7.37129	9.07385	10.7764	12.479	14.1815	15.8841
0.0258129	0.076802	0.127791	0.17878	0.229769	0.280758	0.331747	0.382737	0.433726	0.484715	0.535704	0.498578	0.461453	0.424327	0.387201	0.350076	0.31295	0.275825	0.238699	0.201573	0.164448	-0.103191	-0.37083	-0.638468	-0.906107	-1.17375	-1.44138	-1.70902	-1.97666	-2.2443	-2.51194	-2.24107	-1.9702	-1.69933	-1.42846	-1.15759	-0.886719	-0.615849	-0.344978	-0.0741083	0.196762	0.095488	-0.00578583	-0.10706	-0.208333	-0.309607	-0.410881	-0.512155	-0.613429	-0.714703
0.0142243	0.045517	0.0768096	0.108102	0.139395	0.170688	0.20198	0.233273	0.264566	0.295858	0.327151	0.385775	0.444398	0.503022	0.561645	0.620268	0.678892	0.737515	0.796139	0.854762	0.913386	0.862714	0.812043	0.761372	0.7107	0.660029	0.609357	0.558686	0.508014	0.457343	0.406672	0.39903	0.391388	0.383746	0.376104	0.368462	0.360821	0.353179	0.345537	0.337895	0.330253	-0.0790453	-0.488344	-0.897643	-1.30694	-1.71624	-2.12554	-2.53484	-2.94414	-3.35343
0.0255141	0.0707161	0.115918	0.16112	0.206322	0.251524	0.296726	0.341928	0.38713	0.432332	0.477534	0.45269	0.427845	0.403001	0.378157	0.353313	0.328469	0.303624	0.27878	0.253936	0.229092	0.265117	0.301143	0.337169	0.373194	0.40922	0.445245	0.481271	0.517297	0.553322	0.589348	0.532633	0.475919	0.419204	0.362489	0.305775	0.24906	0.192345	0.135631	0.078916	0.0222014	0.0126051	0.00300877	-0.00658753	-0.0161838	-0.0257801	-0.0353764	-0.0449727	-0.054569	-0.0641653
-0.0388203	0.0268634	0.0925471	0.158231	0.223914	0.289598	0.355282	0.420966	0.486649	0.552333	0.618017	0.380446	0.142874	-0.0946966	-0.332268	-0.569839	-0.80741	-1.04498	-1.28255	-1.52012	-1.75769	-1.59923	-1.44076	-1.2823	-1.12383	-0.965369	-0.806904	-0.648439	-0.489974	-0.331509	-0.173043	-0.0493912	0.0742611	0.197913	0.321566	0.445218	0.56887	0.692522	0.816175	0.939827	1.06348	1.08095	1.09841	1.11588	1.13335	1.15082	1.16829	1.18575	1.20322	1.22069
0.102321	0.236713	0.371105	0.505497	0.63989	0.774282	0.908674	1.04307	1.17746	1.31185	1.44624	1.3087	1.17115	1.03361	0.896064	0.75852	0.620975	0.483431	0.345886	0.208342	0.070797	Inf	Inf	Inf	Inf	Inf	Inf	Inf	Inf	Inf	Inf	Inf	Inf	Inf	Inf	Inf	Inf	Inf	Inf	Inf	-2.54291	-2.17134	-1.79977	-1.42819	-1.05662	-0.685043	-0.313469	0.0581052	0.429679	0.801253
0.133017	0.466508	0.8	1.13349	1.46698	1.80047	2.13397	2.46746	2.80095	3.13444	3.46793	3.21358	2.95924	2.70489	2.45054	2.1962	1.94185	1.6875	1.43316	1.17881	0.924464	0.694234	0.464003	0.233773	0.00354288	-0.226687	-0.456918	-0.687148	-0.917378	-1.14761	-1.37784	-1.27949	-1.18114	-1.0828	-0.98445	-0.886103	-0.787756	-0.689409	-0.591062	-0.492715	-0.394367	-0.789047	-1.18373	-1.57841	-1.97309	-2.36777	-2.76245	-3.15713	-3.55181	-3.94649
46.8183	41.8445	36.8706	31.8967	26.9229	21.949	16.9751	12.0013	7.02739	2.05352	-2.92035	-2.6023	-2.28424	-1.96619	-1.64813	-1.33007	-1.01202	-0.693963	-0.375907	-0.0578513	0.260204	0.288749	0.317294	0.345839	0.374384	0.402929	0.431474	0.460019	0.488564	0.517109	0.545654	0.512993	0.480332	0.447672	0.415011	0.38235	0.349689	0.317028	0.284368	0.251707	0.219046	0.18215	0.145254	0.108358	0.0714619	0.0345658	-0.00233017	-0.0392262	-0.0761222	-0.113018
-0.458132	-0.558899	-0.659665	-0.760431	-0.861197	-0.961963	-1.06273	-1.1635	-1.26426	-1.36503	-1.46579	-1.2323	-0.998813	-0.765322	-0.531832	-0.298342	-0.0648514	0.168639	0.402129	0.63562	0.86911	0.803517	0.737924	0.672331	0.606738	0.541144	0.475551	0.409958	0.344365	0.278772	0.213179	0.248834	0.284489	0.320144	0.3558	0.391455	0.42711	0.462765	0.49842	0.534075	0.569731	0.535124	0.500518	0.465912	0.431305	0.396699	0.362093	0.327486	0.29288	0.258274
-0.0575724	-0.0385312	-0.01949	-0.00044874	0.0185925	0.0376337	0.0566749	0.0757161	0.0947574	0.113799	0.13284	0.177149	0.221458	0.265767	0.310076	0.354385	0.398694	0.443003	0.487312	0.531621	0.57593	0.565739	0.555548	0.545357	0.535166	0.524975	0.514784	0.504593	0.494402	0.484211	0.47402	0.467542	0.461063	0.454585	0.448107	0.441628	0.43515	0.428671	0.422193	0.415715	0.409236	0.391857	0.374478	0.357099	0.33972	0.322342	0.304963	0.287584	0.270205	0.252826
-0.708186	-0.821889	-0.935592	-1.04929	-1.163	-1.2767	-1.3904	-1.50411	-1.61781	-1.73151	-1.84521	-1.67349	-1.50176	-1.33003	-1.1583	-0.986569	-0.814839	-0.64311	-0.471381	-0.299652	-0.127923	-0.556853	-0.985784	-1.41471	-1.84364	-2.27258	-2.70151	-3.13044	-3.55937	-3.9883	-4.41723	-3.94941	-3.48159	-3.01377	-2.54595	-2.07812	-1.6103	-1.14248	-0.674663	-0.206842	0.260978	0.0911952	-0.0785877	-0.248371	-0.418154	-0.587937	-0.75772	-0.927503	-1.09729	-1.26707
-0.229311	-0.272512	-0.315714	-0.358915	-0.402117	-0.445318	-0.48852	-0.531722	-0.574923	-0.618125	-0.661326	-0.592008	-0.522689	-0.453371	-0.384052	-0.314733	-0.245415	-0.176096	-0.106778	-0.0374591	0.0318594	0.0224455	0.0130316	0.00361763	-0.0057963	-0.0152102	-0.0246242	-0.0340381	-0.043452	-0.052866	-0.0622799	0.417959	0.898197	1.37844	1.85867	2.33891	2.81915	3.29939	3.77963	4.25987	4.7401	4.37471	4.00932	3.64393	3.27853	2.91314	2.54775	2.18236	1.81696	1.45157
-0.302139	-0.308511	-0.314883	-0.321254	-0.327626	-0.333998	-0.340369	-0.346741	-0.353113	-0.359484	-0.365856	-0.259529	-0.153203	-0.0468759	0.0594508	0.165778	0.272104	0.378431	0.484758	0.591084	0.697411	0.676444	0.655478	0.634511	0.613544	0.592577	0.571611	0.550644	0.529677	0.508711	0.487744	#NAME?	#NAME?	#NAME?	#NAME?	#NAME?	#NAME?	#NAME?	#NAME?	#NAME?	#NAME?	#NAME?	#NAME?	#NAME?	#NAME?	#NAME?	#NAME?	#NAME?	#NAME?	#NAME?
-0.186923	-0.137719	-0.0885136	-0.0393086	0.00989635	0.0591013	0.108306	0.157511	0.206716	0.255921	0.305126	-1.26573	-2.83658	-4.40744	-5.97829	-7.54915	-9.12	-10.6909	-12.2617	-13.8326	-15.4034	-13.8598	-12.3162	-10.7726	-9.22904	-7.68545	-6.14186	-4.59826	-3.05467	-1.51107	0.032522	0.0531607	0.0737994	0.0944381	0.115077	0.135715	0.156354	0.176993	0.197631	0.21827	0.238909	0.421066	0.603223	0.78538	0.967537	1.14969	1.33185	1.51401	1.69617	1.87832
-1.7669	-1.50308	-1.23926	-0.975445	-0.711627	-0.447808	-0.18399	0.0798288	0.343647	0.607466	0.871284	0.865928	0.860572	0.855215	0.849859	0.844503	0.839146	0.83379	0.828433	0.823077	0.817721	0.614759	0.411797	0.208835	0.00587304	-0.197089	-0.400051	-0.603013	-0.805974	-1.00894	-1.2119	-1.10251	-0.993115	-0.883723	-0.774332	-0.66494	-0.555548	-0.446157	-0.336765	-0.227373	-0.117982	-0.0210203	0.0759409	0.172902	0.269863	0.366825	0.463786	0.560747	0.657708	0.754669
-3.09284	-2.75141	-2.40997	-2.06853	-1.72709	-1.38566	-1.04422	-0.702784	-0.361347	-0.0199103	0.321527	0.408552	0.495577	0.582602	0.669627	0.756653	0.843678	0.930703	1.01773	1.10475	1.19178	1.11313	1.03448	0.955825	0.877174	0.798523	0.719872	0.641221	0.56257	0.483919	0.405267	0.376106	0.346945	0.317784	0.288623	0.259462	0.230301	0.20114	0.171979	0.142818	0.113657	0.278341	0.443024	0.607707	0.77239	0.937074	1.10176	1.26644	1.43112	1.59581
0.494784	0.56115	0.627515	0.693881	0.760247	0.826613	0.892978	0.959344	1.02571	1.09208	1.15844	1.14124	1.12403	1.10683	1.08962	1.07242	1.05521	1.03801	1.0208	1.0036	0.986394	0.912608	0.838823	0.765037	0.691252	0.617466	0.543681	0.469895	0.396109	0.322324	0.248538	0.238133	0.227727	0.217322	0.206917	0.196511	0.186106	0.1757	0.165295	0.154889	0.144484	0.215441	0.286398	0.357355	0.428312	0.499269	0.570226	0.641183	0.71214	0.783097
-0.00136608	-0.152433	-0.303501	-0.454568	-0.605635	-0.756702	-0.907769	-1.05884	-1.2099	-1.36097	-1.51204	-1.39676	-1.28148	-1.16621	-1.05093	-0.935654	-0.820378	-0.705101	-0.589824	-0.474547	-0.35927	-0.232696	-0.106121	0.0204538	0.147029	0.273603	0.400178	0.526753	0.653328	0.779902	0.906477	0.813249	0.720022	0.626794	0.533567	0.440339	0.347111	0.253884	0.160656	0.0674286	-0.025799	0.0416015	0.109002	0.176403	0.243803	0.311204	0.378604	0.446005	0.513405	0.580806
0.0580847	Inf	Inf	Inf	Inf	Inf	Inf	Inf	Inf	Inf	Inf	Inf	Inf	Inf	Inf	Inf	Inf	Inf	Inf	Inf	1.80908	1.72161	1.63413	1.54666	1.45919	1.37171	1.28424	1.19677	1.10929	1.02182	0.934346	0.881098	0.82785	0.774602	0.721354	0.668106	0.614858	0.56161	0.508362	0.455114	0.401866	0.416046	0.430226	0.444405	0.458585	0.472764	0.486944	0.501124	0.515303	0.529483
0.177367	0.555018	0.93267	1.31032	1.68797	2.06562	2.44328	2.82093	3.19858	3.57623	3.95388	3.58908	3.22429	2.85949	2.49469	2.1299	1.7651	1.4003	1.03551	0.670712	0.305915	0.246756	0.187597	0.128437	0.0692777	0.0101184	-0.049041	-0.1082	-0.16736	-0.226519	-0.285679	-0.211779	-0.13788	-0.0639808	0.00991843	0.0838177	0.157717	0.231616	0.305515	0.379415	0.453314	0.270243	0.0871724	-0.0958983	-0.278969	-0.46204	-0.64511	-0.828181	-1.01125	-1.19432
-0.87915	-0.806149	-0.733149	-0.660148	-0.587147	-0.514146	-0.441145	-0.368144	-0.295143	-0.222142	-0.149141	-0.172643	-0.196146	-0.219648	-0.24315	-0.266652	-0.290155	-0.313657	-0.337159	-0.360662	-0.384164	-0.282783	-0.181401	-0.0800202	0.021361	0.122742	0.224123	0.325505	0.426886	0.528267	0.629648	0.71149	0.793332	0.875174	0.957016	1.03886	1.1207	1.20254	1.28438	1.36623	1.44807	1.21553	0.982987	0.750446	0.517906	0.285365	0.0528243	-0.179716	-0.412257	-0.644798
-0.64971	-0.554777	-0.459844	-0.364911	-0.269978	-0.175044	-0.0801113	0.0148219	0.109755	0.204688	0.299621	0.238213	0.176804	0.115396	0.0539871	-0.00742153	-0.0688301	-0.130239	-0.191647	-0.253056	-0.314464	-0.203903	-0.0933425	0.0172185	0.127779	0.23834	0.348901	0.459462	0.570023	0.680584	0.791145	0.804336	0.817526	0.830716	0.843906	0.857096	0.870286	0.883476	0.896666	0.909856	0.923046	0.90685	0.890655	0.874459	0.858263	0.842068	0.825872	0.809676	0.793481	0.777285
-0.259708	-0.243651	-0.227595	-0.211539	-0.195482	-0.179426	-0.163369	-0.147313	-0.131257	-0.1152	-0.0991437	-0.0746554	-0.0501672	-0.025679	-0.00119073	0.0232975	0.0477858	0.072274	0.0967622	0.12125	0.145739	0.208595	0.271452	0.334309	0.397166	0.460023	0.522879	0.585736	0.648593	0.71145	0.774307	0.740907	0.707507	0.674107	0.640707	0.607307	0.573907	0.540508	0.507108	0.473708	0.440308	-3.7497	-7.9397	-12.1297	-16.3197	-20.5097	-24.6997	-28.8897	-33.0797	-37.2697
-0.200108	-0.185658	-0.171209	-0.156759	-0.14231	-0.12786	-0.113411	-0.0989615	-0.0845121	-0.0700626	-0.0556132	-0.043379	-0.0311448	-0.0189106	-0.00667635	0.00555786	0.0177921	0.0300263	0.0422605	0.0544947	0.0667289	0.084476	0.102223	0.11997	0.137717	0.155465	0.173212	0.190959	0.208706	0.226453	0.2442	0.123757	0.00331315	-0.11713	-0.237574	-0.358017	-0.478461	-0.598905	-0.719348	-0.839792	-0.960235	-0.926702	-0.893168	-0.859635	-0.826102	-0.792568	-0.759035	-0.725502	-0.691968	-0.658435
0.761145	0.661	0.560855	0.46071	0.360566	0.260421	0.160276	0.0601312	-0.0400137	-0.140159	-0.240303	-0.127098	-0.0138923	0.0993131	0.212519	0.325724	0.43893	0.552135	0.665341	0.778546	0.891752	0.741092	0.590432	0.439772	0.289112	0.138451	-0.0122085	-0.162869	-0.313529	-0.464189	-0.614849	-0.655682	-0.696514	-0.737347	-0.77818	-0.819013	-0.859846	-0.900679	-0.941512	-0.982345	-1.02318	-0.92648	-0.829781	-0.733083	-0.636385	-0.539687	-0.442989	-0.346291	-0.249593	-0.152895
2.08301	1.76787	1.45273	1.13759	0.822451	0.507311	0.192172	-0.122967	-0.438106	-0.753246	-1.06838	-1.20133	-1.33427	-1.46721	-1.60015	-1.73309	-1.86604	-1.99898	-2.13192	-2.26486	-2.3978	-2.28076	-2.16371	-2.04666	-1.92961	-1.81256	-1.69551	-1.57847	-1.46142	-1.34437	-1.22732	-0.978944	-0.730568	-0.482192	-0.233816	0.0145606	0.262937	0.511313	0.759689	1.00807	1.25644	1.11455	0.972659	0.830768	0.688876	0.546985	0.405094	0.263203	0.121311	-0.0205801
0.444629	0.416323	0.388017	0.359712	0.331406	0.3031	0.274794	0.246488	0.218182	0.189876	0.161571	0.434095	0.706619	0.979143	1.25167	1.52419	1.79672	2.06924	2.34176	2.61429	2.88681	2.93421	2.9816	3.029	3.07639	3.12379	3.17118	3.21858	3.26597	3.31337	3.36076	3.02004	2.67931	2.33859	1.99786	1.65714	1.31641	0.975685	0.63496	0.294235	-0.0464904	-0.0548016	-0.0631127	-0.0714239	-0.079735	-0.0880462	-0.0963573	-0.104668	-0.11298	-0.121291
-2.35007	-2.10967	-1.86928	-1.62889	-1.38849	-1.1481	-0.907706	-0.667312	-0.426919	-0.186525	0.0538688	0.111699	0.16953	0.227361	0.285191	0.343022	0.400853	0.458683	0.516514	0.574345	0.632175	0.683333	0.734492	0.78565	0.836808	0.887966	0.939125	0.990283	1.04144	1.0926	1.14376	1.0987	1.05365	1.0086	0.963548	0.918495	0.873443	0.82839	0.783338	0.738286	0.693233	0.578196	0.463159	0.348121	0.233084	0.118047	0.00300954	-0.112028	-0.227065	-0.342102
-1.40082	-1.35175	-1.30268	-1.25361	-1.20454	-1.15547	-1.1064	-1.05733	-1.00827	-0.959196	-0.910128	-0.735595	-0.561063	-0.386531	-0.211999	-0.0374674	0.137065	0.311597	0.486129	0.660661	0.835193	0.806408	0.777624	0.748839	0.720055	0.69127	0.662486	0.633701	0.604916	0.576132	0.547347	0.538117	0.528886	0.519655	0.510425	0.501194	0.491963	0.482732	0.473502	0.464271	0.45504	0.436516	0.417992	0.399467	0.380943	0.362419	0.343895	0.32537	0.306846	0.288322
5.19262	4.58209	3.97156	3.36103	2.7505	2.13997	1.52944	0.91891	0.308379	-0.302151	-0.912682	-0.929632	-0.946581	-0.963531	-0.980481	-0.99743	-1.01438	-1.03133	-1.04828	-1.06523	-1.08218	-1.01939	-0.956607	-0.893821	-0.831035	-0.768249	-0.705463	-0.642677	-0.579891	-0.517105	-0.454319	-0.322987	-0.191655	-0.0603232	0.0710088	0.202341	0.333673	0.465005	0.596337	0.727669	0.859001	1.27298	1.68697	2.10095	2.51493	2.92891	3.3429	3.75688	4.17086	4.58484
-0.345704	-0.327414	-0.309124	-0.290834	-0.272544	-0.254253	-0.235963	-0.217673	-0.199383	-0.181093	-0.162802	0.352739	0.86828	1.38382	1.89936	2.4149	2.93045	3.44599	3.96153	4.47707	4.99261	4.5154	4.03819	3.56098	3.08377	2.60655	2.12934	1.65213	1.17492	0.697709	0.220497	0.278338	0.336179	0.39402	0.451861	0.509702	0.567543	0.625384	0.683225	0.741066	0.798907	0.235206	-0.328495	-0.892196	-1.4559	-2.0196	-2.5833	-3.147	-3.7107	-4.2744
0.189787	0.169502	0.149217	0.128932	0.108647	0.0883613	0.0680762	0.047791	0.0275058	0.00722064	-0.0130645	0.0964184	0.205901	0.315384	0.424867	0.53435	0.643833	0.753316	0.862799	0.972282	1.08177	1.04494	1.00812	0.9713	0.934478	0.897657	0.860835	0.824013	0.787192	0.75037	0.713548	0.746507	0.779465	0.812423	0.845381	0.878339	0.911297	0.944255	0.977213	1.01017	1.04313	0.926344	0.809559	0.692774	0.575988	0.459203	0.342418	0.225632	0.108847	-0.00793834
0.421863	0.182362	-0.0571383	-0.296639	-0.536139	-0.77564	-1.01514	-1.25464	-1.49414	-1.73364	-1.97314	-1.71416	-1.45518	-1.19619	-0.937209	-0.678225	-0.419241	-0.160258	0.0987256	0.357709	0.616693	1.05078	1.48487	1.91897	2.35306	2.78715	3.22124	3.65533	4.08942	4.52351	4.9576	4.4922	4.0268	3.5614	3.096	2.6306	2.1652	1.6998	1.2344	0.769005	0.303606	0.305524	0.307441	0.309359	0.311277	0.313195	0.315113	0.317031	0.318948	0.320866
0.19961	0.333478	0.467347	0.601216	0.735085	0.868954	1.00282	1.13669	1.27056	1.40443	1.5383	1.59013	1.64196	1.69379	1.74562	1.79745	1.84928	1.90112	1.95295	2.00478	2.05661	2.01106	1.9655	1.91995	1.8744	1.82885	1.78329	1.73774	1.69219	1.64664	1.60109	1.66812	1.73516	1.8022	1.86924	1.93628	2.00332	2.07036	2.1374	2.20444	2.27147	2.2007	2.12992	2.05915	1.98837	1.91759	1.84682	1.77604	1.70526	1.63449
-0.0383834	-0.0988666	-0.15935	-0.219833	-0.280316	-0.340799	-0.401283	-0.461766	-0.522249	-0.582732	-0.643215	-1.0952	-1.54718	-1.99916	-2.45114	-2.90312	-3.3551	-3.80708	-4.25906	-4.71104	-5.16302	-4.58793	-4.01283	-3.43774	-2.86265	-2.28755	-1.71246	-1.13737	-0.562272	0.0128216	0.587915	0.723652	0.859389	0.995126	1.13086	1.2666	1.40234	1.53807	1.67381	1.80955	1.94529	1.78143	1.61757	1.45371	1.28985	1.12599	0.962125	0.798265	0.634405	0.470545
-1.37046	-1.1993	-1.02814	-0.856975	-0.685813	-0.514651	-0.343489	-0.172327	-0.00116525	0.169997	0.341159	0.444936	0.548712	0.652489	0.756266	0.860043	0.96382	1.0676	1.17137	1.27515	1.37893	1.29128	1.20363	1.11598	1.02833	0.940679	0.853029	0.765379	0.677729	0.590079	0.502429	0.532952	0.563475	0.593998	0.624521	0.655044	0.685567	0.716089	0.746612	0.777135	0.807658	1.08896	1.37027	1.65157	1.93288	2.21418	2.49549	2.77679	3.0581	3.3394
-9.80975	-8.775	-7.74025	-6.70549	-5.67074	-4.63599	-3.60123	-2.56648	-1.53173	-0.496975	0.537779	0.591547	0.645315	0.699084	0.752852	0.806621	0.860389	0.914157	0.967926	1.02169	1.07546	1.05725	1.03904	1.02083	1.00261	0.984401	0.966189	0.947977	0.929765	0.911552	0.89334	0.878932	0.864524	0.850117	0.835709	0.821301	0.806893	0.792486	0.778078	0.76367	0.749262	0.679448	0.609633	0.539819	0.470005	0.40019	0.330376	0.260561	0.190747	0.120933
-1.14731	-0.996071	-0.84483	-0.69359	-0.54235	-0.39111	-0.23987	-0.0886298	0.0626103	0.21385	0.365091	0.494617	0.624143	0.753669	0.883195	1.01272	1.14225	1.27177	1.4013	1.53083	1.66035	1.60686	1.55337	1.49988	1.44639	1.3929	1.33941	1.28592	1.23243	1.17894	1.12545	1.05268	0.979906	0.907135	0.834365	0.761594	0.688823	0.616053	0.543282	0.470511	0.397741	0.267447	0.137153	0.00685977	-0.123434	-0.253728	-0.384021	-0.514315	-0.644609	-0.774902
4.83056	4.53271	4.23486	3.93702	3.63917	3.34132	3.04347	2.74562	2.44777	2.14992	1.85208	1.77744	1.70281	1.62817	1.55353	1.4789	1.40426	1.32963	1.25499	1.18036	1.10572	1.0662	1.02668	0.987162	0.947642	0.908123	0.868603	0.829083	0.789563	0.750043	0.710523	0.840017	0.969511	1.09901	1.2285	1.35799	1.48749	1.61698	1.74648	1.87597	2.00546	1.29953	0.593591	-0.112346	-0.818282	-1.52422	-2.23016	-2.93609	-3.64203	-4.34796
0.974532	0.936047	0.897563	0.859079	0.820594	0.78211	0.743626	0.705141	0.666657	0.628173	0.589688	0.573583	0.557479	0.541374	0.525269	0.509164	0.493059	0.476955	0.46085	0.444745	0.42864	0.471433	0.514226	0.557019	0.599812	0.642605	0.685398	0.728191	0.770984	0.813777	0.85657	1.15585	1.45512	1.7544	2.05368	2.35295	2.65223	2.9515	3.25078	3.55006	3.84933	3.48344	3.11755	2.75166	2.38577	2.01988	1.65399	1.2881	0.922213	0.556322
0.929262	0.840238	0.751215	0.662191	0.573167	0.484143	0.39512	0.306096	0.217072	0.128048	0.0390244	0.699987	1.36095	2.02191	2.68288	3.34384	4.0048	4.66577	5.32673	5.98769	6.64865	6.0407	5.43275	4.8248	4.21685	3.6089	3.00094	2.39299	1.78504	1.17709	0.569137	0.626833	0.68453	0.742226	0.799922	0.857619	0.915315	0.973011	1.03071	1.0884	1.1461	1.05797	0.969839	0.881708	0.793577	0.705446	0.617315	0.529184	0.441054	0.352923
-0.312527	-1.67988	-3.04722	-4.41457	-5.78192	-7.14927	-8.51662	-9.88397	-11.2513	-12.6187	-13.986	-11.6368	-9.28759	-6.93837	-4.58916	-2.23994	0.109272	2.45849	4.8077	7.15692	9.50613	8.51662	7.52711	6.5376	5.5481	4.55859	3.56908	2.57957	1.59006	0.600555	-0.388954	-0.346722	-0.30449	-0.262258	-0.220026	-0.177795	-0.135563	-0.093331	-0.0510992	-0.00886737	0.0333644	0.0714927	0.109621	0.147749	0.185877	0.224006	0.262134	0.300262	0.33839	0.376518
-0.815395	-0.493269	-0.171144	0.150982	0.473107	0.795233	1.11736	1.43948	1.76161	2.08373	2.40586	2.07094	1.73602	1.40109	1.06617	0.731248	0.396326	0.0614033	-0.273519	-0.608441	-0.943364	-0.849902	-0.756441	-0.66298	-0.569518	-0.476057	-0.382596	-0.289134	-0.195673	-0.102212	-0.00875019	0.110776	0.230303	0.34983	0.469356	0.588883	0.70841	0.827936	0.947463	1.06699	1.18652	1.16341	1.14031	1.11721	1.09411	1.07101	1.04791	1.0248	1.0017	0.9786
0.162721	0.741381	1.32004	1.8987	2.47736	3.05602	3.63468	4.21334	4.792	5.37066	5.94932	5.35247	4.75563	4.15878	3.56193	2.96509	2.36824	1.7714	1.17455	0.577703	-0.0191427	0.121885	0.262912	0.403939	0.544966	0.685994	0.827021	0.968048	1.10908	1.2501	1.39113	1.26765	1.14416	1.02068	0.897191	0.773706	0.650222	0.526737	0.403252	0.279767	0.156283	1.60638	3.05649	4.50659	5.95669	7.40679	8.85689	10.307	11.7571	13.2072
0.426975	0.461029	0.495082	0.529135	0.563189	0.597242	0.631296	0.665349	0.699402	0.733456	0.767509	0.774872	0.782235	0.789598	0.796961	0.804324	0.811687	0.81905	0.826413	0.833776	0.841139	0.81673	0.792321	0.767912	0.743502	0.719093	0.694684	0.670275	0.645866	0.621457	0.597047	0.485225	0.373403	0.261581	0.149759	0.0379364	-0.0738859	-0.185708	-0.29753	-0.409353	-0.521175	-0.555565	-0.589955	-0.624345	-0.658736	-0.693126	-0.727516	-0.761906	-0.796297	-0.830687
0.399012	0.542311	0.68561	0.828909	0.972208	1.11551	1.25881	1.4021	1.5454	1.6887	1.832	1.78109	1.73018	1.67926	1.62835	1.57744	1.52653	1.47562	1.4247	1.37379	1.32288	0.857143	0.391406	-0.0743297	-0.540066	-1.0058	-1.47154	-1.93727	-2.40301	-2.86875	-3.33448	-3.12907	-2.92366	-2.71824	-2.51283	-2.30742	-2.10201	-1.89659	-1.69118	-1.48577	-1.28036	-1.19804	-1.11573	-1.03342	-0.951112	-0.868801	-0.78649	-0.70418	-0.621869	-0.539558
0.805941	0.771172	0.736404	0.701635	0.666867	0.632098	0.59733	0.562562	0.527793	0.493025	0.458256	0.649027	0.839798	1.03057	1.22134	1.41211	1.60288	1.79365	1.98442	2.17519	2.36596	1.58129	0.796623	0.0119528	-0.772718	-1.55739	-2.34206	-3.12673	-3.9114	-4.69607	-5.48074	-4.851	-4.22126	-3.59151	-2.96177	-2.33203	-1.70229	-1.07255	-0.442803	0.186939	0.816682	0.949238	1.08179	1.21435	1.3469	1.47946	1.61202	1.74457	1.87713	2.00968
-4.61386	-4.12315	-3.63244	-3.14173	-2.65102	-2.16031	-1.66961	-1.1789	-0.688188	-0.197479	0.29323	0.314389	0.335547	0.356706	0.377865	0.399023	0.420182	0.44134	0.462499	0.483657	0.504816	0.500044	0.495272	0.4905	0.485728	0.480956	0.476184	0.471412	0.46664	0.461868	0.457096	0.299377	0.141659	-0.0160592	-0.173778	-0.331496	-0.489214	-0.646933	-0.804651	-0.962369	-1.12009	-0.978759	-0.837429	-0.6961	-0.554771	-0.413442	-0.272113	-0.130783	0.0105457	0.151875
0.0665454	0.0749751	0.0834048	0.0918345	0.100264	0.108694	0.117124	0.125553	0.133983	0.142413	0.150843	0.216766	0.282689	0.348613	0.414536	0.480459	0.546383	0.612306	0.678229	0.744153	0.810076	0.613695	0.417314	0.220933	0.0245514	-0.17183	-0.368211	-0.564592	-0.760973	-0.957354	-1.15374	-1.0139	-0.874069	-0.734236	-0.594402	-0.454569	-0.314736	-0.174903	-0.0350697	0.104763	0.244597	0.256515	0.268433	0.280352	0.29227	0.304189	0.316107	0.328025	0.339944	0.351862
0.661275	0.377273	0.0932709	-0.190731	-0.474733	-0.758735	-1.04274	-1.32674	-1.61074	-1.89474	-2.17875	-1.77001	-1.36128	-0.952541	-0.543806	-0.135071	0.273664	0.682399	1.09113	1.49987	1.9086	1.84181	1.77502	1.70823	1.64144	1.57465	1.50787	1.44108	1.37429	1.3075	1.24071	1.0914	0.942099	0.792796	0.643492	0.494189	0.344886	0.195582	0.0462788	-0.103025	-0.252328	-0.0737972	0.104733	0.283264	0.461795	0.640326	0.818856	0.997387	1.17592	1.35445
1.08978	1.02655	0.963318	0.900089	0.83686	0.773631	0.710402	0.647172	0.583943	0.520714	0.457485	0.546031	0.634578	0.723124	0.811671	0.900218	0.988764	1.07731	1.16586	1.2544	1.34295	1.24428	1.1456	1.04693	0.94825	0.849575	0.7509	0.652226	0.553551	0.454876	0.356201	0.249135	0.142068	0.0350022	-0.0720639	-0.17913	-0.286196	-0.393262	-0.500328	-0.607395	-0.714461	-0.372028	-0.0295961	0.312836	0.655269	0.997701	1.34013	1.68257	2.025	2.36743
0.32708	0.415718	0.504356	0.592994	0.681632	0.77027	0.858908	0.947546	1.03618	1.12482	1.21346	1.17487	1.13628	1.0977	1.05911	1.02052	0.981935	0.943347	0.904759	0.866172	0.827584	0.680193	0.532802	0.385411	0.238019	0.090628	-0.0567632	-0.204155	-0.351546	-0.498937	-0.646328	-0.725372	-0.804415	-0.883459	-0.962502	-1.04155	-1.12059	-1.19963	-1.27868	-1.35772	-1.43676	-3.57566	-5.71456	-7.85346	-9.99236	-12.1313	-14.2702	-16.4091	-18.5479	-20.6868
0.224006	0.31926	0.414514	0.509768	0.605022	0.700276	0.79553	0.890784	0.986038	1.08129	1.17655	1.08647	0.996387	0.906307	0.816227	0.726147	0.636067	0.545987	0.455907	0.365827	0.275747	-0.236762	-0.749271	-1.26178	-1.77429	-2.2868	-2.79931	-3.31182	-3.82433	-4.33683	-4.84934	-4.69371	-4.53808	-4.38244	-4.22681	-4.07117	-3.91554	-3.75991	-3.60427	-3.44864	-3.293	-2.26351	-1.23401	-0.204517	0.824979	1.85447	2.88397	3.91347	4.94296	5.97246
0.677126	0.729491	0.781857	0.834222	0.886587	0.938952	0.991317	1.04368	1.09605	1.14841	1.20078	1.1091	1.01743	0.925755	0.83408	0.742406	0.650732	0.559057	0.467383	0.375708	0.284034	0.23518	0.186326	0.137472	0.088618	0.039764	-0.00908992	-0.0579439	-0.106798	-0.155652	-0.204506	-0.159946	-0.115386	-0.0708259	-0.026266	0.018294	0.0628539	0.107414	0.151974	0.196534	0.241094	0.296509	0.351924	0.407339	0.462754	0.51817	0.573585	0.629	0.684415	0.73983
0.933973	1.11006	1.28614	1.46222	1.63831	1.81439	1.99047	2.16655	2.34264	2.51872	2.6948	2.56288	2.43095	2.29902	2.16709	2.03517	1.90324	1.77131	1.63938	1.50746	1.37553	1.20547	1.03541	0.865354	0.695295	0.525237	0.355179	0.185121	0.0150632	-0.154995	-0.325053	-0.266467	-0.207881	-0.149295	-0.0907095	-0.0321236	0.0264622	0.0850481	0.143634	0.20222	0.260806	0.233753	0.2067	0.179647	0.152594	0.125542	0.0984888	0.071436	0.0443832	0.0173304
1.64084	1.51351	1.38619	1.25886	1.13154	1.00421	0.876887	0.749562	0.622237	0.494912	0.367587	0.395472	0.423357	0.451242	0.479127	0.507012	0.534897	0.562781	0.590666	0.618551	0.646436	0.623748	0.601059	0.57837	0.555682	0.532993	0.510305	0.487616	0.464928	0.442239	0.419551	0.366373	0.313195	0.260017	0.206839	0.153661	0.100483	0.047305	-0.00587295	-0.0590509	-0.112229	-0.00852489	0.0951791	0.198883	0.302587	0.406291	0.509995	0.613699	0.717403	0.821107
3.82718	3.30086	2.77455	2.24824	1.72192	1.19561	0.669297	0.142983	-0.383331	-0.909644	-1.43596	-1.14395	-0.851946	-0.559941	-0.267935	0.0240709	0.316077	0.608082	0.900088	1.19209	1.4841	1.32442	1.16474	1.00506	0.845385	0.685706	0.526028	0.366349	0.20667	0.0469916	-0.112687	Inf	Inf	Inf	Inf	Inf	Inf	Inf	Inf	Inf	Inf	Inf	Inf	Inf	Inf	Inf	Inf	Inf	Inf	Inf
1.12174	1.26756	1.41338	1.55921	1.70503	1.85085	1.99667	2.14249	2.28831	2.43413	2.57996	2.19596	1.81196	1.42796	1.04396	0.659965	0.275966	-0.108032	-0.49203	-0.876028	-1.26003	-1.10991	-0.959789	-0.80967	-0.659551	-0.509432	-0.359314	-0.209195	-0.0590759	0.0910429	0.241162	0.41738	0.593598	0.769817	0.946035	1.12225	1.29847	1.47469	1.65091	1.82713	2.00335	1.78697	1.5706	1.35423	1.13785	0.921479	0.705106	0.488733	0.27236	0.0559869
1.38404	1.36279	1.34153	1.32028	1.29903	1.27778	1.25653	1.23528	1.21403	1.19278	1.17153	1.37632	1.58111	1.7859	1.9907	2.19549	2.40028	2.60507	2.80986	3.01466	3.21945	2.9325	2.64556	2.35861	2.07167	1.78472	1.49778	1.21083	0.923884	0.636939	0.349993	0.350629	0.351264	0.3519	0.352535	0.353171	0.353806	0.354442	0.355077	0.355712	0.356348	0.342287	0.328227	0.314166	0.300105	0.286045	0.271984	0.257923	0.243862	0.229802
3.43709	3.19132	2.94556	2.6998	2.45404	2.20828	1.96252	1.71676	1.471	1.22524	0.979474	0.986504	0.993533	1.00056	1.00759	1.01462	1.02165	1.02868	1.03571	1.04274	1.04977	0.940531	0.831293	0.722055	0.612816	0.503578	0.39434	0.285101	0.175863	0.0666243	-0.0426141	0.0437991	0.130212	0.216626	0.303039	0.389452	0.475865	0.562278	0.648691	0.735105	0.821518	0.684428	0.547338	0.410247	0.273157	0.136067	-0.00102319	-0.138113	-0.275204	-0.412294
17.103	16.0412	14.9793	13.9175	12.8556	11.7938	10.7319	9.67006	8.6082	7.54635	6.4845	5.88108	5.27767	4.67426	4.07084	3.46743	2.86401	2.2606	1.65719	1.05377	0.45036	0.194989	-0.0603824	-0.315754	-0.571125	-0.826497	-1.08187	-1.33724	-1.59261	-1.84798	-2.10335	-2.25341	-2.40346	-2.55352	-2.70357	-2.85363	-3.00368	-3.15374	-3.30379	-3.45385	-3.6039	-3.22462	-2.84533	-2.46605	-2.08676	-1.70748	-1.32819	-0.948905	-0.569621	-0.190336
-1.45459	-0.404499	0.645591	1.69568	2.74577	3.79586	4.84595	5.89604	6.94613	7.99622	9.04631	8.38874	7.73117	7.0736	6.41603	5.75847	5.1009	4.44333	3.78576	3.12819	2.47062	2.17418	1.87774	1.5813	1.28486	0.988416	0.691975	0.395534	0.0990924	-0.197349	-0.49379	-0.701477	-0.909164	-1.11685	-1.32454	-1.53223	-1.73991	-1.9476	-2.15529	-2.36297	-2.57066	-2.19591	-1.82115	-1.4464	-1.07165	-0.696894	-0.322141	0.0526126	0.427366	0.802119
-18.2076	-16.3077	-14.4079	-12.508	-10.6082	-8.70832	-6.80846	-4.9086	-3.00875	-1.10889	0.790962	0.807927	0.824893	0.841859	0.858825	0.87579	0.892756	0.909722	0.926687	0.943653	0.960619	1.10022	1.23982	1.37942	1.51902	1.65862	1.79823	1.93783	2.07743	2.21703	2.35663	2.61012	2.86361	3.11709	3.37058	3.62407	3.87756	4.13105	4.38453	4.63802	4.89151	4.39803	3.90454	3.41106	2.91758	2.4241	1.93061	1.43713	0.943646	0.450163
0.670318	0.565641	0.460964	0.356287	0.251609	0.146932	0.0422551	-0.0624221	-0.167099	-0.271776	-0.376454	0.62637	1.62919	2.63202	3.63484	4.63766	5.64049	6.64331	7.64613	8.64896	9.65178	8.67727	7.70275	6.72824	5.75372	4.77921	3.8047	2.83018	1.85567	0.881154	-0.0933597	0.0150906	0.123541	0.231991	0.340442	0.448892	0.557342	0.665792	0.774243	0.882693	0.991143	0.967355	0.943566	0.919778	0.895989	0.872201	0.848412	0.824624	0.800835	0.777047
-0.440496	-0.516105	-0.591714	-0.667323	-0.742932	-0.818541	-0.89415	-0.96976	-1.04537	-1.12098	-1.19659	-1.10461	-1.01263	-0.920652	-0.828674	-0.736695	-0.644717	-0.552739	-0.460761	-0.368782	-0.276804	-0.508239	-0.739674	-0.971108	-1.20254	-1.43398	-1.66541	-1.89685	-2.12828	-2.35972	-2.59115	-2.32279	-2.05444	-1.78608	-1.51772	-1.24936	-0.981002	-0.712644	-0.444286	-0.175927	0.0924309	0.127691	0.162952	0.198213	0.233473	0.268734	0.303994	0.339255	0.374516	0.409776
-1.03047	-0.929657	-0.828839	-0.728022	-0.627204	-0.526387	-0.425569	-0.324752	-0.223934	-0.123117	-0.0222994	0.0351407	0.0925808	0.150021	0.207461	0.264901	0.322341	0.379781	0.437221	0.494661	0.552102	0.55488	0.557658	0.560436	0.563214	0.565993	0.568771	0.571549	0.574327	0.577105	0.579884	1.11476	1.64963	2.18451	2.71939	3.25426	3.78914	4.32401	4.85889	5.39376	5.92864	5.30905	4.68946	4.06987	3.45028	2.83069	2.2111	1.59151	0.971919	0.352329
-0.895785	-0.851199	-0.806614	-0.762028	-0.717442	-0.672857	-0.628271	-0.583685	-0.539099	-0.494514	-0.449928	-0.332986	-0.216044	-0.0991023	0.0178396	0.134782	0.251724	0.368665	0.485607	0.602549	0.719491	0.668256	0.61702	0.565785	0.514549	0.463314	0.412079	0.360843	0.309608	0.258372	0.207137	0.23155	0.255964	0.280378	0.304791	0.329205	0.353619	0.378032	0.402446	0.42686	0.451273	-0.312527	-1.07633	-1.84013	-2.60393	-3.36773	-4.13153	-4.89533	-5.65913	-6.42293
0.370072	0.413751	0.45743	0.501108	0.544787	0.588466	0.632145	0.675823	0.719502	0.763181	0.80686	0.790882	0.774904	0.758926	0.742948	0.72697	0.710992	0.695014	0.679036	0.663058	0.64708	0.789618	0.932155	1.07469	1.21723	1.35977	1.50231	1.64484	1.78738	1.92992	2.07246	1.87217	1.67189	1.47161	1.27133	1.07105	0.870766	0.670484	0.470202	0.26992	0.0696385	0.338372	0.607106	0.875839	1.14457	1.41331	1.68204	1.95077	2.21951	2.48824
0.0619776	0.182218	0.302458	0.422699	0.542939	0.663179	0.78342	0.90366	1.0239	1.14414	1.26438	1.14717	1.02996	0.912755	0.795546	0.678338	0.561129	0.44392	0.326712	0.209503	0.0922943	0.273548	0.454802	0.636056	0.81731	0.998564	1.17982	1.36107	1.54233	1.72358	1.90483	1.58552	1.26621	0.946893	0.627579	0.308266	-0.0110477	-0.330361	-0.649675	-0.968988	-1.2883	-1.19436	-1.10042	-1.00649	-0.912547	-0.818608	-0.724669	-0.63073	-0.536791	-0.442853
4.1318	3.74774	3.36368	2.97961	2.59555	2.21148	1.82742	1.44335	1.05929	0.675226	0.291162	0.302034	0.312906	0.323778	0.334649	0.345521	0.356393	0.367265	0.378137	0.389009	0.39988	0.0332859	-0.333309	-0.699903	-1.0665	-1.43309	-1.79969	-2.16628	-2.53288	-2.89947	-3.26606	-2.98127	-2.69647	-2.41167	-2.12687	-1.84207	-1.55728	-1.27248	-0.987679	-0.702881	-0.418083	-0.494229	-0.570376	-0.646522	-0.722669	-0.798816	-0.874962	-0.951109	-1.02726	-1.1034
-0.0477919	-0.122297	-0.196801	-0.271306	-0.34581	-0.420315	-0.49482	-0.569324	-0.643829	-0.718333	-0.792838	-0.620725	-0.448612	-0.276499	-0.104386	0.0677275	0.239841	0.411954	0.584067	0.75618	0.928293	0.775926	0.623559	0.471191	0.318824	0.166457	0.0140897	-0.138278	-0.290645	-0.443012	-0.595379	-0.561975	-0.528571	-0.495167	-0.461763	-0.428359	-0.394955	-0.361552	-0.328148	-0.294744	-0.26134	-0.207877	-0.154415	-0.100953	-0.047491	0.0059711	0.0594332	0.112895	0.166358	0.21982
0.478041	0.376421	0.274802	0.173183	0.0715633	-0.030056	-0.131675	-0.233295	-0.334914	-0.436533	-0.538153	-0.489985	-0.441817	-0.393649	-0.345481	-0.297313	-0.249145	-0.200977	-0.152809	-0.104641	-0.0564727	0.376739	0.809951	1.24316	1.67637	2.10959	2.5428	2.97601	3.40922	3.84243	4.27565	3.54911	2.82257	2.09603	1.3695	0.642961	-0.0835761	-0.810113	-1.53665	-2.26319	-2.98972	-2.57918	-2.16864	-1.7581	-1.34756	-0.937014	-0.526472	-0.11593	0.294612	0.705153
0.813596	0.882003	0.95041	1.01882	1.08722	1.15563	1.22404	1.29245	1.36085	1.42926	1.49767	Inf	Inf	Inf	Inf	Inf	Inf	Inf	Inf	Inf	Inf	Inf	Inf	Inf	Inf	Inf	Inf	Inf	Inf	Inf	Inf	0.91398	1.17536	1.43674	1.69811	1.95949	2.22087	2.48225	2.74362	3.005	3.26638	3.09939	2.9324	2.76541	2.59842	2.43143	2.26444	2.09745	1.93046	1.76347
0.424703	0.659191	0.893679	1.12817	1.36266	1.59714	1.83163	2.06612	2.30061	2.5351	2.76958	2.41669	2.06379	1.71089	1.35799	1.00509	0.652191	0.299292	-0.0536068	-0.406506	-0.759405	-1.00349	-1.24757	-1.49166	-1.73574	-1.97983	-2.22391	-2.468	-2.71208	-2.95616	-3.20025	-3.24202	-3.2838	-3.32557	-3.36734	-3.40912	-3.45089	-3.49266	-3.53444	-3.57621	-3.61798	-3.21138	-2.80479	-2.39819	-1.99159	-1.58499	-1.17839	-0.771793	-0.365195	0.0414038
-0.155076	0.205745	0.566565	0.927386	1.28821	1.64903	2.00985	2.37067	2.73149	3.09231	3.45313	3.13142	2.80971	2.488	2.16629	1.84458	1.52287	1.20116	0.879454	0.557745	0.236035	-0.413669	-1.06337	-1.71308	-2.36278	-3.01248	-3.66219	-4.31189	-4.96159	-5.6113	-6.261	-5.63138	-5.00176	-4.37214	-3.74252	-3.1129	-2.48328	-1.85366	-1.22403	-0.594414	0.035207	0.0675966	0.0999861	0.132376	0.164765	0.197155	0.229544	0.261934	0.294323	0.326713
-0.132193	0.2252	0.582594	0.939987	1.29738	1.65477	2.01217	2.36956	2.72695	3.08435	3.44174	3.16843	2.89511	2.6218	2.34848	2.07517	1.80186	1.52854	1.25523	0.981915	0.708602	Inf	Inf	Inf	Inf	Inf	Inf	Inf	Inf	Inf	Inf	Inf	Inf	Inf	Inf	Inf	Inf	Inf	Inf	Inf	-1.73782	-2.55832	-3.37882	-4.19932	-5.01983	-5.84033	-6.66083	-7.48133	-8.30183	-9.12234
0.686797	0.776505	0.866214	0.955923	1.04563	1.13534	1.22505	1.31476	1.40447	1.49417	1.58388	1.5748	1.56572	1.55663	1.54755	1.53847	1.52938	1.5203	1.51121	1.50213	1.49305	1.42735	1.36165	1.29595	1.23025	1.16455	1.09885	1.03315	0.967451	0.901751	0.836052	0.781992	0.727932	0.673871	0.619811	0.565751	0.511691	0.457631	0.403571	0.349511	0.295451	0.0883953	-0.11866	-0.325716	-0.532771	-0.739827	-0.946882	-1.15394	-1.36099	-1.56805
0.340735	0.433907	0.527079	0.620251	0.713424	0.806596	0.899768	0.99294	1.08611	1.17928	1.27246	1.28571	1.29896	1.31221	1.32546	1.33872	1.35197	1.36522	1.37847	1.39172	1.40498	1.36536	1.32575	1.28614	1.24653	1.20692	1.1673	1.12769	1.08808	1.04847	1.00885	0.811816	0.614779	0.417742	0.220704	0.0236671	-0.17337	-0.370407	-0.567445	-0.764482	-0.961519	-0.866344	-0.771168	-0.675993	-0.580818	-0.485642	-0.390467	-0.295291	-0.200116	-0.104941
-0.0169635	0.093241	0.203445	0.31365	0.423854	0.534059	0.644263	0.754468	0.864672	0.974877	1.08508	1.15278	1.22049	1.28819	1.35589	1.4236	1.4913	1.559	1.62671	1.69441	1.76211	1.62982	1.49754	1.36525	1.23296	1.10067	0.968388	0.8361	0.703813	0.571526	0.439238	0.350824	0.262409	0.173995	0.0855807	-0.0028337	-0.0912481	-0.179662	-0.268077	-0.356491	-0.444906	0.264135	0.973175	1.68222	2.39126	3.1003	3.80934	4.51838	5.22742	5.93646
-1.0917	-0.703762	-0.31582	0.0721216	0.460063	0.848005	1.23595	1.62389	2.01183	2.39977	2.78771	2.44147	2.09523	1.74898	1.40274	1.05649	0.71025	0.364006	0.0177619	-0.328482	-0.674726	-0.539383	-0.40404	-0.268698	-0.133355	0.00198805	0.137331	0.272674	0.408016	0.543359	0.678702	-1.31915	-3.317	-5.31485	-7.31269	-9.31054	-11.3084	-13.3062	-15.3041	-17.3019	-19.2998	-17.4936	-15.6875	-13.8814	-12.0752	-10.2691	-8.46294	-6.6568	-4.85066	-3.04452
-5.30128	-4.72528	-4.14927	-3.57327	-2.99726	-2.42126	-1.84525	-1.26925	-0.693244	-0.117239	0.458766	0.443338	0.42791	0.412483	0.397055	0.381627	0.366199	0.350771	0.335343	0.319915	0.304487	0.233111	0.161734	0.0903568	0.0189799	-0.0523969	-0.123774	-0.195151	-0.266528	-0.337904	-0.409281	-0.340751	-0.27222	-0.20369	-0.135159	-0.0666285	0.00190201	0.0704326	0.138963	0.207494	0.276024	0.240967	0.20591	0.170853	0.135796	0.100739	0.0656816	0.0306245	-0.00443261	-0.0394897
1.06931	0.899717	0.73012	0.560522	0.390924	0.221327	0.0517289	-0.117869	-0.287466	-0.457064	-0.626662	-0.623134	-0.619605	-0.616077	-0.612549	-0.609021	-0.605493	-0.601964	-0.598436	-0.594908	-0.59138	-0.398581	-0.205783	-0.0129845	0.179814	0.372612	0.565411	0.758209	0.951008	1.14381	1.3366	1.44502	1.55343	1.66184	1.77025	1.87867	1.98708	2.09549	2.2039	2.31231	2.42073	2.19121	1.96169	1.73217	1.50265	1.27313	1.04361	0.814089	0.584569	0.35505
0.501208	-0.522475	-1.54616	-2.56984	-3.59352	-4.61721	-5.64089	-6.66457	-7.68826	-8.71194	-9.73562	-8.7836	-7.83157	-6.87954	-5.92751	-4.97549	-4.02346	-3.07143	-2.1194	-1.16738	-0.215348	-0.182488	-0.149628	-0.116768	-0.0839081	-0.0510482	-0.0181882	0.0146718	0.0475318	0.0803917	0.113252	0.0676045	0.0219573	-0.02369	-0.0693372	-0.114984	-0.160632	-0.206279	-0.251926	-0.297573	-0.34322	-0.302947	-0.262673	-0.222399	-0.182125	-0.141851	-0.101577	-0.0613037	-0.0210298	0.019244
0.0858769	0.0588377	0.0317984	0.00475918	-0.0222801	-0.0493193	-0.0763585	-0.103398	-0.130437	-0.157476	-0.184515	-0.231865	-0.279214	-0.326563	-0.373912	-0.421261	-0.46861	-0.515959	-0.563308	-0.610657	-0.658006	-0.576911	-0.495816	-0.414721	-0.333626	-0.252531	-0.171436	-0.0903408	-0.00924573	0.0718494	0.152944	-0.169308	-0.491559	-0.813811	-1.13606	-1.45832	-1.78057	-2.10282	-2.42507	-2.74732	-3.06958	-2.40863	-1.74768	-1.08673	-0.425788	0.235159	0.896106	1.55705	2.218	2.87895
0.23392	0.186537	0.139155	0.0917728	0.0443905	-0.00299181	-0.0503741	-0.0977565	-0.145139	-0.192521	-0.239903	-0.261027	-0.28215	-0.303274	-0.324398	-0.345521	-0.366645	-0.387768	-0.408892	-0.430015	-0.451139	-0.401837	-0.352535	-0.303233	-0.253932	-0.20463	-0.155328	-0.106026	-0.0567246	-0.00742278	0.041879	-0.032269	-0.106417	-0.180565	-0.254713	-0.328861	-0.403009	-0.477157	-0.551305	-0.625453	-0.699601	-2.07231	-3.44503	-4.81774	-6.19045	-7.56316	-8.93588	-10.3086	-11.6813	-13.054
0.41815	0.387935	0.35772	0.327505	0.29729	0.267075	0.236859	0.206644	0.176429	0.146214	0.115999	0.237743	0.359487	0.481231	0.602975	0.724719	0.846463	0.968207	1.08995	1.21169	1.33344	1.25451	1.17559	1.09667	1.01774	0.938816	0.859892	0.780967	0.702043	0.623118	0.544194	0.567149	0.590105	0.613061	0.636016	0.658972	0.681928	0.704883	0.727839	0.750794	0.77375	-0.112874	-0.999498	-1.88612	-2.77275	-3.65937	-4.54599	-5.43262	-6.31924	-7.20586
0.692815	0.766704	0.840593	0.914481	0.98837	1.06226	1.13615	1.21004	1.28393	1.35781	1.4317	1.41064	1.38958	1.36851	1.34745	1.32638	1.30532	1.28425	1.26319	1.24213	1.22106	1.18297	1.14488	1.10679	1.0687	1.03061	0.992525	0.954435	0.916346	0.878256	0.840167	0.930402	1.02064	1.11087	1.20111	1.29134	1.38158	1.47181	1.56205	1.65228	1.74252	1.58964	1.43676	1.28388	1.131	0.978122	0.825242	0.672363	0.519484	0.366605
-5.34957	-4.73961	-4.12965	-3.51969	-2.90973	-2.29977	-1.68981	-1.07985	-0.469889	0.140072	0.750032	0.82187	0.893708	0.965546	1.03738	1.10922	1.18106	1.2529	1.32474	1.39657	1.46841	1.59765	1.72689	1.85612	1.98536	2.11459	2.24383	2.37307	2.5023	2.63154	2.76078	2.53432	2.30787	2.08142	1.85497	1.62852	1.40206	1.17561	0.949159	0.722707	0.496255	0.551179	0.606104	0.661028	0.715953	0.770877	0.825802	0.880726	0.935651	0.990575
-0.692367	-0.61442	-0.536473	-0.458526	-0.380579	-0.302632	-0.224685	-0.146738	-0.0687908	0.00915624	0.0871033	0.16951	0.251917	0.334323	0.41673	0.499137	0.581543	0.66395	0.746356	0.828763	0.91117	0.668283	0.425396	0.18251	-0.0603772	-0.303264	-0.546151	-0.789037	-1.03192	-1.27481	-1.5177	-1.41245	-1.30721	-1.20196	-1.09671	-0.991469	-0.886223	-0.780977	-0.675732	-0.570486	-0.46524	-0.288293	-0.111347	0.0656002	0.242547	0.419494	0.59644	0.773387	0.950334	1.12728
0.931648	0.912397	0.893146	0.873894	0.854643	0.835392	0.816141	0.79689	0.777639	0.758387	0.739136	0.639989	0.540841	0.441694	0.342546	0.243399	0.144252	0.0451041	-0.0540434	-0.153191	-0.252338	-0.243684	-0.235029	-0.226375	-0.21772	-0.209066	-0.200412	-0.191757	-0.183103	-0.174448	-0.165794	0.133344	0.432483	0.731621	1.03076	1.3299	1.62904	1.92817	2.22731	2.52645	2.82559	2.53903	2.25247	1.96591	1.67935	1.39279	1.10623	0.819668	0.533108	0.246548
1.70458	1.57642	1.44826	1.32011	1.19195	1.06379	0.935629	0.80747	0.679312	0.551153	0.422994	0.33962	0.256245	0.172871	0.0894964	0.00612204	-0.0772524	-0.160627	-0.244001	-0.327376	-0.41075	-0.399926	-0.389101	-0.378277	-0.367453	-0.356629	-0.345804	-0.33498	-0.324156	-0.313332	-0.302507	-0.0422146	0.218078	0.478371	0.738664	0.998956	1.25925	1.51954	1.77983	2.04013	2.30042	2.07038	1.84034	1.61029	1.38025	1.15021	0.920168	0.690126	0.460084	0.230042
0.562552	0.614516	0.66648	0.718444	0.770408	0.822372	0.874336	0.9263	0.978264	1.03023	1.08219	0.943141	0.804089	0.665037	0.525986	0.386934	0.247882	0.10883	-0.0302212	-0.169273	-0.308325	-0.311498	-0.314672	-0.317846	-0.321019	-0.324193	-0.327367	-0.33054	-0.333714	-0.336888	-0.340061	-0.228496	-0.11693	-0.00536488	0.106201	0.217766	0.329331	0.440897	0.552462	0.664028	0.775593	0.679673	0.583753	0.487833	0.391913	0.295993	0.200073	0.104153	0.0082327	-0.0876874
0.227273	0.88406	1.54085	2.19763	2.85442	3.51121	4.168	4.82478	5.48157	6.13836	6.79515	6.11615	5.43715	4.75816	4.07916	3.40016	2.72117	2.04217	1.36317	0.684178	0.00518134	0.00132147	-0.00253839	-0.00639825	-0.0102581	-0.014118	-0.0179778	-0.0218377	-0.0256976	-0.0295574	-0.0334173	0.221622	0.476662	0.731702	0.986742	1.24178	1.49682	1.75186	2.0069	2.26194	2.51698	2.19192	1.86686	1.5418	1.21674	0.891681	0.566621	0.241561	-0.0834984	-0.408558
0.636195	0.601	0.565806	0.530611	0.495416	0.460221	0.425026	0.389831	0.354637	0.319442	0.284247	0.262035	0.239824	0.217612	0.1954	0.173188	0.150977	0.128765	0.106553	0.0843417	0.06213	0.0827914	0.103453	0.124114	0.144776	0.165437	0.186098	0.20676	0.227421	0.248083	0.268744	1.39212	2.5155	3.63888	4.76226	5.88564	7.00902	8.1324	9.25578	10.3792	11.5025	10.0548	8.60701	7.15925	5.71149	4.26372	2.81596	1.3682	-0.0795632	-1.52733
1.26783	1.15579	1.04375	0.931709	0.819668	0.707627	0.595586	0.483546	0.371505	0.259464	0.147423	0.0977364	0.0480494	-0.00163753	-0.0513245	-0.101011	-0.150698	-0.200385	-0.250072	-0.299759	-0.349446	-0.349959	-0.350473	-0.350986	-0.351499	-0.352013	-0.352526	-0.353039	-0.353552	-0.354066	-0.354579	-0.529847	-0.705116	-0.880384	-1.05565	-1.23092	-1.40619	-1.58146	-1.75673	-1.932	-2.10726	-1.88618	-1.66509	-1.44401	-1.22293	-1.00184	-0.780756	-0.559672	-0.338587	-0.117502
0.657998	0.659011	0.660023	0.661036	0.662049	0.663062	0.664075	0.665088	0.666101	0.667114	0.668127	0.461806	0.255486	0.0491653	-0.157155	-0.363476	-0.569796	-0.776117	-0.982437	-1.18876	-1.39508	-1.40058	-1.40608	-1.41158	-1.41708	-1.42258	-1.42808	-1.43358	-1.43908	-1.44458	-1.45008	-1.52129	-1.5925	-1.66371	-1.73492	-1.80613	-1.87734	-1.94856	-2.01977	-2.09098	-2.16219	-1.90981	-1.65744	-1.40506	-1.15269	-0.900315	-0.64794	-0.395565	-0.143191	0.109184
0.733021	0.613782	0.494542	0.375302	0.256063	0.136823	0.0175836	-0.101656	-0.220896	-0.340135	-0.459375	-0.443654	-0.427933	-0.412212	-0.396491	-0.38077	-0.365049	-0.349328	-0.333607	-0.317886	-0.302165	-0.262645	-0.223125	-0.183605	-0.144086	-0.104566	-0.0650458	-0.025526	0.0139939	0.0535137	0.0930336	0.168627	0.244221	0.319815	0.395409	0.471003	0.546596	0.62219	0.697784	0.773378	0.848972	0.828632	0.808292	0.787952	0.767612	0.747273	0.726933	0.706593	0.686253	0.665913
1.4375	-1.54026	-4.51803	-7.49579	-10.4736	-13.4513	-16.4291	-19.4068	-22.3846	-25.3624	-28.3401	-25.4892	-22.6383	-19.7874	-16.9365	-14.0856	-11.2347	-8.38377	-5.53286	-2.68195	0.168957	-0.150337	-0.469632	-0.788926	-1.10822	-1.42752	-1.74681	-2.0661	-2.3854	-2.70469	-3.02399	-2.70488	-2.38577	-2.06665	-1.74754	-1.42843	-1.10932	-0.790208	-0.471097	-0.151986	0.167126	0.226276	0.285426	0.344576	0.403725	0.462875	0.522025	0.581175	0.640325	0.699475
1.61809	1.78338	1.94868	2.11397	2.27927	2.44456	2.60986	2.77515	2.94045	3.10574	3.27104	2.90316	2.53529	2.16741	1.79954	1.43166	1.06379	0.695913	0.328038	-0.0398368	-0.407712	-0.0859712	0.235769	0.55751	0.87925	1.20099	1.52273	1.84447	2.16621	2.48795	2.80969	2.48208	2.15447	1.82686	1.49925	1.17164	0.844032	0.516422	0.188811	-0.138799	-0.466409	-0.319955	-0.173501	-0.0270476	0.119406	0.26586	0.412314	0.558768	0.705222	0.851676
9.28148	8.27618	7.27088	6.26558	5.26028	4.25498	3.24968	2.24438	1.23907	0.233773	-0.771528	-0.624622	-0.477716	-0.330811	-0.183905	-0.0369995	0.109906	0.256812	0.403718	0.550623	0.697529	0.59216	0.486791	0.381422	0.276054	0.170685	0.0653158	-0.040053	-0.145422	-0.250791	-0.35616	-0.246956	-0.137753	-0.0285499	0.0806533	0.189856	0.29906	0.408263	0.517466	0.626669	0.735873	0.789306	0.842739	0.896172	0.949605	1.00304	1.05647	1.1099	1.16334	1.21677
0.31868	0.22479	0.130899	0.037009	-0.0568813	-0.150772	-0.244662	-0.338552	-0.432442	-0.526333	-0.620223	-0.546831	-0.473439	-0.400048	-0.326656	-0.253264	-0.179872	-0.10648	-0.0330884	0.0403035	0.113695	0.0558969	-0.00190157	-0.0597	-0.117498	-0.175297	-0.233095	-0.290894	-0.348692	-0.406491	-0.464289	-0.376896	-0.289503	-0.20211	-0.114717	-0.0273237	0.0600693	0.147462	0.234855	0.322249	0.409642	0.532201	0.654761	0.777321	0.89988	1.02244	1.145	1.26756	1.39012	1.51268
1.01907	0.913443	0.807814	0.702185	0.596556	0.490928	0.385299	0.27967	0.174041	0.0684118	-0.0372171	0.00490589	0.0470289	0.0891518	0.131275	0.173398	0.215521	0.257644	0.299767	0.34189	0.384013	0.220577	0.0571414	-0.106294	-0.26973	-0.433165	-0.596601	-0.760037	-0.923472	-1.08691	-1.25034	-1.5267	-1.80305	-2.0794	-2.35576	-2.63211	-2.90846	-3.18482	-3.46117	-3.73752	-4.01387	-3.42388	-2.83389	-2.2439	-1.65391	-1.06392	-0.473928	0.116063	0.706054	1.29604
2.14621	1.9789	1.81158	1.64427	1.47695	1.30964	1.14233	0.975011	0.807696	0.640382	0.473067	0.479662	0.486258	0.492853	0.499448	0.506044	0.512639	0.519234	0.52583	0.532425	0.53902	2.16292	3.78681	5.41071	7.03461	8.6585	10.2824	11.9063	13.5302	15.1541	16.778	15.1984	13.6189	12.0393	10.4597	8.88016	7.3006	5.72104	4.14147	2.56191	0.982346	0.230943	-0.52046	-1.27186	-2.02327	-2.77467	-3.52607	-4.27747	-5.02888	-5.78028
0.540485	0.468041	0.395597	0.323153	0.250708	0.178264	0.10582	0.0333757	-0.0390685	-0.111513	-0.183957	-0.15232	-0.120683	-0.0890458	-0.0574088	-0.0257717	0.00586536	0.0375024	0.0691395	0.100777	0.132414	0.205728	0.279042	0.352357	0.425671	0.498985	0.5723	0.645614	0.718929	0.792243	0.865557	0.833856	0.802155	0.770455	0.738754	0.707053	0.675352	0.643651	0.61195	0.580249	0.548548	0.287741	0.0269332	-0.233874	-0.494682	-0.75549	-1.0163	-1.2771	-1.53791	-1.79872
0.653591	0.571453	0.489316	0.407179	0.325041	0.242904	0.160767	0.0786292	-0.00350817	-0.0856455	-0.167783	-0.0735643	0.0206543	0.114873	0.209092	0.30331	0.397529	0.491747	0.585966	0.680185	0.774403	0.803774	0.833146	0.862517	0.891888	0.921259	0.95063	0.980001	1.00937	1.03874	1.06811	0.937214	0.806313	0.675413	0.544512	0.413611	0.282711	0.15181	0.0209092	-0.109992	-0.240892	-0.259239	-0.277586	-0.295933	-0.31428	-0.332628	-0.350975	-0.369322	-0.387669	-0.406016
-3.22869	-2.89567	-2.56266	-2.22965	-1.89664	-1.56363	-1.23062	-0.897614	-0.564603	-0.231593	0.101417	-0.0599567	-0.22133	-0.382704	-0.544078	-0.705451	-0.866825	-1.0282	-1.18957	-1.35095	-1.51232	-1.4333	-1.35429	-1.27527	-1.19625	-1.11724	-1.03822	-0.959205	-0.880189	-0.801172	-0.722156	-0.690799	-0.659442	-0.628085	-0.596728	-0.565371	-0.534014	-0.502657	-0.4713	-0.439943	-0.408586	-0.463809	-0.519032	-0.574255	-0.629478	-0.684701	-0.739924	-0.795147	-0.850371	-0.905594
-0.614227	-0.578928	-0.543629	-0.508331	-0.473032	-0.437733	-0.402434	-0.367136	-0.331837	-0.296538	-0.261239	-0.366556	-0.471872	-0.577188	-0.682504	-0.78782	-0.893136	-0.998452	-1.10377	-1.20908	-1.3144	-1.32253	-1.33067	-1.3388	-1.34693	-1.35507	-1.3632	-1.37133	-1.37947	-1.3876	-1.39573	-0.973338	-0.550942	-0.128547	0.293848	0.716243	1.13864	1.56103	1.98343	2.40582	2.82822	2.4792	2.13019	1.78117	1.43215	1.08314	0.73412	0.385103	0.0360863	-0.31293
4.4719	3.95476	3.43762	2.92049	2.40335	1.88621	1.36907	0.851936	0.334799	-0.182339	-0.699477	-1.0668	-1.43413	-1.80145	-2.16878	-2.53611	-2.90343	-3.27076	-3.63808	-4.00541	-4.37273	-3.58363	-2.79452	-2.00542	-1.21631	-0.427208	0.361898	1.151	1.94011	2.72921	3.51832	3.22702	2.93572	2.64443	2.35313	2.06183	1.77053	1.47924	1.18794	0.896641	0.605344	0.578104	0.550864	0.523624	0.496384	0.469144	0.441904	0.414664	0.387424	0.360183
Inf	Inf	Inf	Inf	Inf	Inf	Inf	Inf	Inf	Inf	0.322222	0.204951	0.0876802	-0.0295907	-0.146862	-0.264132	-0.381403	-0.498674	-0.615945	-0.733216	-0.850487	-0.657701	-0.464915	-0.272129	-0.079343	0.113443	0.306229	0.499015	0.691801	0.884587	1.07737	0.981843	0.886313	0.790783	0.695253	0.599723	0.504193	0.408662	0.313132	0.217602	0.122072	0.198834	0.275595	0.352357	0.429118	0.50588	0.582642	0.659403	0.736165	0.812926
5.9137	5.34353	4.77336	4.2032	3.63303	3.06287	2.4927	1.92253	1.35237	0.782199	0.212033	0.4038	0.595568	0.787336	0.979103	1.17087	1.36264	1.55441	1.74617	1.93794	2.12971	2.05015	1.97059	1.89103	1.81147	1.73191	1.65236	1.5728	1.49324	1.41368	1.33412	0.859285	0.38445	-0.0903848	-0.56522	-1.04005	-1.51489	-1.98972	-2.46456	-2.93939	-3.41423	-2.97412	-2.53402	-2.09391	-1.65381	-1.2137	-0.773597	-0.333491	0.106614	0.54672
0.330585	0.419503	0.50842	0.597337	0.686254	0.775171	0.864088	0.953005	1.04192	1.13084	1.21976	1.1181	1.01644	0.914786	0.813129	0.711472	0.609815	0.508158	0.406501	0.304845	0.203188	0.488045	0.772902	1.05776	1.34262	1.62747	1.91233	2.19719	2.48204	2.7669	3.05176	2.59731	2.14287	1.68842	1.23398	0.779535	0.325091	-0.129353	-0.583798	-1.03824	-1.49269	-1.32329	-1.15389	-0.984497	-0.8151	-0.645703	-0.476307	-0.30691	-0.137514	0.0318828
-1.01737	-0.746543	-0.475719	-0.204894	0.0659304	0.336755	0.607579	0.878404	1.14923	1.42005	1.69088	1.69824	1.70561	1.71297	1.72033	1.7277	1.73506	1.74243	1.74979	1.75716	1.76452	Inf	Inf	Inf	Inf	Inf	Inf	Inf	Inf	Inf	Inf	Inf	Inf	Inf	Inf	Inf	Inf	Inf	Inf	Inf	0.497877	0.275934	0.0539903	-0.167953	-0.389897	-0.61184	-0.833784	-1.05573	-1.27767	-1.49961
-5.51834	-5.06073	-4.60312	-4.14551	-3.6879	-3.23029	-2.77267	-2.31506	-1.85745	-1.39984	-0.942229	-0.621805	-0.301381	0.019043	0.339467	0.659891	0.980315	1.30074	1.62116	1.94159	2.26201	0.780648	-0.700716	-2.18208	-3.66344	-5.14481	-6.62617	-8.10754	-9.5889	-11.0703	-12.5516	-11.1867	-9.82186	-8.45697	-7.09208	-5.7272	-4.36231	-2.99743	-1.63254	-0.267654	1.09723	1.12561	1.154	1.18238	1.21076	1.23914	1.26752	1.29591	1.32429	1.35267
-0.85419	-0.811355	-0.768519	-0.725684	-0.682848	-0.640013	-0.597177	-0.554342	-0.511506	-0.468671	-0.425835	-0.337009	-0.248182	-0.159355	-0.070528	0.0182989	0.107126	0.195953	0.284779	0.373606	0.462433	0.183612	-0.095209	-0.37403	-0.652851	-0.931672	-1.21049	-1.48931	-1.76814	-2.04696	-2.32578	-1.98343	-1.64107	-1.29872	-0.956369	-0.614017	-0.271664	0.0706878	0.41304	0.755392	1.09774	1.01721	0.936683	0.856153	0.775622	0.695092	0.614561	0.534031	0.4535	0.37297
-3.09475	-2.74917	-2.4036	-2.05803	-1.71245	-1.36688	-1.0213	-0.67573	-0.330156	0.0154183	0.360992	0.35011	0.339227	0.328344	0.317462	0.306579	0.295696	0.284813	0.273931	0.263048	0.252165	#NAME?	#NAME?	#NAME?	#NAME?	#NAME?	#NAME?	#NAME?	#NAME?	#NAME?	#NAME?	#NAME?	#NAME?	#NAME?	#NAME?	#NAME?	#NAME?	#NAME?	#NAME?	#NAME?	0.830611	1.08664	1.34266	1.59869	1.85472	2.11075	2.36677	2.6228	2.87883	3.13485
Inf	Inf	Inf	Inf	Inf	Inf	Inf	Inf	Inf	Inf	-1.79127	-1.65321	-1.51515	-1.37709	-1.23903	-1.10097	-0.962913	-0.824854	-0.686795	-0.548735	-0.410676	-0.346108	-0.28154	-0.216972	-0.152403	-0.0878353	-0.0232672	0.041301	0.105869	0.170437	0.235005	0.27319	0.311375	0.34956	0.387745	0.42593	0.464115	0.502299	0.540484	0.578669	0.616854	0.787607	0.95836	1.12911	1.29987	1.47062	1.64137	1.81212	1.98288	2.15363
-1.43921	-1.29296	-1.14672	-1.00047	-0.854221	-0.707974	-0.561726	-0.415478	-0.269231	-0.122983	0.0232645	0.878268	1.73327	2.58827	3.44328	4.29828	5.15328	6.00829	6.86329	7.71829	8.57329	7.74397	6.91465	6.08533	5.256	4.42668	3.59736	2.76804	1.93872	1.10939	0.28007	0.458978	0.637885	0.816792	0.9957	1.17461	1.35351	1.53242	1.71133	1.89024	2.06914	1.66525	1.26135	0.857459	0.453564	0.0496689	-0.354226	-0.758121	-1.16202	-1.56591
-0.408999	-0.389538	-0.370076	-0.350615	-0.331154	-0.311692	-0.292231	-0.27277	-0.253308	-0.233847	-0.214386	-0.143042	-0.0716974	-0.000353153	0.0709911	0.142335	0.213679	0.285024	0.356368	0.427712	0.499056	Inf	Inf	Inf	Inf	Inf	Inf	Inf	Inf	Inf	Inf	Inf	Inf	Inf	Inf	Inf	Inf	Inf	Inf	Inf	-2.96942	-2.63529	-2.30116	-1.96703	-1.6329	-1.29876	-0.964634	-0.630503	-0.296372	0.0377584
0.955547	1.10499	1.25443	1.40387	1.5533	1.70274	1.85218	2.00162	2.15106	2.3005	2.44994	2.3094	2.16886	2.02832	1.88777	1.74723	1.60669	1.46615	1.32561	1.18507	1.04453	0.952931	0.861336	0.769741	0.678146	0.586551	0.494957	0.403362	0.311767	0.220172	0.128577	-0.270238	-0.669052	-1.06787	-1.46668	-1.8655	-2.26431	-2.66313	-3.06194	-3.46076	-3.85957	-3.29035	-2.72112	-2.1519	-1.58267	-1.01345	-0.444222	0.125003	0.694228	1.26345
1.12342	0.925516	0.72761	0.529705	0.3318	0.133894	-0.0640108	-0.261916	-0.459821	-0.657727	-0.855632	-0.651005	-0.446377	-0.24175	-0.0371226	0.167505	0.372132	0.576759	0.781387	0.986014	1.19064	1.05345	0.916261	0.77907	0.64188	0.50469	0.3675	0.230309	0.0931189	-0.0440714	-0.181262	-0.0190165	0.143229	0.305474	0.467719	0.629965	0.79221	0.954455	1.1167	1.27895	1.44119	1.14454	0.847895	0.551248	0.2546	-0.042048	-0.338696	-0.635344	-0.931992	-1.22864
-1.30635	-1.1738	-1.04124	-0.908686	-0.776132	-0.643577	-0.511022	-0.378468	-0.245913	-0.113359	0.0191958	0.169931	0.320665	0.4714	0.622135	0.77287	0.923604	1.07434	1.22507	1.37581	1.52654	1.24794	0.96933	0.690723	0.412116	0.133509	-0.145098	-0.423705	-0.702312	-0.980919	-1.25953	Inf	Inf	Inf	Inf	Inf	Inf	Inf	Inf	Inf	Inf	Inf	Inf	Inf	Inf	Inf	Inf	Inf	Inf	Inf
-0.304565	-0.213291	-0.122017	-0.0307425	0.0605316	0.151806	0.24308	0.334354	0.425628	0.516902	0.608176	0.5185	0.428824	0.339148	0.249472	0.159796	0.0701199	-0.0195561	-0.109232	-0.198908	-0.288584	-0.287355	-0.286126	-0.284896	-0.283667	-0.282438	-0.281209	-0.279979	-0.27875	-0.277521	-0.276292	-0.430493	-0.584693	-0.738894	-0.893095	-1.0473	-1.2015	-1.3557	-1.5099	-1.6641	-1.8183	-1.27987	-0.741442	-0.203013	0.335417	0.873846	1.41227	1.9507	2.48913	3.02756
-1.65707	-2.23967	-2.82227	-3.40487	-3.98746	-4.57006	-5.15266	-5.73526	-6.31786	-6.90045	-7.48305	-6.65764	-5.83223	-5.00682	-4.18141	-3.356	-2.5306	-1.70519	-0.879777	-0.0543675	0.771042	0.715749	0.660456	0.605164	0.549871	0.494578	0.439285	0.383993	0.3287	0.273407	0.218115	0.158343	0.0985709	0.0387991	-0.0209727	-0.0807445	-0.140516	-0.200288	-0.26006	-0.319832	-0.379604	-0.395823	-0.412042	-0.428261	-0.44448	-0.460699	-0.476918	-0.493138	-0.509357	-0.525576
-1.20021	-1.06928	-0.938353	-0.807425	-0.676496	-0.545568	-0.414639	-0.283711	-0.152782	-0.0218538	0.109075	1.24896	2.38884	3.52872	4.6686	5.80848	6.94836	8.08824	9.22812	10.368	11.5079	10.4793	9.4508	8.42226	7.39372	6.36518	5.33664	4.3081	3.27956	2.25102	1.22248	0.966907	0.711332	0.455757	0.200182	-0.0553935	-0.310969	-0.566544	-0.822119	-1.07769	-1.33327	-1.14042	-0.947565	-0.754713	-0.561861	-0.369009	-0.176157	0.0166944	0.209546	0.402398
0.0641035	0.168459	0.272815	0.37717	0.481526	0.585882	0.690237	0.794593	0.898949	1.0033	1.10766	1.05641	1.00515	0.953897	0.902643	0.851388	0.800134	0.748879	0.697625	0.646371	0.595116	0.589641	0.584165	0.578689	0.573214	0.567738	0.562262	0.556787	0.551311	0.545835	0.54036	0.399538	0.258717	0.117896	-0.0229254	-0.163747	-0.304568	-0.445389	-0.586211	-0.727032	-0.867853	-0.730084	-0.592316	-0.454547	-0.316779	-0.17901	-0.0412416	0.096527	0.234296	0.372064
-1.68866	-1.50083	-1.31301	-1.12519	-0.937362	-0.749539	-0.561715	-0.373892	-0.186068	0.00175488	0.189578	0.225301	0.261023	0.296745	0.332468	0.36819	0.403912	0.439635	0.475357	0.511079	0.546802	0.371071	0.19534	0.0196099	-0.156121	-0.331851	-0.507582	-0.683313	-0.859043	-1.03477	-1.2105	-1.02296	-0.835415	-0.647871	-0.460326	-0.272782	-0.085237	0.102308	0.289852	0.477397	0.664941	0.563272	0.461603	0.359933	0.258264	0.156594	0.0549251	-0.0467443	-0.148414	-0.250083
-6.00647	-5.26875	-4.53102	-3.79329	-3.05556	-2.31784	-1.58011	-0.842383	-0.104655	0.633072	1.3708	1.28272	1.19465	1.10657	1.0185	0.930425	0.842351	0.754276	0.666201	0.578127	0.490052	0.960622	1.43119	1.90176	2.37233	2.8429	3.31347	3.78404	4.25461	4.72518	5.19575	4.60628	4.01682	3.42735	2.83788	2.24841	1.65894	1.06948	0.480008	-0.10946	-0.698928	-0.744733	-0.790538	-0.836343	-0.882147	-0.927952	-0.973757	-1.01956	-1.06537	-1.11117
1.95398	0.658434	-0.637111	-1.93266	-3.2282	-4.52375	-5.81929	-7.11484	-8.41038	-9.70593	-11.0015	-9.77559	-8.5497	-7.32381	-6.09792	-4.87204	-3.64615	-2.42026	-1.19438	0.031512	1.2574	1.35693	1.45646	1.55599	1.65552	1.75505	1.85458	1.95411	2.05364	2.15317	2.2527	1.90683	1.56096	1.21509	0.869223	0.523355	0.177487	-0.168382	-0.51425	-0.860119	-1.20599	-1.10116	-0.996343	-0.891521	-0.786699	-0.681876	-0.577054	-0.472232	-0.36741	-0.262588
-1.20071	-1.1563	-1.1119	-1.0675	-1.0231	-0.978692	-0.934289	-0.889886	-0.845483	-0.80108	-0.756677	-0.81346	-0.870242	-0.927025	-0.983808	-1.04059	-1.09737	-1.15416	-1.21094	-1.26772	-1.32451	-1.03864	-0.752773	-0.466907	-0.181041	0.104825	0.390691	0.676557	0.962423	1.24829	1.53416	1.23142	0.928686	0.625951	0.323216	0.0204812	-0.282254	-0.584988	-0.887723	-1.19046	-1.49319	-2.61595	-3.7387	-4.86145	-5.98421	-7.10696	-8.22971	-9.35247	-10.4752	-11.598
0.101682	2.89415	5.68661	8.47907	11.2715	14.064	16.8565	19.6489	22.4414	25.2339	28.0263	24.9564	21.8866	18.8167	15.7468	12.6769	9.60706	6.53719	3.46731	0.397437	-2.67244	-2.56138	-2.45031	-2.33925	-2.22818	-2.11712	-2.00606	-1.89499	-1.78393	-1.67287	-1.5618	-1.42591	-1.29002	-1.15413	-1.01824	-0.882348	-0.746458	-0.610567	-0.474676	-0.338785	-0.202894	-0.25084	-0.298785	-0.346731	-0.394677	-0.442623	-0.490568	-0.538514	-0.58646	-0.634406
0.164654	0.362049	0.559444	0.756839	0.954234	1.15163	1.34902	1.54642	1.74381	1.94121	2.1386	2.01359	1.88858	1.76357	1.63856	1.51355	1.38854	1.26353	1.13852	1.01351	0.888502	0.764253	0.640005	0.515756	0.391507	0.267258	0.143009	0.0187606	-0.105488	-0.229737	-0.353986	-0.282848	-0.21171	-0.140572	-0.0694338	0.00170416	0.0728421	0.14398	0.215118	0.286256	0.357394	0.484632	0.611869	0.739107	0.866344	0.993582	1.12082	1.24806	1.37529	1.50253
0.204328	-1.25047	-2.70526	-4.16006	-5.61485	-7.06965	-8.52444	-9.97923	-11.434	-12.8888	-14.3436	-12.8112	-11.2788	-9.7464	-8.21399	-6.68159	-5.14918	-3.61678	-2.08437	-0.551963	0.980443	0.945523	0.910604	0.875684	0.840764	0.805844	0.770924	0.736004	0.701085	0.666165	0.631245	0.626859	0.622473	0.618087	0.613702	0.609316	0.60493	0.600544	0.596158	0.591772	0.587387	0.4919	0.396413	0.300926	0.20544	0.109953	0.0144662	-0.0810205	-0.176507	-0.271994
0.462895	0.563319	0.663744	0.764168	0.864593	0.965018	1.06544	1.16587	1.26629	1.36672	1.46714	1.30217	1.1372	0.972222	0.80725	0.642277	0.477304	0.312331	0.147359	-0.0176142	-0.182587	-0.237244	-0.291901	-0.346558	-0.401215	-0.455872	-0.510528	-0.565185	-0.619842	-0.674499	-0.729156	-0.696918	-0.664681	-0.632443	-0.600205	-0.567968	-0.53573	-0.503492	-0.471255	-0.439017	-0.406779	-0.256613	-0.106447	0.0437194	0.193886	0.344052	0.494218	0.644385	0.794551	0.944717
0.714372	0.728164	0.741957	0.75575	0.769542	0.783335	0.797128	0.81092	0.824713	0.838506	0.852298	0.738694	0.625089	0.511484	0.397879	0.284275	0.17067	0.0570652	-0.0565395	-0.170144	-0.283749	-0.856052	-1.42836	-2.00066	-2.57296	-3.14526	-3.71757	-4.28987	-4.86217	-5.43448	-6.00678	-5.53099	-5.05521	-4.57942	-4.10363	-3.62784	-3.15206	-2.67627	-2.20048	-1.7247	-1.24891	-0.926632	-0.604356	-0.282079	0.040198	0.362475	0.684752	1.00703	1.32931	1.65158
Inf	Inf	Inf	Inf	Inf	Inf	Inf	Inf	Inf	Inf	-0.252815	-0.35961	-0.466406	-0.573201	-0.679996	-0.786791	-0.893586	-1.00038	-1.10718	-1.21397	-1.32077	-1.29585	-1.27093	-1.24601	-1.2211	-1.19618	-1.17126	-1.14634	-1.12143	-1.09651	-1.07159	-0.902385	-0.73318	-0.563974	-0.394768	-0.225563	-0.0563572	0.112848	0.282054	0.45126	0.620465	0.564615	0.508765	0.452914	0.397064	0.341214	0.285363	0.229513	0.173663	0.117812
-1.82538	-1.78258	-1.73978	-1.69698	-1.65419	-1.61139	-1.56859	-1.5258	-1.483	-1.4402	-1.39741	-1.13612	-0.874825	-0.613535	-0.352245	-0.0909553	0.170335	0.431625	0.692915	0.954205	1.21549	1.05932	0.903151	0.746979	0.590808	0.434636	0.278464	0.122292	-0.0338793	-0.190051	-0.346223	-0.24423	-0.142237	-0.0402437	0.0617494	0.163742	0.265735	0.367729	0.469722	0.571715	0.673708	0.60467	0.535633	0.466596	0.397558	0.328521	0.259484	0.190446	0.121409	0.0523716
2.23815	1.97069	1.70322	1.43575	1.16829	0.900821	0.633354	0.365888	0.0984219	-0.169044	-0.436511	-0.399672	-0.362833	-0.325995	-0.289156	-0.252317	-0.215478	-0.17864	-0.141801	-0.104962	-0.0681237	-0.72753	-1.38694	-2.04634	-2.70575	-3.36516	-4.02456	-4.68397	-5.34338	-6.00278	-6.66219	-5.93344	-5.2047	-4.47595	-3.7472	-3.01846	-2.28971	-1.56097	-0.83222	-0.103474	0.625272	0.624665	0.624057	0.623449	0.622841	0.622233	0.621626	0.621018	0.62041	0.619802
1.34096	1.26803	1.19509	1.12216	1.04922	0.976287	0.903352	0.830417	0.757482	0.684547	0.611612	0.75846	0.905308	1.05216	1.199	1.34585	1.4927	1.63955	1.7864	1.93324	2.08009	3.01383	3.94757	4.88131	5.81504	6.74878	7.68252	8.61626	9.55	10.4837	11.4175	10.3168	9.21622	8.11559	7.01496	5.91433	4.8137	3.71307	2.61244	1.51181	0.411185	0.425547	0.439909	0.454271	0.468633	0.482995	0.497357	0.511719	0.526081	0.540443
-2.19417	-1.89098	-1.58778	-1.28459	-0.981392	-0.678197	-0.375002	-0.0718078	0.231387	0.534581	0.837776	0.159595	-0.518586	-1.19677	-1.87495	-2.55313	-3.23131	-3.90949	-4.58767	-5.26585	-5.94403	-5.25089	-4.55775	-3.8646	-3.17146	-2.47832	-1.78517	-1.09203	-0.398886	0.294258	0.987401	0.903284	0.819166	0.735048	0.650931	0.566813	0.482695	0.398578	0.31446	0.230342	0.146225	0.130545	0.114864	0.0991843	0.0835042	0.0678241	0.0521441	0.036464	0.0207839	0.00510379
0.0197534	0.179663	0.339572	0.499482	0.659391	0.8193	0.97921	1.13912	1.29903	1.45894	1.61885	2.12497	2.6311	3.13722	3.64335	4.14947	4.6556	5.16172	5.66785	6.17397	6.6801	6.12995	5.5798	5.02965	4.4795	3.92935	3.37921	2.82906	2.27891	1.72876	1.17861	1.08015	0.981688	0.883225	0.784763	0.6863	0.587838	0.489375	0.390913	0.29245	0.193988	0.277133	0.360277	0.443422	0.526567	0.609712	0.692857	0.776002	0.859146	0.942291
-0.633004	-0.686507	-0.74001	-0.793513	-0.847016	-0.900519	-0.954022	-1.00753	-1.06103	-1.11453	-1.16803	-1.34513	-1.52223	-1.69933	-1.87643	-2.05353	-2.23063	-2.40773	-2.58483	-2.76193	-2.93903	-2.61588	-2.29272	-1.96957	-1.64641	-1.32326	-1.0001	-0.67695	-0.353795	-0.0306402	0.292514	0.245387	0.198259	0.151132	0.104005	0.0568771	0.00974962	-0.0373778	-0.0845053	-0.131633	-0.17876	-0.113225	-0.0476903	0.0178446	0.0833795	0.148914	0.214449	0.279984	0.345519	0.411054
0.788049	0.607078	0.426106	0.245134	0.0641625	-0.116809	-0.297781	-0.478753	-0.659724	-0.840696	-1.02167	#NAME?	#NAME?	#NAME?	#NAME?	#NAME?	#NAME?	#NAME?	#NAME?	#NAME?	#NAME?	#NAME?	#NAME?	#NAME?	#NAME?	#NAME?	#NAME?	#NAME?	#NAME?	#NAME?	#NAME?	-3.71914	-7.43383	-11.1485	-14.8632	-18.5779	-22.2926	-26.0073	-29.722	-33.4367	-37.1514	-33.4135	-29.6756	-25.9377	-22.1999	-18.462	-14.7241	-10.9863	-7.24838	-3.51051
1.73693	#NAME?	#NAME?	#NAME?	#NAME?	#NAME?	#NAME?	#NAME?	#NAME?	#NAME?	#NAME?	#NAME?	#NAME?	#NAME?	#NAME?	#NAME?	#NAME?	#NAME?	#NAME?	#NAME?	0.0193764	0.100168	0.18096	0.261752	0.342544	0.423336	0.504128	0.58492	0.665712	0.746504	0.827295	0.553628	0.27996	0.00629288	-0.267375	-0.541042	-0.81471	-1.08838	-1.36204	-1.63571	-1.90938	-3.97141	-6.03344	-8.09547	-10.1575	-12.2195	-14.2816	-16.3436	-18.4056	-20.4677
2.80082	3.08057	3.36032	3.64007	3.91982	4.19957	4.47932	4.75906	5.03881	5.31856	5.59831	#NAME?	#NAME?	#NAME?	#NAME?	#NAME?	#NAME?	#NAME?	#NAME?	#NAME?	#NAME?	#NAME?	#NAME?	#NAME?	#NAME?	#NAME?	#NAME?	#NAME?	#NAME?	#NAME?	#NAME?	0.380743	0.377633	0.374524	0.371414	0.368304	0.365194	0.362084	0.358974	0.355865	0.352755	0.659949	0.967142	1.27434	1.58153	1.88872	2.19592	2.50311	2.81031	3.1175
1.23065	1.18841	1.14617	1.10393	1.06169	1.01945	0.977209	0.934968	0.892727	0.850486	0.808245	0.977432	1.14662	1.31581	1.485	1.65418	1.82337	1.99256	2.16175	2.33093	2.50012	2.32102	2.14193	1.96283	1.78373	1.60464	1.42554	1.24644	1.06735	0.888249	0.709152	0.649591	0.59003	0.530468	0.470907	0.411346	0.351785	0.292224	0.232663	0.173101	0.11354	0.134701	0.155862	0.177023	0.198183	0.219344	0.240505	0.261666	0.282827	0.303987
2.25004	2.07365	1.89726	1.72087	1.54448	1.36809	1.1917	1.01531	0.838925	0.662536	0.486147	0.567302	0.648456	0.729611	0.810765	0.89192	0.973074	1.05423	1.13538	1.21654	1.29769	1.00105	0.704412	0.407771	0.111131	-0.185509	-0.482149	-0.77879	-1.07543	-1.37207	-1.66871	-1.50729	-1.34588	-1.18446	-1.02304	-0.861625	-0.700208	-0.53879	-0.377373	-0.215956	-0.0545391	-0.075588	-0.096637	-0.117686	-0.138735	-0.159784	-0.180833	-0.201882	-0.222931	-0.24398
0.613745	0.445488	0.277231	0.108973	-0.0592838	-0.227541	-0.395798	-0.564055	-0.732313	-0.90057	-1.06883	-0.855873	-0.642919	-0.429966	-0.217012	-0.00405821	0.208896	0.421849	0.634803	0.847757	1.06071	1.20967	1.35862	1.50758	1.65654	1.80549	1.95445	2.10341	2.25236	2.40132	2.55028	2.32117	2.09206	1.86295	1.63385	1.40474	1.17563	0.946521	0.717413	0.488305	0.259197	0.309834	0.360472	0.41111	0.461747	0.512385	0.563022	0.61366	0.664297	0.714935
0.100099	0.0263576	-0.0473834	-0.121124	-0.194866	-0.268607	-0.342348	-0.416089	-0.48983	-0.563571	-0.637312	-0.593177	-0.549042	-0.504907	-0.460773	-0.416638	-0.372503	-0.328368	-0.284233	-0.240099	-0.195964	-0.193039	-0.190113	-0.187188	-0.184262	-0.181337	-0.178412	-0.175486	-0.172561	-0.169636	-0.16671	0.0161969	0.199104	0.382012	0.564919	0.747826	0.930734	1.11364	1.29655	1.47946	1.66236	1.86698	2.0716	2.27622	2.48084	2.68546	2.89008	3.09469	3.29931	3.50393
1.12739	1.25735	1.38732	1.51728	1.64725	1.77722	1.90718	2.03715	2.16711	2.29708	2.42705	2.2064	1.98575	1.7651	1.54445	1.3238	1.10315	0.882501	0.661851	0.441202	0.220553	0.0918216	-0.0369096	-0.165641	-0.294372	-0.423103	-0.551834	-0.680566	-0.809297	-0.938028	-1.06676	-0.900164	-0.733569	-0.566973	-0.400378	-0.233783	-0.0671872	0.0994082	0.266004	0.432599	0.599194	2.31761	4.03602	5.75444	7.47285	9.19127	10.9097	12.6281	14.3465	16.0649
3.28184	3.17048	3.05912	2.94776	2.8364	2.72505	2.61369	2.50233	2.39097	2.27961	2.16825	2.58301	2.99778	3.41254	3.8273	4.24206	4.65682	5.07158	5.48634	5.90111	6.31587	5.69156	5.06726	4.44295	3.81865	3.19434	2.57004	1.94573	1.32143	0.697124	0.072819	0.160015	0.247211	0.334407	0.421603	0.508799	0.595995	0.683191	0.770387	0.857583	0.944779	0.72976	0.514742	0.299723	0.0847049	-0.130314	-0.345332	-0.560351	-0.775369	-0.990388
0.980184	0.925216	0.870249	0.815281	0.760314	0.705346	0.650378	0.595411	0.540443	0.485476	0.430508	0.41393	0.397353	0.380776	0.364198	0.347621	0.331043	0.314466	0.297888	0.281311	0.264733	0.301298	0.337863	0.374428	0.410993	0.447558	0.484122	0.520687	0.557252	0.593817	0.630382	0.627288	0.624194	0.6211	0.618006	0.614913	0.611819	0.608725	0.605631	0.602537	0.599443	0.645503	0.691562	0.737621	0.783681	0.82974	0.8758	0.921859	0.967918	1.01398
0.394636	0.0482473	-0.298142	-0.64453	-0.990919	-1.33731	-1.6837	-2.03009	-2.37647	-2.72286	-3.06925	-2.67223	-2.27522	-1.8782	-1.48118	-1.08416	-0.687147	-0.29013	0.106887	0.503905	0.900922	0.868657	0.836393	0.804128	0.771863	0.739598	0.707333	0.675069	0.642804	0.610539	0.578274	0.543654	0.509034	0.474414	0.439794	0.405174	0.370554	0.335934	0.301314	0.266694	0.232074	0.280842	0.329611	0.378379	0.427147	0.475915	0.524683	0.573451	0.62222	0.670988
0.198138	0.453364	0.70859	0.963817	1.21904	1.47427	1.7295	1.98472	2.23995	2.49517	2.7504	2.57985	2.4093	2.23875	2.0682	1.89765	1.7271	1.55655	1.386	1.21545	1.0449	1.03524	1.02558	1.01593	1.00627	0.996608	0.986949	0.97729	0.96763	0.957971	0.948312	0.792952	0.637592	0.482231	0.326871	0.17151	0.0161498	-0.139211	-0.294571	-0.449931	-0.605292	-1.15039	-1.69548	-2.24058	-2.78567	-3.33076	-3.87586	-4.42095	-4.96605	-5.51114
0.542953	0.489512	0.436072	0.382631	0.329191	0.27575	0.22231	0.16887	0.115429	0.0619887	0.00854832	0.0519798	0.0954112	0.138843	0.182274	0.225706	0.269137	0.312568	0.356	0.399431	0.442863	0.478379	0.513896	0.549412	0.584929	0.620445	0.655962	0.691478	0.726995	0.762511	0.798028	0.848429	0.89883	0.949231	0.999632	1.05003	1.10043	1.15084	1.20124	1.25164	1.30204	1.14294	0.983832	0.824729	0.665626	0.506523	0.347419	0.188316	0.0292131	-0.12989
0.362171	0.376371	0.390571	0.404771	0.418971	0.433171	0.447371	0.461571	0.475771	0.489971	0.504171	0.683364	0.862557	1.04175	1.22094	1.40014	1.57933	1.75852	1.93772	2.11691	2.2961	2.11907	1.94205	1.76502	1.58799	1.41096	1.23393	1.0569	0.879871	0.702842	0.525813	0.508662	0.49151	0.474359	0.457208	0.440056	0.422905	0.405754	0.388602	0.371451	0.354299	0.319835	0.285371	0.250907	0.216443	0.181979	0.147515	0.113051	0.078587	0.0441229
-0.935252	-0.776253	-0.617253	-0.458254	-0.299254	-0.140254	0.0187452	0.177745	0.336744	0.495744	0.654744	0.701104	0.747464	0.793825	0.840185	0.886546	0.932906	0.979267	1.02563	1.07199	1.11835	0.997328	0.876308	0.755288	0.634268	0.513248	0.392228	0.271208	0.150189	0.0291686	-0.0918513	-0.0086179	0.0746155	0.157849	0.241082	0.324316	0.407549	0.490783	0.574016	0.65725	0.740483	1.20991	1.67934	2.14877	2.61819	3.08762	3.55705	4.02648	4.4959	4.96533
-1.73871	-1.59482	-1.45092	-1.30702	-1.16312	-1.01922	-0.875324	-0.731426	-0.587527	-0.443629	-0.299731	-0.247325	-0.194919	-0.142514	-0.0901079	-0.0377022	0.0147035	0.0671092	0.119515	0.171921	0.224326	-0.292494	-0.809314	-1.32613	-1.84295	-2.35977	-2.87659	-3.39341	-3.91023	-4.42706	-4.94388	-3.49991	-2.05594	-0.611978	0.831988	2.27595	3.71992	5.16389	6.60785	8.05182	9.49578	8.47962	7.46346	6.44729	5.43113	4.41496	3.3988	2.38263	1.36647	0.350306
-1.75553	-1.50513	-1.25473	-1.00433	-0.753935	-0.503536	-0.253136	-0.00273676	0.247663	0.498062	0.748461	0.623576	0.49869	0.373805	0.248919	0.124034	-0.000851841	-0.125737	-0.250623	-0.375508	-0.500394	-0.418265	-0.336135	-0.254006	-0.171877	-0.0897475	-0.00761817	0.0745111	0.15664	0.23877	0.320899	0.276086	0.231273	0.18646	0.141647	0.0968345	0.0520216	0.00720864	-0.0376043	-0.0824172	-0.12723	-0.110662	-0.0940942	-0.0775262	-0.0609583	-0.0443903	-0.0278224	-0.0112544	0.0053135	0.0218815
1.30391	1.2855	1.26709	1.24868	1.23028	1.21187	1.19346	1.17505	1.15665	1.13824	1.11983	0.942021	0.76421	0.5864	0.40859	0.230779	0.052969	-0.124841	-0.302652	-0.480462	-0.658272	-0.569713	-0.481154	-0.392595	-0.304036	-0.215477	-0.126918	-0.0383588	0.0502003	0.138759	0.227319	0.161804	0.0962894	0.0307748	-0.0347398	-0.100254	-0.165769	-0.231284	-0.296798	-0.362313	-0.427827	-0.564268	-0.700708	-0.837149	-0.973589	-1.11003	-1.24647	-1.38291	-1.51935	-1.65579
0.978724	0.98757	0.996416	1.00526	1.01411	1.02295	1.0318	1.04065	1.04949	1.05834	1.06719	0.42364	-0.219905	-0.86345	-1.507	-2.15054	-2.79409	-3.43763	-4.08118	-4.72472	-5.36827	-4.45308	-3.5379	-2.62271	-1.70753	-0.792343	0.122842	1.03803	1.95321	2.8684	3.78358	3.75915	3.73472	3.71029	3.68586	3.66143	3.637	3.61257	3.58814	3.56371	3.53928	3.27411	3.00894	2.74377	2.4786	2.21343	1.94826	1.68309	1.41792	1.15275
-1.49517	-0.920879	-0.346588	0.227703	0.801994	1.37629	1.95058	2.52487	3.09916	3.67345	4.24774	3.60553	2.96333	2.32112	1.67891	1.03671	0.394499	-0.247707	-0.889914	-1.53212	-2.17433	-1.78054	-1.38675	-0.992957	-0.599166	-0.205376	0.188415	0.582205	0.975996	1.36979	1.76358	0.241217	-1.28114	-2.8035	-4.32586	-5.84822	-7.37058	-8.89294	-10.4153	-11.9377	-13.46	-12.0546	-10.6492	-9.24373	-7.8383	-6.43287	-5.02744	-3.62201	-2.21658	-0.811148
0.616211	0.488784	0.361356	0.233928	0.1065	-0.0209272	-0.148355	-0.275783	-0.40321	-0.530638	-0.658066	-0.626427	-0.594789	-0.56315	-0.531512	-0.499874	-0.468235	-0.436597	-0.404958	-0.37332	-0.341681	-0.14465	0.0523818	0.249413	0.446445	0.643477	0.840508	1.03754	1.23457	1.4316	1.62863	1.67719	1.72575	1.7743	1.82286	1.87141	1.91997	1.96852	2.01708	2.06564	2.11419	1.95737	1.80054	1.64372	1.48689	1.33007	1.17325	1.01642	0.859599	0.702775
0.117735	-0.221524	-0.560784	-0.900044	-1.2393	-1.57856	-1.91782	-2.25708	-2.59634	-2.9356	-3.27486	-2.97478	-2.67471	-2.37463	-2.07455	-1.77447	-1.47439	-1.17432	-0.874237	-0.574159	-0.274081	-0.125358	0.0233659	0.172089	0.320813	0.469537	0.61826	0.766984	0.915708	1.06443	1.21315	1.12807	1.04299	0.957912	0.872831	0.78775	0.702669	0.617588	0.532508	0.447427	0.362346	#NAME?	#NAME?	#NAME?	#NAME?	#NAME?	#NAME?	#NAME?	#NAME?	#NAME?
1.3369	1.22071	1.10452	0.988321	0.872126	0.755931	0.639737	0.523542	0.407347	0.291153	0.174958	0.197426	0.219894	0.242362	0.26483	0.287298	0.309766	0.332234	0.354702	0.37717	0.399638	-0.0378697	-0.475378	-0.912885	-1.35039	-1.7879	-2.22541	-2.66292	-3.10042	-3.53793	-3.97544	-3.59344	-3.21145	-2.82945	-2.44745	-2.06546	-1.68346	-1.30146	-0.919467	-0.537471	-0.155474	-0.0188333	0.117807	0.254448	0.391089	0.527729	0.66437	0.801011	0.937651	1.07429
0.799147	0.761326	0.723505	0.685684	0.647863	0.610042	0.572221	0.5344	0.496579	0.458758	0.420937	0.451163	0.481388	0.511613	0.541839	0.572064	0.60229	0.632515	0.66274	0.692966	0.723191	0.688055	0.652919	0.617783	0.582647	0.547511	0.512375	0.477239	0.442103	0.406967	0.371831	0.44031	0.50879	0.577269	0.645749	0.714228	0.782708	0.851187	0.919666	0.988146	1.05663	1.08477	1.11291	1.14105	1.1692	1.19734	1.22548	1.25362	1.28176	1.30991
-0.105106	0.0826556	0.270417	0.458178	0.64594	0.833701	1.02146	1.20922	1.39699	1.58475	1.77251	1.62111	1.46971	1.3183	1.1669	1.0155	0.864099	0.712698	0.561296	0.409895	0.258493	0.233775	0.209056	0.184338	0.15962	0.134901	0.110183	0.0854647	0.0607464	0.036028	0.0113097	-0.0166099	-0.0445296	-0.0724492	-0.100369	-0.128288	-0.156208	-0.184128	-0.212047	-0.239967	-0.267887	-0.118663	0.0305617	0.179786	0.32901	0.478234	0.627458	0.776682	0.925907	1.07513
0.325296	0.141743	-0.0418094	-0.225362	-0.408914	-0.592467	-0.776019	-0.959572	-1.14312	-1.32668	-1.51023	-1.24961	-0.988995	-0.728378	-0.46776	-0.207143	0.0534744	0.314092	0.574709	0.835326	1.09594	0.954347	0.81275	0.671154	0.529557	0.387961	0.246364	0.104768	-0.0368288	-0.178425	-0.320022	-0.0305343	0.258953	0.548441	0.837929	1.12742	1.4169	1.70639	1.99588	2.28537	2.57485	2.49783	2.42081	2.34378	2.26676	2.18973	2.11271	2.03569	1.95866	1.88164
1.66488	1.49843	1.33198	1.16553	0.999082	0.832632	0.666182	0.499731	0.333281	0.166831	0.000380487	0.0688437	0.137307	0.20577	0.274233	0.342697	0.41116	0.479623	0.548086	0.616549	0.685013	0.694966	0.704919	0.714873	0.724826	0.73478	0.744733	0.754686	0.76464	0.774593	0.784547	0.975867	1.16719	1.35851	1.54983	1.74115	1.93247	2.12379	2.31511	2.50643	2.69774	2.29391	1.89007	1.48623	1.08239	0.678548	0.274709	-0.12913	-0.532969	-0.936809
2.46669	2.23094	1.99519	1.75944	1.52368	1.28793	1.05218	0.816425	0.580673	0.34492	0.109167	0.123021	0.136875	0.150729	0.164583	0.178437	0.192291	0.206145	0.219999	0.233853	0.247707	0.328834	0.409962	0.491089	0.572216	0.653344	0.734471	0.815598	0.896725	0.977853	1.05898	0.998206	0.937432	0.876658	0.815884	0.75511	0.694336	0.633562	0.572788	0.512014	0.45124	0.387609	0.323977	0.260346	0.196715	0.133083	0.0694522	0.0058209	-0.0578104	-0.121442
-0.331942	-0.207523	-0.0831045	0.0413143	0.165733	0.290152	0.414571	0.53899	0.663409	0.787828	0.912247	0.978215	1.04418	1.11015	1.17612	1.24209	1.30806	1.37402	1.43999	1.50596	1.57193	1.41156	1.25118	1.09081	0.930439	0.770067	0.609694	0.449321	0.288949	0.128576	-0.0317966	-0.029146	-0.0264955	-0.0238449	-0.0211944	-0.0185438	-0.0158932	-0.0132427	-0.0105921	-0.00794157	-0.00529102	0.390563	0.786417	1.18227	1.57813	1.97398	2.36983	2.76569	3.16154	3.5574
0.311745	0.372441	0.433137	0.493833	0.554529	0.615225	0.675921	0.736617	0.797312	0.858008	0.918704	0.873691	0.828677	0.783664	0.738651	0.693637	0.648624	0.60361	0.558597	0.513584	0.46857	0.89051	1.31245	1.73439	2.15633	2.57827	3.00021	3.42215	3.84409	4.26603	4.68797	4.23717	3.78637	3.33557	2.88477	2.43397	1.98316	1.53236	1.08156	0.63076	0.179958	1.71091	3.24187	4.77282	6.30378	7.83473	9.36569	10.8966	12.4276	13.9586
4.24925	3.88902	3.5288	3.16857	2.80835	2.44812	2.0879	1.72767	1.36745	1.00722	0.646997	0.638105	0.629213	0.620321	0.611429	0.602537	0.593645	0.584753	0.57586	0.566968	0.558076	0.804784	1.05149	1.2982	1.54491	1.79162	2.03832	2.28503	2.53174	2.77845	3.02515	2.8012	2.57725	2.3533	2.12935	1.9054	1.68145	1.4575	1.23354	1.00959	0.785641	Inf	Inf	Inf	Inf	Inf	Inf	Inf	Inf	Inf
1.54377	1.37749	1.21121	1.04493	0.878645	0.712364	0.546082	0.379801	0.213519	0.0472375	-0.119044	-0.0858387	-0.0526335	-0.0194282	0.013777	0.0469823	0.0801875	0.113393	0.146598	0.179803	0.213009	0.292352	0.371696	0.45104	0.530383	0.609727	0.689071	0.768415	0.847758	0.927102	1.00645	0.988203	0.96996	0.951717	0.933474	0.915231	0.896988	0.878745	0.860503	0.84226	0.824017	0.773625	0.723233	0.672841	0.622449	0.572057	0.521665	0.471273	0.420881	0.37049
-0.2842	-0.259305	-0.234411	-0.209517	-0.184622	-0.159728	-0.134834	-0.109939	-0.085045	-0.0601507	-0.0352564	0.610188	1.25563	1.90108	2.54652	3.19196	3.83741	4.48285	5.1283	5.77374	6.41918	5.8106	5.20201	4.59342	3.98484	3.37625	2.76766	2.15908	1.55049	0.941902	0.333315	0.37919	0.425064	0.470938	0.516813	0.562687	0.608562	0.654436	0.70031	0.746185	0.792059	0.607059	0.42206	0.23706	0.052061	-0.132938	-0.317938	-0.502937	-0.687937	-0.872936
0.205948	0.131001	0.0560539	-0.0188932	-0.0938403	-0.168787	-0.243735	-0.318682	-0.393629	-0.468576	-0.543523	-1.31638	-2.08925	-2.86211	-3.63497	-4.40783	-5.18069	-5.95355	-6.72642	-7.49928	-8.27214	-7.43781	-6.60349	-5.76916	-4.93484	-4.10051	-3.26619	-2.43186	-1.59753	-0.763209	0.0711171	0.00121217	-0.0686928	-0.138598	-0.208503	-0.278408	-0.348312	-0.418217	-0.488122	-0.558027	-0.627932	-0.480871	-0.333811	-0.18675	-0.039689	0.107372	0.254433	0.401493	0.548554	0.695615
1.47384	1.35308	1.23231	1.11155	0.990782	0.870017	0.749253	0.628488	0.507724	0.386959	0.266195	0.285033	0.303872	0.322711	0.341549	0.360388	0.379226	0.398065	0.416904	0.435742	0.454581	0.393067	0.331553	0.270039	0.208525	0.147011	0.0854973	0.0239833	-0.0375306	-0.0990445	-0.160558	0.109976	0.38051	0.651044	0.921578	1.19211	1.46265	1.73318	2.00371	2.27425	2.54478	#NAME?	#NAME?	#NAME?	#NAME?	#NAME?	#NAME?	#NAME?	#NAME?	#NAME?
-0.61335	-0.58952	-0.565691	-0.541861	-0.518032	-0.494203	-0.470373	-0.446544	-0.422714	-0.398885	-0.375056	-0.188551	-0.00204607	0.184459	0.370963	0.557468	0.743973	0.930478	1.11698	1.30349	1.48999	1.24894	1.00789	0.766846	0.525798	0.284749	0.0437004	-0.197348	-0.438397	-0.679445	-0.920494	-0.696302	-0.47211	-0.247918	-0.0237258	0.200466	0.424658	0.64885	0.873042	1.09723	1.32143	1.27482	1.22821	1.1816	1.135	1.08839	1.04178	0.995173	0.948566	0.901958
0.922558	1.05395	1.18534	1.31674	1.44813	1.57952	1.71091	1.84231	1.9737	2.10509	2.23648	2.07877	1.92106	1.76336	1.60565	1.44794	1.29023	1.13252	0.974811	0.817102	0.659393	0.992635	1.32588	1.65912	1.99236	2.32561	2.65885	2.99209	3.32533	3.65858	3.99182	4.00098	4.01013	4.01929	4.02845	4.03761	4.04677	4.05592	4.06508	4.07424	4.0834	3.71644	3.34949	2.98253	2.61558	2.24862	1.88167	1.51471	1.14776	0.780804
1.15644	0.947051	0.737661	0.528271	0.318881	0.10949	-0.0999001	-0.30929	-0.518681	-0.728071	-0.937461	-0.844736	-0.752011	-0.659286	-0.56656	-0.473835	-0.38111	-0.288385	-0.195659	-0.102934	-0.0102088	0.0812075	0.172624	0.26404	0.355456	0.446873	0.538289	0.629705	0.721122	0.812538	0.903954	0.942987	0.98202	1.02105	1.06009	1.09912	1.13815	1.17718	1.21622	1.25525	1.29428	1.21378	1.13327	1.05276	0.972258	0.891753	0.811247	0.730741	0.650235	0.569729
2.29561	2.18959	2.08357	1.97756	1.87154	1.76553	1.65951	1.55349	1.44748	1.34146	1.23544	1.09756	0.959682	0.821802	0.683921	0.54604	0.408159	0.270278	0.132397	-0.0054836	-0.143364	0.0291115	0.201588	0.374063	0.546539	0.719015	0.891491	1.06397	1.23644	1.40892	1.5814	1.93214	2.28288	2.63362	2.98437	3.33511	3.68585	4.03659	4.38734	4.73808	5.08882	4.65248	4.21613	3.77979	3.34344	2.90709	2.47075	2.0344	1.59806	1.16171
-0.0537883	0.00274541	0.0592791	0.115813	0.172347	0.22888	0.285414	0.341948	0.398481	0.455015	0.511549	0.122706	-0.266137	-0.654979	-1.04382	-1.43266	-1.82151	-2.21035	-2.59919	-2.98804	-3.37688	-3.51085	-3.64481	-3.77878	-3.91275	-4.04671	-4.18068	-4.31465	-4.44862	-4.58258	-4.71655	-3.91079	-3.10502	-2.29926	-1.4935	-0.687732	0.118032	0.923795	1.72956	2.53532	3.34109	3.00284	2.66459	2.32634	1.98809	1.64984	1.3116	0.973347	0.635099	0.296851
0.498762	0.441713	0.384664	0.327615	0.270566	0.213516	0.156467	0.0994181	0.0423689	-0.0146803	-0.0717295	-0.059587	-0.0474446	-0.0353021	-0.0231596	-0.0110172	0.00112529	0.0132678	0.0254102	0.0375527	0.0496952	0.132399	0.215103	0.297807	0.380511	0.463215	0.545919	0.628623	0.711327	0.794031	0.876735	1.06892	1.26111	1.45329	1.64548	1.83766	2.02985	2.22204	2.41422	2.60641	2.79859	2.36157	1.92456	1.48754	1.05052	0.613498	0.176479	-0.260541	-0.69756	-1.13458
-1.04101	-0.988965	-0.93692	-0.884874	-0.832829	-0.780784	-0.728739	-0.676694	-0.624648	-0.572603	-0.520558	-0.526825	-0.533092	-0.53936	-0.545627	-0.551894	-0.558161	-0.564429	-0.570696	-0.576963	-0.58323	-0.213015	0.157201	0.527416	0.897632	1.26785	1.63806	2.00828	2.37849	2.74871	3.11892	2.88896	2.65899	2.42902	2.19906	1.96909	1.73912	1.50916	1.27919	1.04922	0.819258	1.07714	1.33502	1.59291	1.85079	2.10867	2.36656	2.62444	2.88232	3.14021
-0.306361	-0.366768	-0.427175	-0.487582	-0.547989	-0.608396	-0.668803	-0.72921	-0.789618	-0.850025	-0.910432	-0.728459	-0.546486	-0.364514	-0.182541	-0.000568443	0.181404	0.363377	0.54535	0.727322	0.909295	0.824639	0.739983	0.655327	0.570671	0.486015	0.401359	0.316703	0.232047	0.147391	0.0627353	0.0688876	0.0750399	0.0811922	0.0873445	0.0934969	0.0996492	0.105802	0.111954	0.118106	0.124258	1.52417	2.92409	4.324	5.72392	7.12383	8.52375	9.92366	11.3236	12.7235
0.216277	0.199834	0.183391	0.166948	0.150505	0.134062	0.117619	0.101176	0.0847332	0.0682903	0.0518473	0.145523	0.239198	0.332873	0.426549	0.520224	0.613899	0.707574	0.80125	0.894925	0.9886	0.892383	0.796166	0.699949	0.603732	0.507515	0.411298	0.315081	0.218864	0.122647	0.0264294	0.0155889	0.00474834	-0.0060922	-0.0169327	-0.0277733	-0.0386138	-0.0494544	-0.0602949	-0.0711354	-0.081976	-0.200823	-0.319671	-0.438518	-0.557366	-0.676213	-0.795061	-0.913908	-1.03276	-1.1516
0.47619	0.455994	0.435798	0.415601	0.395405	0.375209	0.355012	0.334816	0.31462	0.294423	0.274227	0.0988148	-0.0765974	-0.25201	-0.427422	-0.602834	-0.778246	-0.953659	-1.12907	-1.30448	-1.4799	-1.42467	-1.36944	-1.31422	-1.25899	-1.20377	-1.14854	-1.09332	-1.03809	-0.982868	-0.927643	-0.786273	-0.644904	-0.503534	-0.362164	-0.220795	-0.0794253	0.0619443	0.203314	0.344683	0.486053	0.606499	0.726946	0.847392	0.967839	1.08828	1.20873	1.32918	1.44962	1.57007
0.835991	0.919359	1.00273	1.08609	1.16946	1.25283	1.3362	1.41957	1.50293	1.5863	1.66967	1.36316	1.05665	0.750141	0.443632	0.137122	-0.169388	-0.475898	-0.782408	-1.08892	-1.39543	-0.32941	0.736608	1.80263	2.86864	3.93466	5.00068	6.0667	7.13271	8.19873	9.26475	8.38149	7.49823	6.61497	5.7317	4.84844	3.96518	3.08192	2.19866	1.3154	0.432134	0.496403	0.560672	0.624941	0.68921	0.753479	0.817748	0.882017	0.946286	1.01056
1.64115	1.2875	0.933849	0.580196	0.226542	-0.127111	-0.480764	-0.834417	-1.18807	-1.54172	-1.89538	-1.70511	-1.51485	-1.32459	-1.13432	-0.94406	-0.753797	-0.563533	-0.37327	-0.183007	0.00725665	0.104783	0.20231	0.299837	0.397363	0.49489	0.592417	0.689944	0.78747	0.884997	0.982524	1.22017	1.45781	1.69545	1.93309	2.17073	2.40838	2.64602	2.88366	3.1213	3.35895	3.07358	2.78822	2.50286	2.21749	1.93213	1.64677	1.3614	1.07604	0.790675
0.534739	0.475554	0.416369	0.357184	0.297999	0.238814	0.179629	0.120444	0.061259	0.00207396	-0.0571111	-1.05524	-2.05338	-3.05151	-4.04964	-5.04778	-6.04591	-7.04404	-8.04217	-9.04031	-10.0384	-9.07219	-8.10593	-7.13968	-6.17342	-5.20717	-4.24092	-3.27466	-2.30841	-1.34215	-0.375899	-0.227065	-0.0782313	0.0706025	0.219436	0.36827	0.517104	0.665938	0.814772	0.963605	1.11244	1.20844	1.30445	1.40045	1.49645	1.59246	1.68846	1.78447	1.88047	1.97647
1.26603	1.17835	1.09067	1.00299	0.915307	0.827625	0.739943	0.652261	0.564579	0.476897	0.389215	0.802115	1.21501	1.62791	2.04081	2.45371	2.86661	3.27951	3.69241	4.10531	4.51821	4.06027	3.60234	3.1444	2.68646	2.22852	1.77058	1.31264	0.854699	0.39676	-0.0611795	-0.0360471	-0.0109147	0.0142177	0.03935	0.0644824	0.0896148	0.114747	0.139879	0.165012	0.190144	0.291365	0.392586	0.493806	0.595027	0.696248	0.797469	0.898689	0.99991	1.10113
2.69632	2.53917	2.38203	2.22489	2.06775	1.9106	1.75346	1.59632	1.43917	1.28203	1.12489	0.0178861	-1.08912	-2.19612	-3.30312	-4.41013	-5.51713	-6.62413	-7.73113	-8.83814	-9.94514	-8.65752	-7.36991	-6.08229	-4.79467	-3.50705	-2.21944	-0.931818	0.3558	1.64342	2.93103	2.69688	2.46273	2.22857	1.99442	1.76027	1.52611	1.29196	1.05781	0.823653	0.589499	0.852272	1.11504	1.37782	1.64059	1.90336	2.16614	2.42891	2.69168	2.95445
-13.9228	-12.4228	-10.9228	-9.42279	-7.92277	-6.42276	-4.92274	-3.42273	-1.92272	-0.422701	1.07731	0.972898	0.868481	0.764065	0.659649	0.555233	0.450816	0.3464	0.241984	0.137568	0.0331515	0.0839188	0.134686	0.185454	0.236221	0.286988	0.337756	0.388523	0.43929	0.490058	0.540825	0.431855	0.322885	0.213915	0.104946	-0.00402422	-0.112994	-0.221964	-0.330934	-0.439904	-0.548873	-0.397053	-0.245232	-0.0934115	0.0584091	0.21023	0.36205	0.513871	0.665692	0.817512
0.23821	0.180596	0.122982	0.0653675	0.00775321	-0.0498611	-0.107475	-0.16509	-0.222704	-0.280318	-0.337933	-0.272222	-0.206511	-0.1408	-0.0750895	-0.00937865	0.0563322	0.122043	0.187754	0.253465	0.319175	0.396428	0.47368	0.550932	0.628184	0.705437	0.782689	0.859941	0.937193	1.01445	1.0917	0.899479	0.707261	0.515042	0.322824	0.130606	-0.0616128	-0.253831	-0.44605	-0.638268	-0.830487	-0.690643	-0.550799	-0.410955	-0.271111	-0.131267	0.00857739	0.148421	0.288265	0.428109
#NAME?	#NAME?	#NAME?	#NAME?	#NAME?	#NAME?	#NAME?	#NAME?	#NAME?	#NAME?	2.36522	2.11207	1.85891	1.60575	1.35259	1.09944	0.846278	0.59312	0.339962	0.0868044	-0.166353	-0.0865805	-0.00680756	0.0729654	0.152738	0.232511	0.312284	0.392057	0.47183	0.551603	0.631376	0.672444	0.713512	0.754581	0.795649	0.836717	0.877786	0.918854	0.959922	1.00099	1.04206	1.10423	1.1664	1.22857	1.29074	1.3529	1.41507	1.47724	1.53941	1.60158
-0.376046	-0.14705	0.081945	0.31094	0.539936	0.768931	0.997926	1.22692	1.45592	1.68491	1.91391	1.9594	2.0049	2.05039	2.09589	2.14138	2.18688	2.23237	2.27787	2.32337	2.36886	2.17569	1.98252	1.78935	1.59617	1.403	1.20983	1.01666	0.823487	0.630315	0.437144	0.686574	0.936004	1.18543	1.43486	1.6843	1.93373	2.18316	2.43259	2.68202	2.93145	2.62168	2.31191	2.00215	1.69238	1.38262	1.07285	0.763084	0.453318	0.143552
-0.0808649	-0.348106	-0.615347	-0.882588	-1.14983	-1.41707	-1.68431	-1.95155	-2.21879	-2.48603	-2.75328	-2.35756	-1.96184	-1.56613	-1.17041	-0.774692	-0.378975	0.0167415	0.412458	0.808175	1.20389	1.09531	0.986726	0.878143	0.769561	0.660978	0.552395	0.443813	0.33523	0.226647	0.118064	0.394077	0.670089	0.946101	1.22211	1.49813	1.77414	2.05015	2.32616	2.60217	2.87819	2.29408	1.70998	1.12588	0.541781	-0.0423197	-0.626421	-1.21052	-1.79462	-2.37872
2.71611	2.50671	2.29731	2.08791	1.87851	1.66911	1.45971	1.25031	1.04091	0.831507	0.622106	0.620598	0.619091	0.617583	0.616075	0.614568	0.61306	0.611552	0.610044	0.608537	0.607029	0.468917	0.330804	0.192692	0.0545792	-0.0835332	-0.221646	-0.359758	-0.497871	-0.635983	-0.774095	-0.707929	-0.641763	-0.575598	-0.509432	-0.443266	-0.3771	-0.310934	-0.244768	-0.178602	-0.112436	-0.576227	-1.04002	-1.50381	-1.9676	-2.43139	-2.89518	-3.35897	-3.82277	-4.28656
-0.151781	-0.223691	-0.295601	-0.367511	-0.43942	-0.51133	-0.58324	-0.65515	-0.72706	-0.798969	-0.870879	-0.673182	-0.475485	-0.277788	-0.080091	0.117606	0.315303	0.513	0.710697	0.908394	1.10609	1.2667	1.42731	1.58792	1.74853	1.90914	2.06975	2.23036	2.39097	2.55158	2.71219	2.31879	1.92539	1.53199	1.13858	0.745181	0.351778	-0.0416246	-0.435027	-0.82843	-1.22183	-2.22739	-3.23294	-4.2385	-5.24405	-6.24961	-7.25516	-8.26072	-9.26627	-10.2718
0.275924	0.15136	0.0267967	-0.0977668	-0.22233	-0.346894	-0.471457	-0.596021	-0.720584	-0.845148	-0.969712	-0.77939	-0.589068	-0.398746	-0.208425	-0.0181029	0.172219	0.362541	0.552862	0.743184	0.933506	1.00058	1.06765	1.13472	1.20179	1.26886	1.33592	1.40299	1.47006	1.53713	1.6042	1.60341	1.60262	1.60183	1.60104	1.60025	1.59947	1.59868	1.59789	1.5971	1.59631	1.7693	1.94228	2.11527	2.28826	2.46125	2.63424	2.80723	2.98022	3.15321
0.788399	0.732658	0.676917	0.621175	0.565434	0.509692	0.453951	0.39821	0.342468	0.286727	0.230986	0.249943	0.268901	0.287858	0.306816	0.325774	0.344731	0.363689	0.382646	0.401604	0.420562	0.452614	0.484666	0.516718	0.54877	0.580823	0.612875	0.644927	0.676979	0.709031	0.741084	0.667903	0.594722	0.521541	0.44836	0.37518	0.301999	0.228818	0.155637	0.0824565	0.00927571	0.259154	0.509033	0.758911	1.00879	1.25867	1.50855	1.75843	2.0083	2.25818
-0.647288	-0.642908	-0.638528	-0.634147	-0.629767	-0.625387	-0.621007	-0.616627	-0.612246	-0.607866	-0.603486	-0.500329	-0.397173	-0.294016	-0.190859	-0.0877029	0.0154537	0.11861	0.221767	0.324923	0.42808	0.521241	0.614401	0.707561	0.800722	0.893882	0.987043	1.0802	1.17336	1.26652	1.35968	1.26226	1.16484	1.06742	0.969994	0.872571	0.775148	0.677726	0.580303	0.48288	0.385458	0.353155	0.320852	0.288549	0.256246	0.223943	0.19164	0.159337	0.127034	0.0947308
-0.548724	-0.474789	-0.400854	-0.32692	-0.252985	-0.17905	-0.105116	-0.0311808	0.0427539	0.116689	0.190623	0.245423	0.300224	0.355024	0.409824	0.464624	0.519424	0.574224	0.629024	0.683824	0.738625	2.53493	4.33124	6.12755	7.92386	9.72017	11.5165	13.3128	15.1091	16.9054	18.7017	16.8358	14.9698	13.1038	11.2379	9.37192	7.50597	5.64001	3.77405	1.90809	0.0421365	1.16949	2.29685	3.4242	4.55156	5.67892	6.80627	7.93363	9.06098	10.1883
-0.0226962	0.215596	0.453889	0.692181	0.930474	1.16877	1.40706	1.64535	1.88364	2.12194	2.36023	2.56563	2.77104	2.97645	3.18185	3.38726	3.59267	3.79807	4.00348	4.20889	4.41429	3.84198	3.26966	2.69734	2.12502	1.5527	0.980387	0.408069	-0.164249	-0.736566	-1.30888	-1.21142	-1.11396	-1.0165	-0.919035	-0.821573	-0.72411	-0.626648	-0.529186	-0.431723	-0.334261	-0.338957	-0.343654	-0.34835	-0.353046	-0.357743	-0.362439	-0.367135	-0.371832	-0.376528
5.12511	4.58679	4.04846	3.51014	2.97181	2.43349	1.89517	1.35684	0.818518	0.280194	-0.25813	-0.282317	-0.306504	-0.330691	-0.354878	-0.379065	-0.403252	-0.427439	-0.451626	-0.475813	-0.5	0.452105	1.40421	2.35632	3.30842	4.26053	5.21263	6.16474	7.11684	8.06895	9.02105	9.11825	9.21544	9.31264	9.40983	9.50703	9.60423	9.70142	9.79862	9.89581	9.99301	8.94369	7.89437	6.84505	5.79573	4.74641	3.69709	2.64777	1.59845	0.549135
0.866988	0.848547	0.830106	0.811665	0.793224	0.774782	0.756341	0.7379	0.719459	0.701018	0.682577	0.65066	0.618742	0.586824	0.554907	0.522989	0.491071	0.459154	0.427236	0.395319	0.363401	0.32895	0.294499	0.260048	0.225597	0.191147	0.156696	0.122245	0.0877939	0.053343	0.0188921	-0.533847	-1.08659	-1.63933	-2.19207	-2.7448	-3.29754	-3.85028	-4.40302	-4.95576	-5.5085	-4.87656	-4.24461	-3.61267	-2.98072	-2.34878	-1.71684	-1.08489	-0.452948	0.178996
0.277522	0.299779	0.322036	0.344293	0.36655	0.388806	0.411063	0.43332	0.455577	0.477834	0.500091	0.467906	0.435721	0.403536	0.371351	0.339166	0.30698	0.274795	0.24261	0.210425	0.17824	0.188949	0.199657	0.210366	0.221075	0.231783	0.242492	0.2532	0.263909	0.274617	0.285326	Inf	Inf	Inf	Inf	Inf	Inf	Inf	Inf	Inf	Inf	Inf	Inf	Inf	Inf	Inf	Inf	Inf	Inf	Inf
0.0599958	0.164113	0.268229	0.372346	0.476463	0.58058	0.684697	0.788814	0.89293	0.997047	1.10116	1.24045	1.37973	1.51901	1.6583	1.79758	1.93687	2.07615	2.21543	2.35472	2.494	2.28881	2.08362	1.87843	1.67324	1.46805	1.26287	1.05768	0.852487	0.647298	0.442109	0.545553	0.648996	0.75244	0.855884	0.959328	1.06277	1.16622	1.26966	1.3731	1.47655	1.38269	1.28884	1.19498	1.10113	1.00727	0.913416	0.819561	0.725705	0.63185
1.82776	1.67945	1.53115	1.38284	1.23454	1.08623	0.937925	0.78962	0.641314	0.493009	0.344704	0.976072	1.60744	2.23881	2.87018	3.50155	4.13291	4.76428	5.39565	6.02702	6.65839	6.05692	5.45545	4.85398	4.25251	3.65104	3.04957	2.4481	1.84663	1.24516	0.643693	0.640623	0.637554	0.634484	0.631414	0.628345	0.625275	0.622205	0.619136	0.616066	0.612997	0.567277	0.521557	0.475837	0.430118	0.384398	0.338678	0.292959	0.247239	0.201519
0.0683359	-0.583798	-1.23593	-1.88807	-2.5402	-3.19233	-3.84447	-4.4966	-5.14873	-5.80087	-6.453	-5.76861	-5.08422	-4.39984	-3.71545	-3.03106	-2.34667	-1.66228	-0.977895	-0.293507	0.390882	0.442169	0.493456	0.544743	0.59603	0.647317	0.698604	0.749891	0.801178	0.852465	0.903752	0.939437	0.975123	1.01081	1.0465	1.08218	1.11787	1.15355	1.18924	1.22492	1.26061	1.16297	1.06533	0.967684	0.870041	0.772399	0.674757	0.577115	0.479473	0.381831
-0.842108	-0.867631	-0.893153	-0.918676	-0.944198	-0.96972	-0.995243	-1.02077	-1.04629	-1.07181	-1.09733	-0.915605	-0.733877	-0.552149	-0.370421	-0.188693	-0.0069653	0.174763	0.35649	0.538218	0.719946	0.442678	0.16541	-0.111859	-0.389127	-0.666395	-0.943664	-1.22093	-1.4982	-1.77547	-2.05274	-1.77898	-1.50523	-1.23148	-0.957724	-0.683971	-0.410218	-0.136465	0.137288	0.411041	0.684794	0.673754	0.662715	0.651675	0.640635	0.629596	0.618556	0.607516	0.596476	0.585437
-1.32849	-1.11601	-0.903527	-0.691044	-0.478561	-0.266077	-0.0535937	0.15889	0.371373	0.583857	0.79634	0.770023	0.743705	0.717388	0.69107	0.664753	0.638435	0.612118	0.5858	0.559483	0.533165	0.431332	0.329499	0.227665	0.125832	0.0239987	-0.0778345	-0.179668	-0.281501	-0.383334	-0.485168	-0.285796	-0.0864241	0.112948	0.312319	0.511691	0.711063	0.910435	1.10981	1.30918	1.50855	1.40894	1.30933	1.20973	1.11012	1.01051	0.9109	0.811292	0.711684	0.612075
0.743683	0.598919	0.454154	0.30939	0.164625	0.0198604	-0.124904	-0.269669	-0.414433	-0.559198	-0.703963	-0.641866	-0.579769	-0.517672	-0.455575	-0.393478	-0.331381	-0.269284	-0.207187	-0.14509	-0.0829928	-0.201233	-0.319472	-0.437712	-0.555952	-0.674192	-0.792432	-0.910671	-1.02891	-1.14715	-1.26539	-1.81298	-2.36058	-2.90817	-3.45576	-4.00335	-4.55095	-5.09854	-5.64613	-6.19372	-6.74132	-5.88374	-5.02616	-4.16858	-3.31101	-2.45343	-1.59585	-0.738275	0.119302	0.97688
1.77971	1.29442	0.809129	0.323838	-0.161453	-0.646745	-1.13204	-1.61733	-2.10262	-2.58791	-3.0732	-2.60966	-2.14611	-1.68257	-1.21902	-0.75548	-0.291936	0.171608	0.635153	1.0987	1.56224	1.6914	1.82056	1.94972	2.07888	2.20803	2.33719	2.46635	2.59551	2.72467	2.85383	1.79169	0.729548	-0.332591	-1.39473	-2.45687	-3.51901	-4.58115	-5.64329	-6.70543	-7.76757	-6.9201	-6.07263	-5.22516	-4.37768	-3.53021	-2.68274	-1.83527	-0.9878	-0.140329
0.179774	0.0379845	-0.103805	-0.245594	-0.387383	-0.529172	-0.670961	-0.81275	-0.954539	-1.09633	-1.23812	-1.1978	-1.15747	-1.11715	-1.07683	-1.03651	-0.99619	-0.955869	-0.915548	-0.875227	-0.834906	-0.868669	-0.902432	-0.936195	-0.969959	-1.00372	-1.03748	-1.07125	-1.10501	-1.13877	-1.17254	-1.31658	-1.46062	-1.60467	-1.74871	-1.89275	-2.03679	-2.18084	-2.32488	-2.46892	-2.61296	-2.36218	-2.11139	-1.86061	-1.60982	-1.35904	-1.10825	-0.857469	-0.606684	-0.355899
-0.0726341	0.0329287	0.138491	0.244054	0.349617	0.45518	0.560743	0.666305	0.771868	0.877431	0.982994	1.09134	1.19969	1.30804	1.41638	1.52473	1.63308	1.74143	1.84977	1.95812	2.06647	2.00671	1.94696	1.88721	1.82745	1.7677	1.70794	1.64819	1.58844	1.52868	1.46893	1.33766	1.2064	1.07513	0.943863	0.812597	0.681331	0.550064	0.418798	0.287532	0.156266	0.121112	0.0859579	0.0508041	0.0156502	-0.0195036	-0.0546575	-0.0898113	-0.124965	-0.160119
-0.484445	-0.385109	-0.285772	-0.186435	-0.0870987	0.0122379	0.111575	0.210911	0.310248	0.409585	0.508921	0.0266503	-0.455621	-0.937892	-1.42016	-1.90243	-2.3847	-2.86698	-3.34925	-3.83152	-4.31379	-3.94973	-3.58568	-3.22163	-2.85758	-2.49352	-2.12947	-1.76542	-1.40136	-1.03731	-0.673259	-0.512055	-0.350851	-0.189647	-0.0284428	0.132761	0.293965	0.455169	0.616373	0.777577	0.938781	1.02086	1.10294	1.18502	1.2671	1.34918	1.43126	1.51334	1.59541	1.67749
6.39982	5.86122	5.32263	4.78404	4.24544	3.70685	3.16825	2.62966	2.09107	1.55247	1.01388	1.20079	1.3877	1.57461	1.76152	1.94843	2.13534	2.32225	2.50917	2.69608	2.88299	2.81534	2.7477	2.68005	2.61241	2.54477	2.47712	2.40948	2.34183	2.27419	2.20654	2.11863	2.03072	1.9428	1.85489	1.76697	1.67906	1.59114	1.50323	1.41532	1.3274	1.38864	1.44988	1.51112	1.57236	1.6336	1.69484	1.75608	1.81732	1.87856
4.28256	3.88164	3.48072	3.07981	2.67889	2.27797	1.87705	1.47613	1.07521	0.674291	0.273372	0.790534	1.30769	1.82486	2.34202	2.85918	3.37634	3.8935	4.41066	4.92782	5.44498	5.12901	4.81304	4.49707	4.18111	3.86514	3.54917	3.2332	2.91723	2.60126	2.28529	2.13202	1.97875	1.82548	1.67221	1.51894	1.36567	1.2124	1.05913	0.905866	0.752597	0.573789	0.394981	0.216173	0.0373649	-0.141443	-0.320251	-0.499059	-0.677867	-0.856675
-0.866893	-0.88973	-0.912567	-0.935403	-0.95824	-0.981076	-1.00391	-1.02675	-1.04959	-1.07242	-1.09526	-1.00607	-0.916872	-0.827678	-0.738485	-0.649291	-0.560098	-0.470904	-0.381711	-0.292517	-0.203324	-0.345147	-0.486971	-0.628795	-0.770618	-0.912442	-1.05427	-1.19609	-1.33791	-1.47974	-1.62156	-1.38871	-1.15586	-0.923004	-0.690152	-0.457299	-0.224447	0.00840526	0.241258	0.47411	0.706962	0.798482	0.890003	0.981523	1.07304	1.16456	1.25608	1.3476	1.43912	1.53064
Inf	Inf	Inf	Inf	Inf	Inf	Inf	Inf	Inf	Inf	-6.90959	-6.23514	-5.56068	-4.88623	-4.21178	-3.53732	-2.86287	-2.18842	-1.51397	-0.839512	-0.165059	-0.664604	-1.16415	-1.6637	-2.16324	-2.66279	-3.16233	-3.66188	-4.16142	-4.66097	-5.16051	-4.63368	-4.10685	-3.58002	-3.05319	-2.52635	-1.99952	-1.47269	-0.945859	-0.419027	0.107804	0.110043	0.112282	0.114521	0.11676	0.118999	0.121238	0.123477	0.125716	0.127955
1.91047	1.72023	1.53	1.33977	1.14954	0.959304	0.769072	0.57884	0.388608	0.198375	0.00814323	0.0741128	0.140082	0.206052	0.272021	0.337991	0.40396	0.46993	0.535899	0.601869	0.667838	1.11679	1.56574	2.01469	2.46365	2.9126	3.36155	3.8105	4.25945	4.7084	5.15736	4.46363	3.76991	3.07618	2.38246	1.68873	0.995006	0.301281	-0.392444	-1.08617	-1.77989	-1.51387	-1.24785	-0.981828	-0.715806	-0.449784	-0.183762	0.0822605	0.348283	0.614305
-0.288458	-0.16184	-0.0352231	0.0913942	0.218011	0.344629	0.471246	0.597863	0.724481	0.851098	0.977715	1.03692	1.09613	1.15534	1.21455	1.27376	1.33296	1.39217	1.45138	1.51059	1.5698	1.40968	1.24956	1.08944	0.929319	0.7692	0.609081	0.448962	0.288843	0.128724	-0.0313956	0.187848	0.407092	0.626336	0.84558	1.06482	1.28407	1.50331	1.72256	1.9418	2.16104	1.29703	0.433021	-0.43099	-1.295	-2.15901	-3.02302	-3.88704	-4.75105	-5.61506
0.854236	0.341393	-0.171449	-0.684292	-1.19713	-1.70998	-2.22282	-2.73566	-3.24851	-3.76135	-4.27419	-3.88235	-3.4905	-3.09865	-2.70681	-2.31496	-1.92312	-1.53127	-1.13943	-0.747579	-0.355734	-0.922178	-1.48862	-2.05507	-2.62151	-3.18795	-3.7544	-4.32084	-4.88729	-5.45373	-6.02018	-5.28362	-4.54705	-3.81049	-3.07393	-2.33737	-1.60081	-0.86425	-0.127689	0.608872	1.34543	1.17104	0.996653	0.822263	0.647874	0.473484	0.299094	0.124705	-0.0496851	-0.224075
1.12741	1.15663	1.18585	1.21507	1.24429	1.27352	1.30274	1.33196	1.36118	1.3904	1.41962	1.36688	1.31414	1.2614	1.20865	1.15591	1.10317	1.05043	0.997685	0.944943	0.8922	0.666411	0.440622	0.214833	-0.0109558	-0.236745	-0.462534	-0.688323	-0.914112	-1.1399	-1.36569	-1.22243	-1.07916	-0.935896	-0.792631	-0.649366	-0.506102	-0.362837	-0.219572	-0.0763073	0.0669574	0.0931848	0.119412	0.145639	0.171867	0.198094	0.224321	0.250549	0.276776	0.303003
1.893	1.678	1.46299	1.24798	1.03298	0.817974	0.602969	0.387963	0.172958	-0.0420478	-0.257053	-0.0915579	0.0739374	0.239433	0.404928	0.570423	0.735919	0.901414	1.06691	1.2324	1.3979	1.28819	1.17848	1.06876	0.959051	0.849339	0.739627	0.629915	0.520203	0.41049	0.300778	0.382744	0.46471	0.546676	0.628642	0.710608	0.792574	0.87454	0.956506	1.03847	1.12044	0.906813	0.693187	0.479562	0.265936	0.0523104	-0.161315	-0.374941	-0.588566	-0.802192
-1.38261	-0.979545	-0.576476	-0.173407	0.229663	0.632732	1.0358	1.43887	1.84194	2.24501	2.64808	2.35125	2.05443	1.7576	1.46078	1.16395	0.867125	0.5703	0.273474	-0.0233513	-0.320177	-0.228036	-0.135895	-0.0437541	0.0483868	0.140528	0.232669	0.32481	0.41695	0.509091	0.601232	1.15854	1.71584	2.27315	2.83045	3.38776	3.94506	4.50236	5.05967	5.61697	6.17428	5.61499	5.05571	4.49643	3.93714	3.37786	2.81858	2.25929	1.70001	1.14072
0.100749	0.107077	0.113404	0.119732	0.126059	0.132387	0.138714	0.145042	0.151369	0.157697	0.164024	0.209903	0.255782	0.30166	0.347539	0.393417	0.439296	0.485174	0.531053	0.576931	0.62281	0.619703	0.616597	0.61349	0.610383	0.607277	0.60417	0.601064	0.597957	0.59485	0.591744	0.555384	0.519024	0.482664	0.446304	0.409944	0.373584	0.337224	0.300864	0.264504	0.228144	0.526436	0.824728	1.12302	1.42131	1.7196	2.0179	2.31619	2.61448	2.91277
-2.97973	-2.80834	-2.63695	-2.46556	-2.29417	-2.12278	-1.95139	-1.78	-1.60861	-1.43722	-1.26583	-1.07126	-0.876679	-0.682103	-0.487526	-0.292949	-0.0983721	0.0962047	0.290782	0.485358	0.679935	0.644291	0.608647	0.573003	0.53736	0.501716	0.466072	0.430428	0.394784	0.35914	0.323496	0.253903	0.18431	0.114717	0.0451234	-0.0244698	-0.094063	-0.163656	-0.233249	-0.302843	-0.372436	-0.175476	0.021483	0.218442	0.415402	0.612361	0.809321	1.00628	1.20324	1.4002
1.38467	1.12461	0.864555	0.6045	0.344444	0.0843891	-0.175666	-0.435721	-0.695776	-0.955832	-1.21589	NaN	NaN	NaN	NaN	NaN	NaN	NaN	NaN	NaN	NaN	NaN	NaN	NaN	NaN	NaN	NaN	NaN	NaN	NaN	NaN	0.00370766	-0.130242	-0.264193	-0.398143	-0.532093	-0.666043	-0.799993	-0.933943	-1.06789	-1.20184	-1.00288	-0.803908	-0.60494	-0.405972	-0.207004	-0.00803624	0.190932	0.389899	0.588867
0.29031	0.140651	-0.00900761	-0.158666	-0.308325	-0.457984	-0.607643	-0.757301	-0.90696	-1.05662	-1.20628	-1.30887	-1.41146	-1.51405	-1.61664	-1.71923	-1.82182	-1.92441	-2.027	-2.12959	-2.23218	-1.96529	-1.69839	-1.43149	-1.16459	-0.897691	-0.630792	-0.363894	-0.0969951	0.169904	0.436802	0.455021	0.47324	0.491459	0.509678	0.527897	0.546117	0.564336	0.582555	0.600774	0.618993	0.632156	0.64532	0.658484	0.671647	0.684811	0.697975	0.711139	0.724302	0.737466
1.16356	1.20333	1.24309	1.28286	1.32263	1.36239	1.40216	1.44193	1.48169	1.52146	1.56123	1.49115	1.42107	1.351	1.28092	1.21085	1.14077	1.07069	1.00062	0.930541	0.860465	0.671465	0.482465	0.293466	0.104466	-0.084534	-0.273534	-0.462534	-0.651533	-0.840533	-1.02953	-0.846248	-0.662962	-0.479676	-0.296391	-0.113105	0.0701803	0.253466	0.436751	0.620037	0.803323	0.874066	0.944809	1.01555	1.0863	1.15704	1.22778	1.29853	1.36927	1.44001
1.236	1.47415	1.7123	1.95045	2.18859	2.42674	2.66489	2.90304	3.14118	3.37933	3.61748	3.34813	3.07879	2.80944	2.54009	2.27075	2.0014	1.73206	1.46271	1.19337	0.92402	0.959534	0.995048	1.03056	1.06608	1.10159	1.1371	1.17262	1.20813	1.24365	1.27916	1.18907	1.09899	1.0089	0.918819	0.828734	0.738649	0.648564	0.558479	0.468394	0.378309	0.360918	0.343528	0.326138	0.308747	0.291357	0.273966	0.256576	0.239186	0.221795
-1.31043	-1.07955	-0.848667	-0.617787	-0.386907	-0.156027	0.0748527	0.305732	0.536612	0.767492	0.998372	0.818658	0.638945	0.459231	0.279518	0.0998045	-0.079909	-0.259622	-0.439336	-0.619049	-0.798763	-0.117975	0.562813	1.2436	1.92439	2.60518	3.28596	3.96675	4.64754	5.32833	6.00912	5.44909	4.88907	4.32905	3.76903	3.20901	2.64899	2.08897	1.52894	0.968922	0.408901	-1.36987	-3.14864	-4.9274	-6.70617	-8.48494	-10.2637	-12.0425	-13.8212	-15.6
0.0848225	0.721416	1.35801	1.9946	2.6312	3.26779	3.90438	4.54098	5.17757	5.81417	6.45076	5.78377	5.11678	4.44978	3.78279	3.1158	2.44881	1.78182	1.11482	0.447833	-0.219159	1.06616	2.35148	3.6368	4.92213	6.20745	7.49277	8.77809	10.0634	11.3487	12.6341	11.4234	10.2127	9.00195	7.79125	6.58055	5.36985	4.15915	2.94845	1.73775	0.527049	0.497027	0.467004	0.436981	0.406958	0.376935	0.346912	0.31689	0.286867	0.256844
-0.311373	-0.315386	-0.319398	-0.323411	-0.327423	-0.331436	-0.335448	-0.339461	-0.343474	-0.347486	-0.351499	-0.309103	-0.266707	-0.224311	-0.181916	-0.13952	-0.097124	-0.0547282	-0.0123324	0.0300634	0.0724592	0.11952	0.166581	0.213642	0.260703	0.307764	0.354825	0.401886	0.448947	0.496008	0.543069	0.538586	0.534102	0.529619	0.525135	0.520651	0.516168	0.511684	0.507201	0.502717	0.498234	0.531719	0.565205	0.59869	0.632175	0.665661	0.699146	0.732632	0.766117	0.799603
-0.585505	-0.321053	-0.0566004	0.207852	0.472304	0.736757	1.00121	1.26566	1.53011	1.79457	2.05902	1.89997	1.74092	1.58187	1.42282	1.26377	1.10473	0.945677	0.786628	0.627579	0.468531	0.503976	0.539421	0.574866	0.610312	0.645757	0.681202	0.716648	0.752093	0.787538	0.822984	0.845446	0.867908	0.890371	0.912833	0.935295	0.957757	0.98022	1.00268	1.02514	1.04761	1.00112	0.954626	0.908136	0.861646	0.815155	0.768665	0.722175	0.675684	0.629194
4.04354	3.80823	3.57292	3.33761	3.1023	2.86698	2.63167	2.39636	2.16105	1.92573	1.69042	1.5189	1.34738	1.17586	1.00434	0.832819	0.661299	0.489778	0.318258	0.146738	-0.024783	-0.0691463	-0.11351	-0.157873	-0.202236	-0.2466	-0.290963	-0.335326	-0.37969	-0.424053	-0.468416	-0.333365	-0.198313	-0.0632612	0.0717905	0.206842	0.341894	0.476946	0.611997	0.747049	0.882101	1.04585	1.2096	1.37335	1.5371	1.70085	1.8646	2.02835	2.1921	2.35585
0.214973	0.321759	0.428545	0.535331	0.642117	0.748903	0.855688	0.962474	1.06926	1.17605	1.28283	2.05281	2.82279	3.59277	4.36275	5.13273	5.9027	6.67268	7.44266	8.21264	8.98262	8.7256	8.46857	8.21155	7.95452	7.6975	7.44047	7.18345	6.92642	6.6694	6.41238	5.87338	5.33438	4.79538	4.25638	3.71738	3.17838	2.63938	2.10038	1.56138	1.02238	0.969356	0.916338	0.863319	0.8103	0.757281	0.704263	0.651244	0.598225	0.545206
0.130413	0.130263	0.130114	0.129964	0.129814	0.129664	0.129515	0.129365	0.129215	0.129065	0.128916	-2.46801	-5.06494	-7.66187	-10.2588	-12.8557	-15.4527	-18.0496	-20.6465	-23.2434	-25.8404	-23.2599	-20.6794	-18.0989	-15.5184	-12.938	-10.3575	-7.777	-5.19652	-2.61604	-0.0355604	0.251379	0.538319	0.825258	1.1122	1.39914	1.68608	1.97302	2.25996	2.5469	2.83384	2.55533	2.27682	1.99831	1.7198	1.44129	1.16278	0.884269	0.60576	0.32725
0.132993	0.222659	0.312325	0.401991	0.491656	0.581322	0.670988	0.760654	0.85032	0.939985	1.02965	1.16547	1.30128	1.4371	1.57291	1.70873	1.84455	1.98036	2.11618	2.25199	2.38781	1.83603	1.28425	0.732476	0.180699	-0.371079	-0.922857	-1.47463	-2.02641	-2.57819	-3.12997	-2.69381	-2.25765	-1.82149	-1.38533	-0.949166	-0.513006	-0.0768455	0.359315	0.795475	1.23164	1.24457	1.2575	1.27043	1.28336	1.2963	1.30923	1.32216	1.33509	1.34802
29.3635	26.0652	22.7668	19.4685	16.1702	12.8718	9.57348	6.27514	2.9768	-0.321535	-3.61987	-3.13101	-2.64215	-2.15329	-1.66443	-1.17557	-0.686707	-0.197846	0.291015	0.779876	1.26874	1.19581	1.12288	1.04995	0.977024	0.904096	0.831168	0.75824	0.685311	0.612383	0.539455	0.597245	0.655035	0.712826	0.770616	0.828406	0.886196	0.943987	1.00178	1.05957	1.11736	0.99214	0.866923	0.741705	0.616488	0.491271	0.366053	0.240836	0.115619	-0.00959882
1.34935	1.12585	0.902342	0.678836	0.455329	0.231823	0.00831698	-0.215189	-0.438695	-0.662202	-0.885708	-0.751233	-0.616758	-0.482283	-0.347808	-0.213333	-0.0788584	0.0556165	0.190091	0.324566	0.459041	0.6638	0.868559	1.07332	1.27808	1.48284	1.68759	1.89235	2.09711	2.30187	2.50663	2.39987	2.29312	2.18636	2.0796	1.97285	1.86609	1.75933	1.65258	1.54582	1.43906	1.39204	1.34501	1.29798	1.25096	1.20393	1.15691	1.10988	1.06285	1.01583
3.2713	2.83214	2.39297	1.95381	1.51464	1.07547	0.636307	0.197141	-0.242025	-0.681191	-1.12036	-0.750218	-0.38008	-0.00994157	0.360197	0.730335	1.10047	1.47061	1.84075	2.21089	2.58103	2.04702	1.51302	0.979017	0.445014	-0.0889896	-0.622993	-1.157	-1.691	-2.225	-2.75901	-2.19834	-1.63768	-1.07702	-0.516358	0.0443044	0.604967	1.16563	1.72629	2.28695	2.84762	2.55047	2.25332	1.95617	1.65902	1.36187	1.06472	0.767566	0.470416	0.173266
5.90344	5.47185	5.04026	4.60866	4.17707	3.74548	3.31389	2.8823	2.4507	2.01911	1.58752	-0.0198461	-1.62721	-3.23458	-4.84195	-6.44931	-8.05668	-9.66404	-11.2714	-12.8788	-14.4861	-13.065	-11.6438	-10.2226	-8.80147	-7.38031	-5.95914	-4.53797	-3.1168	-1.69564	-0.27447	-0.221431	-0.168393	-0.115354	-0.0623159	-0.00927744	0.043761	0.0967994	0.149838	0.202876	0.255915	0.2416	0.227284	0.212969	0.198654	0.184338	0.170023	0.155708	0.141393	0.127077
0.591596	Inf	Inf	Inf	Inf	Inf	Inf	Inf	Inf	Inf	Inf	Inf	Inf	Inf	Inf	Inf	Inf	Inf	Inf	Inf	1.04707	0.881585	0.716101	0.550618	0.385135	0.219651	0.0541678	-0.111316	-0.276799	-0.442282	-0.607766	-0.647608	-0.68745	-0.727292	-0.767134	-0.806977	-0.846819	-0.886661	-0.926503	-0.966345	-1.00619	-0.834269	-0.66235	-0.490431	-0.318512	-0.146594	0.0253252	0.197244	0.369163	0.541082
-3.969	-2.16363	-0.358255	1.44712	3.25249	5.05787	6.86324	8.66862	10.474	12.2794	14.0847	12.8601	11.6354	10.4108	9.18609	7.96143	6.73677	5.51211	4.28745	3.06279	1.83812	2.23648	2.63484	3.0332	3.43156	3.82992	4.22828	4.62664	5.025	5.42336	5.82172	3.44019	1.05867	-1.32286	-3.70439	-6.08591	-8.46744	-10.849	-13.2305	-15.612	-17.9935	-16.1532	-14.3129	-12.4726	-10.6323	-8.79203	-6.95173	-5.11142	-3.27112	-1.43082
-0.290855	0.32023	0.931315	1.5424	2.15349	2.76457	3.37566	3.98674	4.59783	5.20891	5.82	Inf	Inf	Inf	Inf	Inf	Inf	Inf	Inf	Inf	Inf	Inf	Inf	Inf	Inf	Inf	Inf	Inf	Inf	Inf	Inf	-0.553601	-0.397931	-0.242261	-0.0865906	0.0690794	0.224749	0.380419	0.536089	0.691759	0.847429	0.548236	0.249042	-0.0501515	-0.349345	-0.648539	-0.947732	-1.24693	-1.54612	-1.84531
-3.87489	-3.64453	-3.41418	-3.18382	-2.95347	-2.72311	-2.49276	-2.2624	-2.03204	-1.80169	-1.57133	-1.3373	-1.10327	-0.869239	-0.635207	-0.401176	-0.167144	0.0668876	0.300919	0.534951	0.768982	0.65872	0.548457	0.438194	0.327932	0.217669	0.107406	-0.00285643	-0.113119	-0.223382	-0.333644	-0.044759	0.244126	0.533012	0.821897	1.11078	1.39967	1.68855	1.97744	2.26632	2.55521	2.41397	2.27273	2.13149	1.99025	1.849	1.70776	1.56652	1.42528	1.28404
-0.206895	0.650796	1.50849	2.36618	3.22387	4.08156	4.93925	5.79694	6.65463	7.51232	8.37001	7.3684	6.36678	5.36517	4.36356	3.36194	2.36033	1.35872	0.357103	-0.64451	-1.64612	-1.45691	-1.26769	-1.07848	-0.889262	-0.700046	-0.510831	-0.321615	-0.132399	0.0568161	0.246032	-0.290252	-0.826535	-1.36282	-1.8991	-2.43539	-2.97167	-3.50795	-4.04424	-4.58052	-5.1168	-4.54337	-3.96995	-3.39652	-2.82309	-2.24966	-1.67624	-1.10281	-0.529382	0.044045
0.415529	0.784563	1.1536	1.52263	1.89167	2.2607	2.62973	2.99877	3.3678	3.73684	4.10587	3.65512	3.20437	2.75363	2.30288	1.85213	1.40138	0.950634	0.499886	0.0491374	-0.401611	-0.400719	-0.399828	-0.398936	-0.398045	-0.397153	-0.396262	-0.39537	-0.394478	-0.393587	-0.392695	2.12306	4.63882	7.15458	9.67034	12.1861	14.7019	17.2176	19.7334	22.2491	24.7649	22.1	19.435	16.7701	14.1052	11.4403	8.77536	6.11043	3.44551	0.780588
-0.522322	-0.432024	-0.341726	-0.251428	-0.161131	-0.0708327	0.0194653	0.109763	0.200061	0.290359	0.380657	0.228645	0.0766329	-0.0753792	-0.227391	-0.379403	-0.531415	-0.683427	-0.835439	-0.987451	-1.13946	-1.37123	-1.603	-1.83477	-2.06654	-2.29831	-2.53008	-2.76185	-2.99362	-3.22539	-3.45716	-2.30675	-1.15635	-0.00594061	1.14446	2.29487	3.44528	4.59568	5.74609	6.89649	8.0469	7.16508	6.28326	5.40145	4.51963	3.63781	2.756	1.87418	0.992365	0.110548
-1.22016	-0.86991	-0.519664	-0.169417	0.18083	0.531077	0.881324	1.23157	1.58182	1.93206	2.28231	2.01143	1.74055	1.46967	1.19878	0.927902	0.65702	0.386139	0.115257	-0.155625	-0.426507	-0.514908	-0.60331	-0.691712	-0.780113	-0.868515	-0.956916	-1.04532	-1.13372	-1.22212	-1.31052	-1.1689	-1.02729	-0.885668	-0.74405	-0.602432	-0.460814	-0.319196	-0.177578	-0.0359599	0.105658	0.0440211	-0.0176159	-0.0792529	-0.14089	-0.202527	-0.264164	-0.325801	-0.387438	-0.449075
0.762448	0.789595	0.816741	0.843887	0.871034	0.89818	0.925327	0.952473	0.979619	1.00677	1.03391	0.966221	0.898529	0.830838	0.763147	0.695455	0.627764	0.560072	0.492381	0.424689	0.356998	0.301989	0.24698	0.191971	0.136962	0.0819526	0.0269436	-0.0280655	-0.0830745	-0.138084	-0.193093	-0.280837	-0.368581	-0.456325	-0.54407	-0.631814	-0.719558	-0.807302	-0.895046	-0.982791	-1.07053	-2.46075	-3.85096	-5.24117	-6.63138	-8.02159	-9.4118	-10.802	-12.1922	-13.5824
-0.525992	-0.370345	-0.214698	-0.059051	0.096596	0.252243	0.40789	0.563537	0.719184	0.874831	1.03048	1.03552	1.04056	1.0456	1.05064	1.05568	1.06072	1.06576	1.0708	1.07584	1.08088	1.01807	0.955251	0.892435	0.829618	0.766802	0.703985	0.641169	0.578352	0.515536	0.452719	0.388183	0.323647	0.259111	0.194576	0.13004	0.0655039	0.000967997	-0.0635679	-0.128104	-0.19264	-0.122813	-0.0529863	0.0168404	0.0866671	0.156494	0.22632	0.296147	0.365974	0.4358
0.36218	0.388235	0.41429	0.440344	0.466399	0.492454	0.518508	0.544563	0.570617	0.596672	0.622727	0.493205	0.363684	0.234162	0.10464	-0.0248813	-0.154403	-0.283924	-0.413446	-0.542968	-0.672489	-0.376754	-0.0810196	0.214715	0.51045	0.806185	1.10192	1.39765	1.69339	1.98912	2.28486	2.11318	1.94151	1.76983	1.59816	1.42648	1.25481	1.08313	0.911458	0.739783	0.568107	0.411825	0.255542	0.0992596	-0.057023	-0.213306	-0.369588	-0.525871	-0.682154	-0.838436
-4.31998	-3.31802	-2.31605	-1.31409	-0.312124	0.689841	1.69181	2.69377	3.69574	4.6977	5.69967	5.21435	4.72904	4.24372	3.75841	3.2731	2.78778	2.30247	1.81716	1.33184	0.846529	0.839802	0.833076	0.826349	0.819622	0.812896	0.806169	0.799443	0.792716	0.785989	0.779263	0.839422	0.89958	0.959739	1.0199	1.08006	1.14022	1.20037	1.26053	1.32069	1.38085	1.33696	1.29306	1.24916	1.20527	1.16137	1.11748	1.07358	1.02969	0.985795
0.785225	0.373399	-0.038427	-0.450253	-0.862079	-1.27391	-1.68573	-2.09756	-2.50938	-2.92121	-3.33304	-3.08211	-2.83118	-2.58025	-2.32933	-2.0784	-1.82747	-1.57654	-1.32562	-1.07469	-0.82376	-0.77379	-0.723819	-0.673848	-0.623878	-0.573907	-0.523936	-0.473966	-0.423995	-0.374025	-0.324054	-0.303696	-0.283338	-0.26298	-0.242622	-0.222264	-0.201906	-0.181548	-0.16119	-0.140832	-0.120474	-0.0432808	0.033912	0.111105	0.188298	0.265491	0.342683	0.419876	0.497069	0.574262
0.903885	0.761792	0.6197	0.477607	0.335515	0.193423	0.0513302	-0.0907622	-0.232855	-0.374947	-0.517039	-0.465985	-0.414931	-0.363876	-0.312822	-0.261768	-0.210714	-0.159659	-0.108605	-0.0575507	-0.0064964	-0.117844	-0.229191	-0.340538	-0.451885	-0.563232	-0.67458	-0.785927	-0.897274	-1.00862	-1.11997	-1.04364	-0.967316	-0.89099	-0.814663	-0.738337	-0.662011	-0.585685	-0.509359	-0.433032	-0.356706	-0.242466	-0.128226	-0.0139865	0.100253	0.214493	0.328733	0.442973	0.557213	0.671453
0.51436	0.43178	0.3492	0.26662	0.18404	0.10146	0.0188794	-0.0637007	-0.146281	-0.228861	-0.311441	-0.277975	-0.24451	-0.211044	-0.177578	-0.144112	-0.110647	-0.077181	-0.0437152	-0.0102495	0.0232163	-0.441543	-0.906302	-1.37106	-1.83582	-2.30058	-2.76534	-3.2301	-3.69486	-4.15962	-4.62438	-4.08497	-3.54557	-3.00616	-2.46676	-1.92735	-1.38795	-0.848542	-0.309137	0.230268	0.769672	-0.0915116	-0.952696	-1.81388	-2.67506	-3.53625	-4.39743	-5.25862	-6.1198	-6.98098
0.605618	0.51035	0.415082	0.319813	0.224545	0.129276	0.0340078	-0.0612606	-0.156529	-0.251797	-0.347066	-0.336633	-0.3262	-0.315767	-0.305334	-0.294901	-0.284468	-0.274035	-0.263602	-0.253169	-0.242737	-0.257602	-0.272467	-0.287333	-0.302198	-0.317063	-0.331929	-0.346794	-0.361659	-0.376525	-0.39139	-0.348145	-0.3049	-0.261655	-0.21841	-0.175165	-0.13192	-0.0886754	-0.0454305	-0.00218553	0.0410594	0.105749	0.170439	0.235128	0.299818	0.364508	0.429197	0.493887	0.558577	0.623266
0.604935	0.496286	0.387638	0.278989	0.17034	0.0616917	-0.046957	-0.155606	-0.264254	-0.372903	-0.481552	-0.487528	-0.493505	-0.499482	-0.505458	-0.511435	-0.517411	-0.523388	-0.529365	-0.535341	-0.541318	-0.433033	-0.324749	-0.216464	-0.10818	0.000105043	0.10839	0.216674	0.324959	0.433243	0.541528	0.595	0.648473	0.701945	0.755417	0.80889	0.862362	0.915835	0.969307	1.02278	1.07625	1.00401	0.931765	0.859522	0.787278	0.715035	0.642792	0.570548	0.498305	0.426061
-1.40094	-1.42887	-1.45679	-1.48472	-1.51264	-1.54057	-1.56849	-1.59642	-1.62434	-1.65227	-1.68019	-2.20407	-2.72795	-3.25183	-3.77571	-4.29958	-4.82346	-5.34734	-5.87122	-6.39509	-6.91897	-6.14724	-5.3755	-4.60376	-3.83202	-3.06029	-2.28855	-1.51681	-0.745076	0.0266609	0.798398	1.06227	1.32614	1.59001	1.85387	2.11774	2.38161	2.64548	2.90935	3.17322	3.43709	3.07051	2.70394	2.33737	1.97079	1.60422	1.23764	0.871068	0.504494	0.137919
-0.0676232	0.199537	0.466698	0.733858	1.00102	1.26818	1.53534	1.8025	2.06966	2.33682	2.60398	2.33682	2.06967	1.80251	1.53535	1.2682	1.00104	0.733882	0.466725	0.199568	-0.0675892	0.0518948	0.171379	0.290863	0.410347	0.52983	0.649314	0.768798	0.888282	1.00777	1.12725	1.05007	0.972891	0.895711	0.818532	0.741352	0.664173	0.586993	0.509814	0.432634	0.355455	0.334807	0.31416	0.293512	0.272865	0.252217	0.23157	0.210923	0.190275	0.169628
-6.26201	-6.40573	-6.54945	-6.69317	-6.83689	-6.98061	-7.12433	-7.26805	-7.41177	-7.55549	-7.69921	-6.88016	-6.06111	-5.24207	-4.42302	-3.60397	-2.78492	-1.96587	-1.14682	-0.327773	0.491276	0.633371	0.775465	0.91756	1.05965	1.20175	1.34384	1.48594	1.62803	1.77013	1.91222	Inf	Inf	Inf	Inf	Inf	Inf	Inf	Inf	Inf	Inf	Inf	Inf	Inf	Inf	Inf	Inf	Inf	Inf	Inf
2.96142	2.52402	2.08662	1.64922	1.21182	0.774422	0.337022	-0.100378	-0.537778	-0.975179	-1.41258	-0.614766	0.183047	0.98086	1.77867	2.57649	3.3743	4.17211	4.96992	5.76774	6.56555	7.2523	7.93905	8.62581	9.31256	9.99931	10.6861	11.3728	12.0596	12.7463	13.4331	12.3371	11.2412	10.1452	9.04929	7.95334	6.8574	5.76145	4.6655	3.56955	2.47361	2.39415	2.31469	2.23523	2.15577	2.07631	1.99686	1.9174	1.83794	1.75848
-2.46117	-2.33269	-2.20421	-2.07573	-1.94725	-1.81877	-1.69029	-1.56181	-1.43333	-1.30486	-1.17638	-1.15109	-1.12581	-1.10053	-1.07525	-1.04997	-1.02469	-0.999408	-0.974127	-0.948845	-0.923564	-0.955304	-0.987044	-1.01878	-1.05052	-1.08226	-1.114	-1.14574	-1.17748	-1.20922	-1.24096	-1.06811	-0.895256	-0.722403	-0.549551	-0.376698	-0.203845	-0.0309927	0.14186	0.314713	0.487565	0.638292	0.789018	0.939744	1.09047	1.2412	1.39192	1.54265	1.69337	1.8441
1.28859	0.999871	0.711152	0.422433	0.133714	-0.155005	-0.443724	-0.732443	-1.02116	-1.30988	-1.5986	-1.51496	-1.43131	-1.34767	-1.26402	-1.18038	-1.09674	-1.01309	-0.929448	-0.845805	-0.762161	-0.664784	-0.567408	-0.470032	-0.372656	-0.275279	-0.177903	-0.0805267	0.0168496	0.114226	0.211602	0.0500974	-0.111407	-0.272912	-0.434417	-0.595922	-0.757427	-0.918931	-1.08044	-1.24194	-1.40345	-1.57161	-1.73978	-1.90795	-2.07612	-2.24429	-2.41246	-2.58062	-2.74879	-2.91696
1.10869	0.975306	0.84192	0.708534	0.575148	0.441761	0.308375	0.174989	0.0416024	-0.0917838	-0.22517	0.149136	0.523442	0.897749	1.27205	1.64636	2.02067	2.39497	2.76928	3.14359	3.51789	3.23018	2.94247	2.65476	2.36706	2.07935	1.79164	1.50393	1.21622	0.928509	0.6408	0.623746	0.606692	0.589638	0.572584	0.55553	0.538476	0.521422	0.504368	0.487314	0.47026	0.462542	0.454824	0.447106	0.439388	0.43167	0.423951	0.416233	0.408515	0.400797
1.42575	1.24225	1.05874	0.875235	0.69173	0.508224	0.324719	0.141213	-0.0422923	-0.225798	-0.409303	-0.244662	-0.0800207	0.0846205	0.249262	0.413903	0.578544	0.743186	0.907827	1.07247	1.23711	1.0234	0.809684	0.595972	0.382259	0.168547	-0.0451658	-0.258878	-0.472591	-0.686303	-0.900016	-0.810057	-0.720098	-0.630139	-0.54018	-0.450221	-0.360262	-0.270303	-0.180344	-0.0903855	-0.00042657	0.0436574	0.0877414	0.131825	0.175909	0.219993	0.264077	0.308161	0.352245	0.396329
7.73645	7.15431	6.57217	5.99003	5.40789	4.82575	4.24361	3.66147	3.07933	2.49719	1.91505	1.83882	1.76259	1.68636	1.61013	1.5339	1.45767	1.38144	1.30521	1.22898	1.15275	1.79798	2.44321	3.08844	3.73367	4.3789	5.02413	5.66935	6.31458	6.95981	7.60504	6.49107	5.3771	4.26314	3.14917	2.0352	0.92123	-0.192739	-1.30671	-2.42068	-3.53464	-3.15089	-2.76714	-2.38339	-1.99964	-1.61589	-1.23214	-0.848394	-0.464644	-0.0808936
-4.5439	-3.95475	-3.3656	-2.77645	-2.1873	-1.59815	-1.009	-0.419849	0.169302	0.758452	1.3476	1.25938	1.17115	1.08292	0.994694	0.906466	0.818239	0.730012	0.641785	0.553557	0.46533	0.649404	0.833479	1.01755	1.20163	1.3857	1.56978	1.75385	1.93792	2.122	2.30607	2.29448	2.28288	2.27129	2.25969	2.2481	2.2365	2.22491	2.21331	2.20172	2.19012	2.1307	2.07127	2.01185	1.95242	1.893	1.83357	1.77415	1.71472	1.6553
0.204739	0.292595	0.380451	0.468307	0.556163	0.644019	0.731875	0.819731	0.907587	0.995443	1.0833	0.664212	0.245126	-0.173961	-0.593047	-1.01213	-1.43122	-1.85031	-2.26939	-2.68848	-3.10757	-2.89957	-2.69158	-2.48359	-2.27559	-2.0676	-1.8596	-1.65161	-1.44362	-1.23562	-1.02763	-0.866962	-0.706294	-0.545626	-0.384958	-0.224289	-0.0636214	0.0970466	0.257715	0.418383	0.579051	0.617911	0.656771	0.695632	0.734492	0.773352	0.812213	0.851073	0.889933	0.928794
2.91251	2.69975	2.48698	2.27422	2.06145	1.84868	1.63592	1.42315	1.21038	0.997618	0.784852	0.643439	0.502027	0.360615	0.219202	0.0777899	-0.0636225	-0.205035	-0.346447	-0.48786	-0.629272	-0.456644	-0.284015	-0.111387	0.0612411	0.233869	0.406498	0.579126	0.751754	0.924383	1.09701	1.10062	1.10423	1.10785	1.11146	1.11507	1.11868	1.12229	1.1259	1.12952	1.13313	1.07627	1.01942	0.962565	0.905711	0.848858	0.792004	0.73515	0.678296	0.621442
0.84315	0.32116	-0.20083	-0.722821	-1.24481	-1.7668	-2.28879	-2.81078	-3.33277	-3.85476	-4.37675	-4.36433	-4.35191	-4.33948	-4.32706	-4.31464	-4.30221	-4.28979	-4.27737	-4.26494	-4.25252	-3.88673	-3.52095	-3.15516	-2.78938	-2.42359	-2.05781	-1.69202	-1.32624	-0.960451	-0.594666	-0.609176	-0.623686	-0.638197	-0.652707	-0.667217	-0.681727	-0.696238	-0.710748	-0.725258	-0.739768	-0.649604	-0.559441	-0.469277	-0.379113	-0.288949	-0.198785	-0.108621	-0.0184576	0.0717062
-2.63713	-2.33896	-2.04079	-1.74262	-1.44444	-1.14627	-0.848101	-0.549929	-0.251757	0.0464149	0.344587	0.406504	0.468421	0.530338	0.592256	0.654173	0.71609	0.778007	0.839924	0.901842	0.963759	0.66559	0.36742	0.0692511	-0.228918	-0.527087	-0.825257	-1.12343	-1.4216	-1.71976	-2.01793	-1.65812	-1.2983	-0.938482	-0.578665	-0.218848	0.140969	0.500786	0.860604	1.22042	1.58024	1.0582	0.536153	0.0141102	-0.507932	-1.02998	-1.55202	-2.07406	-2.5961	-3.11815
-0.574598	-0.369258	-0.163919	0.0414213	0.246761	0.452101	0.657441	0.862781	1.06812	1.27346	1.4788	1.72866	1.97852	2.22838	2.47824	2.72809	2.97795	3.22781	3.47767	3.72753	3.97739	4.73286	5.48834	6.24381	6.99929	7.75476	8.51024	9.26571	10.0212	10.7767	11.5321	10.2244	8.91666	7.60893	6.30119	4.99345	3.68571	2.37798	1.07024	-0.237499	-1.54524	-1.09143	-0.637634	-0.183833	0.269969	0.72377	1.17757	1.63137	2.08517	2.53897
0.513712	0.526159	0.538606	0.551054	0.563501	0.575949	0.588396	0.600844	0.613291	0.625738	0.638186	0.455862	0.273537	0.0912131	-0.0911111	-0.273435	-0.45576	-0.638084	-0.820408	-1.00273	-1.18506	-3.52318	-5.86129	-8.19941	-10.5375	-12.8756	-15.2138	-17.5519	-19.89	-22.2281	-24.5662	-21.9246	-19.2829	-16.6412	-13.9995	-11.3578	-8.71614	-6.07446	-3.43277	-0.79109	1.85059	1.96249	2.07438	2.18627	2.29817	2.41006	2.52195	2.63385	2.74574	2.85763
0.609356	0.644096	0.678836	0.713577	0.748317	0.783057	0.817798	0.852538	0.887278	0.922019	0.956759	1.21391	1.47106	1.72821	1.98536	2.24251	2.49967	2.75682	3.01397	3.27112	3.52827	3.0919	2.65553	2.21916	1.78279	1.34642	0.910045	0.473674	0.0373033	-0.399067	-0.835438	-0.657645	-0.479851	-0.302058	-0.124265	0.0535288	0.231322	0.409116	0.586909	0.764703	0.942496	1.39085	1.8392	2.28755	2.73591	3.18426	3.63261	4.08096	4.52931	4.97767
-2.49896	-2.31431	-2.12966	-1.945	-1.76035	-1.5757	-1.39104	-1.20639	-1.02174	-0.837085	-0.652432	-0.518887	-0.385343	-0.251798	-0.118253	0.0152911	0.148836	0.28238	0.415925	0.549469	0.683014	0.661155	0.639297	0.617439	0.59558	0.573722	0.551863	0.530005	0.508146	0.486288	0.464429	0.605783	0.747136	0.888489	1.02984	1.1712	1.31255	1.4539	1.59526	1.73661	1.87796	1.73565	1.59334	1.45103	1.30872	1.16641	1.02409	0.881783	0.739472	0.597161
-1.87072	-1.91878	-1.96684	-2.0149	-2.06296	-2.11102	-2.15908	-2.20714	-2.2552	-2.30326	-2.35132	-2.46299	-2.57465	-2.68632	-2.79798	-2.90965	-3.02131	-3.13298	-3.24464	-3.35631	-3.46797	-3.07137	-2.67477	-2.27817	-1.88157	-1.48497	-1.08837	-0.691775	-0.295175	0.101425	0.498025	0.404091	0.310158	0.216224	0.12229	0.0283569	-0.0655767	-0.15951	-0.253444	-0.347377	-0.441311	-0.32705	-0.212789	-0.0985286	0.0157322	0.129993	0.244254	0.358515	0.472775	0.587036
-0.648622	-0.650056	-0.65149	-0.652924	-0.654358	-0.655792	-0.657226	-0.65866	-0.660094	-0.661528	-0.662961	-0.49634	-0.329718	-0.163096	0.00352613	0.170148	0.33677	0.503392	0.670014	0.836636	1.00326	0.950848	0.898439	0.84603	0.793621	0.741211	0.688802	0.636393	0.583984	0.531575	0.479165	0.547512	0.615858	0.684204	0.75255	0.820896	0.889243	0.957589	1.02594	1.09428	1.16263	2.76107	4.35952	5.95797	7.55641	9.15486	10.7533	12.3518	13.9502	15.5486
-0.290009	-0.224421	-0.158833	-0.0932448	-0.0276567	0.0379313	0.103519	0.169107	0.234695	0.300283	0.365871	0.828928	1.29199	1.75504	2.2181	2.68116	3.14421	3.60727	4.07033	4.53338	4.99644	6.1807	7.36496	8.54922	9.73349	10.9177	12.102	13.2863	14.4705	15.6548	16.8391	15.2218	13.6046	11.9874	10.3702	8.75297	7.13575	5.51854	3.90132	2.2841	0.666887	0.574053	0.481219	0.388385	0.295551	0.202717	0.109883	0.017049	-0.075785	-0.168619
-1.49242	-1.38855	-1.28467	-1.1808	-1.07692	-0.973044	-0.869168	-0.765293	-0.661417	-0.557541	-0.453666	-0.0781505	0.297365	0.67288	1.0484	1.42391	1.79943	2.17494	2.55046	2.92597	3.30149	2.46379	1.6261	0.788404	-0.0492905	-0.886985	-1.72468	-2.56237	-3.40007	-4.23776	-5.07546	-4.11074	-3.14602	-2.1813	-1.21658	-0.251855	0.712865	1.67759	2.64231	3.60703	4.57175	4.25411	3.93647	3.61883	3.3012	2.98356	2.66592	2.34828	2.03065	1.71301
0.784953	0.164715	-0.455523	-1.07576	-1.696	-2.31624	-2.93647	-3.55671	-4.17695	-4.79719	-5.41743	-4.89461	-4.37179	-3.84897	-3.32615	-2.80333	-2.28051	-1.75769	-1.23487	-0.712054	-0.189235	0.000283523	0.189802	0.37932	0.568838	0.758356	0.947874	1.13739	1.32691	1.51643	1.70595	1.55969	1.41343	1.26717	1.12091	0.974645	0.828385	0.682125	0.535864	0.389604	0.243344	0.315467	0.387591	0.459715	0.531838	0.603962	0.676086	0.748209	0.820333	0.892456
0.860282	0.872931	0.885581	0.89823	0.91088	0.923529	0.936178	0.948828	0.961477	0.974126	0.986776	1.03121	1.07565	1.12008	1.16452	1.20895	1.25339	1.29782	1.34226	1.38669	1.43113	1.24322	1.05531	0.867407	0.679499	0.491592	0.303684	0.115777	-0.0721306	-0.260038	-0.447946	-0.289389	-0.130832	0.0277244	0.186281	0.344838	0.503394	0.661951	0.820508	0.979064	1.13762	1.05236	0.967105	0.881847	0.796589	0.711331	0.626073	0.540815	0.455557	0.370299
#NAME?	#NAME?	#NAME?	#NAME?	#NAME?	#NAME?	#NAME?	#NAME?	#NAME?	#NAME?	3.31281	1.42677	-0.459268	-2.34531	-4.23134	-6.11738	-8.00342	-9.88946	-11.7755	-13.6615	-15.5476	-13.8611	-12.1746	-10.4881	-8.80162	-7.11513	-5.42865	-3.74216	-2.05567	-0.369186	1.3173	1.25432	1.19134	1.12836	1.06538	1.0024	0.93942	0.87644	0.81346	0.75048	0.6875	0.678412	0.669325	0.660237	0.651149	0.642061	0.632974	0.623886	0.614798	0.605711
-0.702173	-0.521417	-0.340661	-0.159905	0.0208514	0.201608	0.382364	0.56312	0.743876	0.924632	1.10539	1.27683	1.44828	1.61972	1.79116	1.9626	2.13405	2.30549	2.47693	2.64838	2.81982	2.65587	2.49192	2.32798	2.16403	2.00008	1.83613	1.67218	1.50823	1.34428	1.18034	1.2825	1.38467	1.48684	1.58901	1.69118	1.79335	1.89552	1.99769	2.09985	2.20202	2.04575	1.88948	1.73322	1.57695	1.42068	1.26441	1.10814	0.951868	0.795599
-20.837	-18.2259	-15.6148	-13.0037	-10.3926	-7.78146	-5.17035	-2.55925	0.0518499	2.66295	5.27405	4.78404	4.29403	3.80401	3.314	2.82399	2.33397	1.84396	1.35395	0.863934	0.373921	0.441064	0.508208	0.575352	0.642496	0.70964	0.776784	0.843928	0.911072	0.978216	1.04536	1.10263	1.1599	1.21717	1.27444	1.33171	1.38898	1.44625	1.50352	1.56079	1.61806	1.48556	1.35306	1.22056	1.08806	0.955554	0.823052	0.690549	0.558047	0.425545
1.9997	1.40862	0.817549	0.226473	-0.364602	-0.955678	-1.54675	-2.13783	-2.7289	-3.31998	-3.91105	-3.4936	-3.07615	-2.6587	-2.24124	-1.82379	-1.40634	-0.988885	-0.571432	-0.153979	0.263474	0.306651	0.349827	0.393004	0.436181	0.479358	0.522534	0.565711	0.608888	0.652064	0.695241	0.757014	0.818787	0.88056	0.942334	1.00411	1.06588	1.12765	1.18943	1.2512	1.31297	1.2452	1.17743	1.10966	1.04189	0.974116	0.906344	0.838573	0.770802	0.70303
0.663086	0.663394	0.663702	0.66401	0.664318	0.664627	0.664935	0.665243	0.665551	0.665859	0.666167	-4.29156	-9.24929	-14.207	-19.1648	-24.1225	-29.0802	-34.0379	-38.9957	-43.9534	-48.9111	-44.0154	-39.1196	-34.2238	-29.328	-24.4322	-19.5364	-14.6406	-9.74483	-4.84904	0.0467442	0.57387	1.101	1.62812	2.15525	2.68237	3.2095	3.73662	4.26375	4.79087	5.318	4.79909	4.28018	3.76127	3.24235	2.72344	2.20453	1.68562	1.16671	0.647799
0.19265	0.316349	0.440049	0.563748	0.687447	0.811147	0.934846	1.05855	1.18225	1.30594	1.42964	0.805136	0.180628	-0.443879	-1.06839	-1.6929	-2.3174	-2.94191	-3.56642	-4.19093	-4.81543	Inf	Inf	Inf	Inf	Inf	Inf	Inf	Inf	Inf	Inf	Inf	Inf	Inf	Inf	Inf	Inf	Inf	Inf	Inf	-0.427009	-0.270514	-0.114019	0.0424766	0.198972	0.355467	0.511963	0.668458	0.824953	0.981448
-0.837459	-1.17728	-1.5171	-1.85692	-2.19674	-2.53656	-2.87638	-3.2162	-3.55602	-3.89584	-4.23566	-3.76011	-3.28456	-2.80901	-2.33345	-1.8579	-1.38235	-0.906797	-0.431244	0.0443086	0.519861	0.44321	0.366559	0.289908	0.213257	0.136605	0.0599544	-0.0166968	-0.0933479	-0.169999	-0.24665	-0.0920789	0.0624924	0.217064	0.371635	0.526206	0.680777	0.835349	0.98992	1.14449	1.29906	1.27014	1.24123	1.21231	1.18339	1.15447	1.12555	1.09663	1.06771	1.03879
1.25297	1.116	0.979025	0.842052	0.705079	0.568107	0.431134	0.294162	0.157189	0.0202163	-0.116756	-0.128659	-0.140561	-0.152464	-0.164366	-0.176268	-0.188171	-0.200073	-0.211976	-0.223878	-0.23578	-0.20087	-0.16596	-0.13105	-0.0961399	-0.0612297	-0.0263196	0.00859055	0.0435007	0.0784108	0.113321	0.107245	0.10117	0.0950945	0.089019	0.0829435	0.076868	0.0707925	0.064717	0.0586415	0.0525659	0.413467	0.774368	1.13527	1.49617	1.85707	2.21797	2.57887	2.93978	3.30068
2.26562	2.07467	1.88372	1.69277	1.50182	1.31087	1.11992	0.928974	0.738024	0.547074	0.356124	0.129699	-0.0967254	-0.32315	-0.549575	-0.776	-1.00242	-1.22885	-1.45527	-1.6817	-1.90812	-1.61889	-1.32965	-1.04041	-0.751173	-0.461936	-0.172698	0.116539	0.405777	0.695014	0.984252	1.02138	1.05851	1.09564	1.13277	1.16991	1.20704	1.24417	1.2813	1.31843	1.35556	1.17749	0.999419	0.82135	0.64328	0.465211	0.287141	0.109071	-0.0689982	-0.247068
4.06872	3.85333	3.63794	3.42255	3.20717	2.99178	2.77639	2.561	2.34562	2.13023	1.91484	1.76248	1.61013	1.45777	1.30541	1.15306	1.0007	0.848342	0.695985	0.543628	0.391271	0.320745	0.250218	0.179692	0.109165	0.0386385	-0.031888	-0.102414	-0.172941	-0.243468	-0.313994	-0.718214	-1.12243	-1.52665	-1.93087	-2.33509	-2.73931	-3.14353	-3.54775	-3.95197	-4.35619	-3.89055	-3.42491	-2.95927	-2.49362	-2.02798	-1.56234	-1.0967	-0.631059	-0.165418
-0.632698	-0.48145	-0.330202	-0.178954	-0.0277063	0.123542	0.274789	0.426037	0.577285	0.728533	0.879781	0.853799	0.827816	0.801834	0.775852	0.749869	0.723887	0.697905	0.671922	0.64594	0.619957	0.27727	-0.0654179	-0.408106	-0.750793	-1.09348	-1.43617	-1.77886	-2.12154	-2.46423	-2.80692	-2.30041	-1.79389	-1.28738	-0.78087	-0.274358	0.232154	0.738666	1.24518	1.75169	2.2582	2.17539	2.09258	2.00977	1.92696	1.84415	1.76134	1.67853	1.59572	1.51291
3.01111	2.76009	2.50906	2.25803	2.00701	1.75598	1.50496	1.25393	1.00291	0.75188	0.500854	0.551888	0.602923	0.653957	0.704992	0.756027	0.807061	0.858096	0.90913	0.960165	1.0112	0.860621	0.710043	0.559465	0.408887	0.258309	0.10773	-0.0428478	-0.193426	-0.344004	-0.494582	-0.381601	-0.268621	-0.15564	-0.0426588	0.070322	0.183303	0.296284	0.409264	0.522245	0.635226	0.62178	0.608334	0.594887	0.581441	0.567995	0.554548	0.541102	0.527656	0.51421
1.61247	1.3781	1.14373	0.909366	0.674997	0.440627	0.206258	-0.0281107	-0.26248	-0.496849	-0.731218	-0.459692	-0.188167	0.0833585	0.354884	0.626409	0.897935	1.16946	1.44099	1.71251	1.98404	1.83887	1.6937	1.54853	1.40337	1.2582	1.11303	0.967862	0.822694	0.677526	0.532358	0.524623	0.516888	0.509153	0.501418	0.493683	0.485947	0.478212	0.470477	0.462742	0.455007	0.323666	0.192325	0.0609846	-0.0703561	-0.201697	-0.333038	-0.464378	-0.595719	-0.72706
1.99486	1.81556	1.63626	1.45695	1.27765	1.09835	0.919046	0.739744	0.560441	0.381138	0.201836	0.162837	0.123838	0.084839	0.04584	0.00684106	-0.0321579	-0.0711569	-0.110156	-0.149155	-0.188154	-0.0991825	-0.0102112	0.0787601	0.167731	0.256703	0.345674	0.434645	0.523617	0.612588	0.701559	0.785783	0.870007	0.954231	1.03846	1.12268	1.2069	1.29113	1.37535	1.45958	1.5438	1.1913	0.838802	0.486304	0.133806	-0.218693	-0.571191	-0.92369	-1.27619	-1.62869
1.95005	1.77292	1.59579	1.41866	1.24153	1.0644	0.887273	0.710145	0.533016	0.355887	0.178759	0.23244	0.286122	0.339803	0.393485	0.447166	0.500848	0.554529	0.608211	0.661893	0.715574	0.546006	0.376438	0.20687	0.0373018	-0.132266	-0.301834	-0.471402	-0.640971	-0.810539	-0.980107	-0.955975	-0.931843	-0.907711	-0.883578	-0.859446	-0.835314	-0.811182	-0.78705	-0.762918	-0.738786	-1.69686	-2.65494	-3.61302	-4.5711	-5.52917	-6.48725	-7.44533	-8.4034	-9.36148
0.297406	-1.03121	-2.35982	-3.68844	-5.01705	-6.34567	-7.67428	-9.00289	-10.3315	-11.6601	-12.9887	-12.1498	-11.3108	-10.4719	-9.63292	-8.79397	-7.95502	-7.11606	-6.27711	-5.43815	-4.5992	-4.23887	-3.87854	-3.51821	-3.15788	-2.79755	-2.43722	-2.07689	-1.71655	-1.35622	-0.995893	-0.83256	-0.669227	-0.505894	-0.342561	-0.179228	-0.0158949	0.147438	0.310771	0.474104	0.637437	0.548916	0.460395	0.371874	0.283353	0.194831	0.10631	0.0177892	-0.0707319	-0.159253
0.0941527	0.476511	0.85887	1.24123	1.62359	2.00595	2.3883	2.77066	3.15302	3.53538	3.91774	3.66755	3.41737	3.16718	2.917	2.66681	2.41663	2.16644	1.91626	1.66607	1.41589	1.36155	1.30721	1.25287	1.19853	1.14419	1.08985	1.03551	0.981176	0.926837	0.872498	0.811688	0.750878	0.690069	0.629259	0.56845	0.50764	0.446831	0.386021	0.325211	0.264402	0.258699	0.252997	0.247294	0.241592	0.23589	0.230187	0.224485	0.218782	0.21308
-0.870525	-1.4275	-1.98447	-2.54145	-3.09842	-3.6554	-4.21237	-4.76935	-5.32632	-5.8833	-6.44027	-5.72179	-5.00331	-4.28483	-3.56634	-2.84786	-2.12938	-1.4109	-0.692416	0.0260656	0.744547	0.694693	0.644839	0.594984	0.54513	0.495276	0.445421	0.395567	0.345713	0.295858	0.246004	0.419127	0.59225	0.765373	0.938495	1.11162	1.28474	1.45786	1.63099	1.80411	1.97723	1.77239	1.56756	1.36272	1.15788	0.953042	0.748204	0.543366	0.338528	0.13369
-0.346356	0.0751549	0.496666	0.918176	1.33969	1.7612	2.18271	2.60422	3.02573	3.44724	3.86875	4.06501	4.26126	4.45752	4.65378	4.85003	5.04629	5.24255	5.43881	5.63506	5.83132	5.40644	4.98156	4.55668	4.1318	3.70692	3.28204	2.85716	2.43228	2.0074	1.58252	1.73776	1.893	2.04825	2.20349	2.35874	2.51398	2.66922	2.82447	2.97971	3.13496	2.76906	2.40317	2.03728	1.67138	1.30549	0.939599	0.573706	0.207813	-0.15808
-1.08402	-0.756692	-0.429366	-0.102041	0.225285	0.55261	0.879935	1.20726	1.53459	1.86191	2.18924	2.04569	1.90215	1.75861	1.61506	1.47152	1.32797	1.18443	1.04089	0.897342	0.753798	0.749665	0.745532	0.741398	0.737265	0.733132	0.728999	0.724865	0.720732	0.716599	0.712465	0.791542	0.870619	0.949696	1.02877	1.10785	1.18693	1.266	1.34508	1.42416	1.50324	1.35783	1.21242	1.06702	0.921614	0.776209	0.630803	0.485398	0.339993	0.194587
0.121791	0.199268	0.276746	0.354223	0.431701	0.509178	0.586656	0.664134	0.741611	0.819089	0.896566	0.998001	1.09944	1.20087	1.30231	1.40374	1.50518	1.60661	1.70805	1.80948	1.91092	1.78045	1.64998	1.51951	1.38905	1.25858	1.12811	0.997646	0.867178	0.736711	0.606244	0.846057	1.08587	1.32568	1.5655	1.80531	2.04512	2.28493	2.52475	2.76456	3.00437	#NAME?	#NAME?	#NAME?	#NAME?	#NAME?	#NAME?	#NAME?	#NAME?	#NAME?
1.09129	1.21544	1.33959	1.46374	1.58789	1.71204	1.83619	1.96035	2.0845	2.20865	2.3328	2.16148	1.99017	1.81886	1.64754	1.47623	1.30491	1.1336	0.962287	0.790973	0.619659	0.311399	0.00313906	-0.305121	-0.613381	-0.921641	-1.2299	-1.53816	-1.84642	-2.15468	-2.46294	-2.14415	-1.82537	-1.50658	-1.18779	-0.869001	-0.550213	-0.231425	0.0873632	0.406151	0.724939	0.675767	0.626595	0.577423	0.528251	0.479079	0.429907	0.380735	0.331563	0.282391
0.906616	0.798821	0.691026	0.58323	0.475435	0.36764	0.259844	0.152049	0.0442535	-0.0635418	-0.171337	-0.447859	-0.724382	-1.0009	-1.27743	-1.55395	-1.83047	-2.10699	-2.38351	-2.66004	-2.93656	-2.58799	-2.23942	-1.89085	-1.54228	-1.19371	-0.845143	-0.496574	-0.148005	0.200564	0.549134	0.498883	0.448633	0.398382	0.348132	0.297881	0.247631	0.19738	0.14713	0.0968796	0.0466292	-0.130844	-0.308317	-0.48579	-0.663263	-0.840736	-1.01821	-1.19568	-1.37315	-1.55063
0.962996	0.894038	0.825081	0.756123	0.687165	0.618207	0.54925	0.480292	0.411334	0.342376	0.273419	0.429504	0.585588	0.741673	0.897758	1.05384	1.20993	1.36601	1.5221	1.67818	1.83427	1.49809	1.16191	0.825725	0.489544	0.153363	-0.182818	-0.518999	-0.855179	-1.19136	-1.52754	-0.404141	0.719259	1.84266	2.96606	4.08946	5.21286	6.33626	7.45966	8.58306	9.70646	8.76576	7.82506	6.88436	5.94366	5.00296	4.06226	3.12156	2.18085	1.24015
1.96482	1.88808	1.81134	1.73459	1.65785	1.58111	1.50437	1.42763	1.35089	1.27415	1.19741	1.33878	1.48014	1.62151	1.76287	1.90424	2.0456	2.18697	2.32834	2.4697	2.61107	2.47997	2.34887	2.21777	2.08667	1.95557	1.82447	1.69337	1.56228	1.43118	1.30008	-1.23275	-3.76559	-6.29842	-8.83125	-11.3641	-13.8969	-16.4297	-18.9626	-21.4954	-24.0282	-21.6015	-19.1747	-16.7479	-14.3211	-11.8943	-9.46749	-7.04069	-4.6139	-2.18711
1.38773	1.41655	1.44536	1.47418	1.50299	1.53181	1.56062	1.58944	1.61826	1.64707	1.67589	1.46723	1.25857	1.04991	0.841249	0.63259	0.42393	0.215271	0.00661167	-0.202048	-0.410707	-0.339934	-0.269161	-0.198388	-0.127615	-0.0568423	0.0139307	0.0847037	0.155477	0.22625	0.297023	0.283449	0.269876	0.256303	0.24273	0.229157	0.215584	0.202011	0.188438	0.174864	0.161291	0.230118	0.298946	0.367773	0.4366	0.505427	0.574254	0.643081	0.711908	0.780736
0.53497	0.397008	0.259047	0.121085	-0.0168769	-0.154839	-0.2928	-0.430762	-0.568724	-0.706685	-0.844647	-1.12488	-1.40511	-1.68533	-1.96556	-2.24579	-2.52602	-2.80625	-3.08648	-3.36671	-3.64694	-3.55974	-3.47255	-3.38535	-3.29815	-3.21096	-3.12376	-3.03657	-2.94937	-2.86217	-2.77498	-2.45836	-2.14175	-1.82513	-1.50852	-1.1919	-0.875286	-0.55867	-0.242055	0.074561	0.391176	0.577709	0.764241	0.950773	1.13731	1.32384	1.51037	1.6969	1.88343	2.06997
Inf	Inf	Inf	Inf	Inf	Inf	Inf	Inf	Inf	Inf	-0.735194	-0.602711	-0.470227	-0.337744	-0.205261	-0.0727775	0.0597057	0.192189	0.324672	0.457156	0.589639	0.947639	1.30564	1.66364	2.02164	2.37964	2.73764	3.09564	3.45364	3.81164	4.16964	3.80088	3.43212	3.06336	2.6946	2.32584	1.95708	1.58832	1.21956	0.850796	0.482036	0.435397	0.388759	0.342121	0.295483	0.248845	0.202206	0.155568	0.10893	0.0622918
-2.19206	-1.94042	-1.68878	-1.43715	-1.18551	-0.93387	-0.682232	-0.430594	-0.178956	0.0726816	0.32432	0.458541	0.592763	0.726984	0.861206	0.995428	1.12965	1.26387	1.39809	1.53231	1.66654	1.94397	2.22141	2.49884	2.77628	3.05371	3.33115	3.60858	3.88602	4.16345	4.44089	3.94287	3.44486	2.94684	2.44883	1.95081	1.4528	0.95478	0.456764	-0.041252	-0.539268	-0.438119	-0.33697	-0.235821	-0.134673	-0.0335239	0.0676248	0.168774	0.269922	0.371071
-0.552287	-0.494181	-0.436075	-0.377969	-0.319863	-0.261756	-0.20365	-0.145544	-0.087438	-0.0293318	0.0287743	-0.27696	-0.582695	-0.88843	-1.19416	-1.4999	-1.80563	-2.11137	-2.4171	-2.72284	-3.02857	-2.63651	-2.24446	-1.8524	-1.46034	-1.06828	-0.676223	-0.284164	0.107894	0.499952	0.892011	0.857704	0.823398	0.789091	0.754785	0.720479	0.686172	0.651866	0.617559	0.583253	0.548947	0.554789	0.560631	0.566474	0.572316	0.578158	0.584	0.589843	0.595685	0.601527
-1.25738	-0.605162	0.047057	0.699276	1.3515	2.00371	2.65593	3.30815	3.96037	4.61259	5.26481	4.8453	4.42579	4.00628	3.58677	3.16726	2.74776	2.32825	1.90874	1.48923	1.06972	0.95606	0.842401	0.728742	0.615082	0.501423	0.387764	0.274105	0.160446	0.0467871	-0.066872	-0.0393845	-0.0118971	0.0155903	0.0430778	0.0705652	0.0980526	0.12554	0.153028	0.180515	0.208002	0.179388	0.150774	0.12216	0.0935456	0.0649314	0.0363172	0.00770298	-0.0209112	-0.0495254
-1.44532	Inf	Inf	Inf	Inf	Inf	Inf	Inf	Inf	Inf	Inf	Inf	Inf	Inf	Inf	Inf	Inf	Inf	Inf	Inf	5.89235	5.28895	4.68555	4.08214	3.47874	2.87534	2.27194	1.66854	1.06513	0.461732	-0.14167	-0.0481999	0.0452701	0.13874	0.23221	0.32568	0.41915	0.51262	0.60609	0.69956	0.79303	0.667305	0.54158	0.415855	0.29013	0.164405	0.0386802	-0.0870448	-0.21277	-0.338495
0.608634	0.607823	0.607013	0.606203	0.605392	0.604582	0.603772	0.602961	0.602151	0.601341	0.60053	0.440529	0.280527	0.120526	-0.0394756	-0.199477	-0.359478	-0.51948	-0.679481	-0.839483	-0.999484	-0.824566	-0.649648	-0.47473	-0.299811	-0.124893	0.0500253	0.224944	0.399862	0.57478	0.749698	0.702157	0.654616	0.607075	0.559534	0.511993	0.464451	0.41691	0.369369	0.321828	0.274287	0.298487	0.322688	0.346888	0.371089	0.395289	0.41949	0.44369	0.467891	0.492091
0.173615	0.276333	0.379051	0.481769	0.584486	0.687204	0.789922	0.89264	0.995358	1.09808	1.20079	1.4547	1.7086	1.9625	2.21641	2.47031	2.72422	2.97812	3.23202	3.48593	3.73983	3.40069	3.06154	2.7224	2.38326	2.04411	1.70497	1.36583	1.02668	0.687538	0.348395	2.79018	5.23196	7.67375	10.1155	12.5573	14.9991	17.4409	19.8827	22.3245	24.7662	22.364	19.9619	17.5597	15.1575	12.7553	10.3531	7.95093	5.54874	3.14655
-0.630528	-0.511942	-0.393356	-0.27477	-0.156184	-0.0375981	0.0809879	0.199574	0.31816	0.436746	0.555332	0.776815	0.998298	1.21978	1.44126	1.66275	1.88423	2.10571	2.3272	2.54868	2.77016	2.56411	2.35806	2.15201	1.94596	1.73991	1.53386	1.32781	1.12176	0.915707	0.709657	0.0304137	-0.648829	-1.32807	-2.00732	-2.68656	-3.3658	-4.04504	-4.72429	-5.40353	-6.08277	-5.33495	-4.58713	-3.8393	-3.09148	-2.34366	-1.59583	-0.84801	-0.100187	0.647636
17.9356	16.4261	14.9166	13.4071	11.8976	10.3881	8.87859	7.36908	5.85958	4.35007	2.84056	2.73312	2.62567	2.51822	2.41078	2.30333	2.19589	2.08844	1.981	1.87355	1.76611	1.43092	1.09574	0.760552	0.425367	0.0901821	-0.245003	-0.580188	-0.915373	-1.25056	-1.58574	-1.39921	-1.21268	-1.02614	-0.83961	-0.653077	-0.466544	-0.280011	-0.0934782	0.0930549	0.279588	0.314937	0.350286	0.385635	0.420984	0.456333	0.491682	0.527031	0.562381	0.59773
1.75652	1.4597	1.16288	0.866054	0.569232	0.272411	-0.0244112	-0.321233	-0.618055	-0.914876	-1.2117	-0.979597	-0.747496	-0.515394	-0.283293	-0.0511921	0.180909	0.41301	0.645112	0.877213	1.10931	1.00053	0.891747	0.782963	0.67418	0.565396	0.456613	0.347829	0.239045	0.130262	0.0214784	-0.0761294	-0.173737	-0.271345	-0.368953	-0.466561	-0.564169	-0.661776	-0.759384	-0.856992	-0.9546	-0.67909	-0.40358	-0.12807	0.147439	0.422949	0.698459	0.973969	1.24948	1.52499
-0.853674	-0.717831	-0.581989	-0.446146	-0.310303	-0.174461	-0.0386182	0.0972244	0.233067	0.36891	0.504752	0.512327	0.519902	0.527476	0.535051	0.542626	0.550201	0.557775	0.56535	0.572925	0.580499	0.40021	0.21992	0.0396297	-0.14066	-0.32095	-0.50124	-0.68153	-0.86182	-1.04211	-1.2224	-1.21248	-1.20256	-1.19264	-1.18273	-1.17281	-1.16289	-1.15297	-1.14305	-1.13313	-1.12322	-0.947262	-0.771308	-0.595354	-0.4194	-0.243446	-0.0674923	0.108462	0.284416	0.46037
0.478358	0.436065	0.393773	0.351481	0.309188	0.266896	0.224604	0.182312	0.140019	0.097727	0.0554347	0.00793546	-0.0395637	-0.0870629	-0.134562	-0.182061	-0.229561	-0.27706	-0.324559	-0.372058	-0.419557	-0.313177	-0.206797	-0.100416	0.00596411	0.112344	0.218725	0.325105	0.431486	0.537866	0.644246	0.490907	0.337568	0.184229	0.0308895	-0.12245	-0.275789	-0.429128	-0.582467	-0.735806	-0.889146	-0.723538	-0.55793	-0.392322	-0.226715	-0.061107	0.104501	0.270108	0.435716	0.601324
1.75566	1.74997	1.74427	1.73858	1.73288	1.72719	1.72149	1.7158	1.7101	1.70441	1.69872	1.908	2.11728	2.32657	2.53585	2.74514	2.95442	3.1637	3.37299	3.58227	3.79156	3.43115	3.07074	2.71033	2.34993	1.98952	1.62911	1.2687	0.908297	0.54789	0.187483	0.173581	0.159679	0.145777	0.131875	0.117973	0.104071	0.0901687	0.0762667	0.0623647	0.0484626	0.0895441	0.130626	0.171707	0.212788	0.25387	0.294951	0.336033	0.377114	0.418196
1.93787	1.94322	1.94857	1.95392	1.95927	1.96461	1.96996	1.97531	1.98066	1.986	1.99135	2.3428	2.69426	3.04571	3.39717	3.74862	4.10007	4.45153	4.80298	5.15443	5.50589	4.921	4.33612	3.75124	3.16635	2.58147	1.99659	1.4117	0.82682	0.241937	-0.342947	-0.435964	-0.528981	-0.621998	-0.715015	-0.808032	-0.901049	-0.994066	-1.08708	-1.1801	-1.27312	-1.33648	-1.39985	-1.46321	-1.52658	-1.58995	-1.65331	-1.71668	-1.78004	-1.84341
2.01475	1.78581	1.55686	1.32792	1.09897	0.870026	0.641081	0.412136	0.18319	-0.0457554	-0.274701	0.727104	1.72891	2.73071	3.73252	4.73432	5.73613	6.73793	7.73974	8.74154	9.74335	8.95586	8.16838	7.38089	6.59341	5.80592	5.01843	4.23095	3.44346	2.65598	1.86849	2.20838	2.54827	2.88816	3.22805	3.56794	3.90783	4.24772	4.5876	4.92749	5.26738	3.47658	1.68579	-0.10501	-1.89581	-3.68661	-5.4774	-7.2682	-9.059	-10.8498
-1.22586	-0.982328	-0.738797	-0.495265	-0.251733	-0.00820161	0.23533	0.478862	0.722393	0.965925	1.20946	1.23702	1.26459	1.29215	1.31972	1.34728	1.37485	1.40241	1.42998	1.45754	1.48511	2.13232	2.77954	3.42676	4.07397	4.72119	5.3684	6.01562	6.66283	7.31005	7.95727	3.64949	-0.658293	-4.96607	-9.27385	-13.5816	-17.8894	-22.1972	-26.505	-30.8127	-35.1205	-31.5014	-27.8823	-24.2632	-20.6441	-17.025	-13.4059	-9.78675	-6.16764	-2.54853
0.537853	0.530864	0.523875	0.516886	0.509897	0.502908	0.495919	0.48893	0.481941	0.474952	0.467963	0.323576	0.17919	0.0348027	-0.109584	-0.253971	-0.398358	-0.542745	-0.687132	-0.831519	-0.975906	-1.1089	-1.2419	-1.37489	-1.50789	-1.64088	-1.77388	-1.90687	-2.03987	-2.17286	-2.30586	-1.92249	-1.53911	-1.15574	-0.77237	-0.388998	-0.00562655	0.377745	0.761117	1.14449	1.52786	1.44092	1.35399	1.26705	1.18012	1.09318	1.00624	0.919309	0.832373	0.745437
4.13886	3.73196	3.32507	2.91817	2.51128	2.10438	1.69748	1.29059	0.88369	0.476794	0.0698971	0.90115	1.7324	2.56366	3.39491	4.22616	5.05741	5.88867	6.71992	7.55117	8.38242	7.62858	6.87473	6.12088	5.36703	4.61318	3.85933	3.10548	2.35163	1.59779	0.843937	0.826383	0.808828	0.791274	0.77372	0.756165	0.738611	0.721056	0.703502	0.685947	0.668393	0.463817	0.259241	0.0546651	-0.149911	-0.354487	-0.559063	-0.763639	-0.968215	-1.17279
-0.679081	-0.38115	-0.0832178	0.214714	0.512646	0.810577	1.10851	1.40644	1.70437	2.0023	2.30024	2.28829	2.27633	2.26438	2.25243	2.24048	2.22853	2.21658	2.20463	2.19268	2.18073	2.12788	2.07503	2.02218	1.96934	1.91649	1.86364	1.81079	1.75794	1.7051	1.65225	1.53518	1.4181	1.30103	1.18396	1.06689	0.949815	0.832743	0.715671	0.598598	0.481526	0.502514	0.523502	0.544489	0.565477	0.586465	0.607452	0.62844	0.649428	0.670416
0.122404	-0.175634	-0.473672	-0.77171	-1.06975	-1.36779	-1.66582	-1.96386	-2.2619	-2.55994	-2.85798	-2.53902	-2.22006	-1.9011	-1.58214	-1.26318	-0.944221	-0.625261	-0.306302	0.0126575	0.331617	0.390708	0.449798	0.508889	0.56798	0.62707	0.686161	0.745251	0.804342	0.863433	0.922523	0.778124	0.633724	0.489324	0.344924	0.200524	0.0561239	-0.088276	-0.232676	-0.377076	-0.521476	-0.685933	-0.85039	-1.01485	-1.1793	-1.34376	-1.50822	-1.67267	-1.83713	-2.00159
-0.836575	-0.717991	-0.599407	-0.480823	-0.36224	-0.243656	-0.125072	-0.00648807	0.112096	0.23068	0.349263	0.463398	0.577532	0.691667	0.805801	0.919936	1.03407	1.1482	1.26234	1.37647	1.49061	1.5457	1.60079	1.65588	1.71098	1.76607	1.82116	1.87625	1.93134	1.98644	2.04153	2.16643	2.29132	2.41622	2.54112	2.66602	2.79092	2.91582	3.04072	3.16562	3.29051	3.04414	2.79778	2.55141	2.30504	2.05867	1.8123	1.56593	1.31956	1.07319
Inf	Inf	Inf	Inf	Inf	Inf	Inf	Inf	Inf	Inf	0.0740903	0.0544703	0.0348503	0.0152304	-0.00438962	-0.0240096	-0.0436296	-0.0632495	-0.0828695	-0.102489	-0.122109	-0.143737	-0.165364	-0.186992	-0.208619	-0.230247	-0.251874	-0.273502	-0.295129	-0.316757	-0.338384	-0.185099	-0.0318142	0.121471	0.274756	0.428041	0.581326	0.734611	0.887896	1.04118	1.19447	1.49383	1.7932	2.09256	2.39192	2.69129	2.99065	3.29002	3.58938	3.88875
1.0957	0.972014	0.848323	0.724632	0.600941	0.47725	0.353559	0.229868	0.106177	-0.017514	-0.141205	0.13799	0.417185	0.696379	0.975574	1.25477	1.53396	1.81316	2.09235	2.37155	2.65074	2.42708	2.20341	1.97974	1.75608	1.53241	1.30874	1.08507	0.861408	0.637741	0.414074	0.374838	0.335601	0.296365	0.257128	0.217892	0.178655	0.139418	0.100182	0.0609452	0.0217087	0.14611	0.270512	0.394913	0.519315	0.643716	0.768117	0.892519	1.01692	1.14132
7.93393	7.30995	6.68597	6.062	5.43802	4.81404	4.19006	3.56608	2.94211	2.31813	1.69415	1.65987	1.62559	1.59131	1.55703	1.52275	1.48847	1.45419	1.41991	1.38563	1.35135	-0.258472	-1.86829	-3.47811	-5.08792	-6.69774	-8.30756	-9.91738	-11.5272	-13.137	-14.7468	-13.2084	-11.67	-10.1316	-8.59315	-7.05473	-5.51631	-3.9779	-2.43948	-0.901057	0.637361	4.21284	7.78832	11.3638	14.9393	18.5148	22.0902	25.6657	29.2412	32.8167
-1.40228	-1.17975	-0.957219	-0.734686	-0.512154	-0.289622	-0.0670895	0.155443	0.377975	0.600507	0.82304	0.692992	0.562945	0.432898	0.302851	0.172804	0.0427563	-0.0872909	-0.217338	-0.347385	-0.477433	-0.258433	-0.0394335	0.179566	0.398566	0.617565	0.836565	1.05556	1.27456	1.49356	1.71256	1.4673	1.22204	0.976782	0.731522	0.486262	0.241002	-0.00425774	-0.249518	-0.494778	-0.740038	-0.472559	-0.20508	0.0623991	0.329878	0.597357	0.864836	1.13232	1.39979	1.66727
0.949555	0.945292	0.941029	0.936767	0.932504	0.928242	0.923979	0.919717	0.915454	0.911191	0.906929	0.743417	0.579905	0.416394	0.252882	0.0893701	-0.0741416	-0.237653	-0.401165	-0.564677	-0.728188	-0.611988	-0.495788	-0.379588	-0.263388	-0.147188	-0.0309883	0.0852117	0.201412	0.317612	0.433812	0.416274	0.398736	0.381198	0.363661	0.346123	0.328585	0.311047	0.293509	0.275972	0.258434	0.156434	0.0544345	-0.0475652	-0.149565	-0.251565	-0.353564	-0.455564	-0.557564	-0.659563
3.78739	3.48207	3.17675	2.87144	2.56612	2.2608	1.95548	1.65016	1.34484	1.03952	0.734206	1.342	1.94979	2.55759	3.16538	3.77317	4.38097	4.98876	5.59655	6.20434	6.81214	6.11343	5.41472	4.71601	4.0173	3.31859	2.61988	1.92117	1.22246	0.523755	-0.174954	-0.170231	-0.165507	-0.160784	-0.156061	-0.151337	-0.146614	-0.141891	-0.137168	-0.132444	-0.127721	-0.0530498	0.0216216	0.0962929	0.170964	0.245636	0.320307	0.394978	0.46965	0.544321
-1.89742	-1.5892	-1.28098	-0.972766	-0.664546	-0.356327	-0.0481081	0.260111	0.56833	0.876549	1.18477	1.20128	1.21778	1.23429	1.2508	1.26731	1.28381	1.30032	1.31683	1.33333	1.34984	1.22841	1.10697	0.985537	0.864102	0.742667	0.621232	0.499798	0.378363	0.256928	0.135493	0.245907	0.356321	0.466736	0.57715	0.687564	0.797978	0.908392	1.01881	1.12922	1.23963	Inf	Inf	Inf	Inf	Inf	Inf	Inf	Inf	Inf
1.74137	1.40498	1.06859	0.7322	0.39581	0.0594212	-0.276968	-0.613357	-0.949746	-1.28614	-1.62252	-1.31784	-1.01316	-0.708476	-0.403792	-0.0991094	0.205574	0.510257	0.81494	1.11962	1.42431	1.32758	1.23085	1.13412	1.03739	0.940659	0.84393	0.7472	0.650471	0.553741	0.457012	0.299089	0.141165	-0.0167581	-0.174682	-0.332605	-0.490528	-0.648452	-0.806375	-0.964299	-1.12222	-0.957592	-0.792962	-0.628332	-0.463702	-0.299072	-0.134442	0.0301879	0.194818	0.359448
1.77962	#NAME?	#NAME?	#NAME?	#NAME?	#NAME?	#NAME?	#NAME?	#NAME?	#NAME?	#NAME?	#NAME?	#NAME?	#NAME?	#NAME?	#NAME?	#NAME?	#NAME?	#NAME?	#NAME?	1.60482	1.43922	1.27363	1.10803	0.942433	0.776835	0.611238	0.445641	0.280044	0.114447	-0.0511504	-0.320883	-0.590615	-0.860347	-1.13008	-1.39981	-1.66954	-1.93928	-2.20901	-2.47874	-2.74847	-2.49188	-2.23528	-1.97869	-1.7221	-1.4655	-1.20891	-0.952312	-0.695717	-0.439123
0.862249	0.54997	0.237691	-0.074588	-0.386867	-0.699146	-1.01142	-1.3237	-1.63598	-1.94826	-2.26054	-1.7791	-1.29766	-0.816215	-0.334773	0.146669	0.628111	1.10955	1.59099	2.07244	2.55388	2.27867	2.00347	1.72827	1.45307	1.17786	0.902659	0.627456	0.352253	0.0770501	-0.198153	0.00493654	0.208026	0.411116	0.614205	0.817295	1.02038	1.22347	1.42656	1.62965	1.83274	2.04365	2.25455	2.46546	2.67636	2.88726	3.09817	3.30907	3.51998	3.73088
1.94362	1.68099	1.41836	1.15572	0.89309	0.630456	0.367822	0.105189	-0.157445	-0.420079	-0.682712	-0.500192	-0.317671	-0.135151	0.04737	0.229891	0.412411	0.594932	0.777452	0.959973	1.14249	1.41011	1.67772	1.94534	2.21295	2.48056	2.74818	3.01579	3.28341	3.55102	3.81863	3.28534	2.75205	2.21876	1.68547	1.15218	0.618889	0.0855987	-0.447692	-0.980983	-1.51427	-1.42177	-1.32927	-1.23677	-1.14427	-1.05177	-0.959265	-0.866763	-0.774262	-0.68176
-3.82232	-3.55485	-3.28737	-3.0199	-2.75243	-2.48495	-2.21748	-1.95001	-1.68253	-1.41506	-1.14759	-0.718273	-0.288959	0.140356	0.569671	0.998986	1.4283	1.85762	2.28693	2.71625	3.14556	2.76188	2.3782	1.99452	1.61084	1.22715	0.843474	0.459793	0.0761119	-0.307569	-0.69125	-0.638836	-0.586422	-0.534008	-0.481595	-0.429181	-0.376767	-0.324353	-0.271939	-0.219525	-0.167111	-0.0612764	0.0445586	0.150393	0.256228	0.362063	0.467898	0.573733	0.679568	0.785403
2.9614	2.71273	2.46406	2.21539	1.96672	1.71805	1.46938	1.22072	0.972046	0.723377	0.474708	0.76851	1.06231	1.35611	1.64992	1.94372	2.23752	2.53132	2.82513	3.11893	3.41273	3.90247	4.39222	4.88196	5.37171	5.86145	6.35119	6.84094	7.33068	7.82043	8.31017	7.44477	6.57937	5.71397	4.84857	3.98318	3.11778	2.25238	1.38698	0.521581	-0.343818	Inf	Inf	Inf	Inf	Inf	Inf	Inf	Inf	Inf
0.439272	0.441119	0.442967	0.444814	0.446662	0.448509	0.450356	0.452204	0.454051	0.455899	0.457746	0.462204	0.466662	0.471119	0.475577	0.480035	0.484493	0.48895	0.493408	0.497866	0.502324	0.443495	0.384666	0.325837	0.267008	0.208179	0.14935	0.0905216	0.0316927	-0.0271361	-0.085965	Inf	Inf	Inf	Inf	Inf	Inf	Inf	Inf	Inf	Inf	Inf	Inf	Inf	Inf	Inf	Inf	Inf	Inf	Inf
2.60541	2.49453	2.38365	2.27277	2.16188	2.051	1.94012	1.82924	1.71836	1.60748	1.4966	1.50058	1.50455	1.50853	1.5125	1.51648	1.52045	1.52443	1.52841	1.53238	1.53636	1.37328	1.21021	1.04714	0.884061	0.720987	0.557913	0.394839	0.231766	0.0686916	-0.0943823	-0.0305981	0.0331861	0.0969703	0.160755	0.224539	0.288323	0.352107	0.415891	0.479676	0.54346	0.550635	0.55781	0.564985	0.57216	0.579335	0.586511	0.593686	0.600861	0.608036
1.43122	1.27461	1.11799	0.96137	0.804752	0.648135	0.491517	0.334899	0.178281	0.0216637	-0.134954	-0.447363	-0.759771	-1.07218	-1.38459	-1.697	-2.00941	-2.32181	-2.63422	-2.94663	-3.25904	-2.8828	-2.50656	-2.13031	-1.75407	-1.37783	-1.00159	-0.625347	-0.249106	0.127136	0.503378	0.47456	0.445741	0.416923	0.388105	0.359287	0.330469	0.30165	0.272832	0.244014	0.215196	0.302297	0.389399	0.476501	0.563602	0.650704	0.737805	0.824907	0.912008	0.99911
1.74978	1.59753	1.44527	1.29302	1.14077	0.988512	0.836258	0.684004	0.53175	0.379497	0.227243	0.214786	0.20233	0.189874	0.177417	0.164961	0.152505	0.140048	0.127592	0.115136	0.102679	0.147258	0.191837	0.236415	0.280994	0.325573	0.370151	0.41473	0.459309	0.503887	0.548466	0.56105	0.573635	0.586219	0.598803	0.611387	0.623971	0.636556	0.64914	0.661724	0.674308	Inf	Inf	Inf	Inf	Inf	Inf	Inf	Inf	Inf
1.00891	0.977292	0.945674	0.914055	0.882436	0.850817	0.819198	0.787579	0.75596	0.724341	0.692723	0.680477	0.668231	0.655985	0.643739	0.631493	0.619247	0.607001	0.594755	0.582509	0.570263	0.532064	0.493864	0.455664	0.417465	0.379265	0.341065	0.302865	0.264666	0.226466	0.188266	0.299821	0.411376	0.52293	0.634485	0.746039	0.857594	0.969149	1.0807	1.19226	1.30381	1.25883	1.21385	1.16886	1.12388	1.0789	1.03391	0.988928	0.943945	0.898961
1.46157	1.43745	1.41333	1.38921	1.36509	1.34096	1.31684	1.29272	1.2686	1.24447	1.22035	1.16614	1.11192	1.05771	1.00349	0.949277	0.895062	0.840847	0.786632	0.732417	0.678202	0.504951	0.331699	0.158448	-0.0148039	-0.188055	-0.361307	-0.534559	-0.70781	-0.881062	-1.05431	-1.12007	-1.18582	-1.25157	-1.31732	-1.38308	-1.44883	-1.51458	-1.58034	-1.64609	-1.71184	-1.24365	-0.775465	-0.307277	0.160912	0.6291	1.09729	1.56548	2.03367	2.50185
1.85936	1.75702	1.65468	1.55233	1.44999	1.34765	1.2453	1.14296	1.04062	0.938272	0.835929	0.872537	0.909145	0.945753	0.982362	1.01897	1.05558	1.09219	1.12879	1.1654	1.20201	1.12821	1.05442	0.980619	0.906821	0.833024	0.759227	0.685429	0.611632	0.537835	0.464037	0.460235	0.456432	0.452629	0.448827	0.445024	0.441221	0.437419	0.433616	0.429814	0.426011	-5.24016	-10.9063	-16.5725	-22.2387	-27.9048	-33.571	-39.2372	-44.9034	-50.5695
-20.1384	-18.6105	-17.0826	-15.5547	-14.0268	-12.4988	-10.9709	-9.44304	-7.91513	-6.38723	-4.85932	-4.34558	-3.83183	-3.31809	-2.80434	-2.2906	-1.77685	-1.26311	-0.749365	-0.235621	0.278124	0.252009	0.225895	0.19978	0.173666	0.147551	0.121437	0.0953223	0.0692077	0.0430932	0.0169787	0.0743265	0.131674	0.189022	0.24637	0.303718	0.361066	0.418413	0.475761	0.533109	0.590457	0.59519	0.599924	0.604658	0.609391	0.614125	0.618858	0.623592	0.628325	0.633059
-0.80511	-0.78571	-0.766311	-0.746911	-0.727511	-0.708111	-0.688711	-0.669311	-0.649911	-0.630511	-0.611111	-0.385025	-0.158939	0.0671465	0.293232	0.519318	0.745404	0.97149	1.19758	1.42366	1.64975	1.54039	1.43102	1.32166	1.2123	1.10294	0.993575	0.884213	0.774851	0.665489	0.556127	0.560061	0.563995	0.567929	0.571862	0.575796	0.57973	0.583664	0.587598	0.591531	0.595465	0.647422	0.699378	0.751334	0.80329	0.855246	0.907203	0.959159	1.01112	1.06307
3.50699	3.10911	2.71122	2.31333	1.91545	1.51756	1.11967	0.721787	0.323901	-0.0739856	-0.471872	-0.488214	-0.504555	-0.520896	-0.537238	-0.553579	-0.569921	-0.586262	-0.602603	-0.618945	-0.635286	-0.418783	-0.20228	0.0142236	0.230727	0.44723	0.663734	0.880237	1.09674	1.31324	1.52975	1.39339	1.25704	1.12069	0.984339	0.847987	0.711635	0.575283	0.438931	0.302579	0.166227	0.317893	0.46956	0.621226	0.772892	0.924558	1.07622	1.22789	1.37956	1.53122
-8.44608	-8.11181	-7.77754	-7.44327	-7.109	-6.77473	-6.44046	-6.10619	-5.77192	-5.43765	-5.10339	-4.64219	-4.18099	-3.71979	-3.25859	-2.79739	-2.33619	-1.87499	-1.41379	-0.952596	-0.491397	-0.841473	-1.19155	-1.54163	-1.8917	-2.24178	-2.59186	-2.94193	-3.29201	-3.64209	-3.99216	-3.51146	-3.03076	-2.55006	-2.06937	-1.58867	-1.10797	-0.627269	-0.14657	0.334129	0.814828	0.868155	0.921481	0.974807	1.02813	1.08146	1.13479	1.18811	1.24144	1.29477
0.132309	0.125862	0.119414	0.112966	0.106518	0.10007	0.0936226	0.0871748	0.080727	0.0742793	0.0678315	0.0130739	-0.0416837	-0.0964413	-0.151199	-0.205956	-0.260714	-0.315472	-0.370229	-0.424987	-0.479744	-0.369406	-0.259067	-0.148728	-0.0383894	0.0719493	0.182288	0.292627	0.402966	0.513304	0.623643	0.807722	0.991801	1.17588	1.35996	1.54404	1.72812	1.9122	2.09627	2.28035	2.46443	2.41188	2.35933	2.30679	2.25424	2.20169	2.14914	2.09659	2.04404	1.99149
0.529209	0.609103	0.688996	0.76889	0.848783	0.928677	1.00857	1.08846	1.16836	1.24825	1.32814	1.14959	0.971043	0.792492	0.613942	0.435391	0.25684	0.0782893	-0.100261	-0.278812	-0.457363	-0.620306	-0.783249	-0.946192	-1.10913	-1.27208	-1.43502	-1.59796	-1.76091	-1.92385	-2.08679	-1.67883	-1.27086	-0.862893	-0.454926	-0.0469594	0.361007	0.768974	1.17694	1.58491	1.99287	2.2231	2.45332	2.68354	2.91377	3.14399	3.37421	3.60444	3.83466	4.06488
-1.46405	-1.26753	-1.07101	-0.874496	-0.677978	-0.481461	-0.284944	-0.0884268	0.10809	0.304608	0.501125	0.563208	0.625291	0.687375	0.749458	0.811541	0.873625	0.935708	0.997791	1.05987	1.12196	2.88949	4.65703	6.42456	8.19209	9.95963	11.7272	13.4947	15.2622	17.0298	18.7973	16.9953	15.1933	13.3913	11.5893	9.78735	7.98536	6.18337	4.38138	2.57939	0.777403	0.654924	0.532445	0.409966	0.287487	0.165008	0.0425293	-0.0799498	-0.202429	-0.324908
-0.611809	-0.623386	-0.634962	-0.646539	-0.658116	-0.669692	-0.681269	-0.692845	-0.704422	-0.715999	-0.727575	-0.536592	-0.345609	-0.154625	0.0363582	0.227342	0.418325	0.609308	0.800292	0.991275	1.18226	1.09554	1.00882	0.922106	0.835388	0.748671	0.661953	0.575235	0.488518	0.4018	0.315083	0.277116	0.239149	0.201183	0.163216	0.12525	0.087283	0.0493164	0.0113498	-0.0266168	-0.0645834	#NAME?	#NAME?	#NAME?	#NAME?	#NAME?	#NAME?	#NAME?	#NAME?	#NAME?
-3.68517	-3.36637	-3.04756	-2.72875	-2.40994	-2.09113	-1.77233	-1.45352	-1.13471	-0.815901	-0.497093	-1.09199	-1.68688	-2.28177	-2.87666	-3.47155	-4.06645	-4.66134	-5.25623	-5.85112	-6.44602	-5.54401	-4.64201	-3.74001	-2.838	-1.936	-1.034	-0.131993	0.770011	1.67201	2.57402	2.30273	2.03144	1.76016	1.48887	1.21758	0.946294	0.675006	0.403719	0.132431	-0.138856	-0.0383256	0.0622047	0.162735	0.263265	0.363796	0.464326	0.564856	0.665387	0.765917
-0.550013	-0.490894	-0.431775	-0.372656	-0.313537	-0.254418	-0.195299	-0.13618	-0.0770606	-0.0179415	0.0411775	0.117088	0.192998	0.268908	0.344818	0.420728	0.496638	0.572549	0.648459	0.724369	0.800279	0.689772	0.579264	0.468757	0.358249	0.247742	0.137234	0.0267266	-0.0837809	-0.194288	-0.304796	-0.288504	-0.272212	-0.25592	-0.239628	-0.223335	-0.207043	-0.190751	-0.174459	-0.158167	-0.141875	0.0253863	0.192648	0.359909	0.52717	0.694432	0.861693	1.02895	1.19622	1.36348
-0.776806	-0.907249	-1.03769	-1.16814	-1.29858	-1.42902	-1.55947	-1.68991	-1.82035	-1.95079	-2.08124	-1.81221	-1.54319	-1.27416	-1.00514	-0.73611	-0.467084	-0.198059	0.070967	0.339993	0.609018	0.447177	0.285335	0.123494	-0.0383481	-0.20019	-0.362031	-0.523873	-0.685714	-0.847556	-1.0094	-0.918097	-0.826797	-0.735496	-0.644196	-0.552896	-0.461595	-0.370295	-0.278994	-0.187694	-0.0963936	0.271911	0.640216	1.00852	1.37683	1.74513	2.11343	2.48174	2.85004	3.21835
0.357505	0.352047	0.346589	0.341132	0.335674	0.330216	0.324758	0.319301	0.313843	0.308385	0.302927	0.0839917	-0.134944	-0.353879	-0.572815	-0.791751	-1.01069	-1.22962	-1.44856	-1.66749	-1.88643	-1.85815	-1.82987	-1.80159	-1.77331	-1.74503	-1.71675	-1.68847	-1.66019	-1.63192	-1.60364	-1.43778	-1.27193	-1.10608	-0.940226	-0.774374	-0.608522	-0.442669	-0.276817	-0.110965	0.0548878	0.089629	0.12437	0.159111	0.193853	0.228594	0.263335	0.298076	0.332818	0.367559
0.391537	0.537734	0.683931	0.830128	0.976326	1.12252	1.26872	1.41492	1.56111	1.70731	1.85351	1.62681	1.40012	1.17342	0.946725	0.72003	0.493334	0.266638	0.0399424	-0.186753	-0.413449	-0.434023	-0.454598	-0.475172	-0.495746	-0.516321	-0.536895	-0.557469	-0.578044	-0.598618	-0.619192	-0.580759	-0.542327	-0.503894	-0.465461	-0.427029	-0.388596	-0.350163	-0.311731	-0.273298	-0.234866	0.382238	0.999342	1.61645	2.23355	2.85065	3.46776	4.08486	4.70196	5.31907
-0.425258	0.0936565	0.612571	1.13148	1.6504	2.16931	2.68823	3.20714	3.72605	4.24497	4.76388	4.35216	3.94044	3.52871	3.11699	2.70526	2.29354	1.88182	1.47009	1.05837	0.646646	0.536889	0.427131	0.317373	0.207615	0.0978575	-0.0119003	-0.121658	-0.231416	-0.341174	-0.450931	-0.39532	-0.339709	-0.284098	-0.228486	-0.172875	-0.117264	-0.0616526	-0.00604135	0.0495699	0.105181	0.225264	0.345348	0.465431	0.585514	0.705598	0.825681	0.945764	1.06585	1.18593
4.52915	3.249	1.96885	0.688709	-0.591436	-1.87158	-3.15173	-4.43187	-5.71202	-6.99216	-8.27231	-7.67265	-7.07299	-6.47334	-5.87368	-5.27403	-4.67437	-4.07471	-3.47506	-2.8754	-2.27574	-2.20031	-2.12489	-2.04946	-1.97403	-1.8986	-1.82317	-1.74774	-1.67232	-1.59689	-1.52146	-1.32827	-1.13508	-0.941884	-0.748693	-0.555501	-0.362309	-0.169117	0.0240746	0.217266	0.410458	0.680441	0.950423	1.22041	1.49039	1.76037	2.03035	2.30034	2.57032	2.8403
-0.142756	-0.0238662	0.0950235	0.213913	0.332803	0.451693	0.570582	0.689472	0.808362	0.927252	1.04614	1.24031	1.43447	1.62863	1.8228	2.01696	2.21113	2.40529	2.59945	2.79362	2.98778	2.71562	2.44347	2.17131	1.89915	1.62699	1.35484	1.08268	0.810522	0.538365	0.266207	0.278477	0.290748	0.303018	0.315288	0.327558	0.339828	0.352098	0.364368	0.376638	0.388908	1.02706	1.66521	2.30335	2.9415	3.57965	4.2178	4.85595	5.4941	6.13225
-0.141023	-0.107583	-0.0741435	-0.0407037	-0.00726397	0.0261758	0.0596156	0.0930553	0.126495	0.159935	0.193375	0.308057	0.42274	0.537423	0.652105	0.766788	0.881471	0.996153	1.11084	1.22552	1.3402	1.18176	1.02332	0.864874	0.706432	0.54799	0.389547	0.231105	0.0726623	-0.0857801	-0.244222	-0.142895	-0.0415666	0.0597614	0.161089	0.262417	0.363745	0.465073	0.566401	0.667729	0.769057	0.779321	0.789585	0.79985	0.810114	0.820378	0.830642	0.840906	0.851171	0.861435
-0.478036	-0.434181	-0.390327	-0.346472	-0.302617	-0.258762	-0.214908	-0.171053	-0.127198	-0.0833434	-0.0394887	-0.0261688	-0.012849	0.000470821	0.0137907	0.0271105	0.0404303	0.0537501	0.06707	0.0803898	0.0937096	-0.512698	-1.11911	-1.72551	-2.33192	-2.93833	-3.54474	-4.15115	-4.75756	-5.36396	-5.97037	-5.32208	-4.67378	-4.02549	-3.37719	-2.72889	-2.0806	-1.4323	-0.784008	-0.135713	0.512583	0.0832235	-0.346135	-0.775494	-1.20485	-1.63421	-2.06357	-2.49293	-2.92229	-3.35165
0.808079	0.758847	0.709614	0.660382	0.611149	0.561917	0.512684	0.463452	0.414219	0.364987	0.315754	0.165912	0.0160697	-0.133773	-0.283615	-0.433457	-0.5833	-0.733142	-0.882984	-1.03283	-1.18267	-1.91559	-2.64851	-3.38143	-4.11435	-4.84727	-5.58019	-6.31311	-7.04603	-7.77894	-8.51186	-7.52958	-6.5473	-5.56502	-4.58274	-3.60046	-2.61818	-1.63589	-0.653612	0.328669	1.31095	1.17275	1.03454	0.896337	0.758132	0.619927	0.481722	0.343518	0.205313	0.0671084
2.53071	2.37361	2.2165	2.05939	1.90229	1.74518	1.58807	1.43096	1.27386	1.11675	0.959643	0.959761	0.959878	0.959996	0.960114	0.960232	0.960349	0.960467	0.960585	0.960703	0.960821	0.958887	0.956953	0.955019	0.953085	0.951151	0.949218	0.947284	0.94535	0.943416	0.941482	0.756625	0.571769	0.386912	0.202055	0.0171984	-0.167658	-0.352515	-0.537372	-0.722229	-0.907085	-0.444422	0.0182412	0.480904	0.943568	1.40623	1.86889	2.33156	2.79422	3.25688
-1.5228	-1.24937	-0.975944	-0.702516	-0.429089	-0.155661	0.117767	0.391194	0.664622	0.93805	1.21148	1.06206	0.912633	0.76321	0.613788	0.464365	0.314943	0.16552	0.016098	-0.133324	-0.282747	-0.237279	-0.19181	-0.146342	-0.100874	-0.0554056	-0.00993731	0.035531	0.0809992	0.126468	0.171936	0.159331	0.146727	0.134122	0.121518	0.108914	0.0963091	0.0837047	0.0711002	0.0584958	0.0458914	6.2793e-05	-0.0457658	-0.0915943	-0.137423	-0.183251	-0.22908	-0.274909	-0.320737	-0.366566
3.61623	3.50297	3.3897	3.27643	3.16317	3.0499	2.93664	2.82337	2.71011	2.59684	2.48358	2.21757	1.95157	1.68557	1.41957	1.15357	0.887564	0.621562	0.35556	0.0895576	-0.176444	-0.130613	-0.0847813	-0.0389497	0.00688184	0.0527134	0.098545	0.144377	0.190208	0.23604	0.281871	0.327964	0.374058	0.420151	0.466244	0.512337	0.55843	0.604524	0.650617	0.69671	0.742803	-0.0890922	-0.920988	-1.75288	-2.58478	-3.41667	-4.24857	-5.08047	-5.91236	-6.74426
36.1967	32.6465	29.0963	25.5461	21.9959	18.4457	14.8955	11.3453	7.79507	4.24487	0.694664	0.935765	1.17687	1.41797	1.65907	1.90017	2.14127	2.38237	2.62347	2.86457	3.10567	2.75101	2.39634	2.04168	1.68701	1.33234	0.977678	0.623013	0.268347	-0.0863187	-0.440984	-0.278248	-0.115512	0.0472243	0.209961	0.372697	0.535433	0.698169	0.860905	1.02364	1.18638	1.18437	1.18236	1.18035	1.17834	1.17633	1.17432	1.17231	1.1703	1.16829
5.38574	#NAME?	#NAME?	#NAME?	#NAME?	#NAME?	#NAME?	#NAME?	#NAME?	#NAME?	#NAME?	#NAME?	#NAME?	#NAME?	#NAME?	#NAME?	#NAME?	#NAME?	#NAME?	#NAME?	1.31546	1.14153	0.967605	0.793675	0.619746	0.445816	0.271887	0.0979572	-0.0759724	-0.249902	-0.423832	-0.292298	-0.160764	-0.0292308	0.102303	0.233836	0.36537	0.496903	0.628437	0.759971	0.891504	0.904238	0.916973	0.929707	0.942441	0.955175	0.967909	0.980644	0.993378	1.00611
-1.36466	-0.506375	0.351907	1.21019	2.06847	2.92675	3.78504	4.64332	5.5016	6.35988	7.21816	6.7768	6.33543	5.89406	5.45269	5.01132	4.56995	4.12859	3.68722	3.24585	2.80448	2.48193	2.15938	1.83683	1.51428	1.19173	0.869177	0.546627	0.224076	-0.0984749	-0.421026	-0.123248	0.174531	0.472309	0.770087	1.06786	1.36564	1.66342	1.9612	2.25898	2.55676	2.39152	2.22628	2.06104	1.89579	1.73055	1.56531	1.40007	1.23483	1.06959
0.402262	0.666633	0.931004	1.19537	1.45975	1.72412	1.98849	2.25286	2.51723	2.7816	3.04597	2.66564	2.28532	1.90499	1.52467	1.14434	0.764016	0.383691	0.00336547	-0.37696	-0.757286	-0.634555	-0.511824	-0.389093	-0.266362	-0.143631	-0.0209001	0.101831	0.224562	0.347293	0.470023	#NAME?	#NAME?	#NAME?	#NAME?	#NAME?	#NAME?	#NAME?	#NAME?	#NAME?	#NAME?	#NAME?	#NAME?	#NAME?	#NAME?	#NAME?	#NAME?	#NAME?	#NAME?	#NAME?
0.429387	0.49564	0.561894	0.628147	0.694401	0.760654	0.826907	0.893161	0.959414	1.02567	1.09192	1.12688	1.16184	1.1968	1.23176	1.26672	1.30168	1.33664	1.3716	1.40656	1.44152	1.38041	1.31929	1.25818	1.19707	1.13596	1.07485	1.01373	0.952622	0.89151	0.830398	0.863137	0.895876	0.928615	0.961354	0.994094	1.02683	1.05957	1.09231	1.12505	1.15779	1.07501	0.992237	0.909461	0.826684	0.743908	0.661132	0.578356	0.49558	0.412803
-1.33913	-1.20717	-1.07522	-0.943261	-0.811305	-0.679349	-0.547393	-0.415437	-0.283481	-0.151525	-0.0195688	-0.0786166	-0.137664	-0.196712	-0.25576	-0.314807	-0.373855	-0.432903	-0.491951	-0.550998	-0.610046	-0.436677	-0.263308	-0.0899391	0.08343	0.256799	0.430168	0.603537	0.776906	0.950275	1.12364	1.14331	1.16298	1.18266	1.20233	1.222	1.24167	1.26134	1.28101	1.30068	1.32035	1.79083	2.26131	2.73179	3.20227	3.67275	4.14323	4.61372	5.0842	5.55468
2.61852	2.31416	2.0098	1.70544	1.40108	1.09673	0.792367	0.488009	0.183651	-0.120707	-0.425065	-0.328349	-0.231633	-0.134918	-0.0382019	0.0585139	0.15523	0.251945	0.348661	0.445377	0.542093	0.570079	0.598065	0.626051	0.654037	0.682024	0.71001	0.737996	0.765982	0.793968	0.821955	0.828499	0.835044	0.841588	0.848133	0.854677	0.861222	0.867766	0.874311	0.880855	0.8874	0.941384	0.995368	1.04935	1.10334	1.15732	1.21131	1.26529	1.31927	1.37326
-7.34525	-6.18495	-5.02466	-3.86436	-2.70407	-1.54377	-0.383477	0.776818	1.93711	3.09741	4.2577	3.84388	3.43006	3.01623	2.60241	2.18859	1.77476	1.36094	0.947118	0.533295	0.119472	0.217029	0.314586	0.412143	0.5097	0.607257	0.704814	0.802371	0.899928	0.997485	1.09504	1.07715	1.05926	1.04137	1.02348	1.00558	0.987692	0.9698	0.951909	0.934017	0.916125	0.935833	0.955541	0.975249	0.994957	1.01466	1.03437	1.05408	1.07379	1.0935
-5.61443	-5.54021	-5.46598	-5.39176	-5.31753	-5.24331	-5.16908	-5.09485	-5.02063	-4.9464	-4.87218	-4.55599	-4.23979	-3.9236	-3.60741	-3.29122	-2.97503	-2.65884	-2.34265	-2.02645	-1.71026	-0.419437	0.871388	2.16221	3.45304	4.74386	6.03469	7.32552	8.61634	9.90717	11.198	10.2782	9.35833	8.4385	7.51867	6.59883	5.679	4.75917	3.83934	2.91951	1.99968	1.87842	1.75717	1.63592	1.51466	1.39341	1.27215	1.1509	1.02965	0.908393
Inf	Inf	Inf	Inf	Inf	Inf	Inf	Inf	Inf	Inf	0.283754	0.157674	0.0315949	-0.0944844	-0.220564	-0.346643	-0.472723	-0.598802	-0.724881	-0.850961	-0.97704	-0.614207	-0.251374	0.111458	0.474291	0.837124	1.19996	1.56279	1.92562	2.28846	2.65129	2.97842	3.30554	3.63267	3.9598	4.28693	4.61405	4.94118	5.26831	5.59544	5.92257	7.03727	8.15196	9.26666	10.3814	11.4961	12.6108	13.7255	14.8402	15.9549
Inf	Inf	Inf	Inf	Inf	Inf	Inf	Inf	Inf	Inf	0.368157	0.214841	0.0615242	-0.0917922	-0.245109	-0.398425	-0.551741	-0.705058	-0.858374	-1.01169	-1.16501	-0.83434	-0.503672	-0.173005	0.157662	0.48833	0.818997	1.14966	1.48033	1.811	2.14167	1.61111	1.08055	0.549992	0.0194334	-0.511125	-1.04168	-1.57224	-2.1028	-2.63336	-3.16392	-2.82249	-2.48106	-2.13963	-1.7982	-1.45677	-1.11534	-0.773908	-0.432479	-0.091049
-1.14199	-0.959099	-0.776207	-0.593316	-0.410424	-0.227532	-0.0446405	0.138251	0.321143	0.504035	0.686926	-0.166847	-1.02062	-1.87439	-2.72817	-3.58194	-4.43571	-5.28948	-6.14326	-6.99703	-7.8508	-6.98149	-6.11217	-5.24286	-4.37354	-3.50423	-2.63491	-1.76559	-0.896279	-0.0269639	0.842352	0.777279	0.712207	0.647134	0.582062	0.516989	0.451917	0.386845	0.321772	0.2567	0.191627	0.270324	0.34902	0.427717	0.506413	0.58511	0.663806	0.742503	0.8212	0.899896
1.26128	1.2791	1.29692	1.31474	1.33256	1.35038	1.3682	1.38602	1.40384	1.42166	1.43948	1.33842	1.23735	1.13629	1.03523	0.934164	0.833101	0.732037	0.630974	0.529911	0.428847	0.443128	0.457409	0.471689	0.48597	0.50025	0.514531	0.528812	0.543092	0.557373	0.571654	0.70232	0.832987	0.963654	1.09432	1.22499	1.35565	1.48632	1.61699	1.74765	1.87832	1.72897	1.57962	1.43027	1.28092	1.13157	0.982216	0.832866	0.683515	0.534164
3.92373	1.27946	-1.36481	-4.00908	-6.65335	-9.29762	-11.9419	-14.5862	-17.2304	-19.8747	-22.519	-20.1438	-17.7686	-15.3934	-13.0182	-10.643	-8.26786	-5.89267	-3.51749	-1.1423	1.23288	1.05733	0.881781	0.706229	0.530678	0.355126	0.179574	0.00402251	-0.171529	-0.347081	-0.522633	0.123155	0.768942	1.41473	2.06052	2.7063	3.35209	3.99788	4.64367	5.28945	5.93524	4.8331	3.73096	2.62882	1.52668	0.424545	-0.677594	-1.77973	-2.88187	-3.98401
1.30685	1.27594	1.24502	1.2141	1.18318	1.15226	1.12134	1.09042	1.0595	1.02859	0.997667	0.860867	0.724068	0.587268	0.450468	0.313669	0.176869	0.0400695	-0.0967301	-0.23353	-0.370329	-0.295597	-0.220865	-0.146133	-0.0714007	0.00333146	0.0780636	0.152796	0.227528	0.30226	0.376992	0.240574	0.104156	-0.0322628	-0.168681	-0.305099	-0.441518	-0.577936	-0.714355	-0.850773	-0.987191	-1.36144	-1.73569	-2.10994	-2.48419	-2.85844	-3.23269	-3.60694	-3.98119	-4.35544
-0.54818	-0.493156	-0.438132	-0.383108	-0.328084	-0.273061	-0.218037	-0.163013	-0.107989	-0.0529652	0.00205865	-0.0606426	-0.123344	-0.186045	-0.248746	-0.311448	-0.374149	-0.43685	-0.499551	-0.562253	-0.624954	-0.436373	-0.247791	-0.0592101	0.129371	0.317953	0.506534	0.695115	0.883697	1.07228	1.26086	1.16101	1.06116	0.961315	0.861467	0.761619	0.661771	0.561923	0.462075	0.362227	0.262379	0.10132	-0.0597396	-0.220799	-0.381858	-0.542917	-0.703977	-0.865036	-1.0261	-1.18715
1.39578	1.27933	1.16287	1.04642	0.929962	0.813507	0.697052	0.580597	0.464142	0.347687	0.231233	0.0476202	-0.135992	-0.319604	-0.503217	-0.686829	-0.870442	-1.05405	-1.23767	-1.42128	-1.60489	-1.35499	-1.10508	-0.855176	-0.605272	-0.355367	-0.105462	0.144443	0.394348	0.644253	0.894158	0.816938	0.739719	0.6625	0.585281	0.508061	0.430842	0.353623	0.276403	0.199184	0.121965	0.00426989	-0.113425	-0.23112	-0.348815	-0.46651	-0.584205	-0.7019	-0.819595	-0.93729
0.136967	0.076199	0.0154309	-0.0453371	-0.106105	-0.166873	-0.227641	-0.288409	-0.349177	-0.409945	-0.470713	-0.324142	-0.177572	-0.0310006	0.11557	0.262141	0.408712	0.555283	0.701854	0.848425	0.994996	0.980367	0.965738	0.951109	0.93648	0.92185	0.907221	0.892592	0.877963	0.863334	0.848705	0.819659	0.790613	0.761567	0.732521	0.703475	0.67443	0.645384	0.616338	0.587292	0.558246	0.522656	0.487066	0.451476	0.415887	0.380297	0.344707	0.309117	0.273527	0.237938
0.955008	0.984021	1.01303	1.04205	1.07106	1.10007	1.12909	1.1581	1.18711	1.21613	1.24514	1.05108	0.857028	0.662972	0.468916	0.27486	0.0808039	-0.113252	-0.307308	-0.501364	-0.69542	-0.501245	-0.307069	-0.112894	0.0812811	0.275456	0.469632	0.663807	0.857982	1.05216	1.24633	1.03345	0.820563	0.607678	0.394793	0.181908	-0.0309764	-0.243861	-0.456746	-0.669631	-0.882516	-0.543759	-0.205002	0.133755	0.472512	0.811269	1.15003	1.48878	1.82754	2.1663
-0.15379	0.226761	0.607313	0.987864	1.36842	1.74897	2.12952	2.51007	2.89062	3.27117	3.65172	3.32986	3.00799	2.68613	2.36427	2.0424	1.72054	1.39867	1.07681	0.754945	0.433081	0.181189	-0.0707034	-0.322596	-0.574488	-0.82638	-1.07827	-1.33016	-1.58206	-1.83395	-2.08584	-2.37934	-2.67285	-2.96635	-3.25986	-3.55336	-3.84686	-4.14037	-4.43387	-4.72738	-5.02088	-4.28929	-3.55769	-2.8261	-2.0945	-1.36291	-0.631312	0.100283	0.831877	1.56347
1.16196	1.0959	1.02984	0.963779	0.89772	0.831661	0.765602	0.699543	0.633484	0.567425	0.501366	0.501029	0.500691	0.500353	0.500016	0.499678	0.49934	0.499003	0.498665	0.498327	0.49799	-0.259592	-1.01717	-1.77476	-2.53234	-3.28992	-4.0475	-4.80508	-5.56267	-6.32025	-7.07783	-6.40673	-5.73564	-5.06454	-4.39345	-3.72235	-3.05125	-2.38016	-1.70906	-1.03796	-0.366866	-0.305678	-0.244489	-0.1833	-0.122111	-0.0609228	0.000265923	0.0614546	0.122643	0.183832
3.28229	2.66331	2.04432	1.42534	0.806356	0.187372	-0.431611	-1.05059	-1.66958	-2.28856	-2.90754	-2.66418	-2.42081	-2.17745	-1.93408	-1.69072	-1.44735	-1.20399	-0.960622	-0.717256	-0.473891	-0.404351	-0.334811	-0.265272	-0.195732	-0.126192	-0.0566523	0.0128875	0.0824273	0.151967	0.221507	0.184609	0.147711	0.110814	0.0739161	0.0370184	0.000120701	-0.036777	-0.0736747	-0.110572	-0.14747	-0.654781	-1.16209	-1.6694	-2.17672	-2.68403	-3.19134	-3.69865	-4.20596	-4.71327
1.25351	0.992999	0.732491	0.471982	0.211474	-0.0490349	-0.309544	-0.570052	-0.830561	-1.09107	-1.35158	-2.0297	-2.70783	-3.38595	-4.06407	-4.7422	-5.42032	-6.09845	-6.77657	-7.4547	-8.13282	-7.36642	-6.60002	-5.83362	-5.06722	-4.30082	-3.53441	-2.76801	-2.00161	-1.23521	-0.468811	-0.700884	-0.932958	-1.16503	-1.3971	-1.62918	-1.86125	-2.09332	-2.3254	-2.55747	-2.78954	-2.37851	-1.96747	-1.55643	-1.1454	-0.73436	-0.323323	0.0877134	0.49875	0.909787
0.421872	0.402206	0.38254	0.362875	0.343209	0.323543	0.303877	0.284211	0.264545	0.24488	0.225214	0.207361	0.189509	0.171657	0.153804	0.135952	0.1181	0.100247	0.0823951	0.0645427	0.0466904	0.223407	0.400123	0.576839	0.753556	0.930272	1.10699	1.2837	1.46042	1.63714	1.81385	0.589124	-0.635605	-1.86033	-3.08506	-4.30979	-5.53452	-6.75925	-7.98398	-9.20871	-10.4334	-9.27982	-8.1262	-6.97257	-5.81895	-4.66533	-3.51171	-2.35809	-1.20446	-0.0508412
0.720039	0.594963	0.469886	0.344809	0.219732	0.0946557	-0.030421	-0.155498	-0.280574	-0.405651	-0.530728	-0.403274	-0.27582	-0.148366	-0.0209121	0.106542	0.233996	0.36145	0.488904	0.616357	0.743811	0.470046	0.19628	-0.0774855	-0.351251	-0.625017	-0.898782	-1.17255	-1.44631	-1.72008	-1.99384	-1.41366	-0.833476	-0.253291	0.326893	0.907078	1.48726	2.06745	2.64763	3.22782	3.808	3.36242	2.91684	2.47125	2.02567	1.58009	1.13451	0.688925	0.243343	-0.202239
1.8414	1.62361	1.40581	1.18802	0.97023	0.752439	0.534647	0.316855	0.0990638	-0.118728	-0.33652	-0.154978	0.0265631	0.208104	0.389646	0.571187	0.752729	0.93427	1.11581	1.29735	1.47889	1.41494	1.35099	1.28704	1.22309	1.15914	1.09519	1.03123	0.967284	0.903332	0.839381	0.639858	0.440335	0.240812	0.0412889	-0.158234	-0.357757	-0.55728	-0.756803	-0.956326	-1.15585	-1.06736	-0.978875	-0.890388	-0.801901	-0.713414	-0.624927	-0.53644	-0.447953	-0.359466
1.49418	1.36479	1.2354	1.10601	0.976619	0.847228	0.717838	0.588448	0.459058	0.329667	0.200277	1.74288	3.28548	4.82808	6.37068	7.91329	9.45589	10.9985	12.5411	14.0837	15.6263	12.6142	9.60204	6.58991	3.57778	0.565653	-2.44647	-5.4586	-8.47073	-11.4829	-14.495	-13.3316	-12.1682	-11.0047	-9.84133	-8.67791	-7.5145	-6.35108	-5.18766	-4.02425	-2.86083	-3.07105	-3.28126	-3.49148	-3.70169	-3.9119	-4.12212	-4.33233	-4.54255	-4.75276
2.0166	1.38577	0.754937	0.124104	-0.506728	-1.13756	-1.76839	-2.39922	-3.03006	-3.66089	-4.29172	-3.72105	-3.15039	-2.57972	-2.00906	-1.43839	-0.86773	-0.297065	0.2736	0.844265	1.41493	1.125	0.835069	0.545139	0.255209	-0.0347217	-0.324652	-0.614582	-0.904513	-1.19444	-1.48437	-1.48983	-1.49529	-1.50074	-1.5062	-1.51166	-1.51712	-1.52257	-1.52803	-1.53349	-1.53895	-1.4176	-1.29624	-1.17489	-1.05354	-0.932194	-0.810843	-0.689493	-0.568143	-0.446793
-43.1816	-38.8421	-34.5026	-30.1632	-25.8237	-21.4843	-17.1448	-12.8053	-8.46588	-4.12642	0.213044	0.318902	0.424759	0.530617	0.636475	0.742333	0.848191	0.954049	1.05991	1.16576	1.27162	1.12065	0.969678	0.818706	0.667733	0.516761	0.365789	0.214816	0.0638442	-0.0871281	-0.2381	-0.12409	-0.0100798	0.10393	0.217941	0.331951	0.445961	0.559972	0.673982	0.787992	0.902003	1.00236	1.10271	1.20306	1.30342	1.40377	1.50412	1.60448	1.70483	1.80518
-0.185078	-0.161373	-0.137667	-0.113961	-0.0902549	-0.066549	-0.0428432	-0.0191373	0.00456863	0.0282745	0.0519804	0.185732	0.319483	0.453235	0.586986	0.720738	0.85449	0.988241	1.12199	1.25574	1.3895	1.60937	1.82924	2.04911	2.26898	2.48885	2.70872	2.92859	3.14846	3.36833	3.5882	3.40568	3.22315	3.04063	2.85811	2.67559	2.49306	2.31054	2.12802	1.94549	1.76297	2.31162	2.86028	3.40893	3.95758	4.50624	5.05489	5.60354	6.1522	6.70085
-0.493205	-0.315429	-0.137654	0.040122	0.217898	0.395673	0.573449	0.751225	0.929001	1.10678	1.28455	1.31423	1.3439	1.37358	1.40326	1.43293	1.46261	1.49228	1.52196	1.55163	1.58131	1.55809	1.53488	1.51166	1.48844	1.46522	1.442	1.41879	1.39557	1.37235	1.34913	1.48803	1.62694	1.76584	1.90474	2.04364	2.18254	2.32144	2.46034	2.59924	2.73815	2.4025	2.06686	1.73122	1.39558	1.05994	0.724298	0.388657	0.0530162	-0.282625
-1.47281	-1.24518	-1.01754	-0.789911	-0.562279	-0.334646	-0.107014	0.120619	0.348251	0.575883	0.803516	0.857352	0.911189	0.965026	1.01886	1.0727	1.12654	1.18037	1.23421	1.28805	1.34188	1.30585	1.26982	1.23379	1.19775	1.16172	1.12569	1.08966	1.05362	1.01759	0.98156	0.889787	0.798014	0.706241	0.614468	0.522695	0.430922	0.339149	0.247376	0.155603	0.0638299	0.0746395	0.085449	0.0962586	0.107068	0.117878	0.128687	0.139497	0.150306	0.161116
-35.2968	-31.6554	-28.014	-24.3726	-20.7312	-17.0897	-13.4483	-9.8069	-6.16548	-2.52406	1.11736	0.39336	-0.330639	-1.05464	-1.77864	-2.50264	-3.22664	-3.95064	-4.67464	-5.39864	-6.12264	-5.59542	-5.06821	-4.541	-4.01378	-3.48657	-2.95936	-2.43215	-1.90493	-1.37772	-0.850507	-0.669388	-0.48827	-0.307152	-0.126033	0.055085	0.236203	0.417322	0.59844	0.779558	0.960677	0.476451	-0.00777453	-0.492	-0.976226	-1.46045	-1.94468	-2.4289	-2.91313	-3.39735
1.90343	1.6569	1.41037	1.16385	0.917323	0.670797	0.424271	0.177745	-0.068781	-0.315307	-0.561833	-0.560434	-0.559035	-0.557636	-0.556237	-0.554839	-0.55344	-0.552041	-0.550642	-0.549243	-0.547844	-0.611263	-0.674683	-0.738102	-0.801521	-0.86494	-0.928359	-0.991778	-1.0552	-1.11862	-1.18204	-1.05466	-0.927289	-0.799916	-0.672543	-0.54517	-0.417797	-0.290423	-0.16305	-0.0356771	0.0916961	0.227001	0.362306	0.497611	0.632917	0.768222	0.903527	1.03883	1.17414	1.30944
1.41699	1.2276	1.03821	0.848826	0.659439	0.470052	0.280665	0.0912779	-0.0981091	-0.287496	-0.476883	-0.33381	-0.190738	-0.0476652	0.0954075	0.23848	0.381553	0.524625	0.667698	0.810771	0.953843	0.797299	0.640754	0.484209	0.327665	0.17112	0.0145754	-0.141969	-0.298514	-0.455059	-0.611603	-0.642055	-0.672507	-0.702959	-0.733411	-0.763863	-0.794314	-0.824766	-0.855218	-0.88567	-0.916122	-1.43521	-1.9543	-2.47339	-2.99247	-3.51156	-4.03065	-4.54974	-5.06883	-5.58792
1.13851	1.20648	1.27444	1.3424	1.41037	1.47833	1.54629	1.61425	1.68222	1.75018	1.81814	1.60172	1.38529	1.16887	0.952444	0.736019	0.519594	0.303169	0.0867436	-0.129681	-0.346106	-0.317051	-0.287996	-0.258941	-0.229886	-0.200831	-0.171776	-0.142721	-0.113666	-0.0846112	-0.0555562	-0.179057	-0.302558	-0.426059	-0.54956	-0.673061	-0.796561	-0.920062	-1.04356	-1.16706	-1.29056	-1.66091	-2.03126	-2.40161	-2.77195	-3.1423	-3.51265	-3.88299	-4.25334	-4.62369
0.895347	0.891145	0.886943	0.882741	0.878539	0.874337	0.870135	0.865933	0.861731	0.857528	0.853326	Inf	Inf	Inf	Inf	Inf	Inf	Inf	Inf	Inf	Inf	Inf	Inf	Inf	Inf	Inf	Inf	Inf	Inf	Inf	Inf	0.497316	0.503481	0.509647	0.515812	0.521977	0.528143	0.534308	0.540473	0.546638	0.552804	0.30176	0.0507173	-0.200326	-0.451369	-0.702412	-0.953455	-1.2045	-1.45554	-1.70659
0.780304	0.762924	0.745545	0.728165	0.710785	0.693406	0.676026	0.658646	0.641267	0.623887	0.606508	0.239979	-0.126549	-0.493078	-0.859606	-1.22614	-1.59266	-1.95919	-2.32572	-2.69225	-3.05878	-2.656	-2.25323	-1.85045	-1.44768	-1.0449	-0.642128	-0.239353	0.163422	0.566197	0.968972	0.905153	0.841333	0.777514	0.713695	0.649875	0.586056	0.522237	0.458417	0.394598	0.330779	0.187541	0.0443024	-0.0989357	-0.242174	-0.385412	-0.52865	-0.671888	-0.815126	-0.958365
1.1255	0.976211	0.826921	0.677631	0.528342	0.379052	0.229762	0.0804725	-0.0688172	-0.218107	-0.367397	-0.312607	-0.257818	-0.203029	-0.14824	-0.0934503	-0.038661	0.0161282	0.0709175	0.125707	0.180496	0.421519	0.662541	0.903564	1.14459	1.38561	1.62663	1.86766	2.10868	2.3497	2.59072	2.24526	1.89979	1.55432	1.20886	0.863389	0.517922	0.172455	-0.173012	-0.518479	-0.863946	-0.70151	-0.539075	-0.37664	-0.214205	-0.0517695	0.110666	0.273101	0.435536	0.597971
-0.805542	-0.735172	-0.664803	-0.594434	-0.524065	-0.453696	-0.383327	-0.312958	-0.242589	-0.17222	-0.101851	1.74037	3.58258	5.4248	7.26702	9.10924	10.9515	12.7937	14.6359	16.4781	18.3203	15.6067	12.8931	10.1795	7.46586	4.75224	2.03862	-0.674998	-3.38862	-6.10223	-8.81585	-7.40329	-5.99074	-4.57818	-3.16562	-1.75306	-0.340503	1.07205	2.48461	3.89717	5.30973	4.80457	4.29941	3.79426	3.2891	2.78394	2.27878	1.77363	1.26847	0.76331
3.02127	2.65679	2.2923	1.92782	1.56333	1.19885	0.834364	0.469879	0.105394	-0.259091	-0.623576	-0.853756	-1.08394	-1.31412	-1.54429	-1.77447	-2.00465	-2.23483	-2.46501	-2.69519	-2.92537	-3.95987	-4.99437	-6.02887	-7.06337	-8.09787	-9.13238	-10.1669	-11.2014	-12.2359	-13.2704	-14.5799	-15.8894	-17.199	-18.5085	-19.818	-21.1275	-22.4371	-23.7466	-25.0561	-26.3656	-23.6094	-20.8531	-18.0969	-15.3406	-12.5844	-9.82814	-7.07189	-4.31564	-1.55939
1.36226	1.27628	1.19029	1.10431	1.01832	0.932338	0.846354	0.760369	0.674385	0.588401	0.502417	0.558877	0.615337	0.671798	0.728258	0.784719	0.841179	0.897639	0.9541	1.01056	1.06702	1.03754	1.00805	0.97857	0.949086	0.919602	0.890118	0.860635	0.831151	0.801667	0.772183	0.778874	0.785564	0.792254	0.798944	0.805634	0.812325	0.819015	0.825705	0.832395	0.839085	0.656182	0.473279	0.290376	0.107473	-0.07543	-0.258333	-0.441236	-0.624139	-0.807042
0.339767	0.301146	0.262524	0.223903	0.185281	0.14666	0.108038	0.0694164	0.0307948	-0.00782678	-0.0464484	0.00393181	0.054312	0.104692	0.155072	0.205452	0.255833	0.306213	0.356593	0.406973	0.457353	0.404817	0.352282	0.299746	0.24721	0.194674	0.142138	0.0896022	0.0370663	-0.0154696	-0.0680054	-0.0539363	-0.0398672	-0.0257981	-0.0117289	0.00234019	0.0164093	0.0304784	0.0445476	0.0586167	0.0726858	0.00860776	-0.0554703	-0.119548	-0.183626	-0.247704	-0.311783	-0.375861	-0.439939	-0.504017
2.23729	2.05806	1.87883	1.69961	1.52038	1.34115	1.16193	0.982699	0.803473	0.624246	0.44502	0.370619	0.296219	0.221819	0.147418	0.0730178	-0.00138258	-0.075783	-0.150183	-0.224584	-0.298984	-0.302215	-0.305445	-0.308676	-0.311907	-0.315137	-0.318368	-0.321599	-0.324829	-0.32806	-0.33129	-0.27146	-0.21163	-0.1518	-0.0919695	-0.0321392	0.0276911	0.0875213	0.147352	0.207182	0.267012	0.542605	0.818198	1.09379	1.36938	1.64498	1.92057	2.19616	2.47176	2.74735
6.23737	5.64103	5.0447	4.44836	3.85203	3.25569	2.65935	2.06302	1.46668	0.870346	0.27401	0.191291	0.108573	0.0258539	-0.0568648	-0.139583	-0.222302	-0.305021	-0.387739	-0.470458	-0.553177	-0.583172	-0.613167	-0.643162	-0.673157	-0.703152	-0.733147	-0.763142	-0.793137	-0.823132	-0.853127	-0.689086	-0.525045	-0.361005	-0.196964	-0.0329232	0.131118	0.295158	0.459199	0.62324	0.78728	1.90732	3.02735	4.14739	5.26743	6.38746	7.5075	8.62754	9.74758	10.8676
5.67148	5.22495	4.77842	4.33189	3.88536	3.43883	2.9923	2.54577	2.09924	1.65271	1.20618	1.05433	0.902472	0.750615	0.598759	0.446902	0.295046	0.143189	-0.00866755	-0.160524	-0.312381	-0.295838	-0.279295	-0.262752	-0.246209	-0.229666	-0.213124	-0.196581	-0.180038	-0.163495	-0.146952	-0.223332	-0.299713	-0.376093	-0.452473	-0.528853	-0.605233	-0.681614	-0.757994	-0.834374	-0.910754	-0.895051	-0.879348	-0.863644	-0.847941	-0.832238	-0.816535	-0.800831	-0.785128	-0.769425
0.494459	0.621463	0.748468	0.875472	1.00248	1.12948	1.25648	1.38349	1.51049	1.6375	1.7645	1.45433	1.14416	0.833996	0.523828	0.21366	-0.0965079	-0.406676	-0.716844	-1.02701	-1.33718	-1.17893	-1.02067	-0.862419	-0.704166	-0.545912	-0.387658	-0.229405	-0.0711511	0.0871026	0.245356	0.216622	0.187887	0.159153	0.130418	0.101684	0.0729491	0.0442146	0.01548	-0.0132545	-0.041989	-0.0083135	0.025362	0.0590376	0.0927131	0.126389	0.160064	0.19374	0.227415	0.261091
-0.134363	-0.166222	-0.198081	-0.22994	-0.261799	-0.293657	-0.325516	-0.357375	-0.389234	-0.421093	-0.452952	Inf	Inf	Inf	Inf	Inf	Inf	Inf	Inf	Inf	Inf	Inf	Inf	Inf	Inf	Inf	Inf	Inf	Inf	Inf	Inf	0.607868	0.562165	0.516461	0.470758	0.425055	0.379352	0.333649	0.287946	0.242243	0.19654	0.397112	0.597683	0.798255	0.998826	1.1994	1.39997	1.60054	1.80111	2.00168
-0.0150184	0.0656779	0.146374	0.22707	0.307767	0.388463	0.469159	0.549856	0.630552	0.711248	0.791944	0.712263	0.632582	0.552901	0.47322	0.39354	0.313859	0.234178	0.154497	0.0748157	-0.00486524	0.272968	0.550801	0.828634	1.10647	1.3843	1.66213	1.93997	2.2178	2.49563	2.77347	1.92561	1.07775	0.229886	-0.617974	-1.46583	-2.31369	-3.16155	-4.00941	-4.85727	-5.70513	-5.36372	-5.02231	-4.68089	-4.33948	-3.99806	-3.65665	-3.31524	-2.97382	-2.63241
0.480084	0.872419	1.26475	1.65709	2.04942	2.44176	2.83409	3.22643	3.61876	4.0111	4.40343	4.14016	3.87689	3.61361	3.35034	3.08707	2.82379	2.56052	2.29725	2.03397	1.7707	1.41594	1.06119	0.706427	0.351669	-0.0030898	-0.357848	-0.712606	-1.06736	-1.42212	-1.77688	-1.11255	-0.448215	0.216118	0.880451	1.54478	2.20912	2.87345	3.53778	4.20212	4.86645	4.36526	3.86407	3.36287	2.86168	2.36049	1.8593	1.35811	0.856917	0.355725
-1.37878	-1.21097	-1.04317	-0.875364	-0.70756	-0.539756	-0.371951	-0.204147	-0.0363428	0.131461	0.299266	0.18611	0.0729551	-0.0402003	-0.153356	-0.266511	-0.379666	-0.492822	-0.605977	-0.719132	-0.832288	-0.992674	-1.15306	-1.31345	-1.47383	-1.63422	-1.7946	-1.95499	-2.11538	-2.27576	-2.43615	-1.69382	-0.951483	-0.209151	0.533182	1.27551	2.01785	2.76018	3.50251	4.24484	4.98718	4.62863	4.27008	3.91153	3.55299	3.19444	2.83589	2.47734	2.1188	1.76025
0.968385	0.873152	0.777918	0.682685	0.587451	0.492218	0.396984	0.301751	0.206517	0.111284	0.0160504	0.0190733	0.0220963	0.0251192	0.0281422	0.0311652	0.0341881	0.0372111	0.0402341	0.043257	0.04628	0.182464	0.318648	0.454832	0.591016	0.727201	0.863385	0.999569	1.13575	1.27194	1.40812	2.65679	3.90546	5.15413	6.4028	7.65147	8.90014	10.1488	11.3975	12.6462	13.8948	12.555	11.2151	9.87523	8.53536	7.1955	5.85563	4.51577	3.1759	1.83604
0.768258	0.735428	0.702599	0.66977	0.636941	0.604111	0.571282	0.538453	0.505624	0.472794	0.439965	0.368346	0.296727	0.225108	0.153489	0.0818697	0.0102506	-0.0613685	-0.132988	-0.204607	-0.276226	-0.136516	0.00319469	0.142905	0.282615	0.422325	0.562036	0.701746	0.841456	0.981166	1.12088	0.95123	0.781583	0.611936	0.442289	0.272641	0.102994	-0.0666526	-0.2363	-0.405947	-0.575594	-0.420807	-0.266021	-0.111234	0.043552	0.198338	0.353125	0.507911	0.662698	0.817484
0.427013	0.389307	0.351601	0.313895	0.276188	0.238482	0.200776	0.16307	0.125364	0.0876574	0.0499512	0.578907	1.10786	1.63682	2.16577	2.69473	3.22368	3.75264	4.28159	4.81055	5.3395	4.6945	4.04949	3.40448	2.75947	2.11446	1.46945	0.824442	0.179433	-0.465576	-1.11058	-1.03391	-0.95723	-0.880552	-0.803875	-0.727197	-0.650519	-0.573842	-0.497164	-0.420487	-0.343809	-0.326253	-0.308697	-0.291141	-0.273585	-0.256029	-0.238473	-0.220917	-0.203362	-0.185806
4.80165	4.49461	4.18756	3.88052	3.57348	3.26644	2.9594	2.65235	2.34531	2.03827	1.73123	1.62704	1.52285	1.41866	1.31448	1.21029	1.1061	1.00191	0.897723	0.793535	0.689347	1.07008	1.45081	1.83154	2.21227	2.593	2.97373	3.35447	3.7352	4.11593	4.49666	4.1664	3.83615	3.50589	3.17564	2.84538	2.51513	2.18488	1.85462	1.52437	1.19411	1.50025	1.80639	2.11253	2.41868	2.72482	3.03096	3.3371	3.64324	3.94938
0.957986	0.954436	0.950885	0.947335	0.943784	0.940234	0.936683	0.933133	0.929583	0.926032	0.922482	0.744521	0.56656	0.388599	0.210638	0.0326777	-0.145283	-0.323244	-0.501205	-0.679166	-0.857126	-0.853258	-0.84939	-0.845522	-0.841654	-0.837786	-0.833918	-0.83005	-0.826182	-0.822314	-0.818446	-0.807742	-0.797037	-0.786333	-0.775629	-0.764924	-0.75422	-0.743516	-0.732811	-0.722107	-0.711403	-0.344352	0.0226989	0.38975	0.756801	1.12385	1.4909	1.85795	2.225	2.59205
1.41016	1.15725	0.904339	0.65143	0.398521	0.145612	-0.107297	-0.360206	-0.613115	-0.866024	-1.11893	-0.790493	-0.462053	-0.133613	0.194826	0.523266	0.851706	1.18015	1.50859	1.83702	2.16546	2.06892	1.97238	1.87583	1.77929	1.68274	1.5862	1.48966	1.39311	1.29657	1.20002	1.04589	0.891748	0.73761	0.583472	0.429334	0.275196	0.121058	-0.03308	-0.187218	-0.341356	-0.27346	-0.205564	-0.137668	-0.0697725	-0.00187664	0.0660192	0.133915	0.201811	0.269707
1.6168	1.59064	1.56448	1.53832	1.51216	1.486	1.45984	1.43368	1.40752	1.38136	1.3552	1.54465	1.7341	1.92354	2.11299	2.30244	2.49189	2.68134	2.87079	3.06024	3.24968	3.0176	2.78551	2.55342	2.32133	2.08925	1.85716	1.62507	1.39298	1.1609	0.928808	1.1307	1.33259	1.53448	1.73636	1.93825	2.14014	2.34203	2.54392	2.74581	2.9477	3.00009	3.05248	3.10487	3.15726	3.20965	3.26204	3.31443	3.36682	3.41921
1.40712	1.49642	1.58572	1.67502	1.76432	1.85363	1.94293	2.03223	2.12153	2.21083	2.30013	2.14492	1.98971	1.83451	1.6793	1.52409	1.36888	1.21368	1.05847	0.903262	0.748055	0.677069	0.606084	0.535099	0.464114	0.393128	0.322143	0.251158	0.180172	0.109187	0.0382019	0.017845	-0.00251196	-0.0228689	-0.0432258	-0.0635827	-0.0839397	-0.104297	-0.124654	-0.14501	-0.165367	0.322534	0.810436	1.29834	1.78624	2.27414	2.76204	3.24995	3.73785	4.22575
0.744335	0.879148	1.01396	1.14877	1.28358	1.4184	1.55321	1.68802	1.82283	1.95764	2.09246	1.95918	1.82591	1.69263	1.55936	1.42609	1.29281	1.15954	1.02626	0.892988	0.759713	0.679012	0.598311	0.51761	0.436909	0.356208	0.275507	0.194806	0.114105	0.0334041	-0.0472969	0.0817845	0.210866	0.339948	0.469029	0.59811	0.727192	0.856273	0.985355	1.11444	1.24352	1.0448	0.846083	0.647365	0.448647	0.24993	0.0512121	-0.147506	-0.346223	-0.544941
-1.52247	-1.27258	-1.02269	-0.772805	-0.522915	-0.273025	-0.0231354	0.226754	0.476644	0.726534	0.976424	0.900532	0.824639	0.748747	0.672855	0.596962	0.52107	0.445178	0.369286	0.293393	0.217501	0.0592767	-0.0989476	-0.257172	-0.415396	-0.573621	-0.731845	-0.890069	-1.04829	-1.20652	-1.36474	-1.12855	-0.892365	-0.656176	-0.419987	-0.183798	0.0523905	0.288579	0.524768	0.760957	0.997146	0.943033	0.88892	0.834807	0.780694	0.726581	0.672469	0.618356	0.564243	0.51013
-0.114741	-0.11028	-0.10582	-0.101359	-0.0968978	-0.0924369	-0.0879761	-0.0835152	-0.0790543	-0.0745934	-0.0701325	-2.63037	-5.1906	-7.75083	-10.3111	-12.8713	-15.4315	-17.9918	-20.552	-23.1122	-25.6725	-23.1698	-20.6671	-18.1644	-15.6617	-13.1591	-10.6564	-8.15371	-5.65103	-3.14835	-0.645675	-0.519279	-0.392884	-0.266488	-0.140093	-0.0136973	0.112698	0.239094	0.365489	0.491885	0.61828	0.63982	0.661359	0.682898	0.704437	0.725977	0.747516	0.769055	0.790594	0.812133
3.14285	3.72533	4.30782	4.89031	5.4728	6.05529	6.63778	7.22026	7.80275	8.38524	8.96773	7.90596	6.84418	5.78241	4.72064	3.65887	2.59709	1.53532	0.47355	-0.588223	-1.65	-1.47651	-1.30303	-1.12955	-0.956067	-0.782585	-0.609103	-0.435621	-0.262139	-0.0886566	0.0848255	0.121493	0.15816	0.194828	0.231495	0.268163	0.30483	0.341497	0.378165	0.414832	0.4515	0.508698	0.565897	0.623096	0.680294	0.737493	0.794691	0.85189	0.909089	0.966287
-1.11027	-0.889068	-0.667867	-0.446665	-0.225464	-0.00426241	0.216939	0.43814	0.659342	0.880543	1.10174	2.13072	3.1597	4.18868	5.21765	6.24663	7.27561	8.30459	9.33356	10.3625	11.3915	9.65089	7.91027	6.16965	4.42902	2.6884	0.947773	-0.792851	-2.53348	-4.2741	-6.01472	-5.58472	-5.15473	-4.72473	-4.29473	-3.86473	-3.43473	-3.00473	-2.57473	-2.14473	-1.71473	-1.47984	-1.24496	-1.01007	-0.775181	-0.540293	-0.305405	-0.070517	0.164371	0.399259
-2.48126	-2.14489	-1.80851	-1.47213	-1.13575	-0.799367	-0.462988	-0.126608	0.209771	0.546151	0.88253	1.29981	1.71709	2.13437	2.55165	2.96894	3.38622	3.8035	4.22078	4.63806	5.05534	4.68954	4.32373	3.95793	3.59212	3.22632	2.86051	2.49471	2.12891	1.7631	1.3973	-0.547835	-2.49297	-4.4381	-6.38323	-8.32836	-10.2735	-12.2186	-14.1638	-16.1089	-18.054	-16.1623	-14.2705	-12.3788	-10.487	-8.5953	-6.70356	-4.81182	-2.92007	-1.02833
-2.71627	#NAME?	#NAME?	#NAME?	#NAME?	#NAME?	#NAME?	#NAME?	#NAME?	#NAME?	#NAME?	#NAME?	#NAME?	#NAME?	#NAME?	#NAME?	#NAME?	#NAME?	#NAME?	#NAME?	0.415553	0.531986	0.648419	0.764852	0.881285	0.997718	1.11415	1.23058	1.34702	1.46345	1.57988	1.24183	0.903777	0.565724	0.227671	-0.110382	-0.448435	-0.786488	-1.12454	-1.46259	-1.80065	-1.55325	-1.30585	-1.05845	-0.811047	-0.563648	-0.316248	-0.0688481	0.178552	0.425951
-1.19449	-0.952389	-0.710293	-0.468196	-0.2261	0.0159969	0.258093	0.50019	0.742286	0.984383	1.22648	1.19236	1.15823	1.12411	1.08999	1.05587	1.02174	0.987622	0.9535	0.919377	0.885255	0.931805	0.978355	1.0249	1.07145	1.118	1.16455	1.2111	1.25765	1.3042	1.35075	1.42221	1.49366	1.56512	1.63658	1.70803	1.77949	1.85094	1.9224	1.99385	2.06531	2.07931	2.09331	2.10732	2.12132	2.13532	2.14932	2.16333	2.17733	2.19133
-3.45775	-3.09927	-2.74079	-2.3823	-2.02382	-1.66534	-1.30686	-0.948374	-0.589891	-0.231408	0.127074	0.190249	0.253424	0.316599	0.379774	0.442949	0.506123	0.569298	0.632473	0.695648	0.758823	0.700562	0.642302	0.584041	0.525781	0.46752	0.40926	0.350999	0.292739	0.234478	0.176218	0.0435676	-0.0890825	-0.221733	-0.354383	-0.487033	-0.619683	-0.752333	-0.884983	-1.01763	-1.15028	-0.978601	-0.806919	-0.635237	-0.463554	-0.291872	-0.12019	0.0514926	0.223175	0.394857
-16.9825	-15.3275	-13.6726	-12.0176	-10.3627	-8.70777	-7.05283	-5.39789	-3.74295	-2.08801	-0.433068	#NAME?	#NAME?	#NAME?	#NAME?	#NAME?	#NAME?	#NAME?	#NAME?	#NAME?	#NAME?	#NAME?	#NAME?	#NAME?	#NAME?	#NAME?	#NAME?	#NAME?	#NAME?	#NAME?	#NAME?	-0.646891	-0.584175	-0.52146	-0.458744	-0.396028	-0.333313	-0.270597	-0.207882	-0.145166	-0.0824508	-0.157459	-0.232467	-0.307474	-0.382482	-0.45749	-0.532498	-0.607506	-0.682514	-0.757521
-8.51375	-7.7078	-6.90184	-6.09589	-5.28994	-4.48399	-3.67803	-2.87208	-2.06613	-1.26017	-0.454219	-0.305774	-0.157329	-0.0088838	0.139561	0.288006	0.436451	0.584896	0.733341	0.881786	1.03023	0.813542	0.596852	0.380162	0.163473	-0.0532171	-0.269907	-0.486596	-0.703286	-0.919976	-1.13667	-1.02534	-0.914019	-0.802696	-0.691372	-0.580049	-0.468726	-0.357403	-0.246079	-0.134756	-0.0234328	-0.0851113	-0.14679	-0.208468	-0.270147	-0.331825	-0.393504	-0.455183	-0.516861	-0.57854
-15.9543	-14.3298	-12.7054	-11.081	-9.45655	-7.83212	-6.2077	-4.58327	-2.95884	-1.33441	0.29002	0.311497	0.332973	0.354449	0.375925	0.397402	0.418878	0.440354	0.461831	0.483307	0.504783	0.700596	0.896409	1.09222	1.28804	1.48385	1.67966	1.87547	2.07129	2.2671	2.46291	2.20213	1.94135	1.68057	1.41979	1.15901	0.898234	0.637454	0.376675	0.115895	-0.144885	-0.240597	-0.336308	-0.432019	-0.52773	-0.623442	-0.719153	-0.814864	-0.910576	-1.00629
0.570055	0.616155	0.662255	0.708355	0.754455	0.800556	0.846656	0.892756	0.938856	0.984956	1.03106	0.736967	0.442878	0.148789	-0.145301	-0.43939	-0.733479	-1.02757	-1.32166	-1.61575	-1.90984	-1.92729	-1.94475	-1.9622	-1.97966	-1.99711	-2.01457	-2.03202	-2.04948	-2.06693	-2.08439	-3.80481	-5.52523	-7.24565	-8.96607	-10.6865	-12.4069	-14.1273	-15.8478	-17.5682	-19.2886	-17.3464	-15.4042	-13.462	-11.5198	-9.57763	-7.63544	-5.69325	-3.75105	-1.80886
-0.124055	-0.153474	-0.182893	-0.212311	-0.24173	-0.271149	-0.300567	-0.329986	-0.359405	-0.388823	-0.418242	0.0366301	0.491502	0.946374	1.40125	1.85612	2.31099	2.76586	3.22073	3.67561	4.13048	3.74258	3.35468	2.96678	2.57888	2.19098	1.80308	1.41518	1.02728	0.639382	0.251483	-0.119867	-0.491217	-0.862568	-1.23392	-1.60527	-1.97662	-2.34797	-2.71932	-3.09067	-3.46202	Inf	Inf	Inf	Inf	Inf	Inf	Inf	Inf	Inf
0.166295	-0.071731	-0.309757	-0.547784	-0.78581	-1.02384	-1.26186	-1.49989	-1.73792	-1.97594	-2.21397	-1.82963	-1.44529	-1.06096	-0.676619	-0.292282	0.0920556	0.476393	0.86073	1.24507	1.6294	1.83322	2.03704	2.24086	2.44467	2.64849	2.85231	3.05612	3.25994	3.46376	3.66758	3.40068	3.13377	2.86687	2.59997	2.33307	2.06617	1.79927	1.53237	1.26547	0.998573	0.955522	0.912472	0.869421	0.82637	0.783319	0.740269	0.697218	0.654167	0.611116
-0.194701	0.247886	0.690474	1.13306	1.57565	2.01824	2.46082	2.90341	3.346	3.78858	4.23117	3.75149	3.2718	2.79211	2.31243	1.83274	1.35305	0.873366	0.39368	-0.086007	-0.565694	-0.400891	-0.236089	-0.071287	0.0935152	0.258317	0.42312	0.587922	0.752724	0.917526	1.08233	0.86933	0.656332	0.443334	0.230335	0.017337	-0.195661	-0.40866	-0.621658	-0.834656	-1.04765	-0.880673	-0.713692	-0.546711	-0.37973	-0.212749	-0.0457684	0.121213	0.288194	0.455175
0.359981	0.581416	0.802851	1.02429	1.24572	1.46715	1.68859	1.91002	2.13146	2.35289	2.57433	2.52775	2.48117	2.4346	2.38802	2.34144	2.29487	2.24829	2.20171	2.15514	2.10856	1.98782	1.86708	1.74634	1.6256	1.50486	1.38412	1.26338	1.14264	1.0219	0.90116	0.252985	-0.39519	-1.04336	-1.69154	-2.33971	-2.98789	-3.63606	-4.28424	-4.93241	-5.58059	-5.71055	-5.84051	-5.97047	-6.10043	-6.23039	-6.36036	-6.49032	-6.62028	-6.75024
1.29851	1.14496	0.991412	0.837863	0.684315	0.530766	0.377218	0.223669	0.0701209	-0.0834276	-0.236976	-0.293539	-0.350101	-0.406664	-0.463226	-0.519789	-0.576352	-0.632914	-0.689477	-0.74604	-0.802602	-0.653704	-0.504806	-0.355908	-0.20701	-0.0581122	0.0907858	0.239684	0.388582	0.53748	0.686378	0.595592	0.504807	0.414022	0.323237	0.232451	0.141666	0.0508809	-0.0399043	-0.13069	-0.221475	-0.443577	-0.66568	-0.887783	-1.10989	-1.33199	-1.55409	-1.77619	-1.9983	-2.2204
1.65821	1.46676	1.27532	1.08388	0.892438	0.700996	0.509553	0.318111	0.126669	-0.0647735	-0.256216	-0.686683	-1.11715	-1.54762	-1.97808	-2.40855	-2.83902	-3.26949	-3.69995	-4.13042	-4.56089	1.68068	7.92224	14.1638	20.4054	26.6469	32.8885	39.13	45.3716	51.6132	57.8547	52.1352	46.4156	40.6961	34.9765	29.257	23.5374	17.8178	12.0983	6.37873	0.65917	0.529568	0.399966	0.270364	0.140762	0.0111596	-0.118443	-0.248045	-0.377647	-0.507249
1.95705	1.83935	1.72166	1.60396	1.48627	1.36857	1.25088	1.13318	1.01549	0.897792	0.780098	0.686168	0.592238	0.498308	0.404379	0.310449	0.216519	0.122589	0.0286597	-0.06527	-0.1592	-0.84909	-1.53898	-2.22887	-2.91876	-3.60865	-4.29854	-4.98843	-5.67833	-6.36822	-7.05811	-6.32165	-5.5852	-4.84874	-4.11229	-3.37583	-2.63937	-1.90292	-1.16646	-0.430009	0.306446	0.306716	0.306985	0.307254	0.307524	0.307793	0.308062	0.308332	0.308601	0.30887
1.75158	2.54105	3.33053	4.12	4.90947	5.69894	6.48842	7.27789	8.06736	8.85684	9.64631	8.7148	7.78329	6.85178	5.92027	4.98876	4.05725	3.12574	2.19423	1.26272	0.331213	0.345197	0.359182	0.373166	0.38715	0.401135	0.415119	0.429103	0.443088	0.457072	0.471056	0.275714	0.0803712	-0.114971	-0.310314	-0.505657	-0.700999	-0.896342	-1.09168	-1.28703	-1.48237	-1.27811	-1.07384	-0.869582	-0.665319	-0.461057	-0.256794	-0.0525315	0.151731	0.355994
0.323451	0.329195	0.334938	0.340682	0.346426	0.35217	0.357914	0.363657	0.369401	0.375145	0.380889	0.384985	0.389082	0.393178	0.397274	0.401371	0.405467	0.409564	0.41366	0.417756	0.421853	0.279668	0.137482	-0.00470305	-0.146888	-0.289074	-0.431259	-0.573444	-0.715629	-0.857815	-1	-0.792299	-0.584599	-0.376898	-0.169198	0.038503	0.246204	0.453904	0.661605	0.869305	1.07701	1.15858	1.24015	1.32173	1.4033	1.48488	1.56645	1.64803	1.7296	1.81118
0.561137	0.514019	0.466901	0.419783	0.372665	0.325547	0.278429	0.231311	0.184192	0.137074	0.0899564	0.0957519	0.101547	0.107343	0.113138	0.118934	0.124729	0.130525	0.13632	0.142116	0.147911	0.255391	0.362871	0.470351	0.577831	0.685311	0.792791	0.900271	1.00775	1.11523	1.22271	1.10682	0.990933	0.875044	0.759156	0.643267	0.527378	0.41149	0.295601	0.179712	0.0638233	0.0076748	-0.0484738	-0.104622	-0.160771	-0.216919	-0.273068	-0.329217	-0.385365	-0.441514
1.00833	0.90834	0.808354	0.708368	0.608382	0.508396	0.40841	0.308424	0.208438	0.108452	0.00846641	0.0982609	0.188055	0.27785	0.367644	0.457439	0.547233	0.637028	0.726822	0.816617	0.906411	0.691818	0.477225	0.262632	0.0480386	-0.166554	-0.381148	-0.595741	-0.810334	-1.02493	-1.23952	-1.129	-1.01848	-0.907962	-0.797443	-0.686923	-0.576404	-0.465885	-0.355365	-0.244846	-0.134327	0.140325	0.414977	0.689629	0.964281	1.23893	1.51359	1.78824	2.06289	2.33754
0.640508	0.65941	0.678311	0.697213	0.716115	0.735017	0.753918	0.77282	0.791722	0.810624	0.829525	0.85098	0.872435	0.89389	0.915345	0.9368	0.958254	0.979709	1.00116	1.02262	1.04407	1.01703	0.989981	0.962935	0.935889	0.908843	0.881797	0.854751	0.827704	0.800658	0.773612	0.526347	0.279082	0.0318167	-0.215449	-0.462714	-0.709979	-0.957244	-1.20451	-1.45177	-1.69904	-1.42047	-1.1419	-0.863335	-0.584766	-0.306198	-0.02763	0.250938	0.529507	0.808075
1.89762	1.91463	1.93164	1.94866	1.96567	1.98268	1.99969	2.0167	2.03371	2.05072	2.06773	2.04029	2.01285	1.98541	1.95797	1.93053	1.90309	1.87565	1.84821	1.82077	1.79333	1.66891	1.5445	1.42008	1.29567	1.17125	1.04684	0.922421	0.798006	0.673591	0.549175	0.731092	0.913009	1.09493	1.27684	1.45876	1.64068	1.82259	2.00451	2.18643	2.36834	2.2204	2.07246	1.92452	1.77658	1.62864	1.48069	1.33275	1.18481	1.03687
-3.49326	-3.14426	-2.79525	-2.44625	-2.09725	-1.74824	-1.39924	-1.05023	-0.701229	-0.352225	-0.00322058	-0.128124	-0.253027	-0.37793	-0.502834	-0.627737	-0.75264	-0.877544	-1.00245	-1.12735	-1.25225	-1.10902	-0.96578	-0.822544	-0.679307	-0.53607	-0.392834	-0.249597	-0.106361	0.0368759	0.180112	0.0318207	-0.116471	-0.264763	-0.413055	-0.561346	-0.709638	-0.85793	-1.00622	-1.15451	-1.3028	-0.98943	-0.676055	-0.36268	-0.0493045	0.264071	0.577446	0.890821	1.2042	1.51757
-0.118673	0.0297522	0.178178	0.326604	0.475029	0.623455	0.77188	0.920306	1.06873	1.21716	1.36558	1.41113	1.45668	1.50223	1.54778	1.59333	1.63888	1.68443	1.72998	1.77552	1.82107	1.73602	1.65096	1.5659	1.48085	1.39579	1.31073	1.22568	1.14062	1.05556	0.970507	2.03091	3.09132	4.15172	5.21213	6.27254	7.33294	8.39335	9.45375	10.5142	11.5746	10.46	9.34545	8.23089	7.11633	6.00178	4.88722	3.77266	2.6581	1.54355
0.512602	0.551431	0.59026	0.629088	0.667917	0.706746	0.745574	0.784403	0.823231	0.86206	0.900889	0.832063	0.763237	0.694411	0.625585	0.556759	0.487933	0.419106	0.35028	0.281454	0.212628	0.289669	0.366709	0.44375	0.520791	0.597831	0.674872	0.751912	0.828953	0.905993	0.983034	0.972659	0.962285	0.951911	0.941537	0.931162	0.920788	0.910414	0.90004	0.889665	0.879291	0.786251	0.693211	0.600171	0.507132	0.414092	0.321052	0.228012	0.134972	0.041932
0.611452	0.175989	-0.259475	-0.694938	-1.1304	-1.56586	-2.00133	-2.43679	-2.87225	-3.30772	-3.74318	-3.38054	-3.01789	-2.65525	-2.29261	-1.92996	-1.56732	-1.20467	-0.84203	-0.479387	-0.116743	0.093734	0.304211	0.514687	0.725164	0.93564	1.14612	1.35659	1.56707	1.77755	1.98802	1.80036	1.61269	1.42503	1.23736	1.0497	0.862035	0.67437	0.486705	0.29904	0.111375	0.245726	0.380076	0.514426	0.648777	0.783127	0.917477	1.05183	1.18618	1.32053
0.673112	0.671735	0.670359	0.668982	0.667606	0.666229	0.664853	0.663476	0.6621	0.660723	0.659347	0.71965	0.779953	0.840255	0.900558	0.960861	1.02116	1.08147	1.14177	1.20207	1.26238	1.63142	2.00047	2.36952	2.73857	3.10762	3.47667	3.84572	4.21477	4.58382	4.95287	4.4573	3.96174	3.46618	2.97062	2.47506	1.9795	1.48394	0.988374	0.492812	-0.00274913	0.0104471	0.0236433	0.0368395	0.0500357	0.0632319	0.0764281	0.0896243	0.102821	0.116017
0.973427	0.887651	0.801875	0.716099	0.630323	0.544547	0.45877	0.372994	0.287218	0.201442	0.115666	0.760329	1.40499	2.04965	2.69432	3.33898	3.98364	4.62831	5.27297	5.91763	6.5623	5.81119	5.06008	4.30897	3.55787	2.80676	2.05565	1.30455	0.553438	-0.197669	-0.948776	-0.891461	-0.834146	-0.776831	-0.719516	-0.662201	-0.604886	-0.547571	-0.490255	-0.43294	-0.375625	-0.31802	-0.260415	-0.20281	-0.145205	-0.0876002	-0.0299951	0.0276099	0.0852149	0.14282
2.88776	2.56819	2.24862	1.92905	1.60948	1.28992	0.970346	0.650777	0.331207	0.0116378	-0.307932	-0.209032	-0.110133	-0.0112337	0.0876656	0.186565	0.285464	0.384363	0.483263	0.582162	0.681061	0.573503	0.465945	0.358387	0.250829	0.143271	0.0357129	-0.0718452	-0.179403	-0.286961	-0.394519	-0.247167	-0.0998141	0.0475385	0.194891	0.342244	0.489596	0.636949	0.784302	0.931654	1.07901	1.06471	1.05042	1.03613	1.02183	1.00754	0.993244	0.978951	0.964657	0.950363
-0.312005	-0.292988	-0.273972	-0.254956	-0.23594	-0.216924	-0.197908	-0.178892	-0.159875	-0.140859	-0.121843	0.0387128	0.199269	0.359825	0.52038	0.680936	0.841492	1.00205	1.1626	1.32316	1.48372	1.22292	0.962126	0.701332	0.440537	0.179742	-0.0810522	-0.341847	-0.602642	-0.863436	-1.12423	-0.769814	-0.415397	-0.0609807	0.293436	0.647853	1.00227	1.35669	1.7111	2.06552	2.41994	2.23163	2.04332	1.85501	1.6667	1.47839	1.29008	1.10177	0.913462	0.725153
0.117465	0.305494	0.493522	0.68155	0.869578	1.05761	1.24563	1.43366	1.62169	1.80972	1.99775	1.80388	1.61001	1.41615	1.22228	1.02841	0.834548	0.640681	0.446815	0.252949	0.0590823	1.18923	2.31937	3.44952	4.57966	5.70981	6.83996	7.9701	9.10025	10.2304	11.3605	10.2404	9.12032	8.00021	6.8801	5.76	4.63989	3.51978	2.39967	1.27956	0.159457	0.161673	0.163889	0.166106	0.168322	0.170538	0.172754	0.17497	0.177187	0.179403
2.40137	2.08936	1.77734	1.46533	1.15331	0.8413	0.529285	0.21727	-0.0947445	-0.406759	-0.718774	-0.498311	-0.277848	-0.0573852	0.163078	0.383541	0.604004	0.824467	1.04493	1.26539	1.48586	1.33585	1.18584	1.03583	0.88582	0.735811	0.585802	0.435793	0.285784	0.135775	-0.0142336	0.0284531	0.0711398	0.113826	0.156513	0.1992	0.241887	0.284573	0.32726	0.369947	0.412633	0.368971	0.325309	0.281647	0.237985	0.194323	0.150661	0.106999	0.063337	0.0196749
Inf	Inf	Inf	Inf	Inf	Inf	Inf	Inf	Inf	Inf	1.23319	1.37103	1.50886	1.64669	1.78452	1.92236	2.06019	2.19802	2.33585	2.47369	2.61152	2.09994	1.58836	1.07678	0.565203	0.0536233	-0.457956	-0.969535	-1.48111	-1.99269	-2.50427	-2.19716	-1.89004	-1.58292	-1.27581	-0.968689	-0.661572	-0.354455	-0.0473382	0.259779	0.566895	0.492324	0.417752	0.34318	0.268608	0.194036	0.119464	0.0448924	-0.0296794	-0.104251
-1.10366	-1.11238	-1.12109	-1.12981	-1.13852	-1.14724	-1.15595	-1.16467	-1.17338	-1.1821	-1.19082	-1.2589	-1.32699	-1.39508	-1.46317	-1.53126	-1.59935	-1.66744	-1.73552	-1.80361	-1.8717	-1.49774	-1.12378	-0.749819	-0.375858	-0.00189703	0.372064	0.746025	1.11999	1.49395	1.86791	1.76513	1.66235	1.55958	1.4568	1.35402	1.25124	1.14847	1.04569	0.94291	0.840132	0.532455	0.224778	-0.0828985	-0.390575	-0.698252	-1.00593	-1.31361	-1.62128	-1.92896
0.88947	0.868372	0.847275	0.826178	0.805081	0.783984	0.762887	0.741789	0.720692	0.699595	0.678498	0.537762	0.397026	0.25629	0.115553	-0.0251827	-0.165919	-0.306655	-0.447391	-0.588127	-0.728863	-0.600095	-0.471327	-0.342559	-0.213791	-0.0850235	0.0437444	0.172512	0.30128	0.430048	0.558816	0.296708	0.0346005	-0.227507	-0.489615	-0.751723	-1.01383	-1.27594	-1.53805	-1.80015	-2.06226	-1.81382	-1.56538	-1.31694	-1.06849	-0.820052	-0.57161	-0.323167	-0.0747253	0.173717
0.329433	0.407073	0.484713	0.562353	0.639992	0.717632	0.795272	0.872912	0.950551	1.02819	1.10583	1.02763	0.949427	0.871225	0.793024	0.714822	0.63662	0.558418	0.480217	0.402015	0.323813	0.282031	0.240249	0.198467	0.156685	0.114903	0.073121	0.031339	-0.0104429	-0.0522249	-0.0940069	-0.325664	-0.557322	-0.788979	-1.02064	-1.25229	-1.48395	-1.71561	-1.94727	-2.17892	-2.41058	-2.1069	-1.80322	-1.49954	-1.19586	-0.892182	-0.588503	-0.284823	0.0188571	0.322537
-1.26297	-1.05635	-0.849734	-0.643116	-0.436499	-0.229882	-0.0232649	0.183352	0.389969	0.596587	0.803204	5.34474	9.88628	14.4278	18.9694	23.5109	28.0524	32.594	37.1355	41.677	46.2186	41.6607	37.1028	32.5449	27.9871	23.4292	18.8713	14.3134	9.75555	5.19767	0.63979	1.16657	1.69335	2.22013	2.74691	3.27369	3.80047	4.32725	4.85403	5.38081	5.90759	5.38596	4.86433	4.3427	3.82107	3.29944	2.77781	2.25618	1.73455	1.21292
-0.580639	-0.537515	-0.49439	-0.451265	-0.40814	-0.365015	-0.32189	-0.278765	-0.23564	-0.192516	-0.149391	0.0204697	0.19033	0.360191	0.530051	0.699912	0.869772	1.03963	1.20949	1.37935	1.54921	1.47025	1.39128	1.31231	1.23334	1.15437	1.0754	0.996433	0.917464	0.838496	0.759527	0.754733	0.749938	0.745144	0.740349	0.735554	0.73076	0.725965	0.721171	0.716376	0.711582	0.9983	1.28502	1.57174	1.85845	2.14517	2.43189	2.71861	3.00533	3.29205
-0.350911	-0.32923	-0.307549	-0.285869	-0.264188	-0.242507	-0.220826	-0.199146	-0.177465	-0.155784	-0.134103	-0.345916	-0.557728	-0.76954	-0.981353	-1.19317	-1.40498	-1.61679	-1.8286	-2.04041	-2.25223	-1.90564	-1.55906	-1.21247	-0.865883	-0.519297	-0.172712	0.173874	0.52046	0.867046	1.21363	0.78821	0.362788	-0.0626342	-0.488056	-0.913478	-1.3389	-1.76432	-2.18974	-2.61517	-3.04059	Inf	Inf	Inf	Inf	Inf	Inf	Inf	Inf	Inf
9.50353	8.56246	7.62139	6.68032	5.73926	4.79819	3.85712	2.91605	1.97498	1.03392	0.0928491	0.167692	0.242534	0.317377	0.392219	0.467062	0.541904	0.616747	0.691589	0.766432	0.841275	-2.46209	-5.76545	-9.06881	-12.3722	-15.6755	-18.9789	-22.2823	-25.5856	-28.889	-32.1924	-28.9421	-25.6918	-22.4415	-19.1912	-15.941	-12.6907	-9.44042	-6.19014	-2.93987	0.310407	0.173006	0.0356049	-0.101796	-0.239197	-0.376598	-0.514	-0.651401	-0.788802	-0.926203
-2.06213	-1.82396	-1.58579	-1.34762	-1.10945	-0.871283	-0.633114	-0.394944	-0.156775	0.0813947	0.319564	0.340966	0.362368	0.383769	0.405171	0.426573	0.447975	0.469376	0.490778	0.51218	0.533581	0.41129	0.288999	0.166708	0.0444173	-0.0778737	-0.200165	-0.322456	-0.444747	-0.567038	-0.689329	-0.541754	-0.39418	-0.246605	-0.0990305	0.0485441	0.196119	0.343693	0.491268	0.638843	0.786417	0.753564	0.720711	0.687858	0.655005	0.622152	0.589299	0.556446	0.523593	0.490739
-1.54282	-1.36334	-1.18386	-1.00438	-0.824905	-0.645426	-0.465947	-0.286467	-0.106988	0.0724914	0.251971	0.402795	0.553618	0.704442	0.855266	1.00609	1.15691	1.30774	1.45856	1.60939	1.76021	1.55928	1.35835	1.15742	0.95649	0.755561	0.554631	0.353701	0.152771	-0.0481582	-0.249088	-0.617378	-0.985668	-1.35396	-1.72225	-2.09054	-2.45883	-2.82712	-3.19541	-3.5637	-3.93199	-3.45301	-2.97404	-2.49506	-2.01609	-1.53711	-1.05813	-0.579159	-0.100183	0.378793
-0.346361	-0.246219	-0.146077	-0.0459346	0.0542075	0.15435	0.254492	0.354634	0.454776	0.554918	0.65506	0.474243	0.293426	0.112609	-0.0682085	-0.249026	-0.429843	-0.61066	-0.791477	-0.972295	-1.15311	-0.958254	-0.763397	-0.56854	-0.373682	-0.178825	0.0160322	0.21089	0.405747	0.600604	0.795462	0.571674	0.347886	0.124098	-0.0996904	-0.323478	-0.547266	-0.771054	-0.994842	-1.21863	-1.44242	-1.2595	-1.07658	-0.893657	-0.710737	-0.527817	-0.344896	-0.161976	0.0209442	0.203865
0.727727	0.655706	0.583685	0.511664	0.439643	0.367622	0.295601	0.22358	0.151559	0.0795384	0.00751748	0.715969	1.42442	2.13287	2.84133	3.54978	4.25823	4.96668	5.67513	6.38359	7.09204	6.41614	5.74024	5.06434	4.38845	3.71255	3.03665	2.36075	1.68485	1.00896	0.333057	0.579098	0.825139	1.07118	1.31722	1.56326	1.8093	2.05534	2.30138	2.54743	2.79347	2.77686	2.76025	2.74364	2.72703	2.71042	2.69381	2.6772	2.66059	2.64398
1.58699	1.31841	1.04983	0.781252	0.512673	0.244094	-0.0244855	-0.293065	-0.561644	-0.830223	-1.0988	-0.996728	-0.894654	-0.79258	-0.690507	-0.588433	-0.486359	-0.384285	-0.282211	-0.180137	-0.0780635	0.00717875	0.0924209	0.177663	0.262905	0.348148	0.43339	0.518632	0.603874	0.689116	0.774359	0.85005	0.925742	1.00143	1.07713	1.15282	1.22851	1.3042	1.37989	1.45559	1.53128	1.52738	1.52348	1.51958	1.51568	1.51178	1.50788	1.50398	1.50008	1.49618
0.523589	0.492228	0.460866	0.429504	0.398142	0.36678	0.335419	0.304057	0.272695	0.241333	0.209971	0.248746	0.28752	0.326294	0.365068	0.403842	0.442616	0.48139	0.520164	0.558939	0.597713	0.582955	0.568198	0.553441	0.538684	0.523926	0.509169	0.494412	0.479654	0.464897	0.45014	0.361159	0.272177	0.183196	0.0942146	0.00523327	-0.083748	-0.172729	-0.261711	-0.350692	-0.439673	-0.393527	-0.347381	-0.301235	-0.255088	-0.208942	-0.162796	-0.116649	-0.0705032	-0.0243569
1.30386	1.19205	1.08024	0.968436	0.856628	0.744819	0.633011	0.521203	0.409394	0.297586	0.185777	0.24703	0.308283	0.369535	0.430788	0.492041	0.553294	0.614546	0.675799	0.737052	0.798304	0.766469	0.734633	0.702797	0.670961	0.639125	0.60729	0.575454	0.543618	0.511782	0.479947	0.369093	0.258239	0.147386	0.0365321	-0.0743216	-0.185175	-0.296029	-0.406882	-0.517736	-0.62859	-0.612945	-0.5973	-0.581656	-0.566011	-0.550366	-0.534722	-0.519077	-0.503432	-0.487787
0.440719	0.392434	0.344149	0.295864	0.247579	0.199294	0.151009	0.102724	0.0544393	0.00615439	-0.0421306	-0.255021	-0.467912	-0.680802	-0.893693	-1.10658	-1.31947	-1.53236	-1.74525	-1.95815	-2.17104	-2.06922	-1.9674	-1.86558	-1.76376	-1.66193	-1.56011	-1.45829	-1.35647	-1.25465	-1.15283	-1.00914	-0.865438	-0.72174	-0.578042	-0.434344	-0.290646	-0.146948	-0.00324981	0.140448	0.284146	0.0778736	-0.128399	-0.334671	-0.540944	-0.747217	-0.953489	-1.15976	-1.36603	-1.57231
1.71186	1.67101	1.63016	1.58931	1.54846	1.50761	1.46677	1.42592	1.38507	1.34422	1.30337	1.03585	0.768331	0.50081	0.23329	-0.0342305	-0.301751	-0.569271	-0.836792	-1.10431	-1.37183	-1.47923	-1.58662	-1.69402	-1.80141	-1.9088	-2.0162	-2.12359	-2.23099	-2.33838	-2.44578	-2.24422	-2.04266	-1.84109	-1.63953	-1.43797	-1.23641	-1.03485	-0.833292	-0.631731	-0.43017	0.159671	0.749512	1.33935	1.92919	2.51904	3.10888	3.69872	4.28856	4.8784
11.6611	10.5386	9.41607	8.29354	7.17101	6.04848	4.92595	3.80342	2.68089	1.55836	0.43583	0.353064	0.270298	0.187532	0.104766	0.0220005	-0.0607655	-0.143531	-0.226297	-0.309063	-0.391829	-0.271586	-0.151343	-0.0310994	0.0891439	0.209387	0.329631	0.449874	0.570117	0.690361	0.810604	0.782721	0.754838	0.726956	0.699073	0.67119	0.643307	0.615425	0.587542	0.559659	0.531776	-0.24947	-1.03072	-1.81196	-2.59321	-3.37445	-4.1557	-4.93695	-5.71819	-6.49944
0.440403	0.59171	0.743018	0.894325	1.04563	1.19694	1.34825	1.49956	1.65086	1.80217	1.95348	1.47068	0.987875	0.505074	0.0222724	-0.460529	-0.94333	-1.42613	-1.90893	-2.39173	-2.87454	-4.7019	-6.52927	-8.35664	-10.184	-12.0114	-13.8388	-15.6661	-17.4935	-19.3209	-21.1482	-19.1602	-17.1721	-15.1841	-13.1961	-11.208	-9.21997	-7.23193	-5.24389	-3.25585	-1.2678	-1.29718	-1.32655	-1.35593	-1.38531	-1.41468	-1.44406	-1.47344	-1.50281	-1.53219
6.24959	5.56851	4.88742	4.20634	3.52525	2.84417	2.16308	1.482	0.800911	0.119826	-0.561259	0.0715695	0.704398	1.33723	1.97006	2.60288	3.23571	3.86854	4.50137	5.1342	5.76703	5.21029	4.65355	4.09681	3.54007	2.98333	2.42659	1.86985	1.31311	0.756365	0.199625	0.233432	0.267239	0.301046	0.334853	0.36866	0.402467	0.436274	0.470081	0.503888	0.537695	0.439035	0.340375	0.241714	0.143054	0.044394	-0.0542663	-0.152926	-0.251587	-0.350247
-0.0365002	-0.307187	-0.577874	-0.848561	-1.11925	-1.38994	-1.66062	-1.93131	-2.202	-2.47268	-2.74337	-2.36338	-1.98339	-1.6034	-1.22341	-0.843417	-0.463427	-0.0834361	0.296555	0.676545	1.05654	1.08129	1.10604	1.1308	1.15555	1.18031	1.20506	1.22982	1.25457	1.27933	1.30408	1.29102	1.27796	1.2649	1.25184	1.23878	1.22572	1.21266	1.1996	1.18654	1.17348	1.35127	1.52906	1.70685	1.88463	2.06242	2.24021	2.418	2.59578	2.77357
3.83339	3.62482	3.41625	3.20768	2.9991	2.79053	2.58196	2.37339	2.16482	1.95624	1.74767	1.63428	1.52088	1.40749	1.29409	1.1807	1.0673	0.95391	0.840516	0.727121	0.613727	0.439316	0.264906	0.0904949	-0.0839159	-0.258327	-0.432737	-0.607148	-0.781559	-0.955969	-1.13038	-0.9972	-0.86402	-0.73084	-0.59766	-0.464479	-0.331299	-0.198119	-0.064939	0.0682411	0.201421	0.23876	0.276098	0.313436	0.350775	0.388113	0.425451	0.46279	0.500128	0.537467
1.92274	2.94361	3.96447	4.98533	6.0062	7.02706	8.04792	9.06879	10.0897	11.1105	12.1314	10.5058	8.88019	7.2546	5.62901	4.00342	2.37783	0.752233	-0.873359	-2.49895	-4.12454	-3.8977	-3.67085	-3.44401	-3.21716	-2.99032	-2.76347	-2.53663	-2.30978	-2.08294	-1.85609	-1.69735	-1.5386	-1.37986	-1.22111	-1.06236	-0.903618	-0.744873	-0.586127	-0.427381	-0.268635	-0.161277	-0.0539185	0.0534399	0.160798	0.268157	0.375515	0.482873	0.590232	0.69759
2.891	3.12471	3.35843	3.59214	3.82586	4.05958	4.29329	4.52701	4.76073	4.99444	5.22816	5.04844	4.86872	4.689	4.50928	4.32956	4.14984	3.97012	3.7904	3.61068	3.43096	3.22223	3.0135	2.80476	2.59603	2.38729	2.17856	1.96982	1.76109	1.55235	1.34362	1.23167	1.11972	1.00777	0.895817	0.783867	0.671917	0.559967	0.448017	0.336067	0.224117	0.158684	0.0932506	0.0278173	-0.0376161	-0.103049	-0.168483	-0.233916	-0.299349	-0.364783
-6.69972	-5.88112	-5.06251	-4.24391	-3.4253	-2.6067	-1.78809	-0.969484	-0.150878	0.667728	1.48633	1.19852	0.910711	0.6229	0.335089	0.0472777	-0.240534	-0.528345	-0.816156	-1.10397	-1.39178	-1.42478	-1.45778	-1.49078	-1.52378	-1.55678	-1.58978	-1.62278	-1.65578	-1.68879	-1.72179	-1.51409	-1.30639	-1.09869	-0.890992	-0.683293	-0.475595	-0.267896	-0.0601979	0.147501	0.355199	0.076989	-0.201221	-0.479431	-0.757641	-1.03585	-1.31406	-1.59227	-1.87048	-2.14869
-0.354713	-0.169766	0.0151807	0.200128	0.385074	0.570021	0.754968	0.939915	1.12486	1.30981	1.49476	1.37683	1.25891	1.14098	1.02306	0.905132	0.787207	0.669283	0.551358	0.433433	0.315509	0.302011	0.288512	0.275014	0.261516	0.248018	0.23452	0.221022	0.207523	0.194025	0.180527	0.244676	0.308824	0.372973	0.437121	0.50127	0.565419	0.629567	0.693716	0.757865	0.822013	0.780807	0.739602	0.698396	0.65719	0.615984	0.574779	0.533573	0.492367	0.451161
-1.26596	-1.06634	-0.866728	-0.667113	-0.467498	-0.267882	-0.0682673	0.131348	0.330963	0.530578	0.730193	0.68187	0.633547	0.585224	0.536901	0.488577	0.440254	0.391931	0.343608	0.295285	0.246962	0.186329	0.125697	0.0650641	0.00443155	-0.056201	-0.116834	-0.177466	-0.238099	-0.298731	-0.359364	-0.267073	-0.174782	-0.0824914	0.00979939	0.10209	0.194381	0.286672	0.378963	0.471253	0.563544	0.613583	0.663621	0.71366	0.763698	0.813737	0.863775	0.913814	0.963852	1.01389
5.40491	4.81739	4.22987	3.64235	3.05484	2.46732	1.8798	1.29228	0.704766	0.117249	-0.470269	-0.244459	-0.0186492	0.207161	0.43297	0.65878	0.88459	1.1104	1.33621	1.56202	1.78783	#NAME?	#NAME?	#NAME?	#NAME?	#NAME?	#NAME?	#NAME?	#NAME?	#NAME?	#NAME?	#NAME?	#NAME?	#NAME?	#NAME?	#NAME?	#NAME?	#NAME?	#NAME?	#NAME?	0.0409996	-0.000159096	-0.0413178	-0.0824764	-0.123635	-0.164794	-0.205952	-0.247111	-0.28827	-0.329428
0.876161	0.901891	0.927621	0.953351	0.979081	1.00481	1.03054	1.05627	1.082	1.10773	1.13346	1.26542	1.39738	1.52934	1.66129	1.79325	1.92521	2.05717	2.18913	2.32108	2.45304	2.21374	1.97443	1.73512	1.49581	1.25651	1.0172	0.777892	0.538584	0.299277	0.0599697	0.106485	0.153	0.199515	0.24603	0.292545	0.33906	0.385575	0.43209	0.478605	0.52512	0.254771	-0.0155781	-0.285927	-0.556276	-0.826625	-1.09697	-1.36732	-1.63767	-1.90802
-0.290656	-0.354437	-0.418218	-0.481998	-0.545779	-0.60956	-0.67334	-0.737121	-0.800902	-0.864683	-0.928463	-0.82002	-0.711576	-0.603132	-0.494688	-0.386244	-0.277801	-0.169357	-0.0609131	0.0475306	0.155974	0.066562	-0.0228505	-0.112263	-0.201675	-0.291088	-0.3805	-0.469913	-0.559325	-0.648738	-0.73815	-0.620418	-0.502685	-0.384953	-0.267221	-0.149488	-0.0317561	0.0859762	0.203709	0.321441	0.439173	0.322219	0.205264	0.0883092	-0.0286455	-0.1456	-0.262555	-0.379509	-0.496464	-0.613419
0.18977	0.192119	0.194467	0.196815	0.199164	0.201512	0.20386	0.206209	0.208557	0.210905	0.213254	0.234131	0.255008	0.275884	0.296761	0.317638	0.338515	0.359392	0.380269	0.401146	0.422023	0.07007	-0.281883	-0.633835	-0.985788	-1.33774	-1.68969	-2.04165	-2.3936	-2.74555	-3.0975	-2.74552	-2.39354	-2.04156	-1.68958	-1.3376	-0.985623	-0.633643	-0.281663	0.0703171	0.422297	0.50399	0.585683	0.667376	0.749069	0.830762	0.912455	0.994148	1.07584	1.15753
-5.16758	-4.94604	-4.72451	-4.50297	-4.28143	-4.0599	-3.83836	-3.61682	-3.39528	-3.17375	-2.95221	-2.65986	-2.36752	-2.07518	-1.78283	-1.49049	-1.19814	-0.905797	-0.613452	-0.321107	-0.0287625	-0.0586918	-0.0886211	-0.11855	-0.14848	-0.178409	-0.208338	-0.238268	-0.268197	-0.298126	-0.328055	-0.358824	-0.389593	-0.420361	-0.45113	-0.481899	-0.512667	-0.543436	-0.574205	-0.604973	-0.635742	-0.449592	-0.263442	-0.0772926	0.108857	0.295007	0.481157	0.667306	0.853456	1.03961
0.784905	0.779224	0.773543	0.767862	0.762181	0.7565	0.75082	0.745139	0.739458	0.733777	0.728096	0.735721	0.743347	0.750972	0.758597	0.766222	0.773848	0.781473	0.789098	0.796724	0.804349	0.696082	0.587815	0.479548	0.371281	0.263014	0.154747	0.0464799	-0.0617871	-0.170054	-0.278321	-0.321923	-0.365525	-0.409127	-0.452729	-0.49633	-0.539932	-0.583534	-0.627136	-0.670738	-0.71434	-0.605371	-0.496403	-0.387435	-0.278467	-0.169499	-0.0605308	0.0484373	0.157405	0.266374
-7.15334	-6.48978	-5.82623	-5.16267	-4.49912	-3.83556	-3.172	-2.50845	-1.84489	-1.18134	-0.51778	-0.395218	-0.272656	-0.150094	-0.0275315	0.0950306	0.217593	0.340155	0.462717	0.585279	0.707841	1.44631	2.18479	2.92326	3.66174	4.40021	5.13868	5.87716	6.61563	7.35411	8.09258	7.15143	6.21027	5.26912	4.32796	3.38681	2.44566	1.5045	0.56335	-0.377804	-1.31896	-2.23052	-3.14208	-4.05364	-4.9652	-5.87676	-6.78832	-7.69988	-8.61144	-9.523
-0.0876022	-0.234437	-0.381271	-0.528105	-0.67494	-0.821774	-0.968609	-1.11544	-1.26228	-1.40911	-1.55595	-1.49105	-1.42615	-1.36125	-1.29635	-1.23145	-1.16655	-1.10165	-1.03675	-0.971852	-0.906952	-0.612481	-0.31801	-0.0235391	0.270932	0.565403	0.859874	1.15435	1.44882	1.74329	2.03776	1.71766	1.39755	1.07745	0.757349	0.437247	0.117145	-0.202958	-0.52306	-0.843162	-1.16326	-1.15929	-1.15532	-1.15134	-1.14737	-1.1434	-1.13942	-1.13545	-1.13147	-1.1275
0.734996	0.678746	0.622495	0.566245	0.509995	0.453744	0.397494	0.341244	0.284993	0.228743	0.172493	0.173539	0.174586	0.175633	0.17668	0.177727	0.178773	0.17982	0.180867	0.181914	0.18296	0.206306	0.229651	0.252996	0.276341	0.299686	0.323031	0.346376	0.369721	0.393067	0.416412	0.249662	0.0829123	-0.0838374	-0.250587	-0.417337	-0.584086	-0.750836	-0.917586	-1.08434	-1.25109	-1.4439	-1.63672	-1.82954	-2.02236	-2.21518	-2.408	-2.60081	-2.79363	-2.98645
0.630222	0.63764	0.645058	0.652476	0.659894	0.667312	0.67473	0.682148	0.689566	0.696984	0.704402	0.503333	0.302264	0.101195	-0.0998745	-0.300944	-0.502013	-0.703082	-0.904151	-1.10522	-1.30629	-1.20868	-1.11107	-1.01346	-0.915856	-0.818247	-0.720639	-0.623031	-0.525422	-0.427814	-0.330206	-0.327112	-0.324017	-0.320923	-0.317829	-0.314735	-0.311641	-0.308547	-0.305453	-0.302359	-0.299265	-0.509278	-0.719291	-0.929304	-1.13932	-1.34933	-1.55934	-1.76936	-1.97937	-2.18938
0.609768	0.558155	0.506542	0.454928	0.403315	0.351701	0.300088	0.248475	0.196861	0.145248	0.0936344	0.119861	0.146087	0.172314	0.198541	0.224767	0.250994	0.27722	0.303447	0.329673	0.3559	0.390501	0.425102	0.459703	0.494304	0.528905	0.563506	0.598108	0.632709	0.66731	0.701911	0.711103	0.720296	0.729488	0.73868	0.747873	0.757065	0.766258	0.77545	0.784642	0.793835	0.705697	0.617559	0.529421	0.441283	0.353146	0.265008	0.17687	0.0887323	0.000594503
0.879494	0.75682	0.634146	0.511472	0.388798	0.266124	0.14345	0.020776	-0.101898	-0.224572	-0.347246	-0.328795	-0.310344	-0.291892	-0.273441	-0.25499	-0.236539	-0.218088	-0.199636	-0.181185	-0.162734	-0.143239	-0.123745	-0.10425	-0.0847554	-0.0652607	-0.0457661	-0.0262714	-0.00677679	0.0127179	0.0322125	0.591493	1.15077	1.71005	2.26933	2.82861	3.38789	3.94717	4.50645	5.06573	5.62502	4.8576	4.09019	3.32278	2.55536	1.78795	1.02054	0.253126	-0.514287	-1.2817
2.88904	2.68102	2.473	2.26498	2.05696	1.84894	1.64092	1.4329	1.22488	1.01686	0.808845	0.683658	0.558471	0.433284	0.308097	0.182909	0.0577223	-0.0674648	-0.192652	-0.317839	-0.443026	-0.155956	0.131114	0.418184	0.705255	0.992325	1.2794	1.56647	1.85354	2.14061	2.42768	Inf	Inf	Inf	Inf	Inf	Inf	Inf	Inf	Inf	Inf	Inf	Inf	Inf	Inf	Inf	Inf	Inf	Inf	Inf
0.0143306	0.0357356	0.0571407	0.0785458	0.0999509	0.121356	0.142761	0.164166	0.185571	0.206976	0.228381	0.207474	0.186567	0.16566	0.144753	0.123846	0.102938	0.0820313	0.0611242	0.040217	0.0193099	1.81782	3.61633	5.41484	7.21335	9.01186	10.8104	12.6089	14.4074	16.2059	18.0044	16.2467	14.489	12.7312	10.9735	9.21581	7.45809	5.70037	3.94265	2.18493	0.427212	0.272735	0.118259	-0.0362176	-0.190694	-0.345171	-0.499647	-0.654123	-0.8086	-0.963076
Inf	Inf	Inf	Inf	Inf	Inf	Inf	Inf	Inf	Inf	1.11188	0.986083	0.860282	0.734481	0.608679	0.482878	0.357077	0.231276	0.105475	-0.0203265	-0.146128	0.594453	1.33503	2.07561	2.81619	3.55678	4.29736	5.03794	5.77852	6.5191	7.25968	6.5239	5.78812	5.05234	4.31656	3.58078	2.845	2.10923	1.37345	0.637667	-0.0981116	-0.177927	-0.257743	-0.337559	-0.417374	-0.49719	-0.577006	-0.656821	-0.736637	-0.816453
1.76036	1.51153	1.2627	1.01387	0.765044	0.516214	0.267383	0.0185531	-0.230277	-0.479107	-0.727938	-0.642619	-0.5573	-0.471981	-0.386662	-0.301343	-0.216024	-0.130705	-0.0453857	0.0399333	0.125252	0.328374	0.531495	0.734617	0.937738	1.14086	1.34398	1.5471	1.75022	1.95335	2.15647	2.34435	2.53223	2.72012	2.908	3.09588	3.28377	3.47165	3.65953	3.84742	4.0353	3.55308	3.07087	2.58865	2.10643	1.62421	1.14199	0.659777	0.177559	-0.304658
-2.52807	-2.236	-1.94393	-1.65186	-1.35979	-1.06772	-0.775652	-0.483583	-0.191514	0.100555	0.392624	0.238934	0.0852437	-0.0684463	-0.222136	-0.375826	-0.529516	-0.683206	-0.836896	-0.990586	-1.14428	-1.01797	-0.891657	-0.765348	-0.639038	-0.512729	-0.386419	-0.26011	-0.1338	-0.00749103	0.118818	0.112649	0.106479	0.100309	0.0941398	0.0879701	0.0818004	0.0756308	0.0694611	0.0632914	0.0571218	1.40703	2.75694	4.10684	5.45675	6.80666	8.15657	9.50647	10.8564	12.2063
-2.47913	-2.10015	-1.72116	-1.34217	-0.963186	-0.584199	-0.205212	0.173775	0.552762	0.931749	1.31074	0.680816	0.0508965	-0.579023	-1.20894	-1.83886	-2.46878	-3.0987	-3.72862	-4.35854	-4.98846	-4.39864	-3.80881	-3.21898	-2.62915	-2.03933	-1.4495	-0.859671	-0.269843	0.319984	0.909812	0.749243	0.588674	0.428106	0.267537	0.106969	-0.0536001	-0.214169	-0.374737	-0.535306	-0.695874	-0.845558	-0.995241	-1.14492	-1.29461	-1.44429	-1.59397	-1.74366	-1.89334	-2.04302
-0.585847	-0.390554	-0.195262	3.08251e-05	0.195323	0.390616	0.585908	0.781201	0.976493	1.17179	1.36708	1.18055	0.994028	0.807503	0.620978	0.434453	0.247928	0.0614033	-0.125122	-0.311647	-0.498172	-0.598404	-0.698637	-0.79887	-0.899103	-0.999336	-1.09957	-1.1998	-1.30003	-1.40027	-1.5005	-1.28261	-1.06473	-0.846839	-0.628951	-0.411064	-0.193177	0.0247099	0.242597	0.460484	0.678371	0.633178	0.587985	0.542792	0.497598	0.452405	0.407212	0.362018	0.316825	0.271632
#NAME?	#NAME?	#NAME?	#NAME?	#NAME?	#NAME?	#NAME?	#NAME?	#NAME?	#NAME?	-0.85792	-0.652066	-0.446211	-0.240356	-0.0345016	0.171353	0.377208	0.583062	0.788917	0.994772	1.20063	1.03806	0.875501	0.712938	0.550376	0.387813	0.22525	0.0626875	-0.0998752	-0.262438	-0.425001	-0.347669	-0.270336	-0.193004	-0.115672	-0.0383401	0.038992	0.116324	0.193656	0.270988	0.348321	0.384258	0.420196	0.456134	0.492071	0.528009	0.563947	0.599885	0.635822	0.67176
1.00354	0.585085	0.166629	-0.251828	-0.670285	-1.08874	-1.5072	-1.92565	-2.34411	-2.76257	-3.18102	-2.79249	-2.40395	-2.01542	-1.62688	-1.23835	-0.849814	-0.461279	-0.0727444	0.315791	0.704326	0.626161	0.547997	0.469833	0.391669	0.313505	0.235341	0.157177	0.0790125	0.000848419	-0.0773157	-0.288703	-0.500089	-0.711476	-0.922863	-1.13425	-1.34564	-1.55702	-1.76841	-1.9798	-2.19118	-1.76986	-1.34853	-0.927202	-0.505875	-0.0845479	0.336779	0.758106	1.17943	1.60076
2.43385	2.29709	2.16033	2.02358	1.88682	1.75006	1.61331	1.47655	1.33979	1.20304	1.06628	0.954799	0.843318	0.731837	0.620356	0.508875	0.397394	0.285913	0.174432	0.0629514	-0.0485295	0.0465213	0.141572	0.236623	0.331674	0.426725	0.521776	0.616826	0.711877	0.806928	0.901979	1.03743	1.17288	1.30834	1.44379	1.57924	1.71469	1.85014	1.9856	2.12105	2.2565	1.5099	0.763308	0.0167107	-0.729886	-1.47648	-2.22308	-2.96968	-3.71627	-4.46287
-0.794091	-0.919497	-1.0449	-1.17031	-1.29572	-1.42112	-1.54653	-1.67193	-1.79734	-1.92275	-2.04815	-1.72727	-1.40639	-1.08551	-0.764633	-0.443753	-0.122873	0.198006	0.518886	0.839766	1.16065	0.644563	0.128479	-0.387604	-0.903687	-1.41977	-1.93585	-2.45194	-2.96802	-3.4841	-4.00019	-3.62001	-3.23983	-2.85965	-2.47947	-2.0993	-1.71912	-1.33894	-0.958762	-0.578584	-0.198406	-0.043295	0.111816	0.266927	0.422038	0.57715	0.732261	0.887372	1.04248	1.19759
4.1714	3.82026	3.46912	3.11799	2.76685	2.41571	2.06457	1.71344	1.3623	1.01116	0.660023	0.816418	0.972812	1.12921	1.2856	1.442	1.59839	1.75478	1.91118	2.06757	2.22397	2.05355	1.88314	1.71272	1.5423	1.37189	1.20147	1.03105	0.860635	0.690219	0.519802	0.230165	-0.0594724	-0.34911	-0.638747	-0.928384	-1.21802	-1.50766	-1.7973	-2.08693	-2.37657	-2.18153	-1.9865	-1.79146	-1.59642	-1.40138	-1.20634	-1.01131	-0.816269	-0.621231
2.05972	1.87844	1.69715	1.51586	1.33458	1.15329	0.972008	0.790723	0.609437	0.428152	0.246866	0.417955	0.589044	0.760132	0.931221	1.10231	1.2734	1.44449	1.61558	1.78667	1.95775	1.83997	1.72218	1.6044	1.48661	1.36882	1.25104	1.13325	1.01547	0.897682	0.779896	0.75307	0.726244	0.699418	0.672591	0.645765	0.618939	0.592113	0.565287	0.538461	0.511635	-0.32988	-1.1714	-2.01291	-2.85443	-3.69594	-4.53746	-5.37897	-6.22049	-7.062
1.1003	1.07609	1.05187	1.02765	1.00343	0.979215	0.954997	0.930779	0.906562	0.882344	0.858126	0.590678	0.323229	0.0557811	-0.211667	-0.479115	-0.746564	-1.01401	-1.28146	-1.54891	-1.81636	-1.39295	-0.969545	-0.546139	-0.122733	0.300673	0.724079	1.14749	1.57089	1.9943	2.4177	2.21592	2.01414	1.81236	1.61058	1.4088	1.20702	1.00524	0.803457	0.601676	0.399896	-0.101166	-0.602227	-1.10329	-1.60435	-2.10541	-2.60647	-3.10753	-3.6086	-4.10966
1.32993	1.29706	1.2642	1.23134	1.19848	1.16562	1.13275	1.09989	1.06703	1.03417	1.0013	-1.32654	-3.65439	-5.98223	-8.31008	-10.6379	-12.9658	-15.2936	-17.6215	-19.9493	-22.2772	-19.8193	-17.3615	-14.9036	-12.4458	-9.98792	-7.53007	-5.07222	-2.61438	-0.156529	2.30132	2.12331	1.94531	1.7673	1.58929	1.41129	1.23328	1.05527	0.877269	0.699262	0.521256	0.795126	1.069	1.34287	1.61674	1.89061	2.16448	2.43835	2.71222	2.98609
0.187746	0.225712	0.263678	0.301644	0.33961	0.377576	0.415542	0.453508	0.491474	0.52944	0.567406	-1.03479	-2.637	-4.2392	-5.8414	-7.4436	-9.0458	-10.648	-12.2502	-13.8524	-15.4546	-13.5423	-11.6299	-9.71762	-7.80529	-5.89296	-3.98064	-2.06831	-0.15598	1.75635	3.66868	3.40846	3.14825	2.88803	2.62782	2.3676	2.10739	1.84717	1.58696	1.32675	1.06653	2.1519	3.23726	4.32263	5.40799	6.49336	7.57872	8.66409	9.74945	10.8348
-0.00577173	-0.153437	-0.301103	-0.448769	-0.596434	-0.7441	-0.891765	-1.03943	-1.1871	-1.33476	-1.48243	-1.47763	-1.47283	-1.46804	-1.46324	-1.45844	-1.45365	-1.44885	-1.44405	-1.43926	-1.43446	-0.421457	0.591546	1.60455	2.61755	3.63056	4.64356	5.65656	6.66957	7.68257	8.69557	7.87392	7.05226	6.23061	5.40895	4.58729	3.76564	2.94398	2.12233	1.30067	0.479017	0.474301	0.469586	0.46487	0.460154	0.455439	0.450723	0.446008	0.441292	0.436577
-0.198096	-0.237969	-0.277843	-0.317716	-0.35759	-0.397464	-0.437337	-0.477211	-0.517084	-0.556958	-0.596832	-0.913917	-1.231	-1.54809	-1.86517	-2.18226	-2.49934	-2.81643	-3.13352	-3.4506	-3.76769	-3.3729	-2.97812	-2.58333	-2.18855	-1.79376	-1.39898	-1.00419	-0.609406	-0.214621	0.180164	0.219941	0.259718	0.299495	0.339272	0.379049	0.418826	0.458603	0.49838	0.538158	0.577935	0.318565	0.0591948	-0.200175	-0.459545	-0.718915	-0.978285	-1.23765	-1.49702	-1.75639
0.0955289	0.160622	0.225715	0.290808	0.355901	0.420994	0.486087	0.55118	0.616273	0.681366	0.746459	0.743787	0.741116	0.738445	0.735774	0.733103	0.730432	0.727761	0.72509	0.722419	0.719748	0.711582	0.703417	0.695251	0.687085	0.67892	0.670754	0.662588	0.654423	0.646257	0.638091	0.623436	0.60878	0.594125	0.57947	0.564814	0.550159	0.535504	0.520848	0.506193	0.491538	0.535067	0.578597	0.622126	0.665655	0.709185	0.752714	0.796244	0.839773	0.883303
0.357693	0.379698	0.401702	0.423707	0.445712	0.467717	0.489722	0.511727	0.533731	0.555736	0.577741	0.33369	0.0896386	-0.154413	-0.398464	-0.642515	-0.886566	-1.13062	-1.37467	-1.61872	-1.86277	-1.88541	-1.90806	-1.9307	-1.95334	-1.97599	-1.99863	-2.02127	-2.04392	-2.06656	-2.0892	-1.71098	-1.33276	-0.954535	-0.576312	-0.198089	0.180134	0.558357	0.93658	1.3148	1.69303	1.67568	1.65833	1.64098	1.62363	1.60628	1.58893	1.57158	1.55423	1.53688
0.00751514	0.0248803	0.0422454	0.0596106	0.0769757	0.0943409	0.111706	0.129071	0.146436	0.163801	0.181167	0.322476	0.463785	0.605094	0.746404	0.887713	1.02902	1.17033	1.31164	1.45295	1.59426	1.69124	1.78821	1.88519	1.98217	2.07915	2.17612	2.2731	2.37008	2.46706	2.56403	2.30495	2.04587	1.78679	1.52771	1.26863	1.00955	0.750466	0.491385	0.232304	-0.0267774	0.00932902	0.0454354	0.0815419	0.117648	0.153755	0.189861	0.225968	0.262074	0.29818
1.52034	1.43034	1.34034	1.25035	1.16035	1.07035	0.980352	0.890354	0.800357	0.710359	0.620361	0.39937	0.17838	-0.0426106	-0.263601	-0.484592	-0.705582	-0.926573	-1.14756	-1.36855	-1.58954	-1.44466	-1.29978	-1.15489	-1.01001	-0.865128	-0.720245	-0.575362	-0.430479	-0.285596	-0.140712	-0.213204	-0.285695	-0.358187	-0.430678	-0.50317	-0.575661	-0.648153	-0.720645	-0.793136	-0.865628	-0.729274	-0.59292	-0.456566	-0.320212	-0.183859	-0.0475049	0.0888488	0.225203	0.361556
-3.20339	-2.84686	-2.49033	-2.13381	-1.77728	-1.42075	-1.06422	-0.707694	-0.351166	0.00536228	0.36189	0.340459	0.319027	0.297596	0.276165	0.254733	0.233302	0.21187	0.190439	0.169008	0.147576	0.15833	0.169084	0.179838	0.190592	0.201346	0.2121	0.222854	0.233608	0.244362	0.255115	0.405098	0.55508	0.705062	0.855044	1.00503	1.15501	1.30499	1.45497	1.60495	1.75494	1.69739	1.63984	1.58229	1.52474	1.4672	1.40965	1.3521	1.29455	1.237
-0.0749258	-0.838099	-1.60127	-2.36445	-3.12762	-3.89079	-4.65397	-5.41714	-6.18031	-6.94348	-7.70666	-6.95442	-6.20217	-5.44993	-4.69769	-3.94545	-3.1932	-2.44096	-1.68872	-0.936476	-0.184234	-0.194402	-0.204571	-0.214739	-0.224908	-0.235076	-0.245245	-0.255413	-0.265582	-0.27575	-0.285918	-0.51508	-0.744242	-0.973403	-1.20256	-1.43173	-1.66089	-1.89005	-2.11921	-2.34837	-2.57753	-2.32137	-2.0652	-1.80904	-1.55287	-1.29671	-1.04055	-0.78438	-0.528215	-0.27205
-0.222489	-0.396661	-0.570833	-0.745005	-0.919177	-1.09335	-1.26752	-1.44169	-1.61587	-1.79004	-1.96421	-1.68536	-1.4065	-1.12765	-0.848793	-0.569939	-0.291085	-0.0122306	0.266624	0.545478	0.824332	1.80904	2.79375	3.77846	4.76317	5.74789	6.7326	7.71731	8.70202	9.68673	10.6714	9.61737	8.56329	7.50922	6.45514	5.40107	4.347	3.29292	2.23885	1.18478	0.130702	0.0396144	-0.0514728	-0.14256	-0.233647	-0.324734	-0.415821	-0.506909	-0.597996	-0.689083
-1.26017	-1.16852	-1.07687	-0.985219	-0.893568	-0.801917	-0.710266	-0.618615	-0.526964	-0.435313	-0.343662	-0.208133	-0.072604	0.0629247	0.198453	0.333982	0.469511	0.60504	0.740569	0.876097	1.01163	1.04617	1.08071	1.11525	1.1498	1.18434	1.21888	1.25343	1.28797	1.32251	1.35705	1.3417	1.32635	1.311	1.29565	1.2803	1.26495	1.2496	1.23425	1.21889	1.20354	Inf	Inf	Inf	Inf	Inf	Inf	Inf	Inf	Inf
0.00153519	-0.00907928	-0.0196937	-0.0303082	-0.0409227	-0.0515372	-0.0621516	-0.0727661	-0.0833806	-0.093995	-0.104609	-0.161144	-0.217679	-0.274213	-0.330748	-0.387282	-0.443817	-0.500351	-0.556886	-0.61342	-0.669955	-0.550402	-0.430848	-0.311295	-0.191742	-0.072189	0.0473641	0.166917	0.28647	0.406024	0.525577	0.459876	0.394174	0.328473	0.262772	0.197071	0.13137	0.0656689	-3.21976e-05	-0.0657333	-0.131434	-0.0756758	-0.0199173	0.0358413	0.0915999	0.147358	0.203117	0.258876	0.314634	0.370393
0.373268	0.345749	0.31823	0.290711	0.263193	0.235674	0.208155	0.180636	0.153117	0.125598	0.098079	0.248532	0.398984	0.549437	0.69989	0.850342	1.0008	1.15125	1.3017	1.45215	1.60261	1.49739	1.39216	1.28694	1.18172	1.0765	0.971283	0.866063	0.760842	0.655622	0.550402	0.469158	0.387914	0.30667	0.225426	0.144182	0.0629377	-0.0183063	-0.0995503	-0.180794	-0.262038	-0.578366	-0.894693	-1.21102	-1.52735	-1.84368	-2.16	-2.47633	-2.79266	-3.10899
0.513741	0.520659	0.527578	0.534497	0.541416	0.548335	0.555254	0.562173	0.569091	0.57601	0.582929	0.616877	0.650825	0.684773	0.718721	0.752669	0.786617	0.820565	0.854513	0.888461	0.922409	1.19326	1.46411	1.73495	2.0058	2.27665	2.5475	2.81835	3.0892	3.36005	3.6309	3.28641	2.94193	2.59744	2.25296	1.90847	1.56399	1.2195	0.875015	0.53053	0.186045	0.205502	0.224959	0.244416	0.263873	0.28333	0.302787	0.322244	0.341701	0.361158
0.76755	0.89831	1.02907	1.15983	1.29059	1.42135	1.55211	1.68287	1.81363	1.94439	2.07515	1.36053	0.645902	-0.0687239	-0.78335	-1.49798	-2.2126	-2.92723	-3.64185	-4.35648	-5.0711	-4.67156	-4.27202	-3.87248	-3.47294	-3.0734	-2.67386	-2.27432	-1.87478	-1.47524	-1.0757	-0.982647	-0.889599	-0.796551	-0.703502	-0.610454	-0.517406	-0.424358	-0.331309	-0.238261	-0.145213	-0.274194	-0.403174	-0.532155	-0.661136	-0.790117	-0.919098	-1.04808	-1.17706	-1.30604
2.25246	2.02891	1.80536	1.58181	1.35826	1.13471	0.911165	0.687616	0.464067	0.240519	0.0169699	0.102617	0.188265	0.273912	0.35956	0.445207	0.530855	0.616502	0.70215	0.787797	0.873445	0.95029	1.02714	1.10398	1.18083	1.25767	1.33452	1.41136	1.48821	1.56505	1.6419	1.68488	1.72787	1.77085	1.81384	1.85682	1.89981	1.9428	1.98578	2.02877	2.07175	2.0229	1.97404	1.92519	1.87633	1.82748	1.77862	1.72976	1.68091	1.63205
-0.722217	-0.691072	-0.659928	-0.628783	-0.597638	-0.566493	-0.535348	-0.504203	-0.473058	-0.441914	-0.410769	-0.0747746	0.261219	0.597213	0.933208	1.2692	1.6052	1.94119	2.27718	2.61318	2.94917	2.19528	1.44139	0.687496	-0.0663965	-0.820289	-1.57418	-2.32807	-3.08196	-3.83586	-4.58975	-4.04313	-3.4965	-2.94988	-2.40326	-1.85663	-1.31001	-0.763387	-0.216763	0.32986	0.876483	1.6547	2.43292	3.21113	3.98935	4.76756	5.54578	6.324	7.10221	7.88043
0.24328	#NAME?	#NAME?	#NAME?	#NAME?	#NAME?	#NAME?	#NAME?	#NAME?	#NAME?	#NAME?	#NAME?	#NAME?	#NAME?	#NAME?	#NAME?	#NAME?	#NAME?	#NAME?	#NAME?	0.922288	1.30174	1.68119	2.06064	2.44009	2.81954	3.19899	3.57844	3.95789	4.33734	4.71679	2.89703	1.07727	-0.742491	-2.56225	-4.38201	-6.20178	-8.02154	-9.8413	-11.6611	-13.4808	-12.1665	-10.8522	-9.53785	-8.22353	-6.9092	-5.59488	-4.28056	-2.96623	-1.65191
-0.318832	-0.304434	-0.290035	-0.275636	-0.261238	-0.246839	-0.23244	-0.218042	-0.203643	-0.189245	-0.174846	-0.104598	-0.0343501	0.0358979	0.106146	0.176394	0.246642	0.31689	0.387138	0.457385	0.527633	0.954007	1.38038	1.80676	2.23313	2.6595	3.08588	3.51225	3.93863	4.365	4.79137	4.37645	3.96152	3.54659	3.13166	2.71673	2.3018	1.88687	1.47194	1.05701	0.642084	0.718097	0.794109	0.870121	0.946134	1.02215	1.09816	1.17417	1.25018	1.3262
-11.6746	-11.1514	-10.6282	-10.1049	-9.58167	-9.05843	-8.53518	-8.01194	-7.4887	-6.96546	-6.44221	-5.79652	-5.15082	-4.50512	-3.85943	-3.21373	-2.56803	-1.92234	-1.27664	-0.630941	0.0147556	0.0619221	0.109089	0.156255	0.203422	0.250588	0.297755	0.344921	0.392087	0.439254	0.48642	0.395367	0.304313	0.213259	0.122205	0.0311511	-0.0599028	-0.150957	-0.242011	-0.333064	-0.424118	-0.428906	-0.433693	-0.438481	-0.443268	-0.448055	-0.452843	-0.45763	-0.462418	-0.467205
1.87611	1.26845	0.660792	0.0531312	-0.554529	-1.16219	-1.76985	-2.37751	-2.98517	-3.59283	-4.20049	-3.81867	-3.43684	-3.05502	-2.67319	-2.29137	-1.90954	-1.52772	-1.14589	-0.764067	-0.382242	-0.285121	-0.187999	-0.0908777	0.00624387	0.103365	0.200487	0.297609	0.39473	0.491852	0.588973	0.260573	-0.0678275	-0.396228	-0.724628	-1.05303	-1.38143	-1.70983	-2.03823	-2.36663	-2.69503	-2.48535	-2.27567	-2.066	-1.85632	-1.64664	-1.43696	-1.22728	-1.0176	-0.807924
1.13566	1.5731	2.01054	2.44798	2.88543	3.32287	3.76031	4.19775	4.63519	5.07263	5.51008	5.24799	4.98591	4.72382	4.46174	4.19965	3.93757	3.67548	3.4134	3.15131	2.88923	2.70408	2.51894	2.3338	2.14866	1.96352	1.77838	1.59323	1.40809	1.22295	1.03781	0.499589	-0.03863	-0.576849	-1.11507	-1.65329	-2.19151	-2.72972	-3.26794	-3.80616	-4.34438	-3.8335	-3.32261	-2.81173	-2.30084	-1.78996	-1.27907	-0.768188	-0.257303	0.253582
0.122119	0.124589	0.12706	0.12953	0.132001	0.134471	0.136942	0.139412	0.141883	0.144353	0.146824	-0.114746	-0.376315	-0.637885	-0.899454	-1.16102	-1.42259	-1.68416	-1.94573	-2.2073	-2.46887	-2.06505	-1.66123	-1.25741	-0.853591	-0.44977	-0.0459502	0.35787	0.76169	1.16551	1.56933	1.02484	0.480342	-0.0641528	-0.608647	-1.15314	-1.69764	-2.24213	-2.78663	-3.33112	-3.87561	-3.33339	-2.79116	-2.24894	-1.70671	-1.16449	-0.622262	-0.0800369	0.462188	1.00441
-2.20039	-1.90404	-1.6077	-1.31135	-1.01501	-0.718661	-0.422317	-0.125972	0.170373	0.466718	0.763063	0.898794	1.03453	1.17026	1.30599	1.44172	1.57745	1.71318	1.84892	1.98465	2.12038	-0.530212	-3.1808	-5.83139	-8.48199	-11.1326	-13.7832	-16.4338	-19.0844	-21.7349	-24.3855	-22.0465	-19.7075	-17.3685	-15.0294	-12.6904	-10.3514	-8.01234	-5.67332	-3.33429	-0.995261	-0.763601	-0.531941	-0.300281	-0.0686208	0.163039	0.394699	0.626359	0.858019	1.08968
-10.056	-9.07306	-8.09011	-7.10715	-6.12419	-5.14123	-4.15827	-3.17532	-2.19236	-1.2094	-0.226444	-0.15486	-0.0832755	-0.0116912	0.0598931	0.131477	0.203062	0.274646	0.34623	0.417815	0.489399	0.614384	0.739369	0.864353	0.989338	1.11432	1.23931	1.36429	1.48928	1.61426	1.73925	1.97345	2.20766	2.44186	2.67606	2.91027	3.14447	3.37868	3.61288	3.84709	4.08129	3.77503	3.46878	3.16252	2.85627	2.55001	2.24376	1.9375	1.63125	1.32499
-1.34701	-1.29936	-1.25171	-1.20405	-1.1564	-1.10874	-1.06109	-1.01344	-0.965783	-0.918129	-0.870476	-0.670399	-0.470322	-0.270245	-0.0701681	0.129909	0.329986	0.530062	0.730139	0.930216	1.13029	0.902425	0.674557	0.446689	0.218821	-0.00904714	-0.236915	-0.464783	-0.692651	-0.920519	-1.14839	-1.07261	-0.996839	-0.921064	-0.84529	-0.769516	-0.693741	-0.617967	-0.542193	-0.466418	-0.390644	-0.285186	-0.179728	-0.0742706	0.0311873	0.136645	0.242103	0.347561	0.453019	0.558477
-0.744144	-0.514606	-0.285068	-0.0555305	0.174007	0.403545	0.633083	0.862621	1.09216	1.3217	1.55123	1.19208	0.832921	0.473765	0.114608	-0.244549	-0.603706	-0.962863	-1.32202	-1.68118	-2.04033	-1.7387	-1.43707	-1.13544	-0.833814	-0.532184	-0.230555	0.071075	0.372705	0.674335	0.975964	0.895808	0.815653	0.735497	0.655341	0.575185	0.49503	0.414874	0.334718	0.254562	0.174406	-2.72809	-5.63059	-8.53308	-11.4356	-14.3381	-17.2406	-20.1431	-23.0456	-25.9481
1.00784	1.27359	1.53935	1.80511	2.07086	2.33662	2.60237	2.86813	3.13389	3.39964	3.6654	3.52968	3.39395	3.25823	3.12251	2.98678	2.85106	2.71534	2.57961	2.44389	2.30817	2.09719	1.88621	1.67523	1.46425	1.25327	1.04229	0.831309	0.620329	0.409349	0.198369	0.230473	0.262577	0.294681	0.326786	0.35889	0.390994	0.423098	0.455202	0.487306	0.51941	-0.162806	-0.845022	-1.52724	-2.20945	-2.89167	-3.57389	-4.2561	-4.93832	-5.62053
-2.49687	-2.05319	-1.60952	-1.16584	-0.722159	-0.278481	0.165197	0.608876	1.05255	1.49623	1.93991	1.73274	1.52556	1.31839	1.11121	0.90404	0.696866	0.489692	0.282518	0.0753439	-0.13183	0.136708	0.405245	0.673783	0.942321	1.21086	1.4794	1.74793	2.01647	2.28501	2.55355	2.31142	2.06929	1.82717	1.58504	1.34291	1.10079	0.858661	0.616534	0.374407	0.132281	0.196853	0.261425	0.325998	0.39057	0.455142	0.519715	0.584287	0.648859	0.713432
0.330467	0.245829	0.161191	0.0765524	-0.00808588	-0.0927242	-0.177362	-0.262001	-0.346639	-0.431277	-0.515916	-0.405677	-0.295438	-0.185199	-0.0749605	0.0352783	0.145517	0.255756	0.365995	0.476234	0.586472	0.971974	1.35748	1.74298	2.12848	2.51398	2.89948	3.28499	3.67049	4.05599	4.44149	4.00353	3.56557	3.12761	2.68965	2.25169	1.81373	1.37577	0.937808	0.499847	0.0618868	0.141725	0.221563	0.301401	0.381239	0.461077	0.540915	0.620753	0.700591	0.780429
1.14751	0.984014	0.820518	0.657021	0.493525	0.330029	0.166533	0.00303703	-0.160459	-0.323955	-0.487451	-0.295316	-0.10318	0.0889553	0.281091	0.473226	0.665362	0.857497	1.04963	1.24177	1.4339	0.971357	0.508811	0.0462638	-0.416283	-0.87883	-1.34138	-1.80392	-2.26647	-2.72902	-3.19156	-2.84463	-2.49769	-2.15076	-1.80382	-1.45688	-1.10995	-0.763013	-0.416078	-0.0691421	0.277794	0.535039	0.792285	1.04953	1.30678	1.56402	1.82127	2.07851	2.33576	2.593
3.37166	3.03102	2.69038	2.34975	2.00911	1.66847	1.32783	0.98719	0.646551	0.305912	-0.0347268	0.043009	0.120745	0.198481	0.276216	0.353952	0.431688	0.509424	0.587159	0.664895	0.742631	0.720567	0.698504	0.67644	0.654377	0.632313	0.610249	0.588186	0.566122	0.544058	0.521995	0.469069	0.416144	0.363219	0.310293	0.257368	0.204443	0.151517	0.0985919	0.0456666	-0.00725879	0.666855	1.34097	2.01508	2.6892	3.36331	4.03743	4.71154	5.38566	6.05977
0.149616	-0.0963467	-0.34231	-0.588273	-0.834236	-1.0802	-1.32616	-1.57213	-1.81809	-2.06405	-2.31001	-2.19387	-2.07772	-1.96157	-1.84542	-1.72928	-1.61313	-1.49698	-1.38083	-1.26469	-1.14854	-1.03424	-0.919933	-0.805629	-0.691326	-0.577022	-0.462719	-0.348415	-0.234112	-0.119808	-0.00550491	0.00621688	0.0179387	0.0296605	0.0413823	0.0531041	0.0648258	0.0765476	0.0882694	0.0999912	0.111713	-0.663115	-1.43794	-2.21277	-2.9876	-3.76243	-4.53726	-5.31209	-6.08691	-6.86174
0.69702	0.67346	0.6499	0.626339	0.602779	0.579219	0.555658	0.532098	0.508538	0.484978	0.461417	0.467535	0.473653	0.47977	0.485888	0.492006	0.498123	0.504241	0.510359	0.516476	0.522594	0.478312	0.43403	0.389748	0.345466	0.301184	0.256903	0.212621	0.168339	0.124057	0.079775	0.0930062	0.106237	0.119469	0.1327	0.145931	0.159162	0.172393	0.185624	0.198855	0.212087	0.339343	0.4666	0.593857	0.721114	0.84837	0.975627	1.10288	1.23014	1.3574
0.671369	0.631929	0.592488	0.553048	0.513607	0.474167	0.434726	0.395286	0.355845	0.316405	0.276964	0.272373	0.267781	0.26319	0.258598	0.254007	0.249416	0.244824	0.240233	0.235641	0.23105	0.119407	0.00776396	-0.103879	-0.215522	-0.327165	-0.438808	-0.55045	-0.662093	-0.773736	-0.885379	-0.676368	-0.467356	-0.258345	-0.0493337	0.159678	0.368689	0.5777	0.786712	0.995723	1.20473	1.09255	0.980373	0.868192	0.756011	0.643831	0.53165	0.419469	0.307289	0.195108
0.482065	0.503448	0.524831	0.546215	0.567598	0.588982	0.610365	0.631748	0.653132	0.674515	0.695899	0.63945	0.583001	0.526552	0.470103	0.413655	0.357206	0.300757	0.244308	0.187859	0.13141	0.273461	0.415511	0.557562	0.699613	0.841663	0.983714	1.12576	1.26781	1.40987	1.55192	1.46188	1.37185	1.28181	1.19178	1.10174	1.01171	0.921671	0.831636	0.741601	0.651566	#NAME?	#NAME?	#NAME?	#NAME?	#NAME?	#NAME?	#NAME?	#NAME?	#NAME?
0.322696	0.424251	0.525807	0.627362	0.728917	0.830472	0.932027	1.03358	1.13514	1.23669	1.33825	1.2929	1.24756	1.20222	1.15687	1.11153	1.06618	1.02084	0.975497	0.930153	0.884809	0.447084	0.00935862	-0.428367	-0.866092	-1.30382	-1.74154	-2.17927	-2.61699	-3.05472	-3.49244	-3.24604	-2.99964	-2.75324	-2.50685	-2.26045	-2.01405	-1.76765	-1.52125	-1.27485	-1.02845	-0.19308	0.642289	1.47766	2.31303	3.1484	3.98377	4.81914	5.6545	6.48987
0.616417	0.332527	0.0486376	-0.235252	-0.519142	-0.803032	-1.08692	-1.37081	-1.6547	-1.93859	-2.22248	-2.03486	-1.84724	-1.65961	-1.47199	-1.28437	-1.09675	-0.909125	-0.721502	-0.53388	-0.346257	-0.288119	-0.229981	-0.171843	-0.113705	-0.0555664	0.00257178	0.06071	0.118848	0.176986	0.235125	0.236603	0.238082	0.239561	0.24104	0.242519	0.243997	0.245476	0.246955	0.248434	0.249912	-7.72297	-15.6958	-23.6687	-31.6416	-39.6145	-47.5874	-55.5602	-63.5331	-71.506
0.617908	0.611392	0.604876	0.59836	0.591843	0.585327	0.578811	0.572295	0.565779	0.559263	0.552747	0.662232	0.771718	0.881203	0.990689	1.10017	1.20966	1.31915	1.42863	1.53812	1.6476	1.52277	1.39793	1.2731	1.14826	1.02343	0.89859	0.773755	0.64892	0.524084	0.399249	0.447777	0.496305	0.544833	0.593361	0.641888	0.690416	0.738944	0.787472	0.836	0.884528	0.737636	0.590745	0.443853	0.296962	0.15007	0.00317872	-0.143713	-0.290604	-0.437496
0.453958	0.548765	0.643572	0.73838	0.833187	0.927994	1.0228	1.11761	1.21242	1.30722	1.40203	1.29532	1.18861	1.08189	0.97518	0.868467	0.761755	0.655042	0.548329	0.441616	0.334904	0.328809	0.322714	0.316619	0.310524	0.30443	0.298335	0.29224	0.286145	0.28005	0.273956	0.313184	0.352412	0.39164	0.430869	0.470097	0.509325	0.548554	0.587782	0.62701	0.666238	0.309711	-0.0468157	-0.403343	-0.75987	-1.1164	-1.47292	-1.82945	-2.18598	-2.54251
-0.0981149	-0.134028	-0.169942	-0.205855	-0.241768	-0.277681	-0.313595	-0.349508	-0.385421	-0.421335	-0.457248	-0.314994	-0.17274	-0.0304855	0.111769	0.254023	0.396277	0.538531	0.680785	0.823039	0.965293	0.902527	0.839762	0.776996	0.71423	0.651464	0.588698	0.525933	0.463167	0.400401	0.337635	0.469132	0.600629	0.732126	0.863623	0.99512	1.12662	1.25811	1.38961	1.52111	1.6526	1.48313	1.31365	1.14418	0.974705	0.80523	0.635755	0.46628	0.296805	0.12733
-3.56024	-3.01682	-2.4734	-1.92998	-1.38656	-0.843146	-0.299727	0.243692	0.787111	1.33053	1.87395	1.73027	1.58659	1.44291	1.29922	1.15554	1.01186	0.868182	0.724501	0.58082	0.437139	0.409902	0.382666	0.35543	0.328194	0.300958	0.273721	0.246485	0.219249	0.192013	0.164777	0.0164449	-0.131887	-0.280219	-0.428551	-0.576882	-0.725214	-0.873546	-1.02188	-1.17021	-1.31854	-1.0787	-0.838867	-0.59903	-0.359193	-0.119356	0.120481	0.360318	0.600155	0.839992
-0.261498	-0.178292	-0.0950869	-0.0118814	0.0713241	0.15453	0.237735	0.32094	0.404146	0.487351	0.570557	1.65058	2.7306	3.81063	4.89065	5.97068	7.0507	8.13072	9.21075	10.2908	11.3708	10.2948	9.21881	8.14281	7.06682	5.99082	4.91483	3.83883	2.76284	1.68684	0.610848	0.365971	0.121093	-0.123784	-0.368661	-0.613539	-0.858416	-1.10329	-1.34817	-1.59305	-1.83792	-1.72985	-1.62177	-1.51369	-1.40562	-1.29754	-1.18946	-1.08139	-0.973309	-0.865232
Inf	Inf	Inf	Inf	Inf	Inf	Inf	Inf	Inf	Inf	2.41599	2.32411	2.23224	2.14036	2.04848	1.9566	1.86473	1.77285	1.68097	1.5891	1.49722	1.35944	1.22166	1.08388	0.946098	0.808318	0.670538	0.532758	0.394978	0.257198	0.119418	-1.65682	-3.43305	-5.20928	-6.98552	-8.76175	-10.538	-12.3142	-14.0905	-15.8667	-17.6429	-15.7295	-13.816	-11.9025	-9.98905	-8.07558	-6.16211	-4.24864	-2.33517	-0.421702
-5.57103	-5.17065	-4.77026	-4.36988	-3.9695	-3.56911	-3.16873	-2.76834	-2.36796	-1.96757	-1.56719	-1.11089	-0.654591	-0.198291	0.258009	0.714309	1.17061	1.62691	2.08321	2.53951	2.99581	1.84417	0.692531	-0.459107	-1.61075	-2.76238	-3.91402	-5.06566	-6.2173	-7.36894	-8.52058	-7.64654	-6.77249	-5.89845	-5.02441	-4.15037	-3.27633	-2.40229	-1.52825	-0.654204	0.219837	0.236584	0.25333	0.270077	0.286823	0.30357	0.320316	0.337062	0.353809	0.370555
-3.86407	-3.43018	-2.99629	-2.56241	-2.12852	-1.69463	-1.26075	-0.826859	-0.392973	0.0409137	0.4748	0.285914	0.0970286	-0.0918572	-0.280743	-0.469629	-0.658515	-0.8474	-1.03629	-1.22517	-1.41406	-1.8175	-2.22095	-2.6244	-3.02785	-3.43129	-3.83474	-4.23819	-4.64163	-5.04508	-5.44853	-4.76262	-4.07671	-3.39081	-2.7049	-2.01899	-1.33309	-0.64718	0.0387271	0.724634	1.41054	1.46871	1.52689	1.58506	1.64323	1.7014	1.75958	1.81775	1.87592	1.9341
1.20435	1.14277	1.0812	1.01963	0.958058	0.896486	0.834915	0.773343	0.711771	0.650199	0.588627	0.571775	0.554922	0.538069	0.521217	0.504364	0.487512	0.470659	0.453806	0.436954	0.420101	0.292739	0.165377	0.0380156	-0.0893463	-0.216708	-0.34407	-0.471432	-0.598794	-0.726156	-0.853518	-0.845019	-0.836521	-0.828022	-0.819523	-0.811025	-0.802526	-0.794028	-0.785529	-0.77703	-0.768532	-0.641923	-0.515314	-0.388706	-0.262097	-0.135488	-0.00887954	0.117729	0.244338	0.370947
-0.00605944	-0.329241	-0.652423	-0.975604	-1.29879	-1.62197	-1.94515	-2.26833	-2.59151	-2.91469	-3.23788	-2.98591	-2.73394	-2.48197	-2.23	-1.97803	-1.72606	-1.47409	-1.22212	-0.970155	-0.718187	-0.63646	-0.554733	-0.473006	-0.391279	-0.309553	-0.227826	-0.146099	-0.0643721	0.0173547	0.0990815	0.0292863	-0.0405089	-0.110304	-0.180099	-0.249894	-0.31969	-0.389485	-0.45928	-0.529075	-0.59887	-0.408291	-0.217712	-0.0271328	0.163446	0.354026	0.544605	0.735184	0.925763	1.11634
-2.05006	-1.65964	-1.26923	-0.878809	-0.488393	-0.0979767	0.292439	0.682856	1.07327	1.46369	1.8541	1.89924	1.94437	1.9895	2.03463	2.07976	2.12489	2.17002	2.21516	2.26029	2.30542	2.17409	2.04276	1.91144	1.78011	1.64878	1.51745	1.38612	1.2548	1.12347	0.992142	0.908496	0.824851	0.741205	0.657559	0.573914	0.490268	0.406622	0.322977	0.239331	0.155685	0.346144	0.536602	0.72706	0.917519	1.10798	1.29844	1.48889	1.67935	1.86981
1.31796	1.28011	1.24227	1.20442	1.16657	1.12872	1.09088	1.05303	1.01518	0.977335	0.939488	1.08627	1.23305	1.37983	1.52661	1.67339	1.82017	1.96696	2.11374	2.26052	2.4073	2.23289	2.05847	1.88406	1.70965	1.53523	1.36082	1.18641	1.01199	0.837579	0.663165	0.696625	0.730085	0.763545	0.797005	0.830466	0.863926	0.897386	0.930846	0.964306	0.997766	1.12268	1.24759	1.3725	1.49741	1.62233	1.74724	1.87215	1.99706	2.12198
1.24393	1.24476	1.24558	1.24641	1.24724	1.24807	1.2489	1.24973	1.25056	1.25138	1.25221	1.31995	1.38769	1.45542	1.52316	1.5909	1.65863	1.72637	1.79411	1.86184	1.92958	1.8425	1.75543	1.66835	1.58128	1.4942	1.40713	1.32005	1.23298	1.1459	1.05883	1.16769	1.27655	1.38541	1.49427	1.60313	1.71199	1.82086	1.92972	2.03858	2.14744	1.87006	1.59267	1.31529	1.03791	0.760526	0.483144	0.205761	-0.0716211	-0.349004
-8.6742	-7.71373	-6.75326	-5.79279	-4.83232	-3.87185	-2.91138	-1.95091	-0.990436	-0.0299651	0.930506	0.819353	0.7082	0.597047	0.485894	0.374741	0.263588	0.152435	0.0412821	-0.0698708	-0.181024	0.212576	0.606176	0.999776	1.39338	1.78698	2.18057	2.57417	2.96777	3.36137	3.75497	3.43763	3.12028	2.80293	2.48559	2.16824	1.85089	1.53354	1.2162	0.898851	0.581504	0.97821	1.37492	1.77162	2.16833	2.56503	2.96174	3.35845	3.75515	4.15186
-1.4509	-1.25956	-1.06822	-0.876879	-0.68554	-0.494201	-0.302861	-0.111522	0.079817	0.271156	0.462495	0.459857	0.457219	0.454581	0.451943	0.449304	0.446666	0.444028	0.44139	0.438751	0.436113	0.339722	0.243331	0.14694	0.0505487	-0.0458425	-0.142234	-0.238625	-0.335016	-0.431407	-0.527798	-0.435672	-0.343545	-0.251418	-0.159291	-0.0671647	0.024962	0.117089	0.209215	0.301342	0.393469	0.527223	0.660978	0.794733	0.928487	1.06224	1.196	1.32975	1.46351	1.59726
0.558881	0.536255	0.513628	0.491002	0.468376	0.445749	0.423123	0.400496	0.37787	0.355244	0.332617	0.509835	0.687053	0.86427	1.04149	1.21871	1.39592	1.57314	1.75036	1.92758	2.10479	1.90534	1.70588	1.50643	1.30698	1.10752	0.908066	0.708611	0.509157	0.309702	0.110247	0.0579069	0.00556664	-0.0467736	-0.0991139	-0.151454	-0.203794	-0.256135	-0.308475	-0.360815	-0.413156	-0.281177	-0.149199	-0.0172202	0.114758	0.246737	0.378715	0.510694	0.642672	0.77465
0.606864	0.600944	0.595023	0.589102	0.583182	0.577261	0.57134	0.56542	0.559499	0.553578	0.547658	0.647893	0.748129	0.848365	0.948601	1.04884	1.14907	1.24931	1.34954	1.44978	1.55002	1.43117	1.31233	1.19348	1.07464	0.955795	0.83695	0.718106	0.599262	0.480418	0.361574	0.469647	0.577721	0.685794	0.793868	0.901942	1.01002	1.11809	1.22616	1.33424	1.44231	1.24829	1.05426	0.86024	0.666217	0.472194	0.278171	0.0841475	-0.109876	-0.303899
0.206612	0.38438	0.562148	0.739917	0.917685	1.09545	1.27322	1.45099	1.62876	1.80653	1.9843	2.03019	2.07608	2.12197	2.16786	2.21375	2.25964	2.30553	2.35142	2.39731	2.4432	2.14976	1.85632	1.56288	1.26944	0.975995	0.682553	0.389111	0.0956691	-0.197773	-0.491215	-0.828674	-1.16613	-1.50359	-1.84105	-2.17851	-2.51597	-2.85343	-3.19089	-3.52835	-3.86581	-3.35417	-2.84253	-2.33089	-1.81925	-1.30761	-0.795976	-0.284337	0.227302	0.738941
11.7798	10.1972	8.61458	7.03199	5.44939	3.8668	2.2842	0.701609	-0.880985	-2.46358	-4.04617	-3.50812	-2.97006	-2.432	-1.89395	-1.35589	-0.817833	-0.279777	0.25828	0.796337	1.33439	1.64973	1.96507	2.28041	2.59575	2.91109	3.22644	3.54178	3.85712	4.17246	4.4878	4.00313	3.51847	3.03381	2.54915	2.06449	1.57983	1.09517	0.610506	0.125845	-0.358816	-0.34251	-0.326203	-0.309897	-0.293591	-0.277284	-0.260978	-0.244672	-0.228366	-0.212059
8.5435	7.64211	6.74072	5.83933	4.93794	4.03655	3.13516	2.23377	1.33238	0.430994	-0.470395	-0.448523	-0.426651	-0.404779	-0.382907	-0.361035	-0.339163	-0.317292	-0.29542	-0.273548	-0.251676	-0.294786	-0.337896	-0.381006	-0.424116	-0.467226	-0.510336	-0.553446	-0.596556	-0.639666	-0.682776	-0.582031	-0.481285	-0.38054	-0.279795	-0.179049	-0.078304	0.0224413	0.123187	0.223932	0.324677	0.36424	0.403803	0.443366	0.482929	0.522492	0.562055	0.601618	0.641181	0.680744
0.111988	0.606765	1.10154	1.59632	2.0911	2.58587	3.08065	3.57543	4.0702	4.56498	5.05976	4.5134	3.96704	3.42068	2.87432	2.32797	1.78161	1.23525	0.688893	0.142535	-0.403823	-0.0998176	0.204188	0.508194	0.812199	1.11621	1.42021	1.72422	2.02822	2.33223	2.63623	2.40605	2.17588	1.9457	1.71552	1.48534	1.25516	1.02498	0.794804	0.564625	0.334446	Inf	Inf	Inf	Inf	Inf	Inf	Inf	Inf	Inf
1.00269	1.89087	2.77906	3.66724	4.55543	5.44361	6.33179	7.21998	8.10816	8.99635	9.88453	8.66	7.43547	6.21094	4.98641	3.76189	2.53736	1.31283	0.0882979	-1.13623	-2.36076	-0.530756	1.29925	3.12925	4.95926	6.78926	8.61927	10.4493	12.2793	14.1093	15.9393	14.6012	13.2631	11.925	10.5869	9.2488	7.9107	6.5726	5.2345	3.89641	2.55831	1.76212	0.965941	0.169758	-0.626426	-1.42261	-2.21879	-3.01498	-3.81116	-4.60734
3.2138	2.81382	2.41385	2.01388	1.61391	1.21393	0.813961	0.413988	0.0140158	-0.385957	-0.785929	-0.480356	-0.174782	0.130791	0.436364	0.741937	1.04751	1.35308	1.65866	1.96423	2.2698	2.13466	1.99952	1.86438	1.72924	1.5941	1.45896	1.32382	1.18868	1.05354	0.918395	0.95809	0.997784	1.03748	1.07717	1.11687	1.15656	1.19626	1.23595	1.27564	1.31534	1.1784	1.04147	0.904532	0.767596	0.63066	0.493724	0.356788	0.219852	0.0829165
1.6917	2.36776	3.04383	3.71989	4.39595	5.07201	5.74808	6.42414	7.1002	7.77627	8.45233	7.20969	5.96705	4.72441	3.48177	2.23913	0.99649	-0.24615	-1.48879	-2.73143	-3.97407	-3.35986	-2.74565	-2.13144	-1.51722	-0.903012	-0.2888	0.325412	0.939624	1.55384	2.16805	1.91381	1.65957	1.40533	1.15109	0.896849	0.642609	0.388369	0.13413	-0.12011	-0.374349	-0.441932	-0.509514	-0.577096	-0.644679	-0.712261	-0.779843	-0.847425	-0.915008	-0.98259
-2.22661	-2.02392	-1.82124	-1.61855	-1.41586	-1.21318	-1.01049	-0.807804	-0.605118	-0.402431	-0.199745	0.605241	1.41023	2.21521	3.0202	3.82518	4.63017	5.43516	6.24014	7.04513	7.85011	7.13714	6.42417	5.7112	4.99823	4.28526	3.57229	2.85932	2.14635	1.43338	0.720411	0.744365	0.768319	0.792273	0.816226	0.84018	0.864134	0.888087	0.912041	0.935995	0.959948	0.967748	0.975547	0.983347	0.991146	0.998946	1.00675	1.01454	1.02234	1.03014
-0.692041	-0.292874	0.106294	0.505461	0.904628	1.3038	1.70296	2.10213	2.5013	2.90046	3.29963	3.1739	3.04817	2.92244	2.79672	2.67099	2.54526	2.41953	2.2938	2.16807	2.04234	1.82132	1.60029	1.37926	1.15824	0.937214	0.716189	0.495164	0.274138	0.0531131	-0.167912	-0.257311	-0.346709	-0.436107	-0.525506	-0.614904	-0.704303	-0.793701	-0.883099	-0.972498	-1.0619	-1.05651	-1.05112	-1.04574	-1.04035	-1.03496	-1.02958	-1.02419	-1.0188	-1.01342
0.288743	0.341719	0.394696	0.447673	0.50065	0.553627	0.606604	0.65958	0.712557	0.765534	0.818511	0.892043	0.965575	1.03911	1.11264	1.18617	1.2597	1.33324	1.40677	1.4803	1.55383	1.52473	1.49562	1.46651	1.4374	1.4083	1.37919	1.35008	1.32097	1.29187	1.26276	1.1571	1.05144	0.945785	0.840127	0.734469	0.62881	0.523152	0.417494	0.311835	0.206177	0.361268	0.516359	0.67145	0.826541	0.981633	1.13672	1.29181	1.44691	1.602
-0.280536	-0.0807967	0.118943	0.318682	0.518421	0.718161	0.9179	1.11764	1.31738	1.51712	1.71686	1.60215	1.48745	1.37274	1.25804	1.14333	1.02862	0.913918	0.799213	0.684507	0.569801	0.593469	0.617137	0.640805	0.664473	0.688141	0.711809	0.735476	0.759144	0.782812	0.80648	0.493199	0.179919	-0.133362	-0.446643	-0.759923	-1.0732	-1.38648	-1.69977	-2.01305	-2.32633	-1.62495	-0.92357	-0.222192	0.479186	1.18056	1.88194	2.58332	3.2847	3.98608
0.452006	0.486544	0.521082	0.555621	0.590159	0.624697	0.659236	0.693774	0.728313	0.762851	0.797389	0.400975	0.00456014	-0.391854	-0.788269	-1.18468	-1.5811	-1.97751	-2.37393	-2.77034	-3.16676	-1.16743	0.831896	2.83122	4.83055	6.82988	8.8292	10.8285	12.8279	14.8272	16.8265	15.415	14.0035	12.592	11.1805	9.76904	8.35754	6.94605	5.53455	4.12306	2.71157	1.86234	1.01311	0.163882	-0.685346	-1.53457	-2.3838	-3.23303	-4.08226	-4.93148
2.25216	0.684218	-0.883719	-2.45166	-4.01959	-5.58753	-7.15547	-8.72341	-10.2913	-11.8593	-13.4272	-12.2286	-11.0299	-9.83126	-8.6326	-7.43395	-6.23529	-5.03664	-3.83799	-2.63933	-1.44068	-1.34165	-1.24262	-1.1436	-1.04457	-0.945543	-0.846517	-0.74749	-0.648463	-0.549436	-0.450409	0.00607064	0.462551	0.919031	1.37551	1.83199	2.28847	2.74495	3.20143	3.65791	4.11439	3.66839	3.2224	2.7764	2.3304	1.88441	1.43841	0.992412	0.546415	0.100418
-0.334552	-0.644175	-0.953798	-1.26342	-1.57304	-1.88267	-2.19229	-2.50191	-2.81153	-3.12116	-3.43078	-3.06919	-2.7076	-2.34602	-1.98443	-1.62284	-1.26125	-0.899664	-0.538076	-0.176488	0.1851	0.0869095	-0.011281	-0.109472	-0.207662	-0.305853	-0.404043	-0.502234	-0.600424	-0.698615	-0.796805	-0.692976	-0.589147	-0.485317	-0.381488	-0.277659	-0.173829	-0.0699999	0.0338294	0.137659	0.241488	-0.00789191	-0.257272	-0.506652	-0.756032	-1.00541	-1.25479	-1.50417	-1.75355	-2.00293
1.16003	1.08397	1.00791	0.931847	0.855788	0.779728	0.703669	0.62761	0.55155	0.475491	0.399431	-0.185035	-0.769501	-1.35397	-1.93843	-2.5229	-3.10737	-3.69183	-4.2763	-4.86077	-5.44523	-4.88681	-4.32839	-3.76997	-3.21154	-2.65312	-2.0947	-1.53628	-0.977853	-0.419431	0.138992	0.229654	0.320317	0.41098	0.501642	0.592305	0.682968	0.77363	0.864293	0.954956	1.04562	0.658385	0.271151	-0.116083	-0.503316	-0.89055	-1.27778	-1.66502	-2.05225	-2.43948
1.15556	1.13043	1.1053	1.08017	1.05504	1.02992	1.00479	0.979662	0.954534	0.929406	0.904278	1.04338	1.18248	1.32159	1.46069	1.59979	1.7389	1.878	2.0171	2.15621	2.29531	2.08588	1.87644	1.66701	1.45758	1.24814	1.03871	0.829276	0.619843	0.410409	0.200976	0.418853	0.636729	0.854606	1.07248	1.29036	1.50824	1.72611	1.94399	2.16187	2.37974	2.18736	1.99498	1.8026	1.61022	1.41784	1.22546	1.03308	0.840695	0.648314
0.0773357	0.0188875	-0.0395607	-0.0980089	-0.156457	-0.214905	-0.273354	-0.331802	-0.39025	-0.448698	-0.507146	-0.518485	-0.529824	-0.541163	-0.552502	-0.563841	-0.57518	-0.586519	-0.597858	-0.609197	-0.620536	-0.441431	-0.262325	-0.0832194	0.0958862	0.274992	0.454097	0.633203	0.812309	0.991414	1.17052	0.879827	0.589134	0.298442	0.00774871	-0.282944	-0.573637	-0.86433	-1.15502	-1.44572	-1.73641	-1.50086	-1.26532	-1.02978	-0.794232	-0.558688	-0.323144	-0.0876005	0.147943	0.383487
0.666111	0.505335	0.344558	0.183782	0.0230062	-0.13777	-0.298546	-0.459322	-0.620098	-0.780874	-0.941651	-0.859437	-0.777224	-0.69501	-0.612797	-0.530584	-0.44837	-0.366157	-0.283943	-0.20173	-0.119516	-0.0815529	-0.0435893	-0.00562564	0.032338	0.0703016	0.108265	0.146229	0.184192	0.222156	0.26012	0.284966	0.309812	0.334658	0.359503	0.384349	0.409195	0.434041	0.458887	0.483733	0.508579	0.614462	0.720345	0.826228	0.932111	1.03799	1.14388	1.24976	1.35564	1.46153
Inf	Inf	Inf	Inf	Inf	Inf	Inf	Inf	Inf	Inf	1.73438	1.85955	1.98473	2.1099	2.23507	2.36025	2.48542	2.61059	2.73576	2.86094	2.98611	2.83884	2.69157	2.54431	2.39704	2.24977	2.1025	1.95524	1.80797	1.6607	1.51343	2.7056	3.89777	5.08993	6.2821	7.47427	8.66643	9.8586	11.0508	12.2429	13.4351	12.3863	11.3376	10.2888	9.2401	8.19135	7.1426	6.09385	5.0451	3.99635
-4.14813	-3.59634	-3.04455	-2.49276	-1.94097	-1.38918	-0.83739	-0.2856	0.266189	0.817979	1.36977	1.34303	1.31628	1.28954	1.2628	1.23606	1.20931	1.18257	1.15583	1.12908	1.10234	1.04189	0.981429	0.920973	0.860517	0.80006	0.739604	0.679148	0.618691	0.558235	0.497779	0.727793	0.957808	1.18782	1.41784	1.64785	1.87787	2.10788	2.3379	2.56791	2.79792	2.55054	2.30316	2.05577	1.80839	1.561	1.31362	1.06623	0.818849	0.571465
4.47049	4.03203	3.59357	3.15511	2.71665	2.27819	1.83972	1.40126	0.962802	0.524341	0.08588	0.156492	0.227104	0.297716	0.368327	0.438939	0.509551	0.580163	0.650775	0.721386	0.791998	0.866112	0.940225	1.01434	1.08845	1.16257	1.23668	1.31079	1.38491	1.45902	1.53313	1.47765	1.42216	1.36667	1.31119	1.2557	1.20021	1.14472	1.08924	1.03375	0.978263	0.879808	0.781352	0.682896	0.584441	0.485985	0.387529	0.289073	0.190618	0.092162
0.181238	-0.014172	-0.209582	-0.404991	-0.600401	-0.79581	-0.99122	-1.18663	-1.38204	-1.57745	-1.77286	-1.5872	-1.40155	-1.2159	-1.03024	-0.844591	-0.658938	-0.473284	-0.287631	-0.101978	0.0836758	#NAME?	#NAME?	#NAME?	#NAME?	#NAME?	#NAME?	#NAME?	#NAME?	#NAME?	#NAME?	#NAME?	#NAME?	#NAME?	#NAME?	#NAME?	#NAME?	#NAME?	#NAME?	#NAME?	-0.750628	0.0701479	0.890924	1.7117	2.53248	3.35325	4.17403	4.99481	5.81558	6.63636
1.23568	1.40131	1.56694	1.73257	1.8982	2.06382	2.22945	2.39508	2.56071	2.72634	2.89196	2.57574	2.25951	1.94328	1.62705	1.31082	0.994596	0.678368	0.362139	0.0459111	-0.270317	-0.243829	-0.21734	-0.190851	-0.164363	-0.137874	-0.111386	-0.0848972	-0.0584086	-0.03192	-0.00543147	-0.0012537	0.00292406	0.00710183	0.0112796	0.0154574	0.0196351	0.0238129	0.0279907	0.0321684	0.0363462	0.214437	0.392527	0.570617	0.748707	0.926798	1.10489	1.28298	1.46107	1.63916
2.31014	3.10897	3.9078	4.70664	5.50547	6.3043	7.10313	7.90197	8.7008	9.49963	10.2985	9.25358	8.20869	7.16381	6.11892	5.07404	4.02915	2.98426	1.93938	0.894491	-0.150395	-0.0901209	-0.029847	0.030427	0.0907009	0.150975	0.211249	0.271523	0.331797	0.392071	0.452344	0.508023	0.563702	0.61938	0.675059	0.730738	0.786416	0.842095	0.897774	0.953452	1.00913	0.864717	0.720302	0.575888	0.431473	0.287059	0.142644	-0.0017701	-0.146185	-0.290599
0.967356	0.97463	0.981904	0.989178	0.996451	1.00373	1.011	1.01827	1.02555	1.03282	1.04009	1.06698	1.09386	1.12074	1.14762	1.1745	1.20138	1.22826	1.25514	1.28202	1.3089	1.20393	1.09895	0.993969	0.888991	0.784013	0.679035	0.574058	0.46908	0.364102	0.259124	0.499698	0.740273	0.980848	1.22142	1.462	1.70257	1.94315	2.18372	2.4243	2.66487	2.42675	2.18864	1.95052	1.7124	1.47428	1.23617	0.998047	0.75993	0.521812
0.714239	0.721662	0.729084	0.736506	0.743928	0.751351	0.758773	0.766195	0.773617	0.78104	0.788462	-0.217578	-1.22362	-2.22966	-3.2357	-4.24174	-5.24778	-6.25381	-7.25985	-8.26589	-9.27193	-8.34553	-7.41912	-6.49271	-5.56631	-4.6399	-3.71349	-2.78709	-1.86068	-0.934274	-0.00786724	0.219539	0.446946	0.674353	0.90176	1.12917	1.35657	1.58398	1.81139	2.03879	2.2662	1.64152	1.01685	0.392174	-0.232501	-0.857176	-1.48185	-2.10653	-2.7312	-3.35588
25.4185	22.9992	20.5798	18.1604	15.7411	13.3217	10.9024	8.48301	6.06365	3.6443	1.22494	1.14324	1.06155	0.979851	0.898156	0.816461	0.734765	0.65307	0.571374	0.489679	0.407983	0.314447	0.22091	0.127374	0.0338371	-0.0596995	-0.153236	-0.246773	-0.340309	-0.433846	-0.527382	-0.387174	-0.246965	-0.106757	0.0334517	0.17366	0.313869	0.454077	0.594286	0.734494	0.874703	0.753893	0.633084	0.512274	0.391465	0.270656	0.149846	0.0290366	-0.0917728	-0.212582
-1.92478	-1.69573	-1.46667	-1.23761	-1.00855	-0.779495	-0.550437	-0.321379	-0.0923212	0.136737	0.365794	0.251531	0.137268	0.0230049	-0.0912582	-0.205521	-0.319785	-0.434048	-0.548311	-0.662574	-0.776837	-1.06931	-1.36179	-1.65427	-1.94675	-2.23922	-2.5317	-2.82418	-3.11665	-3.40913	-3.70161	-1.94332	-0.185034	1.57325	3.33154	5.08983	6.84812	8.6064	10.3647	12.123	13.8813	12.5736	11.2659	9.95816	8.65045	7.34275	6.03504	4.72734	3.41964	2.11193
-1.02293	-0.995808	-0.968686	-0.941563	-0.914441	-0.887318	-0.860195	-0.833073	-0.80595	-0.778828	-0.751705	-0.593125	-0.434545	-0.275965	-0.117385	0.0411947	0.199775	0.358355	0.516935	0.675515	0.834095	0.985395	1.1367	1.288	1.4393	1.5906	1.7419	1.8932	2.0445	2.1958	2.3471	2.09811	1.84911	1.60012	1.35113	1.10213	0.853141	0.604147	0.355154	0.10616	-0.142833	-0.118484	-0.0941357	-0.0697871	-0.0454384	-0.0210898	0.0032589	0.0276076	0.0519562	0.0763049
-0.418932	0.401486	1.2219	2.04232	2.86274	3.68316	4.50357	5.32399	6.14441	6.96483	7.78524	6.91875	6.05225	5.18575	4.31925	3.45276	2.58626	1.71976	0.853263	-0.013235	-0.879733	-0.625119	-0.370505	-0.115891	0.138723	0.393337	0.64795	0.902564	1.15718	1.41179	1.66641	1.61405	1.56169	1.50934	1.45698	1.40463	1.35227	1.29992	1.24756	1.19521	1.14285	1.09881	1.05476	1.01072	0.966674	0.92263	0.878585	0.834541	0.790497	0.746452
0.268	0.4311	0.5942	0.7573	0.9204	1.0835	1.2466	1.4097	1.5728	1.7359	1.899	1.65444	1.40988	1.16532	0.92076	0.6762	0.43164	0.18708	-0.0574796	-0.30204	-0.546599	-0.15022	0.24616	0.64254	1.03892	1.4353	1.83168	2.22806	2.62444	3.02082	3.4172	3.44637	3.47555	3.50473	3.5339	3.56308	3.59226	3.62143	3.65061	3.67978	3.70896	3.33142	2.95387	2.57633	2.19878	1.82124	1.4437	1.06615	0.688608	0.311064
1.17405	1.13115	1.08824	1.04533	1.00243	0.95952	0.916614	0.873707	0.830801	0.787895	0.744988	0.719822	0.694656	0.669491	0.644325	0.619159	0.593993	0.568827	0.543661	0.518495	0.493329	0.442233	0.391137	0.340041	0.288945	0.237849	0.186753	0.135657	0.084561	0.033465	-0.017631	0.403957	0.825546	1.24713	1.66872	2.09031	2.5119	2.93349	3.35508	3.77667	4.19825	3.81513	3.43201	3.04889	2.66577	2.28265	1.89953	1.51641	1.13329	0.750168
3.90191	3.6895	3.47709	3.26468	3.05227	2.83986	2.62745	2.41504	2.20263	1.99022	1.77781	1.61021	1.44262	1.27502	1.10742	0.939823	0.772225	0.604628	0.437031	0.269433	0.101836	-0.0116046	-0.125045	-0.238485	-0.351925	-0.465366	-0.578806	-0.692246	-0.805686	-0.919127	-1.03257	-0.861806	-0.691046	-0.520285	-0.349524	-0.178764	-0.00800316	0.162757	0.333518	0.504279	0.675039	0.711641	0.748242	0.784843	0.821445	0.858046	0.894648	0.931249	0.96785	1.00445
-0.891664	-0.650104	-0.408545	-0.166985	0.0745747	0.316134	0.557694	0.799254	1.04081	1.28237	1.52393	1.56736	1.61078	1.65421	1.69763	1.74105	1.78448	1.8279	1.87133	1.91475	1.95818	1.68477	1.41137	1.13796	0.864561	0.591157	0.317753	0.0443491	-0.229055	-0.502459	-0.775863	-0.569439	-0.363014	-0.15659	0.0498335	0.256258	0.462682	0.669106	0.87553	1.08195	1.28838	1.2339	1.17943	1.12495	1.07048	1.016	0.961524	0.907049	0.852573	0.798098
-1.68136	-1.59043	-1.49951	-1.40858	-1.31766	-1.22673	-1.13581	-1.04488	-0.95396	-0.863035	-0.77211	-0.659072	-0.546035	-0.432998	-0.31996	-0.206923	-0.0938854	0.019152	0.132189	0.245227	0.358264	0.0976825	-0.162899	-0.423481	-0.684063	-0.944645	-1.20523	-1.46581	-1.72639	-1.98697	-2.24755	-1.8752	-1.50285	-1.1305	-0.758146	-0.385794	-0.0134418	0.35891	0.731262	1.10361	1.47597	1.21941	0.96286	0.706307	0.449754	0.1932	-0.0633526	-0.319906	-0.576459	-0.833012
2.63271	2.3757	2.1187	1.8617	1.6047	1.3477	1.09069	0.833692	0.57669	0.319688	0.0626861	0.187129	0.311572	0.436015	0.560458	0.684901	0.809343	0.933786	1.05823	1.18267	1.30711	1.09791	0.888709	0.679505	0.470302	0.261099	0.0518959	-0.157307	-0.36651	-0.575714	-0.784917	-0.760504	-0.736092	-0.711679	-0.687267	-0.662854	-0.638442	-0.614029	-0.589617	-0.565204	-0.540792	-0.419776	-0.29876	-0.177744	-0.0567286	0.0642872	0.185303	0.306319	0.427335	0.54835
0.498891	0.510812	0.522732	0.534652	0.546572	0.558492	0.570412	0.582332	0.594253	0.606173	0.618093	0.654511	0.69093	0.727348	0.763767	0.800185	0.836604	0.873022	0.909441	0.945859	0.982277	0.976002	0.969726	0.96345	0.957175	0.950899	0.944623	0.938348	0.932072	0.925796	0.919521	0.730504	0.541487	0.352471	0.163454	-0.0255625	-0.214579	-0.403596	-0.592612	-0.781629	-0.970646	-0.887441	-0.804237	-0.721032	-0.637828	-0.554623	-0.471419	-0.388214	-0.30501	-0.221805
0.0800899	0.123078	0.166066	0.209053	0.252041	0.295029	0.338017	0.381005	0.423992	0.46698	0.509968	0.552135	0.594301	0.636468	0.678635	0.720802	0.762968	0.805135	0.847302	0.889469	0.931635	0.971979	1.01232	1.05267	1.09301	1.13335	1.1737	1.21404	1.25439	1.29473	1.33507	1.33994	1.34481	1.34967	1.35454	1.3594	1.36427	1.36914	1.374	1.37887	1.38374	1.97444	2.56515	3.15586	3.74656	4.33727	4.92797	5.51868	6.10939	6.70009
-0.467723	-0.255938	-0.0441528	0.167632	0.379418	0.591203	0.802988	1.01477	1.22656	1.43834	1.65013	1.92414	2.19816	2.47217	2.74618	3.0202	3.29421	3.56823	3.84224	4.11625	4.39027	3.91687	3.44346	2.97006	2.49666	2.02326	1.54986	1.07645	0.603051	0.129649	-0.343753	-0.147923	0.047908	0.243739	0.439569	0.6354	0.831231	1.02706	1.22289	1.41872	1.61455	1.49365	1.37274	1.25184	1.13093	1.01003	0.88912	0.768215	0.647309	0.526403
0.636467	Inf	Inf	Inf	Inf	Inf	Inf	Inf	Inf	Inf	Inf	Inf	Inf	Inf	Inf	Inf	Inf	Inf	Inf	Inf	3.02153	3.1913	3.36106	3.53083	3.70059	3.87036	4.04012	4.20988	4.37965	4.54941	4.71918	4.37386	4.02855	3.68324	3.33792	2.99261	2.6473	2.30198	1.95667	1.61136	1.26604	1.33117	1.3963	1.46143	1.52656	1.59169	1.65682	1.72195	1.78708	1.85221
0.446222	0.478225	0.510227	0.54223	0.574233	0.606236	0.638239	0.670242	0.702245	0.734248	0.766251	0.679732	0.593214	0.506696	0.420177	0.333659	0.247141	0.160622	0.0741041	-0.0124142	-0.0989325	-0.0141538	0.0706249	0.155404	0.240182	0.324961	0.40974	0.494519	0.579297	0.664076	0.748855	0.626452	0.504049	0.381647	0.259244	0.136841	0.0144387	-0.107964	-0.230367	-0.352769	-0.475172	-0.303399	-0.131627	0.0401458	0.211918	0.383691	0.555463	0.727236	0.899009	1.07078
-4.65644	-4.06239	-3.46834	-2.87429	-2.28024	-1.68619	-1.09214	-0.498096	0.095953	0.690002	1.28405	1.17987	1.07569	0.971512	0.867333	0.763153	0.658974	0.554794	0.450615	0.346435	0.242256	0.294921	0.347586	0.400251	0.452915	0.50558	0.558245	0.61091	0.663575	0.71624	0.768905	0.744815	0.720725	0.696636	0.672546	0.648456	0.624367	0.600277	0.576187	0.552098	0.528008	0.587116	0.646223	0.705331	0.764439	0.823547	0.882654	0.941762	1.00087	1.05998
-0.142809	-0.0798932	-0.0169774	0.0459384	0.108854	0.17177	0.234686	0.297602	0.360517	0.423433	0.486349	0.449334	0.412318	0.375303	0.338288	0.301273	0.264257	0.227242	0.190227	0.153211	0.116196	-0.0578148	-0.231826	-0.405836	-0.579847	-0.753858	-0.927869	-1.10188	-1.27589	-1.4499	-1.62391	-2.11256	-2.6012	-3.08984	-3.57849	-4.06713	-4.55577	-5.04442	-5.53306	-6.0217	-6.51035	-5.74885	-4.98735	-4.22586	-3.46436	-2.70286	-1.94137	-1.17987	-0.418374	0.343123
0.201403	0.261579	0.321755	0.381931	0.442108	0.502284	0.56246	0.622636	0.682812	0.742989	0.803165	-0.0266895	-0.856544	-1.6864	-2.51625	-3.34611	-4.17596	-5.00582	-5.83567	-6.66552	-7.49538	-6.73808	-5.98078	-5.22347	-4.46617	-3.70887	-2.95157	-2.19427	-1.43696	-0.679662	0.0776398	0.0782473	0.0788548	0.0794623	0.0800698	0.0806773	0.0812847	0.0818922	0.0824997	0.0831072	0.0837147	0.321177	0.558638	0.7961	1.03356	1.27102	1.50849	1.74595	1.98341	2.22087
10.0094	9.11986	8.23029	7.34071	6.45114	5.56156	4.67199	3.78241	2.89284	2.00326	1.11369	1.61917	2.12465	2.63013	3.1356	3.64108	4.14656	4.65204	5.15752	5.663	6.16847	5.57979	4.99111	4.40243	3.81375	3.22507	2.63638	2.0477	1.45902	0.870339	0.281658	0.573007	0.864356	1.1557	1.44705	1.7384	2.02975	2.3211	2.61245	2.9038	3.19515	2.84836	2.50158	2.1548	1.80801	1.46123	1.11445	0.767664	0.42088	0.0740968
0.0782248	0.082596	0.0869673	0.0913385	0.0957098	0.100081	0.104452	0.108824	0.113195	0.117566	0.121937	0.017842	-0.0862533	-0.190349	-0.294444	-0.398539	-0.502635	-0.60673	-0.710825	-0.814921	-0.919016	-0.930002	-0.940988	-0.951974	-0.962961	-0.973947	-0.984933	-0.995919	-1.00691	-1.01789	-1.02888	-1.01123	-0.993582	-0.975935	-0.958287	-0.94064	-0.922992	-0.905345	-0.887698	-0.87005	-0.852403	Inf	Inf	Inf	Inf	Inf	Inf	Inf	Inf	Inf
0.703656	0.789297	0.874938	0.960579	1.04622	1.13186	1.2175	1.30314	1.38878	1.47443	1.56007	1.40933	1.25859	1.10785	0.957114	0.806376	0.655638	0.5049	0.354161	0.203423	0.0526849	0.0147158	-0.0232533	-0.0612223	-0.0991914	-0.137161	-0.17513	-0.213099	-0.251068	-0.289037	-0.327006	-0.515099	-0.703191	-0.891284	-1.07938	-1.26747	-1.45556	-1.64365	-1.83175	-2.01984	-2.20793	-1.92627	-1.64462	-1.36296	-1.0813	-0.799645	-0.517987	-0.23633	0.0453277	0.326985
8.32658	7.63006	6.93354	6.23702	5.54051	4.84399	4.14747	3.45095	2.75444	2.05792	1.3614	1.27233	1.18325	1.09418	1.00511	0.916034	0.826961	0.737888	0.648815	0.559742	0.470669	0.496745	0.52282	0.548896	0.574972	0.601048	0.627124	0.6532	0.679276	0.705352	0.731427	0.606976	0.482525	0.358074	0.233623	0.109172	-0.0152786	-0.13973	-0.264181	-0.388632	-0.513083	-0.481318	-0.449553	-0.417789	-0.386024	-0.354259	-0.322495	-0.29073	-0.258965	-0.227201
3.11449	2.89303	2.67156	2.4501	2.22864	2.00718	1.78572	1.56425	1.34279	1.12133	0.899867	1.00808	1.11628	1.22449	1.3327	1.44091	1.54912	1.65733	1.76554	1.87375	1.98196	#NAME?	#NAME?	#NAME?	#NAME?	#NAME?	#NAME?	#NAME?	#NAME?	#NAME?	#NAME?	#NAME?	#NAME?	#NAME?	#NAME?	#NAME?	#NAME?	#NAME?	#NAME?	#NAME?	-0.747779	-0.661468	-0.575157	-0.488845	-0.402534	-0.316223	-0.229912	-0.143601	-0.05729	0.0290211
0.316498	0.307327	0.298156	0.288985	0.279815	0.270644	0.261473	0.252302	0.243132	0.233961	0.22479	0.653183	1.08158	1.50997	1.93836	2.36676	2.79515	3.22354	3.65194	4.08033	4.50872	4.17333	3.83793	3.50254	3.16714	2.83175	2.49635	2.16095	1.82556	1.49016	1.15477	0.755377	0.355985	-0.0434062	-0.442798	-0.842189	-1.24158	-1.64097	-2.04036	-2.43976	-2.83915	-2.37487	-1.91059	-1.44631	-0.982025	-0.517744	-0.0534638	0.410817	0.875097	1.33938
-1.2469	-1.11774	-0.988571	-0.859406	-0.730241	-0.601076	-0.471911	-0.342746	-0.213581	-0.0844165	0.0447484	0.476986	0.909223	1.34146	1.7737	2.20593	2.63817	3.07041	3.50265	3.93488	4.36712	4.31693	4.26674	4.21655	4.16636	4.11616	4.06597	4.01578	3.96559	3.9154	3.86521	3.73178	3.59835	3.46492	3.33149	3.19807	3.06464	2.93121	2.79778	2.66435	2.53092	2.8088	3.08667	3.36455	3.64243	3.9203	4.19818	4.47605	4.75393	5.0318
-0.298292	-0.0124326	0.273427	0.559287	0.845147	1.13101	1.41687	1.70273	1.98859	2.27445	2.56031	2.55481	2.54931	2.54381	2.53832	2.53282	2.52732	2.52182	2.51633	2.51083	2.50533	2.06653	1.62772	1.18892	0.750115	0.311312	-0.127492	-0.566296	-1.0051	-1.4439	-1.88271	Inf	Inf	Inf	Inf	Inf	Inf	Inf	Inf	Inf	Inf	Inf	Inf	Inf	Inf	Inf	Inf	Inf	Inf	Inf
0.00447043	-0.00428272	-0.0130359	-0.021789	-0.0305422	-0.0392954	-0.0480485	-0.0568017	-0.0655548	-0.074308	-0.0830611	0.00448304	0.0920272	0.179571	0.267116	0.35466	0.442204	0.529748	0.617292	0.704837	0.792381	0.819364	0.846348	0.873331	0.900315	0.927298	0.954282	0.981265	1.00825	1.03523	1.06222	1.1383	1.21438	1.29046	1.36654	1.44263	1.51871	1.59479	1.67087	1.74695	1.82304	1.62336	1.42369	1.22401	1.02434	0.824666	0.624993	0.425319	0.225645	0.0259712
0.881234	1.01137	1.1415	1.27163	1.40177	1.5319	1.66203	1.79217	1.9223	2.05243	2.18257	1.892	1.60143	1.31086	1.0203	0.729728	0.439161	0.148593	-0.141975	-0.432542	-0.72311	-0.212699	0.297712	0.808122	1.31853	1.82894	2.33935	2.84977	3.36018	3.87059	4.381	3.1025	1.82399	0.545492	-0.73301	-2.01151	-3.29001	-4.56852	-5.84702	-7.12552	-8.40402	-7.4605	-6.51699	-5.57347	-4.62995	-3.68644	-2.74292	-1.7994	-0.855887	0.0876303
#NAME?	#NAME?	#NAME?	#NAME?	#NAME?	#NAME?	#NAME?	#NAME?	#NAME?	#NAME?	0.723764	0.665255	0.606746	0.548238	0.489729	0.43122	0.372712	0.314203	0.255694	0.197186	0.138677	1.3302	2.52171	3.71323	4.90475	6.09627	7.28779	8.47931	9.67083	10.8623	12.0539	10.7316	9.4094	8.08716	6.76493	5.44269	4.12046	2.79822	1.47599	0.153754	-1.16848	-0.95598	-0.743479	-0.530978	-0.318478	-0.105977	0.106524	0.319025	0.531525	0.744026
-1.18649	-1.13845	-1.09041	-1.04237	-0.994323	-0.946281	-0.898238	-0.850196	-0.802153	-0.754111	-0.706069	-0.827067	-0.948065	-1.06906	-1.19006	-1.31106	-1.43206	-1.55306	-1.67406	-1.79505	-1.91605	-1.68603	-1.456	-1.22598	-0.995954	-0.765929	-0.535905	-0.30588	-0.0758555	0.154169	0.384194	0.725023	1.06585	1.40668	1.74751	2.08834	2.42917	2.77	3.11083	3.45166	3.79249	3.70751	3.62253	3.53755	3.45256	3.36758	3.2826	3.19762	3.11264	3.02765
1.95134	Inf	Inf	Inf	Inf	Inf	Inf	Inf	Inf	Inf	Inf	Inf	Inf	Inf	Inf	Inf	Inf	Inf	Inf	Inf	0.31927	0.166468	0.0136664	-0.139135	-0.291937	-0.444738	-0.59754	-0.750342	-0.903143	-1.05594	-1.20875	-0.48114	0.246466	0.974073	1.70168	2.42929	3.15689	3.8845	4.6121	5.33971	6.06732	5.82915	5.59097	5.3528	5.11463	4.87645	4.63828	4.40011	4.16194	3.92376
0.493168	0.450865	0.408562	0.366259	0.323957	0.281654	0.239351	0.197048	0.154746	0.112443	0.0701401	1.98607	3.902	5.81793	7.73386	9.64979	11.5657	13.4817	15.3976	17.3135	19.2294	17.1942	15.159	13.1237	11.0885	9.05322	7.01797	4.98272	2.94748	0.912232	-1.12301	-1.04504	-0.967057	-0.889078	-0.811099	-0.73312	-0.655142	-0.577163	-0.499184	-0.421205	-0.343226	-0.128806	0.0856138	0.300034	0.514454	0.728874	0.943294	1.15771	1.37213	1.58655
-0.145228	0.121452	0.388133	0.654813	0.921494	1.18817	1.45485	1.72154	1.98822	2.2549	2.52158	2.25899	1.9964	1.73382	1.47123	1.20864	0.946056	0.683469	0.420882	0.158295	-0.104292	-0.112577	-0.120863	-0.129149	-0.137435	-0.145721	-0.154006	-0.162292	-0.170578	-0.178864	-0.18715	0.682502	1.55215	2.4218	3.29146	4.16111	5.03076	5.90041	6.77006	7.63971	8.50936	7.58897	6.66857	5.74817	4.82777	3.90737	2.98697	2.06657	1.14618	0.225777
-0.159073	-0.28016	-0.401247	-0.522334	-0.643421	-0.764508	-0.885595	-1.00668	-1.12777	-1.24886	-1.36994	-1.25218	-1.13441	-1.01665	-0.898881	-0.781115	-0.663349	-0.545584	-0.427818	-0.310052	-0.192286	-0.159232	-0.126178	-0.0931237	-0.0600695	-0.0270152	0.00603899	0.0390932	0.0721474	0.105202	0.138256	-0.124547	-0.38735	-0.650153	-0.912955	-1.17576	-1.43856	-1.70136	-1.96417	-2.22697	-2.48977	-2.20458	-1.91938	-1.63419	-1.34899	-1.0638	-0.778605	-0.493411	-0.208216	0.0769781
0.724975	0.686558	0.648142	0.609725	0.571309	0.532892	0.494476	0.456059	0.417643	0.379226	0.34081	-1.57503	-3.49086	-5.4067	-7.32253	-9.23836	-11.1542	-13.07	-14.9859	-16.9017	-18.8175	-16.9066	-14.9957	-13.0848	-11.1738	-9.2629	-7.35197	-5.44104	-3.53012	-1.61919	0.29174	0.452755	0.61377	0.774785	0.9358	1.09681	1.25783	1.41884	1.57986	1.74087	1.90189	1.77697	1.65206	1.52715	1.40223	1.27732	1.1524	1.02749	0.902573	0.777658
0.901487	0.862274	0.823061	0.783848	0.744635	0.705421	0.666208	0.626995	0.587782	0.548569	0.509355	0.566687	0.624019	0.681351	0.738683	0.796015	0.853347	0.91068	0.968012	1.02534	1.08268	0.718459	0.354243	-0.00997301	-0.374189	-0.738405	-1.10262	-1.46684	-1.83105	-2.19527	-2.55949	-2.31068	-2.06187	-1.81306	-1.56426	-1.31545	-1.06664	-0.817833	-0.569025	-0.320218	-0.07141	-0.0199601	0.0314897	0.0829395	0.134389	0.185839	0.237289	0.288739	0.340189	0.391638
1.28311	1.18093	1.07876	0.976582	0.874407	0.772232	0.670057	0.567881	0.465706	0.363531	0.261355	0.344349	0.427342	0.510335	0.593328	0.676322	0.759315	0.842308	0.925301	1.00829	1.09129	1.01119	0.931089	0.85099	0.77089	0.690791	0.610691	0.530592	0.450493	0.370393	0.290294	0.32426	0.358225	0.392191	0.426157	0.460123	0.494088	0.528054	0.56202	0.595986	0.629951	0.571588	0.513226	0.454863	0.3965	0.338137	0.279774	0.221411	0.163048	0.104686
0.798365	1.53859	2.27881	3.01903	3.75925	4.49947	5.2397	5.97992	6.72014	7.46036	8.20058	7.45441	6.70824	5.96207	5.21589	4.46972	3.72355	2.97738	2.2312	1.48503	0.73886	0.521615	0.304371	0.0871263	-0.130118	-0.347363	-0.564607	-0.781852	-0.999096	-1.21634	-1.43358	-1.41866	-1.40373	-1.3888	-1.37388	-1.35895	-1.34402	-1.3291	-1.31417	-1.29924	-1.28432	-1.1116	-0.938891	-0.766178	-0.593465	-0.420752	-0.248039	-0.0753263	0.0973866	0.2701
0.121637	0.475905	0.830172	1.18444	1.53871	1.89297	2.24724	2.60151	2.95578	3.31004	3.66431	3.3713	3.07828	2.78526	2.49225	2.19923	1.90622	1.6132	1.32019	1.02717	0.734156	0.794318	0.85448	0.914642	0.974804	1.03497	1.09513	1.15529	1.21545	1.27561	1.33578	1.21939	1.103	0.986614	0.870226	0.753839	0.637452	0.521065	0.404677	0.28829	0.171903	0.310352	0.448802	0.587251	0.725701	0.86415	1.0026	1.14105	1.2795	1.41795
0.222872	0.14589	0.0689085	-0.00807307	-0.0850547	-0.162036	-0.239018	-0.316	-0.392981	-0.469963	-0.546944	-0.239195	0.0685539	0.376303	0.684052	0.991801	1.29955	1.6073	1.91505	2.2228	2.53055	2.39958	2.26862	2.13766	2.00669	1.87573	1.74476	1.6138	1.48284	1.35187	1.22091	1.74997	2.27903	2.80809	3.33715	3.86621	4.39527	4.92434	5.4534	5.98246	6.51152	5.93026	5.34901	4.76775	4.18649	3.60524	3.02398	2.44272	1.86147	1.28021
0.447404	0.227626	0.00784895	-0.211928	-0.431706	-0.651483	-0.87126	-1.09104	-1.31081	-1.53059	-1.75037	-0.848353	0.053664	0.955681	1.8577	2.75971	3.66173	4.56375	5.46576	6.36778	7.2698	6.32888	5.38797	4.44705	3.50614	2.56522	1.62431	0.683395	-0.257519	-1.19843	-2.13935	-2.2726	-2.40586	-2.53912	-2.67237	-2.80563	-2.93888	-3.07214	-3.2054	-3.33865	-3.47191	-3.10443	-2.73695	-2.36947	-2.00199	-1.63451	-1.26703	-0.899549	-0.53207	-0.16459
-0.236021	-0.0528388	0.130343	0.313525	0.496707	0.679889	0.863071	1.04625	1.22943	1.41262	1.5958	1.21364	0.831489	0.449334	0.0671787	-0.314976	-0.697131	-1.07929	-1.46144	-1.8436	-2.22575	-1.9882	-1.75064	-1.51309	-1.27554	-1.03798	-0.800427	-0.562873	-0.325319	-0.0877654	0.149789	-0.0537934	-0.257376	-0.460958	-0.66454	-0.868122	-1.0717	-1.27529	-1.47887	-1.68245	-1.88603	-1.68179	-1.47754	-1.2733	-1.06905	-0.86481	-0.660565	-0.456321	-0.252076	-0.0478316
-1.00577	-0.66319	-0.320611	0.0219672	0.364546	0.707124	1.0497	1.39228	1.73486	2.07744	2.42002	2.30225	2.18449	2.06672	1.94896	1.8312	1.71343	1.59567	1.4779	1.36014	1.24238	1.20628	1.17018	1.13408	1.09799	1.06189	1.02579	0.989694	0.953597	0.9175	0.881402	1.30353	1.72567	2.1478	2.56993	2.99206	3.4142	3.83633	4.25846	4.68059	5.10273	4.64591	4.18909	3.73227	3.27545	2.81863	2.36181	1.90499	1.44817	0.991353
-0.484715	-0.381467	-0.278219	-0.174971	-0.0717231	0.031525	0.134773	0.238021	0.341269	0.444517	0.547766	0.555661	0.563557	0.571453	0.579349	0.587245	0.595141	0.603037	0.610933	0.618829	0.626725	0.573964	0.521203	0.468442	0.415681	0.36292	0.310159	0.257398	0.204637	0.151876	0.0991145	-1.19995	-2.49902	-3.79809	-5.09716	-6.39623	-7.6953	-8.99437	-10.2934	-11.5925	-12.8916	-11.5767	-10.2618	-8.94691	-7.63202	-6.31714	-5.00225	-3.68736	-2.37248	-1.05759
-0.475241	#NAME?	#NAME?	#NAME?	#NAME?	#NAME?	#NAME?	#NAME?	#NAME?	#NAME?	#NAME?	#NAME?	#NAME?	#NAME?	#NAME?	#NAME?	#NAME?	#NAME?	#NAME?	#NAME?	-1.21695	-1.09953	-0.982112	-0.864693	-0.747275	-0.629856	-0.512437	-0.395019	-0.2776	-0.160181	-0.0427625	-0.0264895	-0.0102164	0.00605665	0.0223297	0.0386028	0.0548758	0.0711489	0.087422	0.103695	0.119968	0.154922	0.189875	0.224829	0.259783	0.294736	0.32969	0.364643	0.399597	0.434551
-0.153886	-0.10845	-0.0630141	-0.0175785	0.0278572	0.0732929	0.118729	0.164164	0.2096	0.255036	0.300471	0.251851	0.203231	0.154612	0.105992	0.0573717	0.00875172	-0.0398682	-0.0884881	-0.137108	-0.185728	-0.17892	-0.172111	-0.165303	-0.158495	-0.151686	-0.144878	-0.13807	-0.131261	-0.124453	-0.117645	-0.284595	-0.451546	-0.618497	-0.785447	-0.952398	-1.11935	-1.2863	-1.45325	-1.6202	-1.78715	-1.51677	-1.2464	-0.97602	-0.705643	-0.435265	-0.164888	0.105489	0.375867	0.646244
0.393639	1.17721	1.96077	2.74434	3.52791	4.31147	5.09504	5.87861	6.66218	7.44574	8.22931	7.44981	6.6703	5.8908	5.1113	4.33179	3.55229	2.77279	1.99328	1.21378	0.434276	0.425008	0.415741	0.406473	0.397205	0.387937	0.378669	0.369402	0.360134	0.350866	0.341598	-0.191874	-0.725346	-1.25882	-1.79229	-2.32576	-2.85923	-3.3927	-3.92618	-4.45965	-4.99312	-4.40995	-3.82679	-3.24362	-2.66045	-2.07728	-1.49412	-0.910949	-0.327782	0.255385
0.778208	0.508449	0.238689	-0.0310699	-0.300829	-0.570588	-0.840348	-1.11011	-1.37987	-1.64963	-1.91938	-1.46282	-1.00625	-0.549677	-0.0931078	0.363461	0.82003	1.2766	1.73317	2.18974	2.64631	2.49551	2.34472	2.19393	2.04313	1.89234	1.74154	1.59075	1.43996	1.28916	1.13837	1.01989	0.901417	0.782941	0.664465	0.545989	0.427513	0.309038	0.190562	0.0720861	-0.0463897	0.0168704	0.0801305	0.143391	0.206651	0.269911	0.333171	0.396431	0.459691	0.522951
2.9076	2.28177	1.65595	1.03012	0.404298	-0.221527	-0.847352	-1.47318	-2.099	-2.72483	-3.35065	-2.95303	-2.5554	-2.15778	-1.76016	-1.36253	-0.964908	-0.567284	-0.16966	0.227964	0.625588	0.295412	-0.034763	-0.364938	-0.695114	-1.02529	-1.35546	-1.68564	-2.01582	-2.34599	-2.67617	-2.73431	-2.79245	-2.8506	-2.90874	-2.96688	-3.02503	-3.08317	-3.14131	-3.19945	-3.2576	-2.93058	-2.60357	-2.27655	-1.94954	-1.62252	-1.29551	-0.968492	-0.641476	-0.314461
0.820808	0.742081	0.663353	0.584625	0.505897	0.427169	0.348441	0.269713	0.190985	0.112257	0.0335294	0.132535	0.23154	0.330546	0.429552	0.528557	0.627563	0.726568	0.825574	0.924579	1.02358	0.969149	0.914714	0.860279	0.805844	0.751408	0.696973	0.642538	0.588103	0.533667	0.479232	0.140191	-0.198851	-0.537892	-0.876934	-1.21598	-1.55502	-1.89406	-2.2331	-2.57214	-2.91118	-2.75055	-2.58992	-2.42928	-2.26865	-2.10801	-1.94738	-1.78675	-1.62611	-1.46548
2.01391	1.82622	1.63854	1.45085	1.26316	1.07547	0.887785	0.700097	0.512409	0.324721	0.137033	0.23973	0.342428	0.445125	0.547823	0.65052	0.753218	0.855915	0.958613	1.06131	1.16401	1.00556	0.847117	0.688672	0.530226	0.371781	0.213335	0.0548898	-0.103556	-0.262001	-0.420446	-0.297667	-0.174887	-0.0521067	0.0706732	0.193453	0.316233	0.439013	0.561793	0.684573	0.807353	0.84289	0.878427	0.913964	0.949501	0.985038	1.02058	1.05611	1.09165	1.12719
1.16268	1.1691	1.17552	1.18193	1.18835	1.19476	1.20118	1.2076	1.21401	1.22043	1.22685	1.23222	1.23759	1.24296	1.24833	1.2537	1.25907	1.26444	1.26981	1.27518	1.28055	1.10741	0.934274	0.761134	0.587993	0.414853	0.241713	0.0685724	-0.104568	-0.277708	-0.450849	-0.28216	-0.113471	0.0552179	0.223907	0.392595	0.561284	0.729973	0.898662	1.06735	1.23604	1.18756	1.13908	1.0906	1.04211	0.993634	0.945152	0.896671	0.84819	0.799709
0.83908	0.812894	0.786708	0.760522	0.734336	0.70815	0.681965	0.655779	0.629593	0.603407	0.577221	0.638259	0.699296	0.760334	0.821372	0.88241	0.943447	1.00449	1.06552	1.12656	1.1876	1.04991	0.912224	0.774538	0.636851	0.499164	0.361477	0.22379	0.0861032	-0.0515837	-0.189271	-0.122619	-0.0559667	0.0106852	0.0773371	0.143989	0.210641	0.277293	0.343945	0.410597	0.477249	0.526996	0.576744	0.626492	0.67624	0.725987	0.775735	0.825483	0.875231	0.924978
1.06303	1.21107	1.35911	1.50715	1.65519	1.80324	1.95128	2.09932	2.24736	2.3954	2.54344	2.34853	2.15363	1.95872	1.76381	1.56891	1.374	1.1791	0.98419	0.789284	0.594378	0.57877	0.563163	0.547555	0.531948	0.51634	0.500733	0.485125	0.469518	0.45391	0.438303	0.516597	0.594891	0.673184	0.751478	0.829772	0.908066	0.98636	1.06465	1.14295	1.22124	1.29763	1.37403	1.45042	1.52681	1.6032	1.67959	1.75599	1.83238	1.90877
1.41359	1.40909	1.4046	1.4001	1.3956	1.3911	1.38661	1.38211	1.37761	1.37311	1.36862	0.959128	0.549639	0.14015	-0.269339	-0.678828	-1.08832	-1.49781	-1.90729	-2.31678	-2.72627	-2.3353	-1.94433	-1.55336	-1.16238	-0.771412	-0.380439	0.0105327	0.401505	0.792477	1.18345	1.07025	0.957041	0.843836	0.730632	0.617428	0.504224	0.391019	0.277815	0.164611	0.0514064	-0.301841	-0.655089	-1.00834	-1.36158	-1.71483	-2.06808	-2.42133	-2.77457	-3.12782
0.720542	0.596602	0.472662	0.348722	0.224782	0.100841	-0.0230986	-0.147039	-0.270979	-0.394919	-0.518859	-0.309385	-0.0999119	0.109562	0.319035	0.528509	0.737982	0.947456	1.15693	1.3664	1.57588	1.5147	1.45353	1.39236	1.33119	1.27001	1.20884	1.14767	1.08649	1.02532	0.964149	0.935826	0.907503	0.879181	0.850858	0.822535	0.794213	0.76589	0.737567	0.709245	0.680922	0.0218739	-0.637174	-1.29622	-1.95527	-2.61432	-3.27337	-3.93242	-4.59146	-5.25051
0.167989	-0.201425	-0.57084	-0.940254	-1.30967	-1.67908	-2.0485	-2.41791	-2.78733	-3.15674	-3.52615	-2.99037	-2.45458	-1.91879	-1.383	-0.84721	-0.311421	0.224368	0.760157	1.29595	1.83174	1.64892	1.46609	1.28327	1.10045	0.917634	0.734814	0.551994	0.369174	0.186354	0.00353357	-0.146902	-0.297337	-0.447773	-0.598208	-0.748643	-0.899079	-1.04951	-1.19995	-1.35039	-1.50082	-1.32615	-1.15147	-0.976794	-0.802119	-0.627444	-0.452768	-0.278093	-0.103417	0.0712579
0.126608	1.52677	2.92692	4.32708	5.72724	7.1274	8.52756	9.92771	11.3279	12.728	14.1282	12.8432	11.5581	10.2731	8.98806	7.70303	6.41799	5.13296	3.84793	2.5629	1.27787	1.20895	1.14004	1.07112	1.00221	0.933293	0.864379	0.795464	0.72655	0.657635	0.588721	0.493576	0.398431	0.303286	0.208141	0.112996	0.0178507	-0.0772943	-0.172439	-0.267584	-0.362729	-0.304625	-0.246522	-0.188418	-0.130314	-0.0722103	-0.0141065	0.0439973	0.102101	0.160205
-0.0489549	0.126948	0.30285	0.478753	0.654656	0.830558	1.00646	1.18236	1.35827	1.53417	1.71007	1.68404	1.65801	1.63199	1.60596	1.57993	1.5539	1.52787	1.50185	1.47582	1.44979	1.36891	1.28803	1.20715	1.12627	1.04539	0.964513	0.883634	0.802754	0.721875	0.640996	0.538945	0.436894	0.334843	0.232792	0.130741	0.0286904	-0.0733605	-0.175411	-0.277462	-0.379513	-0.362522	-0.345531	-0.328541	-0.31155	-0.294559	-0.277568	-0.260577	-0.243587	-0.226596
0.38397	-0.60973	-1.60343	-2.59713	-3.59083	-4.58453	-5.57823	-6.57193	-7.56563	-8.55933	-9.55303	-8.35563	-7.15824	-5.96084	-4.76344	-3.56605	-2.36865	-1.17125	0.0261447	1.22354	2.42094	2.64227	2.86359	3.08492	3.30625	3.52757	3.7489	3.97023	4.19156	4.41288	4.63421	3.80546	2.9767	2.14795	1.3192	0.490446	-0.338307	-1.16706	-1.99581	-2.82457	-3.65332	0.242726	4.13877	8.03481	11.9309	15.8269	19.7229	23.619	27.515	31.4111
0.666404	-0.0290851	-0.724574	-1.42006	-2.11555	-2.81104	-3.50653	-4.20202	-4.89751	-5.593	-6.28849	-5.51933	-4.75017	-3.98101	-3.21185	-2.44269	-1.67353	-0.904367	-0.135206	0.633954	1.40311	1.28811	1.1731	1.05809	0.943088	0.828081	0.713074	0.598067	0.483061	0.368054	0.253047	0.190338	0.12763	0.0649207	0.00221189	-0.0604969	-0.123206	-0.185915	-0.248623	-0.311332	-0.374041	-0.365539	-0.357036	-0.348534	-0.340032	-0.331529	-0.323027	-0.314524	-0.306022	-0.29752
-1.71696	1.59051	4.89797	8.20544	11.5129	14.8204	18.1278	21.4353	24.7428	28.0502	31.3577	28.2798	25.2019	22.1241	19.0462	15.9683	12.8904	9.81255	6.73467	3.65679	0.578915	0.586151	0.593387	0.600623	0.607859	0.615095	0.622331	0.629566	0.636802	0.644038	0.651274	0.915709	1.18014	1.44458	1.70901	1.97345	2.23789	2.50232	2.76676	3.03119	3.29563	3.196	3.09638	2.99675	2.89713	2.79751	2.69788	2.59826	2.49863	2.39901
-0.759877	-0.346356	0.067164	0.480684	0.894205	1.30772	1.72125	2.13477	2.54829	2.96181	3.37533	3.05441	2.7335	2.41259	2.09168	1.77077	1.44986	1.12894	0.808032	0.48712	0.166208	0.15898	0.151753	0.144525	0.137297	0.130069	0.122841	0.115613	0.108385	0.101157	0.0939294	0.243257	0.392584	0.541912	0.691239	0.840567	0.989894	1.13922	1.28855	1.43788	1.5872	1.76317	1.93913	2.1151	2.29106	2.46703	2.64299	2.81896	2.99492	3.17089
-6.91702	-6.10307	-5.28912	-4.47517	-3.66122	-2.84726	-2.03331	-1.21936	-0.405408	0.408544	1.2225	1.07636	0.930228	0.784094	0.637959	0.491825	0.345691	0.199557	0.0534231	-0.0927109	-0.238845	1.59859	3.43603	5.27347	7.11091	8.94835	10.7858	12.6232	14.4607	16.2981	18.1355	16.0731	14.0107	11.9483	9.88594	7.82354	5.76113	3.69873	1.63633	-0.426074	-2.48848	-2.13529	-1.7821	-1.42892	-1.07573	-0.722545	-0.369359	-0.016173	0.337013	0.6902
-0.605387	-0.482723	-0.360059	-0.237394	-0.11473	0.0079341	0.130598	0.253263	0.375927	0.498591	0.621255	0.806548	0.991841	1.17713	1.36243	1.54772	1.73301	1.91831	2.1036	2.28889	2.47419	2.31801	2.16184	2.00566	1.84949	1.69331	1.53714	1.38096	1.22479	1.06861	0.91244	0.957198	1.00196	1.04671	1.09147	1.13623	1.18099	1.22574	1.2705	1.31526	1.36002	0.905297	0.450578	-0.00414076	-0.45886	-0.913579	-1.3683	-1.82302	-2.27774	-2.73245
0.451027	0.346862	0.242697	0.138532	0.0343671	-0.0697977	-0.173963	-0.278127	-0.382292	-0.486457	-0.590622	-0.37381	-0.156998	0.0598146	0.276627	0.493439	0.710251	0.927063	1.14388	1.36069	1.5775	1.50779	1.43808	1.36836	1.29865	1.22894	1.15923	1.08951	1.0198	0.95009	0.880378	0.738635	0.596892	0.455149	0.313405	0.171662	0.0299194	-0.111824	-0.253567	-0.39531	-0.537053	-0.420494	-0.303935	-0.187376	-0.0708169	0.0457421	0.162301	0.27886	0.395419	0.511978
#NAME?	#NAME?	#NAME?	#NAME?	#NAME?	#NAME?	#NAME?	#NAME?	#NAME?	#NAME?	-0.558858	Inf	Inf	Inf	Inf	Inf	Inf	Inf	Inf	Inf	Inf	Inf	Inf	Inf	Inf	Inf	Inf	Inf	Inf	Inf	Inf	2.4493	2.13055	1.81181	1.49307	1.17433	0.855591	0.53685	0.21811	-0.100631	-0.419372	-0.773736	-1.1281	-1.48246	-1.83683	-2.19119	-2.54556	-2.89992	-3.25429	-3.60865
-0.161486	0.577337	1.31616	2.05498	2.79381	3.53263	4.27145	5.01027	5.7491	6.48792	7.22674	6.50082	5.77489	5.04897	4.32304	3.59711	2.87119	2.14526	1.41934	0.69341	-0.0325155	-0.00396903	0.0245775	0.053124	0.0816705	0.110217	0.138764	0.16731	0.195857	0.224403	0.25295	0.251598	0.250247	0.248896	0.247545	0.246193	0.244842	0.243491	0.24214	0.240788	0.239437	0.289698	0.33996	0.390221	0.440482	0.490743	0.541005	0.591266	0.641527	0.691789
0.78855	0.706219	0.623889	0.541559	0.459229	0.376898	0.294568	0.212238	0.129907	0.047577	-0.0347533	0.0284503	0.0916538	0.154857	0.218061	0.281264	0.344468	0.407672	0.470875	0.534079	0.597282	0.569481	0.54168	0.513878	0.486077	0.458276	0.430475	0.402674	0.374872	0.347071	0.31927	0.372022	0.424773	0.477525	0.530277	0.583028	0.63578	0.688532	0.741283	0.794035	0.846787	0.793963	0.74114	0.688316	0.635492	0.582669	0.529845	0.477021	0.424198	0.371374
0.393883	0.0512582	-0.291367	-0.633991	-0.976616	-1.31924	-1.66187	-2.00449	-2.34712	-2.68974	-3.03237	-5.23078	-7.42919	-9.62761	-11.826	-14.0244	-16.2228	-18.4213	-20.6197	-22.8181	-25.0165	-22.5897	-20.163	-17.7363	-15.3095	-12.8828	-10.456	-8.02926	-5.60251	-3.17576	-0.749008	-0.691692	-0.634376	-0.577059	-0.519743	-0.462427	-0.405111	-0.347795	-0.290478	-0.233162	-0.175846	-0.184129	-0.192412	-0.200695	-0.208978	-0.217261	-0.225544	-0.233827	-0.24211	-0.250393
0.215042	0.244932	0.274823	0.304713	0.334603	0.364494	0.394384	0.424275	0.454165	0.484056	0.513946	0.558868	0.603791	0.648713	0.693635	0.738557	0.783479	0.828401	0.873323	0.918245	0.963167	0.875306	0.787445	0.699585	0.611724	0.523863	0.436002	0.348142	0.260281	0.17242	0.0845595	0.203043	0.321526	0.44001	0.558493	0.676977	0.79546	0.913944	1.03243	1.15091	1.26939	1.19323	1.11706	1.0409	0.964729	0.888563	0.812396	0.73623	0.660064	0.583897
-3.60176	-2.11739	-0.633023	0.851344	2.33571	3.82008	5.30445	6.78881	8.27318	9.75755	11.2419	10.2175	9.1931	8.1687	7.1443	6.11989	5.09549	4.07108	3.04668	2.02227	0.997868	0.932898	0.867927	0.802957	0.737986	0.673016	0.608046	0.543075	0.478105	0.413134	0.348164	0.300255	0.252346	0.204437	0.156528	0.108618	0.0607093	0.0128002	-0.0351089	-0.0830181	-0.130927	-0.0843657	-0.0378042	0.00875728	0.0553188	0.10188	0.148442	0.195003	0.241565	0.288126
-0.60752	-0.576541	-0.545562	-0.514583	-0.483603	-0.452624	-0.421645	-0.390666	-0.359687	-0.328708	-0.297729	-0.105793	0.0861417	0.278077	0.470012	0.661947	0.853882	1.04582	1.23775	1.42969	1.62162	1.47227	1.32292	1.17357	1.02422	0.874864	0.725512	0.57616	0.426808	0.277457	0.128105	-0.317059	-0.762223	-1.20739	-1.65255	-2.09772	-2.54288	-2.98804	-3.43321	-3.87837	-4.32354	-3.84431	-3.36508	-2.88585	-2.40661	-1.92738	-1.44815	-0.968924	-0.489693	-0.0104631
0.428922	0.392833	0.356744	0.320655	0.284566	0.248478	0.212389	0.1763	0.140211	0.104122	0.0680333	0.344611	0.621188	0.897766	1.17434	1.45092	1.7275	2.00408	2.28065	2.55723	2.83381	2.55535	2.27689	1.99843	1.71997	1.44152	1.16306	0.884599	0.606141	0.327683	0.0492242	-0.659429	-1.36808	-2.07674	-2.78539	-3.49404	-4.2027	-4.91135	-5.62	-6.32866	-7.03731	-6.33392	-5.63054	-4.92716	-4.22377	-3.52039	-2.817	-2.11362	-1.41023	-0.706849
1.42224	1.35051	1.27878	1.20704	1.13531	1.06358	0.991851	0.92012	0.848389	0.776658	0.704928	0.690591	0.676254	0.661918	0.647581	0.633245	0.618908	0.604571	0.590235	0.575898	0.561561	0.307165	0.0527676	-0.201629	-0.456026	-0.710423	-0.96482	-1.21922	-1.47361	-1.72801	-1.98241	-1.70173	-1.42104	-1.14036	-0.859676	-0.578993	-0.29831	-0.0176265	0.263057	0.54374	0.824423	0.712996	0.60157	0.490143	0.378716	0.26729	0.155863	0.0444365	-0.0669901	-0.178417
-3.1941	-2.8633	-2.5325	-2.2017	-1.8709	-1.54009	-1.20929	-0.878492	-0.547691	-0.21689	0.113912	0.169254	0.224597	0.279939	0.335282	0.390625	0.445967	0.50131	0.556652	0.611995	0.667337	0.553358	0.439379	0.325399	0.21142	0.0974406	-0.0165387	-0.130518	-0.244497	-0.358477	-0.472456	-0.492846	-0.513237	-0.533627	-0.554017	-0.574408	-0.594798	-0.615188	-0.635579	-0.655969	-0.676359	-0.498395	-0.32043	-0.142465	0.0354997	0.213465	0.391429	0.569394	0.747359	0.925324
0.518596	0.57033	0.622065	0.673799	0.725534	0.777268	0.829003	0.880738	0.932472	0.984207	1.03594	0.972737	0.909533	0.846329	0.783125	0.71992	0.656716	0.593512	0.530308	0.467104	0.4039	0.407937	0.411974	0.416011	0.420048	0.424085	0.428122	0.432159	0.436196	0.440233	0.44427	0.426212	0.408154	0.390095	0.372037	0.353979	0.335921	0.317862	0.299804	0.281746	0.263688	0.0325222	-0.198643	-0.429808	-0.660974	-0.892139	-1.1233	-1.35447	-1.58564	-1.8168
0.88604	0.754896	0.623753	0.49261	0.361466	0.230323	0.0991795	-0.0319639	-0.163107	-0.294251	-0.425394	-0.392159	-0.358923	-0.325688	-0.292452	-0.259217	-0.225981	-0.192746	-0.15951	-0.126275	-0.0930393	Inf	Inf	Inf	Inf	Inf	Inf	Inf	Inf	Inf	Inf	Inf	Inf	Inf	Inf	Inf	Inf	Inf	Inf	Inf	-0.63609	-0.56097	-0.485849	-0.410728	-0.335607	-0.260486	-0.185365	-0.110244	-0.0351229	0.039998
0.522276	-0.924247	-2.37077	-3.81729	-5.26382	-6.71034	-8.15686	-9.60338	-11.0499	-12.4964	-13.943	-12.5964	-11.2498	-9.90326	-8.5567	-7.21013	-5.86357	-4.51701	-3.17044	-1.82388	-0.477315	#NAME?	#NAME?	#NAME?	#NAME?	#NAME?	#NAME?	#NAME?	#NAME?	#NAME?	#NAME?	#NAME?	#NAME?	#NAME?	#NAME?	#NAME?	#NAME?	#NAME?	#NAME?	#NAME?	-0.942435	-0.704135	-0.465835	-0.227535	0.0107654	0.249066	0.487366	0.725666	0.963966	1.20227
-0.158097	-0.239219	-0.320342	-0.401465	-0.482588	-0.563711	-0.644833	-0.725956	-0.807079	-0.888202	-0.969325	-0.925632	-0.88194	-0.838248	-0.794555	-0.750863	-0.70717	-0.663478	-0.619786	-0.576093	-0.532401	-0.421119	-0.309837	-0.198555	-0.0872728	0.0240093	0.135291	0.246573	0.357855	0.469137	0.58042	0.518443	0.456466	0.394489	0.332513	0.270536	0.208559	0.146583	0.084606	0.0226293	-0.0393474	-0.206593	-0.373838	-0.541084	-0.708329	-0.875575	-1.04282	-1.21007	-1.37731	-1.54456
-0.360335	-0.266659	-0.172983	-0.0793071	0.0143689	0.108045	0.201721	0.295397	0.389073	0.482749	0.576425	0.513371	0.450316	0.387261	0.324206	0.261151	0.198097	0.135042	0.0719872	0.00893246	-0.0541223	0.0135685	0.0812593	0.14895	0.216641	0.284332	0.352022	0.419713	0.487404	0.555095	0.622786	0.639059	0.655333	0.671607	0.68788	0.704154	0.720428	0.736701	0.752975	0.769249	0.785522	0.764486	0.74345	0.722414	0.701378	0.680342	0.659306	0.63827	0.617234	0.596198
0.224792	0.22704	0.229287	0.231535	0.233782	0.23603	0.238278	0.240525	0.242773	0.24502	0.247268	0.327703	0.408137	0.488572	0.569007	0.649441	0.729876	0.810311	0.890746	0.97118	1.05162	0.976742	0.901869	0.826996	0.752123	0.67725	0.602377	0.527504	0.452631	0.377758	0.302884	0.327609	0.352333	0.377057	0.401781	0.426505	0.451229	0.475953	0.500677	0.525401	0.550125	0.510586	0.471048	0.431509	0.39197	0.352432	0.312893	0.273354	0.233816	0.194277
5.28352	4.7418	4.20008	3.65836	3.11664	2.57492	2.0332	1.49148	0.949762	0.408042	-0.133677	-0.0905815	-0.047486	-0.0043905	0.038705	0.0818005	0.124896	0.167992	0.211087	0.254183	0.297278	0.2389	0.180521	0.122143	0.063764	0.00538552	-0.052993	-0.111371	-0.16975	-0.228129	-0.286507	-0.412693	-0.53888	-0.665066	-0.791252	-0.917438	-1.04362	-1.16981	-1.296	-1.42218	-1.54837	-1.34626	-1.14415	-0.942047	-0.739939	-0.537831	-0.335723	-0.133616	0.0684922	0.2706
0.614842	0.541875	0.468909	0.395943	0.322977	0.25001	0.177044	0.104078	0.0311113	-0.041855	-0.114821	-0.0203917	0.0740379	0.168468	0.262897	0.357327	0.451756	0.546186	0.640616	0.735045	0.829475	0.720323	0.611171	0.502019	0.392867	0.283716	0.174564	0.0654117	-0.0437402	-0.152892	-0.262044	0.0592658	0.380576	0.701885	1.0232	1.3445	1.66581	1.98712	2.30843	2.62974	2.95105	2.73673	2.52242	2.3081	2.09378	1.87946	1.66514	1.45082	1.2365	1.02218
0.343156	-1.56393	-3.47102	-5.37812	-7.28521	-9.1923	-11.0994	-13.0065	-14.9136	-16.8207	-18.7277	-16.5609	-14.3941	-12.2273	-10.0604	-7.8936	-5.72677	-3.55994	-1.39311	0.773722	2.94055	2.67109	2.40164	2.13218	1.86272	1.59326	1.3238	1.05434	0.784886	0.515428	0.24597	0.328633	0.411296	0.49396	0.576623	0.659287	0.74195	0.824613	0.907277	0.98994	1.0726	1.25656	1.44051	1.62446	1.80842	1.99237	2.17632	2.36028	2.54423	2.72818
0.0392534	0.0753021	0.111351	0.147399	0.183448	0.219497	0.255545	0.291594	0.327642	0.363691	0.39974	0.356494	0.313249	0.270004	0.226759	0.183514	0.140268	0.097023	0.0537778	0.0105325	-0.0327127	-0.0141715	0.00436977	0.022911	0.0414523	0.0599935	0.0785348	0.097076	0.115617	0.134159	0.1527	0.0644445	-0.0238108	-0.112066	-0.200321	-0.288577	-0.376832	-0.465087	-0.553342	-0.641598	-0.729853	-0.524943	-0.320034	-0.115124	0.0897853	0.294695	0.499604	0.704514	0.909423	1.11433
-0.0242992	0.103601	0.231501	0.359401	0.4873	0.6152	0.7431	0.871	0.9989	1.1268	1.2547	1.12919	1.00369	0.878182	0.752676	0.627171	0.501665	0.376159	0.250653	0.125147	-0.000358711	0.0624419	0.125243	0.188043	0.250844	0.313644	0.376445	0.439246	0.502046	0.564847	0.627648	0.524217	0.420787	0.317357	0.213927	0.110496	0.00706616	-0.0963641	-0.199794	-0.303225	-0.406655	-0.383158	-0.359662	-0.336165	-0.312668	-0.289172	-0.265675	-0.242179	-0.218682	-0.195186
0.5192	0.239436	-0.0403278	-0.320092	-0.599855	-0.879619	-1.15938	-1.43915	-1.71891	-1.99867	-2.27844	-1.97413	-1.66983	-1.36552	-1.06121	-0.756909	-0.452603	-0.148297	0.156009	0.460315	0.764621	0.694405	0.624189	0.553974	0.483758	0.413542	0.343327	0.273111	0.202895	0.13268	0.062464	-0.230447	-0.523358	-0.816269	-1.10918	-1.40209	-1.695	-1.98791	-2.28083	-2.57374	-2.86665	-2.78587	-2.70509	-2.62431	-2.54353	-2.46275	-2.38197	-2.30119	-2.22041	-2.13963
0.748615	0.753245	0.757875	0.762504	0.767134	0.771764	0.776393	0.781023	0.785652	0.790282	0.794912	0.788393	0.781874	0.775355	0.768835	0.762316	0.755797	0.749278	0.742759	0.73624	0.729721	0.645764	0.561808	0.477851	0.393895	0.309938	0.225982	0.142025	0.0580684	-0.0258882	-0.109845	-0.33692	-0.563995	-0.791069	-1.01814	-1.24522	-1.47229	-1.69937	-1.92644	-2.15352	-2.38059	-2.08039	-1.78018	-1.47997	-1.17976	-0.879555	-0.579347	-0.27914	0.021068	0.321276
0.353764	0.327096	0.300428	0.273761	0.247093	0.220426	0.193758	0.167091	0.140423	0.113756	0.087088	0.0824304	0.0777727	0.0731151	0.0684575	0.0637998	0.0591422	0.0544845	0.0498269	0.0451693	0.0405116	0.0279455	0.0153794	0.00281335	-0.00975274	-0.0223188	-0.0348849	-0.047451	-0.0600171	-0.0725832	-0.0851493	0.0385314	0.162212	0.285893	0.409574	0.533254	0.656935	0.780616	0.904297	1.02798	1.15166	1.07046	0.989252	0.908049	0.826846	0.745643	0.66444	0.583237	0.502034	0.420831
0.461185	0.276111	0.0910368	-0.0940375	-0.279112	-0.464186	-0.64926	-0.834335	-1.01941	-1.20448	-1.38956	-1.12627	-0.862973	-0.599681	-0.336388	-0.073096	0.190196	0.453489	0.716781	0.980073	1.24337	1.19096	1.13855	1.08614	1.03373	0.981327	0.92892	0.876512	0.824104	0.771697	0.719289	0.644913	0.570537	0.496161	0.421785	0.347409	0.273033	0.198657	0.124281	0.049905	-0.024471	-0.0683353	-0.1122	-0.156064	-0.199928	-0.243793	-0.287657	-0.331521	-0.375386	-0.41925
1.11928	1.96846	2.81765	3.66683	4.51601	5.36519	6.21438	7.06356	7.91274	8.76193	9.61111	8.68047	7.74983	6.8192	5.88856	4.95792	4.02728	3.09664	2.16601	1.23537	0.304731	0.134578	-0.0355752	-0.205728	-0.375881	-0.546034	-0.716188	-0.886341	-1.05649	-1.22665	-1.3968	-1.19871	-1.00062	-0.802536	-0.604448	-0.40636	-0.208272	-0.0101837	0.187904	0.385992	0.58408	0.705835	0.82759	0.949345	1.0711	1.19286	1.31461	1.43637	1.55812	1.67988
-8.34322	-7.66452	-6.98582	-6.30713	-5.62843	-4.94973	-4.27104	-3.59234	-2.91364	-2.23495	-1.55625	-1.41819	-1.28014	-1.14208	-1.00403	-0.865974	-0.727919	-0.589863	-0.451808	-0.313753	-0.175698	-0.085875	0.00394801	0.0937711	0.183594	0.273417	0.36324	0.453063	0.542886	0.632709	0.722532	0.591632	0.460732	0.329832	0.198932	0.0680319	-0.0628683	-0.193768	-0.324669	-0.455569	-0.586469	-0.579037	-0.571605	-0.564174	-0.556742	-0.549311	-0.541879	-0.534447	-0.527016	-0.519584
0.137203	0.163313	0.189423	0.215533	0.241643	0.267752	0.293862	0.319972	0.346082	0.372192	0.398302	0.488885	0.579468	0.670051	0.760634	0.851217	0.9418	1.03238	1.12297	1.21355	1.30413	1.12903	0.953932	0.778833	0.603733	0.428633	0.253534	0.0784342	-0.0966654	-0.271765	-0.446865	-0.431585	-0.416306	-0.401026	-0.385747	-0.370467	-0.355188	-0.339908	-0.324629	-0.309349	-0.29407	-0.0663407	0.161388	0.389117	0.616846	0.844575	1.0723	1.30003	1.52776	1.75549
-0.621229	-0.650918	-0.680608	-0.710298	-0.739987	-0.769677	-0.799367	-0.829056	-0.858746	-0.888436	-0.918125	-1.25013	-1.58213	-1.91413	-2.24614	-2.57814	-2.91014	-3.24214	-3.57415	-3.90615	-4.23815	-3.82789	-3.41763	-3.00737	-2.59711	-2.18685	-1.77658	-1.36632	-0.956061	-0.545799	-0.135537	-0.0723334	-0.00912958	0.0540743	0.117278	0.180482	0.243686	0.30689	0.370094	0.433297	0.496501	-1.13532	-2.76714	-4.39896	-6.03078	-7.6626	-9.29442	-10.9262	-12.5581	-14.1899
1.12102	1.04396	0.966896	0.889836	0.812775	0.735715	0.658654	0.581594	0.504533	0.427473	0.350412	0.465915	0.581417	0.69692	0.812422	0.927925	1.04343	1.15893	1.27443	1.38993	1.50544	1.3878	1.27016	1.15252	1.03488	0.917242	0.799603	0.681964	0.564325	0.446686	0.329047	0.361583	0.394119	0.426655	0.45919	0.491726	0.524262	0.556798	0.589334	0.621869	0.654405	0.631896	0.609387	0.586878	0.564369	0.54186	0.519351	0.496842	0.474333	0.451824
2.02498	1.87517	1.72536	1.57555	1.42574	1.27594	1.12613	0.97632	0.826512	0.676704	0.526896	0.914703	1.30251	1.69032	2.07813	2.46593	2.85374	3.24155	3.62935	4.01716	4.40497	3.84945	3.29394	2.73842	2.1829	1.62739	1.07187	0.516352	-0.0391647	-0.594681	-1.1502	-1.50817	-1.86614	-2.22411	-2.58208	-2.94005	-3.29802	-3.65599	-4.01396	-4.37193	-4.7299	-4.18621	-3.64252	-3.09883	-2.55513	-2.01144	-1.46775	-0.924058	-0.380366	0.163326
-2.59397	-2.20366	-1.81336	-1.42305	-1.03275	-0.642441	-0.252135	0.138171	0.528476	0.918782	1.30909	1.08932	0.869548	0.649778	0.430008	0.210238	-0.00953239	-0.229302	-0.449072	-0.668842	-0.888612	-0.865907	-0.843201	-0.820495	-0.79779	-0.775084	-0.752378	-0.729673	-0.706967	-0.684261	-0.661556	-0.540734	-0.419912	-0.29909	-0.178268	-0.0574466	0.0633751	0.184197	0.305019	0.42584	0.546662	0.374963	0.203263	0.0315634	-0.140136	-0.311836	-0.483535	-0.655235	-0.826935	-0.998634
0.114943	#NAME?	#NAME?	#NAME?	#NAME?	#NAME?	#NAME?	#NAME?	#NAME?	#NAME?	#NAME?	#NAME?	#NAME?	#NAME?	#NAME?	#NAME?	#NAME?	#NAME?	#NAME?	#NAME?	0.146079	0.144878	0.143676	0.142475	0.141273	0.140072	0.13887	0.137668	0.136467	0.135265	0.134064	0.226232	0.3184	0.410568	0.502736	0.594905	0.687073	0.779241	0.871409	0.963577	1.05575	0.951631	0.847516	0.743401	0.639287	0.535172	0.431057	0.326943	0.222828	0.118714
-0.172079	-0.0184407	0.135197	0.288836	0.442474	0.596112	0.74975	0.903388	1.05703	1.21066	1.3643	1.19613	1.02795	0.85977	0.691592	0.523414	0.355237	0.187059	0.0188812	-0.149297	-0.317474	-0.25652	-0.195566	-0.134612	-0.0736583	-0.0127043	0.0482497	0.109204	0.170158	0.231112	0.292066	0.365072	0.438079	0.511085	0.584092	0.657098	0.730105	0.803112	0.876118	0.949125	1.02213	1.02914	1.03614	1.04314	1.05015	1.05715	1.06416	1.07116	1.07817	1.08517
0.227571	0.518221	0.808872	1.09952	1.39017	1.68082	1.97148	2.26213	2.55278	2.84343	3.13408	2.45676	1.77944	1.10212	0.424794	-0.252527	-0.929849	-1.60717	-2.28449	-2.96181	-3.63913	-3.28331	-2.92749	-2.57166	-2.21584	-1.86002	-1.50419	-1.14837	-0.792548	-0.436725	-0.0809021	-0.032418	0.016066	0.0645501	0.113034	0.161518	0.210002	0.258486	0.30697	0.355454	0.403938	0.241781	0.0796236	-0.0825338	-0.244691	-0.406849	-0.569006	-0.731163	-0.893321	-1.05548
0.986618	1.00341	1.0202	1.03699	1.05378	1.07057	1.08736	1.10415	1.12095	1.13774	1.15453	1.07165	0.988772	0.905895	0.823017	0.74014	0.657263	0.574385	0.491508	0.40863	0.325753	0.348539	0.371326	0.394113	0.416899	0.439686	0.462472	0.485259	0.508045	0.530832	0.553618	0.712037	0.870457	1.02888	1.1873	1.34571	1.50413	1.66255	1.82097	1.97939	2.13781	1.97833	1.81886	1.65938	1.4999	1.34042	1.18095	1.02147	0.861992	0.702514
3.77724	3.49946	3.22167	2.94389	2.6661	2.38832	2.11054	1.83275	1.55497	1.27718	0.9994	1.18898	1.37856	1.56814	1.75772	1.94729	2.13687	2.32645	2.51603	2.70561	2.89519	2.53341	2.17163	1.80986	1.44808	1.0863	0.724524	0.362746	0.000968254	-0.360809	-0.722587	-0.560801	-0.399015	-0.23723	-0.0754439	0.086342	0.248128	0.409914	0.571699	0.733485	0.895271	0.673047	0.450823	0.228599	0.00637485	-0.215849	-0.438073	-0.660297	-0.882521	-1.10475
0.884796	0.849208	0.813619	0.77803	0.742442	0.706853	0.671264	0.635676	0.600087	0.564498	0.52891	0.23613	-0.0566487	-0.349428	-0.642207	-0.934986	-1.22777	-1.52054	-1.81332	-2.1061	-2.39888	-2.23273	-2.06657	-1.90041	-1.73425	-1.5681	-1.40194	-1.23578	-1.06963	-0.90347	-0.737313	-0.321286	0.0947407	0.510767	0.926794	1.34282	1.75885	2.17487	2.5909	3.00693	3.42295	3.2086	2.99424	2.77988	2.56552	2.35116	2.1368	1.92245	1.70809	1.49373
-5.1206	-4.58453	-4.04845	-3.51238	-2.97631	-2.44023	-1.90416	-1.36809	-0.832016	-0.295942	0.240131	0.161571	0.0830119	0.00445259	-0.0741067	-0.152666	-0.231225	-0.309785	-0.388344	-0.466903	-0.545463	-0.320655	-0.0958474	0.12896	0.353768	0.578575	0.803383	1.02819	1.253	1.47781	1.70261	1.33945	0.97629	0.613128	0.249966	-0.113196	-0.476358	-0.83952	-1.20268	-1.56584	-1.92901	-1.6861	-1.4432	-1.20029	-0.95739	-0.714486	-0.471582	-0.228679	0.0142254	0.257129
-2.91964	-2.69161	-2.46357	-2.23553	-2.0075	-1.77946	-1.55142	-1.32339	-1.09535	-0.867314	-0.639277	-0.61573	-0.592182	-0.568635	-0.545088	-0.52154	-0.497993	-0.474446	-0.450899	-0.427351	-0.403804	-0.367817	-0.331831	-0.295844	-0.259858	-0.223871	-0.187885	-0.151898	-0.115911	-0.0799248	-0.0439382	-0.155991	-0.268043	-0.380095	-0.492148	-0.6042	-0.716253	-0.828305	-0.940358	-1.05241	-1.16446	-0.950481	-0.7365	-0.522518	-0.308537	-0.0945556	0.119426	0.333407	0.547388	0.76137
0.103692	0.0273707	-0.048951	-0.125273	-0.201594	-0.277916	-0.354238	-0.43056	-0.506881	-0.583203	-0.659525	-0.544676	-0.429828	-0.31498	-0.200132	-0.0852832	0.0295651	0.144413	0.259262	0.37411	0.488958	0.383223	0.277487	0.171751	0.0660155	-0.0397202	-0.145456	-0.251192	-0.356927	-0.462663	-0.568399	-0.583786	-0.599173	-0.61456	-0.629947	-0.645334	-0.660721	-0.676108	-0.691495	-0.706882	-0.722269	-0.649024	-0.575779	-0.502534	-0.429289	-0.356044	-0.282798	-0.209553	-0.136308	-0.0630629
0.866748	0.831671	0.796594	0.761517	0.72644	0.691363	0.656286	0.621208	0.586131	0.551054	0.515977	0.33605	0.156124	-0.0238026	-0.203729	-0.383656	-0.563582	-0.743509	-0.923435	-1.10336	-1.28329	-1.0168	-0.750307	-0.483816	-0.217325	0.0491664	0.315657	0.582148	0.848639	1.11513	1.38162	-0.142369	-1.66636	-3.19035	-4.71434	-6.23833	-7.76232	-9.28631	-10.8103	-12.3343	-13.8583	-12.3134	-10.7686	-9.22374	-7.67889	-6.13404	-4.5892	-3.04435	-1.4995	0.0453442
1.80102	1.55181	1.30261	1.0534	0.804193	0.554986	0.30578	0.056573	-0.192634	-0.44184	-0.691047	-0.604531	-0.518015	-0.431499	-0.344983	-0.258467	-0.171952	-0.0854356	0.00108025	0.0875961	0.174112	0.589647	1.00518	1.42072	1.83625	2.25179	2.66732	3.08286	3.49839	3.91393	4.32946	3.85266	3.37586	2.89905	2.42225	1.94545	1.46865	0.991843	0.515041	0.0382384	-0.438564	-0.526994	-0.615424	-0.703854	-0.792284	-0.880714	-0.969145	-1.05757	-1.146	-1.23443
1.60537	1.56482	1.52427	1.48372	1.44317	1.40262	1.36206	1.32151	1.28096	1.24041	1.19986	1.10664	1.01342	0.920204	0.826985	0.733767	0.640548	0.54733	0.454112	0.360893	0.267675	0.284271	0.300868	0.317465	0.334061	0.350658	0.367255	0.383851	0.400448	0.417045	0.433641	0.391099	0.348556	0.306014	0.263472	0.220929	0.178387	0.135844	0.0933018	0.0507594	0.00821697	-0.0210293	-0.0502756	-0.0795219	-0.108768	-0.138014	-0.167261	-0.196507	-0.225753	-0.255
-3.23825	-2.91538	-2.59251	-2.26964	-1.94677	-1.62389	-1.30102	-0.978152	-0.655282	-0.332411	-0.00953967	0.0288572	0.0672541	0.105651	0.144048	0.182445	0.220842	0.259239	0.297636	0.336032	0.374429	0.0723996	-0.22963	-0.53166	-0.833689	-1.13572	-1.43775	-1.73978	-2.04181	-2.34384	-2.64587	Inf	Inf	Inf	Inf	Inf	Inf	Inf	Inf	Inf	Inf	Inf	Inf	Inf	Inf	Inf	Inf	Inf	Inf	Inf
2.60967	2.53875	2.46782	2.3969	2.32598	2.25505	2.18413	2.11321	2.04228	1.97136	1.90044	1.79065	1.68087	1.57108	1.4613	1.35151	1.24173	1.13194	1.02216	0.912375	0.802591	0.794759	0.786928	0.779096	0.771265	0.763433	0.755601	0.74777	0.739938	0.732107	0.724275	0.704933	0.685592	0.66625	0.646909	0.627568	0.608226	0.588885	0.569543	0.550202	0.53086	0.553717	0.576573	0.599429	0.622286	0.645142	0.667998	0.690855	0.713711	0.736568
-5.16978	-4.53885	-3.90792	-3.277	-2.64607	-2.01514	-1.38422	-0.753292	-0.122366	0.508561	1.13949	0.893679	0.647871	0.402063	0.156255	-0.0895535	-0.335362	-0.58117	-0.826978	-1.07279	-1.31859	-1.17318	-1.02776	-0.882338	-0.736919	-0.5915	-0.446082	-0.300663	-0.155244	-0.00982551	0.135593	-0.290052	-0.715697	-1.14134	-1.56699	-1.99263	-2.41828	-2.84392	-3.26957	-3.69521	-4.12086	-3.64564	-3.17041	-2.69519	-2.21997	-1.74475	-1.26952	-0.794301	-0.319078	0.156144
8.0393	7.25265	6.46599	5.67933	4.89268	4.10602	3.31936	2.53271	1.74605	0.959396	0.17274	-0.115832	-0.404403	-0.692974	-0.981546	-1.27012	-1.55869	-1.84726	-2.13583	-2.4244	-2.71297	-2.29766	-1.88235	-1.46703	-1.05172	-0.636405	-0.221091	0.194223	0.609537	1.02485	1.44016	1.25942	1.07867	0.897924	0.717177	0.53643	0.355683	0.174936	-0.00581123	-0.186558	-0.367305	-0.108784	0.149738	0.40826	0.666781	0.925303	1.18382	1.44235	1.70087	1.95939
1.95036	1.60673	1.26311	0.91949	0.575868	0.232246	-0.111376	-0.454998	-0.79862	-1.14224	-1.48586	-1.33401	-1.18216	-1.03032	-0.878466	-0.726616	-0.574767	-0.422917	-0.271068	-0.119219	0.0326308	0.406863	0.781095	1.15533	1.52956	1.90379	2.27802	2.65225	3.02649	3.40072	3.77495	3.40589	3.03683	2.66777	2.29871	1.92964	1.56058	1.19152	0.822462	0.453401	0.0843397	-1.5077	-3.09975	-4.69179	-6.28384	-7.87588	-9.46793	-11.06	-12.652	-14.2441
0.287879	0.0690566	-0.149766	-0.368588	-0.587411	-0.806233	-1.02506	-1.24388	-1.4627	-1.68152	-1.90034	-1.64754	-1.39474	-1.14194	-0.889141	-0.63634	-0.383539	-0.130738	0.122063	0.374864	0.627665	0.283885	-0.0598946	-0.403674	-0.747454	-1.09123	-1.43501	-1.77879	-2.12257	-2.46635	-2.81013	-2.10913	-1.40812	-0.707117	-0.0061119	0.694893	1.3959	2.0969	2.79791	3.49891	4.19992	3.87804	3.55616	3.23428	2.91239	2.59051	2.26863	1.94675	1.62487	1.30299
0.5169	7.84436	15.1718	22.4993	29.8267	37.1542	44.4817	51.8091	59.1366	66.4641	73.7915	66.3296	58.8677	51.4058	43.9439	36.482	29.0201	21.5582	14.0963	6.63443	-0.827465	-0.674653	-0.521842	-0.36903	-0.216218	-0.0634068	0.0894048	0.242216	0.395028	0.547839	0.700651	#NAME?	#NAME?	#NAME?	#NAME?	#NAME?	#NAME?	#NAME?	#NAME?	#NAME?	#NAME?	#NAME?	#NAME?	#NAME?	#NAME?	#NAME?	#NAME?	#NAME?	#NAME?	#NAME?
0.732025	0.459398	0.18677	-0.0858571	-0.358484	-0.631112	-0.903739	-1.17637	-1.44899	-1.72162	-1.99425	-1.44919	-0.904141	-0.359087	0.185968	0.731022	1.27608	1.82113	2.36618	2.91124	3.45629	3.19961	2.94292	2.68624	2.42955	2.17287	1.91618	1.6595	1.40281	1.14613	0.889444	0.837633	0.785822	0.734011	0.682201	0.63039	0.578579	0.526768	0.474957	0.423146	0.371335	0.333257	0.29518	0.257102	0.219025	0.180947	0.14287	0.104792	0.0667145	0.028637
1.38352	1.25848	1.13345	1.00841	0.883373	0.758336	0.633299	0.508262	0.383225	0.258188	0.133151	Inf	Inf	Inf	Inf	Inf	Inf	Inf	Inf	Inf	Inf	Inf	Inf	Inf	Inf	Inf	Inf	Inf	Inf	Inf	Inf	-0.365767	-0.403758	-0.441748	-0.479739	-0.51773	-0.555721	-0.593711	-0.631702	-0.669693	-0.707684	-0.636202	-0.564721	-0.49324	-0.421759	-0.350277	-0.278796	-0.207315	-0.135833	-0.0643521
0.95075	0.886231	0.821712	0.757193	0.692674	0.628155	0.563636	0.499117	0.434598	0.370079	0.30556	0.174873	0.044186	-0.0865008	-0.217188	-0.347874	-0.478561	-0.609248	-0.739935	-0.870621	-1.00131	Inf	Inf	Inf	Inf	Inf	Inf	Inf	Inf	Inf	Inf	Inf	Inf	Inf	Inf	Inf	Inf	Inf	Inf	Inf	0.189603	0.191381	0.193159	0.194937	0.196715	0.198493	0.200271	0.202048	0.203826	0.205604
0.565662	0.498506	0.43135	0.364193	0.297037	0.229881	0.162725	0.0955684	0.0284122	-0.038744	-0.1059	-0.128494	-0.151087	-0.173681	-0.196275	-0.218868	-0.241462	-0.264055	-0.286649	-0.309242	-0.331836	-0.500162	-0.668488	-0.836813	-1.00514	-1.17346	-1.34179	-1.51012	-1.67844	-1.84677	-2.01509	-1.06569	-0.116279	0.833128	1.78254	2.73194	3.68135	4.63076	5.58016	6.52957	7.47898	7.07549	6.672	6.26851	5.86502	5.46153	5.05804	4.65455	4.25106	3.84757
Inf	Inf	Inf	Inf	Inf	Inf	Inf	Inf	Inf	Inf	0.641226	0.484526	0.327827	0.171127	0.0144281	-0.142271	-0.298971	-0.45567	-0.61237	-0.769069	-0.925768	-1.27576	-1.62575	-1.97574	-2.32573	-2.67572	-3.02571	-3.3757	-3.72569	-4.07568	-4.42567	-3.91241	-3.39916	-2.88591	-2.37265	-1.8594	-1.34615	-0.832896	-0.319643	0.19361	0.706863	0.705886	0.704909	0.703933	0.702956	0.701979	0.701003	0.700026	0.699049	0.698072
3.37501	3.08554	2.79606	2.50658	2.2171	1.92762	1.63815	1.34867	1.05919	0.769712	0.480234	0.739646	0.999058	1.25847	1.51788	1.7773	2.03671	2.29612	2.55553	2.81494	3.07436	2.80718	2.54	2.27282	2.00564	1.73846	1.47128	1.2041	0.936917	0.669737	0.402556	0.446831	0.491105	0.535379	0.579653	0.623927	0.668201	0.712475	0.756749	0.801023	0.845297	0.847675	0.850054	0.852432	0.85481	0.857189	0.859567	0.861945	0.864323	0.866702
-5.45845	-4.79427	-4.13009	-3.4659	-2.80172	-2.13754	-1.47336	-0.809174	-0.144992	0.519191	1.18337	0.672114	0.160855	-0.350403	-0.861662	-1.37292	-1.88418	-2.39544	-2.9067	-3.41796	-3.92921	-3.49776	-3.0663	-2.63484	-2.20338	-1.77193	-1.34047	-0.909012	-0.477554	-0.0460968	0.385361	0.365019	0.344678	0.324336	0.303994	0.283653	0.263311	0.242969	0.222628	0.202286	0.181945	0.0884097	-0.00512508	-0.0986599	-0.192195	-0.28573	-0.379264	-0.472799	-0.566334	-0.659869
24.2835	21.9678	19.652	17.3363	15.0205	12.7048	10.389	8.07329	5.75754	3.44178	1.12603	1.06815	1.01026	0.952375	0.894489	0.836603	0.778717	0.720831	0.662944	0.605058	0.547172	0.209221	-0.128731	-0.466683	-0.804634	-1.14259	-1.48054	-1.81849	-2.15644	-2.49439	-2.83234	-2.92421	-3.01607	-3.10793	-3.1998	-3.29166	-3.38352	-3.47539	-3.56725	-3.65911	-3.75098	-3.38065	-3.01031	-2.63998	-2.26965	-1.89932	-1.52899	-1.15865	-0.788322	-0.41799
0.00611157	-0.036938	-0.0799876	-0.123037	-0.166087	-0.209136	-0.252186	-0.295235	-0.338285	-0.381335	-0.424384	-0.306845	-0.189306	-0.0717671	0.0457719	0.163311	0.28085	0.398389	0.515928	0.633467	0.751006	0.686737	0.622469	0.5582	0.493931	0.429663	0.365394	0.301125	0.236857	0.172588	0.108319	0.212618	0.316917	0.421216	0.525515	0.629814	0.734113	0.838412	0.942711	1.04701	1.15131	1.09463	1.03795	0.981269	0.924589	0.867909	0.811229	0.754549	0.697869	0.641188
0.607507	0.925813	1.24412	1.56243	1.88073	2.19904	2.51734	2.83565	3.15396	3.47226	3.79057	3.4469	3.10324	2.75958	2.41591	2.07225	1.72858	1.38492	1.04125	0.697589	0.353925	0.426463	0.499	0.571537	0.644075	0.716612	0.789149	0.861687	0.934224	1.00676	1.0793	0.971937	0.864575	0.757213	0.649851	0.542489	0.435127	0.327765	0.220403	0.113041	0.00567848	0.0760053	0.146332	0.216659	0.286986	0.357313	0.427639	0.497966	0.568293	0.63862
0.0117056	0.0725691	0.133433	0.194296	0.255159	0.316023	0.376886	0.43775	0.498613	0.559477	0.62034	0.427987	0.235633	0.0432798	-0.149074	-0.341427	-0.533781	-0.726134	-0.918488	-1.11084	-1.30319	-1.21761	-1.13202	-1.04643	-0.960841	-0.875252	-0.789664	-0.704075	-0.618487	-0.532898	-0.44731	-0.42637	-0.40543	-0.38449	-0.36355	-0.34261	-0.32167	-0.30073	-0.27979	-0.258851	-0.237911	-0.191297	-0.144683	-0.0980693	-0.0514555	-0.00484175	0.041772	0.0883858	0.135	0.181613
-0.579227	-0.389521	-0.199816	-0.0101106	0.179595	0.3693	0.559006	0.748711	0.938416	1.12812	1.31783	1.09678	0.875724	0.654673	0.433621	0.21257	-0.00848129	-0.229533	-0.450584	-0.671635	-0.892687	-1.12872	-1.36476	-1.60079	-1.83683	-2.07286	-2.3089	-2.54493	-2.78097	-3.017	-3.25304	-2.88226	-2.51149	-2.14072	-1.76994	-1.39917	-1.02839	-0.657618	-0.286844	0.0839305	0.454705	0.380443	0.306181	0.231918	0.157656	0.0833939	0.00913172	-0.0651305	-0.139393	-0.213655
3.31578	4.97661	6.63744	8.29827	9.9591	11.6199	13.2808	14.9416	16.6024	18.2632	19.9241	17.9037	15.8834	13.863	11.8426	9.82229	7.80193	5.78158	3.76122	1.74086	-0.279494	0.0818698	0.443234	0.804597	1.16596	1.52732	1.88869	2.25005	2.61142	2.97278	3.33414	3.0403	2.74645	2.45261	2.15876	1.86492	1.57107	1.27723	0.983381	0.689535	0.39569	0.206651	0.0176117	-0.171427	-0.360466	-0.549506	-0.738545	-0.927584	-1.11662	-1.30566
1.05761	0.752923	0.448232	0.14354	-0.161151	-0.465843	-0.770534	-1.07523	-1.37992	-1.68461	-1.9893	-1.69402	-1.39875	-1.10348	-0.8082	-0.512926	-0.217651	0.077624	0.372899	0.668174	0.963448	1.04868	1.13391	1.21914	1.30437	1.3896	1.47483	1.56006	1.64528	1.73051	1.81574	1.88255	1.94935	2.01615	2.08296	2.14976	2.21656	2.28337	2.35017	2.41697	2.48378	2.16333	1.84288	1.52243	1.20198	0.881528	0.561077	0.240627	-0.0798228	-0.400273
0.529705	0.17154	-0.186625	-0.54479	-0.902955	-1.26112	-1.61928	-1.97745	-2.33561	-2.69378	-3.05194	-2.41919	-1.78643	-1.15367	-0.520912	0.111847	0.744605	1.37736	2.01012	2.64288	3.27564	2.88233	2.48902	2.09571	1.7024	1.30909	0.915781	0.522472	0.129162	-0.264147	-0.657457	0.677611	2.01268	3.34775	4.68281	6.01788	7.35295	8.68801	10.0231	11.3581	12.6932	11.4346	10.1759	8.91723	7.65857	6.39991	5.14125	3.88259	2.62392	1.36526
1.58219	1.43022	1.27825	1.12627	0.974296	0.822322	0.670348	0.518373	0.366399	0.214424	0.0624501	-0.0896895	-0.241829	-0.393968	-0.546108	-0.698247	-0.850387	-1.00253	-1.15467	-1.30681	-1.45895	-1.30295	-1.14696	-0.990974	-0.834984	-0.678993	-0.523003	-0.367013	-0.211022	-0.0550319	0.100958	Inf	Inf	Inf	Inf	Inf	Inf	Inf	Inf	Inf	Inf	Inf	Inf	Inf	Inf	Inf	Inf	Inf	Inf	Inf
1.22891	1.12628	1.02366	0.921037	0.818414	0.715791	0.613168	0.510545	0.407922	0.305299	0.202675	0.194097	0.18552	0.176942	0.168364	0.159786	0.151208	0.14263	0.134052	0.125474	0.116896	0.459764	0.802632	1.1455	1.48837	1.83124	2.1741	2.51697	2.85984	3.20271	3.54557	3.24859	2.95161	2.65462	2.35764	2.06066	1.76367	1.46669	1.1697	0.872721	0.575737	0.51286	0.449983	0.387106	0.324229	0.261352	0.198475	0.135598	0.072721	0.00984394
2.59587	2.44541	2.29495	2.14449	1.99403	1.84357	1.69311	1.54264	1.39218	1.24172	1.09126	1.14422	1.19717	1.25013	1.30308	1.35604	1.40899	1.46195	1.5149	1.56786	1.62081	1.33152	1.04223	0.75294	0.463649	0.174358	-0.114933	-0.404223	-0.693514	-0.982805	-1.2721	-1.12746	-0.982816	-0.838176	-0.693536	-0.548896	-0.404256	-0.259616	-0.114977	0.0296633	0.174303	0.418346	0.662389	0.906432	1.15048	1.39452	1.63856	1.8826	2.12665	2.37069
1.89029	1.74292	1.59554	1.44816	1.30078	1.1534	1.00602	0.858641	0.711262	0.563883	0.416504	0.523181	0.629858	0.736534	0.843211	0.949887	1.05656	1.16324	1.26992	1.37659	1.48327	1.31521	1.14715	0.97909	0.81103	0.64297	0.47491	0.30685	0.13879	-0.02927	-0.19733	-0.0713101	0.0547098	0.18073	0.30675	0.43277	0.55879	0.68481	0.810829	0.936849	1.06287	-2.2285	-5.51986	-8.81123	-12.1026	-15.394	-18.6853	-21.9767	-25.2681	-28.5594
2.12212	1.95662	1.79112	1.62563	1.46013	1.29463	1.12913	0.963635	0.798137	0.632639	0.467141	0.452961	0.438781	0.424601	0.410421	0.396241	0.382061	0.367881	0.353701	0.339521	0.325341	1.5487	2.77206	3.99542	5.21878	6.44214	7.6655	8.88886	10.1122	11.3356	12.5589	11.2939	10.0288	8.76377	7.49871	6.23365	4.96859	3.70353	2.43848	1.17342	-0.0916415	-0.134179	-0.176716	-0.219253	-0.26179	-0.304327	-0.346864	-0.389402	-0.431939	-0.474476
0.506654	0.514496	0.522337	0.530179	0.538021	0.545862	0.553704	0.561546	0.569387	0.577229	0.585071	0.518247	0.451422	0.384598	0.317774	0.250949	0.184125	0.117301	0.0504766	-0.0163477	-0.083172	1.54713	3.17744	4.80775	6.43805	8.06836	9.69866	11.329	12.9593	14.5896	16.2199	14.4196	12.6193	10.819	9.01874	7.21846	5.41817	3.61788	1.8176	0.01731	-1.78298	-1.62422	-1.46546	-1.3067	-1.14794	-0.989185	-0.830427	-0.671669	-0.512911	-0.354152
0.41994	0.476894	0.533848	0.590802	0.647755	0.704709	0.761663	0.818617	0.875571	0.932525	0.989479	0.95821	0.926941	0.895672	0.864403	0.833133	0.801864	0.770595	0.739326	0.708057	0.676788	0.741949	0.807111	0.872272	0.937434	1.0026	1.06776	1.13292	1.19808	1.26324	1.3284	1.17346	1.01852	0.863583	0.708643	0.553703	0.398763	0.243823	0.0888826	-0.0660575	-0.220997	-0.510059	-0.79912	-1.08818	-1.37724	-1.6663	-1.95537	-2.24443	-2.53349	-2.82255
1.08521	0.899129	0.713046	0.526964	0.340882	0.1548	-0.0312822	-0.217364	-0.403447	-0.589529	-0.775611	-0.617469	-0.459328	-0.301187	-0.143045	0.0150961	0.173237	0.331379	0.48952	0.647662	0.805803	0.828224	0.850646	0.873067	0.895488	0.917909	0.940331	0.962752	0.985173	1.00759	1.03002	0.910034	0.790053	0.670071	0.55009	0.430108	0.310127	0.190146	0.0701641	-0.0498174	-0.169799	-0.0600049	0.049789	0.159583	0.269377	0.379171	0.488965	0.598759	0.708553	0.818347
-2.42658	-2.17985	-1.93311	-1.68638	-1.43965	-1.19292	-0.946187	-0.699455	-0.452723	-0.205992	0.0407401	0.000175324	-0.0403895	-0.0809543	-0.121519	-0.162084	-0.202649	-0.243213	-0.283778	-0.324343	-0.364908	-0.3216	-0.278293	-0.234985	-0.191678	-0.14837	-0.105062	-0.0617547	-0.0184471	0.0248605	0.0681681	-0.534727	-1.13762	-1.74052	-2.34341	-2.94631	-3.5492	-4.1521	-4.75499	-5.35789	-5.96078	-5.28824	-4.61569	-3.94315	-3.2706	-2.59806	-1.92552	-1.25297	-0.580428	0.0921159
0.505429	0.484437	0.463445	0.442453	0.421461	0.40047	0.379478	0.358486	0.337494	0.316503	0.295511	0.242603	0.189694	0.136786	0.0838779	0.0309697	-0.0219385	-0.0748467	-0.127755	-0.180663	-0.233571	-0.142043	-0.0505145	0.041014	0.132542	0.224071	0.315599	0.407128	0.498656	0.590185	0.681713	0.620947	0.560181	0.499414	0.438648	0.377882	0.317116	0.25635	0.195583	0.134817	0.074051	0.149942	0.225833	0.301724	0.377615	0.453506	0.529397	0.605288	0.681179	0.75707
1.26003	-0.495084	-2.2502	-4.00531	-5.76042	-7.51554	-9.27065	-11.0258	-12.7809	-14.536	-16.2911	-14.5934	-12.8956	-11.1979	-9.50014	-7.8024	-6.10465	-4.40691	-2.70917	-1.01143	0.686316	0.658581	0.630845	0.60311	0.575374	0.547639	0.519903	0.492168	0.464433	0.436697	0.408962	0.384148	0.359335	0.334521	0.309708	0.284894	0.260081	0.235267	0.210454	0.18564	0.160827	0.206287	0.251747	0.297207	0.342667	0.388127	0.433587	0.479047	0.524507	0.569968
-1.43732	-1.37663	-1.31594	-1.25526	-1.19457	-1.13388	-1.07319	-1.01251	-0.951817	-0.891129	-0.830441	-2.37881	-3.92718	-5.47555	-7.02392	-8.57229	-10.1207	-11.669	-13.2174	-14.7658	-16.3141	-14.6243	-12.9345	-11.2446	-9.55477	-7.86493	-6.17509	-4.48524	-2.7954	-1.10556	0.584286	0.531562	0.478838	0.426114	0.37339	0.320666	0.267942	0.215218	0.162494	0.10977	0.0570459	-0.104019	-0.265084	-0.426149	-0.587214	-0.748278	-0.909343	-1.07041	-1.23147	-1.39254
0.895753	0.837114	0.778475	0.719835	0.661196	0.602557	0.543918	0.485278	0.426639	0.368	0.30936	0.347226	0.385092	0.422958	0.460824	0.49869	0.536556	0.574422	0.612288	0.650154	0.68802	0.988755	1.28949	1.59023	1.89096	2.1917	2.49243	2.79317	3.0939	3.39464	3.69537	3.40356	3.11174	2.81993	2.52811	2.2363	1.94448	1.65267	1.36085	1.06903	0.777219	0.494237	0.211255	-0.0717267	-0.354709	-0.637691	-0.920673	-1.20365	-1.48664	-1.76962
1.8898	1.70009	1.51037	1.32066	1.13095	0.941233	0.75152	0.561807	0.372093	0.18238	-0.00733333	-0.585008	-1.16268	-1.74036	-2.31803	-2.89571	-3.47338	-4.05105	-4.62873	-5.2064	-5.78408	-6.06263	-6.34119	-6.61975	-6.89831	-7.17686	-7.45542	-7.73398	-8.01253	-8.29109	-8.56965	-7.68685	-6.80404	-5.92124	-5.03844	-4.15564	-3.27284	-2.39003	-1.50723	-0.62443	0.258372	0.230861	0.20335	0.175839	0.148328	0.120817	0.0933054	0.0657943	0.0382831	0.010772
1.30745	1.24526	1.18306	1.12086	1.05866	0.996467	0.934269	0.872072	0.809875	0.747677	0.68548	0.0427886	-0.599903	-1.24259	-1.88529	-2.52798	-3.17067	-3.81336	-4.45605	-5.09874	-5.74144	-5.35667	-4.9719	-4.58713	-4.20236	-3.81759	-3.43282	-3.04805	-2.66328	-2.27851	-1.89374	-1.72164	-1.54955	-1.37746	-1.20537	-1.03328	-0.861187	-0.689095	-0.517004	-0.344913	-0.172821	-0.286739	-0.400657	-0.514575	-0.628493	-0.742411	-0.856329	-0.970247	-1.08417	-1.19808
-6.84753	-5.12127	-3.39501	-1.66875	0.0575059	1.78376	3.51002	5.23628	6.96254	8.6888	10.4151	9.78639	9.15773	8.52907	7.9004	7.27174	6.64307	6.01441	5.38575	4.75708	4.12842	3.99317	3.85793	3.72268	3.58743	3.45219	3.31694	3.1817	3.04645	2.9112	2.77596	2.50723	2.2385	1.96977	1.70104	1.43231	1.16359	0.894858	0.626129	0.357401	0.088672	-0.128502	-0.345676	-0.562849	-0.780023	-0.997197	-1.21437	-1.43154	-1.64872	-1.86589
0.792204	0.789916	0.787628	0.78534	0.783052	0.780764	0.778476	0.776188	0.7739	0.771612	0.769324	0.63124	0.493155	0.355071	0.216986	0.0789019	-0.0591826	-0.197267	-0.335351	-0.473436	-0.61152	-0.583607	-0.555694	-0.527781	-0.499868	-0.471955	-0.444042	-0.416129	-0.388216	-0.360304	-0.332391	-0.0121799	0.308031	0.628241	0.948452	1.26866	1.58887	1.90908	2.22929	2.5495	2.86972	2.65444	2.43916	2.22387	2.00859	1.79331	1.57803	1.36275	1.14747	0.932194
9.06661	8.16096	7.2553	6.34965	5.444	4.53835	3.6327	2.72704	1.82139	0.915739	0.0100864	-0.071078	-0.152242	-0.233407	-0.314571	-0.395736	-0.4769	-0.558065	-0.639229	-0.720394	-0.801558	-0.693613	-0.585669	-0.477724	-0.36978	-0.261835	-0.153891	-0.045946	0.0619985	0.169943	0.277888	0.134765	-0.00835664	-0.151479	-0.294601	-0.437723	-0.580845	-0.723967	-0.867089	-1.01021	-1.15333	-1.5054	-1.85746	-2.20953	-2.56159	-2.91365	-3.26572	-3.61778	-3.96984	-4.32191
-0.713209	-0.643182	-0.573156	-0.503129	-0.433103	-0.363076	-0.293049	-0.223023	-0.152996	-0.0829695	-0.0129428	-0.0312292	-0.0495155	-0.0678019	-0.0860882	-0.104375	-0.122661	-0.140947	-0.159234	-0.17752	-0.195806	-0.12772	-0.0596336	0.00845267	0.076539	0.144625	0.212712	0.280798	0.348884	0.416971	0.485057	0.415443	0.34583	0.276217	0.206603	0.13699	0.0673764	-0.00223699	-0.0718504	-0.141464	-0.211077	0.0118379	0.234753	0.457668	0.680583	0.903498	1.12641	1.34933	1.57224	1.79516
1.28111	1.13048	0.979858	0.829234	0.67861	0.527985	0.377361	0.226737	0.0761124	-0.0745119	-0.225136	-0.531209	-0.837282	-1.14335	-1.44943	-1.7555	-2.06157	-2.36765	-2.67372	-2.97979	-3.28586	-3.04523	-2.8046	-2.56396	-2.32333	-2.08269	-1.84206	-1.60142	-1.36079	-1.12016	-0.879522	-0.692398	-0.505274	-0.31815	-0.131026	0.0560984	0.243223	0.430347	0.617471	0.804595	0.991719	0.795343	0.598967	0.402591	0.206215	0.00983936	-0.186537	-0.382912	-0.579288	-0.775664
0.568042	0.539631	0.511221	0.48281	0.4544	0.425989	0.397579	0.369168	0.340758	0.312347	0.283937	-0.779018	-1.84197	-2.90493	-3.96788	-5.03084	-6.09379	-7.15675	-8.2197	-9.28266	-10.3456	-9.45174	-8.55786	-7.66399	-6.77011	-5.87624	-4.98236	-4.08849	-3.19462	-2.30074	-1.40687	-1.20482	-1.00277	-0.80072	-0.598671	-0.396622	-0.194573	0.00747585	0.209525	0.411574	0.613623	0.647262	0.680901	0.714539	0.748178	0.781817	0.815456	0.849095	0.882734	0.916372
0.794552	0.784127	0.773702	0.763277	0.752852	0.742427	0.732002	0.721578	0.711153	0.700728	0.690303	0.223253	-0.243796	-0.710846	-1.1779	-1.64494	-2.11199	-2.57904	-3.04609	-3.51314	-3.98019	-3.50667	-3.03315	-2.55962	-2.0861	-1.61257	-1.13905	-0.665528	-0.192004	0.281519	0.755043	0.796486	0.83793	0.879373	0.920817	0.96226	1.0037	1.04515	1.08659	1.12803	1.16948	1.09829	1.02711	0.955922	0.884737	0.813552	0.742367	0.671181	0.599996	0.528811
1.23053	1.07744	0.924345	0.771254	0.618162	0.465071	0.311979	0.158888	0.00579633	-0.147295	-0.300387	-0.325522	-0.350658	-0.375794	-0.400929	-0.426065	-0.451201	-0.476336	-0.501472	-0.526608	-0.551743	-0.271395	0.00895374	0.289302	0.569651	0.85	1.13035	1.4107	1.69105	1.97139	2.25174	2.02896	1.80617	1.58338	1.3606	1.13781	0.915027	0.692241	0.469455	0.246669	0.0238827	0.0580887	0.0922947	0.126501	0.160707	0.194913	0.229119	0.263325	0.297531	0.331737
1.53833	1.26578	0.993228	0.72068	0.448131	0.175583	-0.0969657	-0.369514	-0.642063	-0.914611	-1.18716	-1.29475	-1.40233	-1.50992	-1.61751	-1.72509	-1.83268	-1.94027	-2.04785	-2.15544	-2.26303	-2.04236	-1.82169	-1.60102	-1.38036	-1.15969	-0.939023	-0.718356	-0.497689	-0.277022	-0.0563546	-0.0701538	-0.0839531	-0.0977523	-0.111552	-0.125351	-0.13915	-0.152949	-0.166749	-0.180548	-0.194347	-0.226648	-0.258949	-0.29125	-0.323551	-0.355851	-0.388152	-0.420453	-0.452754	-0.485055
1.25467	1.27483	1.29499	1.31515	1.3353	1.35546	1.37562	1.39578	1.41594	1.4361	1.45625	0.931986	0.407718	-0.11655	-0.640817	-1.16509	-1.68935	-2.21362	-2.73789	-3.26216	-3.78642	-3.26695	-2.74747	-2.22799	-1.70851	-1.18904	-0.66956	-0.150082	0.369395	0.888872	1.40835	1.32645	1.24455	1.16265	1.08075	0.998856	0.916958	0.835059	0.75316	0.671261	0.589363	0.773818	0.958273	1.14273	1.32718	1.51164	1.69609	1.88055	2.065	2.24946
0.922758	1.08674	1.25073	1.41472	1.57871	1.74269	1.90668	2.07067	2.23465	2.39864	2.56263	2.26007	1.95751	1.65496	1.3524	1.04984	0.747284	0.444726	0.142169	-0.160388	-0.462946	-0.736449	-1.00995	-1.28346	-1.55696	-1.83046	-2.10397	-2.37747	-2.65097	-2.92448	-3.19798	-2.89835	-2.59872	-2.29909	-1.99947	-1.69984	-1.40021	-1.10058	-0.800952	-0.501323	-0.201694	-0.0721088	0.0574767	0.187062	0.316648	0.446233	0.575819	0.705404	0.83499	0.964575
0.776414	0.599175	0.421935	0.244696	0.0674564	-0.109783	-0.287022	-0.464262	-0.641501	-0.818741	-0.99598	-0.874043	-0.752105	-0.630168	-0.508231	-0.386293	-0.264356	-0.142419	-0.0204815	0.101456	0.223393	0.155919	0.0884454	0.0209715	-0.0465023	-0.113976	-0.18145	-0.248924	-0.316398	-0.383872	-0.451346	-0.497171	-0.542996	-0.588822	-0.634647	-0.680472	-0.726298	-0.772123	-0.817948	-0.863774	-0.909599	-0.758599	-0.6076	-0.4566	-0.305601	-0.154601	-0.0036016	0.147398	0.298398	0.449397
0.562012	0.521385	0.480758	0.440132	0.399505	0.358878	0.318252	0.277625	0.236998	0.196372	0.155745	0.420047	0.684349	0.94865	1.21295	1.47725	1.74156	2.00586	2.27016	2.53446	2.79876	2.55562	2.31248	2.06933	1.82619	1.58305	1.3399	1.09676	0.853617	0.610473	0.36733	0.29981	0.23229	0.16477	0.0972495	0.0297294	-0.0377908	-0.105311	-0.172831	-0.240351	-0.307871	-0.260677	-0.213483	-0.166289	-0.119095	-0.0719015	-0.0247075	0.0224864	0.0696804	0.116874
1.49672	1.3549	1.21308	1.07126	0.929447	0.78763	0.645813	0.503995	0.362178	0.220361	0.0785433	-0.525486	-1.12952	-1.73354	-2.33757	-2.9416	-3.54563	-4.14966	-4.75369	-5.35772	-5.96175	-5.31648	-4.67122	-4.02595	-3.38068	-2.73541	-2.09015	-1.44488	-0.799612	-0.154345	0.490923	0.322925	0.154928	-0.0130691	-0.181066	-0.349064	-0.517061	-0.685058	-0.853055	-1.02105	-1.18905	-1.01406	-0.839065	-0.664073	-0.489081	-0.314089	-0.139097	0.0358952	0.210887	0.385879
#NAME?	#NAME?	#NAME?	#NAME?	#NAME?	#NAME?	#NAME?	#NAME?	#NAME?	#NAME?	-0.803863	-0.689584	-0.575306	-0.461027	-0.346749	-0.232471	-0.118192	-0.00391385	0.110365	0.224643	0.338921	0.355736	0.37255	0.389365	0.406179	0.422994	0.439808	0.456623	0.473437	0.490251	0.507066	0.29239	0.0777145	-0.136961	-0.351637	-0.566313	-0.780988	-0.995664	-1.21034	-1.42502	-1.63969	-1.35148	-1.06327	-0.775064	-0.486855	-0.198646	0.0895634	0.377773	0.665982	0.954191
-0.866649	-0.676849	-0.487049	-0.297249	-0.107449	0.082351	0.272151	0.461951	0.651751	0.841551	1.03135	0.98588	0.940409	0.894938	0.849467	0.803996	0.758525	0.713054	0.667583	0.622112	0.576641	0.329664	0.0826872	-0.16429	-0.411267	-0.658244	-0.905221	-1.1522	-1.39918	-1.64615	-1.89313	-2.41984	-2.94655	-3.47326	-3.99997	-4.52669	-5.0534	-5.58011	-6.10682	-6.63353	-7.16024	-6.32003	-5.47982	-4.63961	-3.79939	-2.95918	-2.11897	-1.27876	-0.438546	0.401665
0.940316	0.906121	0.871925	0.83773	0.803535	0.769339	0.735144	0.700948	0.666753	0.632557	0.598362	0.729002	0.859642	0.990283	1.12092	1.25156	1.3822	1.51284	1.64348	1.77412	1.90476	0.449203	-1.00636	-2.46192	-3.91748	-5.37304	-6.8286	-8.28416	-9.73973	-11.1953	-12.6508	-11.2209	-9.79093	-8.36097	-6.93102	-5.50106	-4.0711	-2.64114	-1.21118	0.218777	1.64873	1.38073	1.11272	0.844717	0.576711	0.308705	0.0406995	-0.227306	-0.495312	-0.763318
0.948981	0.954814	0.960647	0.966479	0.972312	0.978145	0.983977	0.98981	0.995642	1.00148	1.00731	1.0644	1.12148	1.17857	1.23566	1.29275	1.34984	1.40693	1.46402	1.5211	1.57819	1.38752	1.19684	1.00616	0.815482	0.624804	0.434127	0.243449	0.0527712	-0.137907	-0.328584	-0.18815	-0.0477163	0.0927177	0.233152	0.373586	0.51402	0.654454	0.794888	0.935322	1.07576	0.992734	0.909713	0.826691	0.74367	0.660649	0.577627	0.494606	0.411584	0.328563
-1.73848	-2.91724	-4.09599	-5.27475	-6.45351	-7.63226	-8.81102	-9.98977	-11.1685	-12.3473	-13.526	-12.0659	-10.6057	-9.14553	-7.68536	-6.22519	-4.76502	-3.30485	-1.84468	-0.384514	1.07566	0.961589	0.847522	0.733455	0.619388	0.505321	0.391254	0.277187	0.163121	0.0490536	-0.0650134	0.0469513	0.158916	0.270881	0.382845	0.49481	0.606775	0.718739	0.830704	0.942669	1.05463	0.983745	0.912857	0.841969	0.77108	0.700192	0.629304	0.558416	0.487527	0.416639
7.79075	7.00072	6.2107	5.42067	4.63064	3.84061	3.05058	2.26056	1.47053	0.680499	-0.109529	-0.985683	-1.86184	-2.73799	-3.61415	-4.4903	-5.36645	-6.24261	-7.11876	-7.99492	-8.87107	-7.07302	-5.27497	-3.47691	-1.67886	0.11919	1.91724	3.71529	5.51335	7.3114	9.10945	8.20331	7.29717	6.39103	5.48489	4.57875	3.67261	2.76647	1.86033	0.954192	0.048052	-1.22948	-2.50701	-3.78454	-5.06207	-6.3396	-7.61713	-8.89466	-10.1722	-11.4497
-0.0789255	-0.0719229	-0.0649204	-0.0579179	-0.0509153	-0.0439128	-0.0369103	-0.0299077	-0.0229052	-0.0159027	-0.00890015	4.64832	9.30554	13.9628	18.62	23.2772	27.9344	32.5917	37.2489	41.9061	46.5633	41.89	37.2166	32.5433	27.87	23.1966	18.5233	13.85	9.17661	4.50328	-0.170061	-0.2961	-0.422138	-0.548177	-0.674215	-0.800253	-0.926292	-1.05233	-1.17837	-1.30441	-1.43045	-1.27663	-1.12281	-0.968987	-0.815168	-0.661348	-0.507529	-0.35371	-0.19989	-0.046071
0.413144	0.393106	0.373067	0.353028	0.33299	0.312951	0.292912	0.272874	0.252835	0.232797	0.212758	0.859397	1.50604	2.15267	2.79931	3.44595	4.09259	4.73923	5.38587	6.03251	6.67915	6.15361	5.62808	5.10255	4.57701	4.05148	3.52595	3.00041	2.47488	1.94935	1.42381	2.5516	3.67938	4.80716	5.93494	7.06272	8.19051	9.31829	10.4461	11.5739	12.7016	11.4733	10.2451	9.01677	7.78848	6.5602	5.33191	4.10362	2.87533	1.64704
0.87768	1.05835	1.23903	1.4197	1.60037	1.78105	1.96172	2.14239	2.32307	2.50374	2.68442	2.37189	2.05937	1.74685	1.43433	1.12181	0.809284	0.496762	0.18424	-0.128282	-0.440804	-0.409866	-0.378927	-0.347989	-0.317051	-0.286112	-0.255174	-0.224235	-0.193297	-0.162359	-0.13142	-0.176437	-0.221453	-0.266469	-0.311485	-0.356501	-0.401518	-0.446534	-0.49155	-0.536566	-0.581582	-0.432507	-0.283431	-0.134356	0.0147194	0.163795	0.31287	0.461946	0.611021	0.760097
2.13301	1.98047	1.82793	1.67539	1.52285	1.3703	1.21776	1.06522	0.912681	0.760139	0.607598	0.679008	0.750419	0.82183	0.89324	0.964651	1.03606	1.10747	1.17888	1.25029	1.3217	1.12969	0.937669	0.745652	0.553634	0.361617	0.169599	-0.0224183	-0.214436	-0.406453	-0.598471	-0.640325	-0.682179	-0.724033	-0.765888	-0.807742	-0.849596	-0.89145	-0.933305	-0.975159	-1.01701	-0.847047	-0.677081	-0.507115	-0.337149	-0.167182	0.00278363	0.17275	0.342716	0.512682
-2.71271	-2.47128	-2.22985	-1.98843	-1.747	-1.50557	-1.26414	-1.02272	-0.78129	-0.539863	-0.298436	-0.11497	0.0684951	0.25196	0.435426	0.618891	0.802357	0.985822	1.16929	1.35275	1.53622	1.59495	1.65369	1.71242	1.77115	1.82989	1.88862	1.94735	2.00609	2.06482	2.12355	1.99015	1.85675	1.72335	1.58995	1.45655	1.32315	1.18975	1.05635	0.922948	0.789547	0.611999	0.43445	0.256902	0.0793533	-0.0981951	-0.275744	-0.453292	-0.63084	-0.808389
0.346626	-0.112813	-0.572253	-1.03169	-1.49113	-1.95057	-2.41001	-2.86945	-3.32889	-3.78833	-4.24777	-3.81375	-3.37972	-2.9457	-2.51167	-2.07765	-1.64363	-1.2096	-0.775579	-0.341555	0.0924688	-0.125392	-0.343252	-0.561113	-0.778973	-0.996834	-1.21469	-1.43255	-1.65042	-1.86828	-2.08614	-1.81048	-1.53482	-1.25916	-0.983499	-0.707839	-0.43218	-0.15652	0.119139	0.394799	0.670458	0.605124	0.53979	0.474456	0.409122	0.343787	0.278453	0.213119	0.147785	0.0824503
-1.01714	-0.364886	0.287368	0.939621	1.59187	2.24413	2.89638	3.54863	4.20089	4.85314	5.50539	5.08339	4.66139	4.23939	3.81739	3.39539	2.97339	2.55139	2.12939	1.70739	1.28539	1.08092	0.876455	0.671988	0.467521	0.263054	0.0585865	-0.145881	-0.350348	-0.554815	-0.759282	-0.626031	-0.492779	-0.359528	-0.226277	-0.0930255	0.0402258	0.173477	0.306728	0.43998	0.573231	0.54704	0.520849	0.494658	0.468467	0.442276	0.416085	0.389894	0.363703	0.337512
0.948445	1.10021	1.25197	1.40373	1.55549	1.70725	1.85901	2.01078	2.16254	2.3143	2.46606	2.1999	1.93373	1.66757	1.40141	1.13524	0.869077	0.602913	0.336749	0.0705845	-0.19558	-0.23489	-0.2742	-0.313511	-0.352821	-0.392131	-0.431442	-0.470752	-0.510062	-0.549372	-0.588683	-0.535042	-0.481402	-0.427762	-0.374121	-0.320481	-0.26684	-0.2132	-0.159559	-0.105919	-0.0522786	0.0265344	0.105348	0.184161	0.262974	0.341787	0.4206	0.499413	0.578226	0.657039
0.798981	0.843558	0.888135	0.932713	0.97729	1.02187	1.06644	1.11102	1.1556	1.20018	1.24475	1.31008	1.3754	1.44073	1.50605	1.57138	1.6367	1.70202	1.76735	1.83267	1.898	1.46791	1.03783	0.607739	0.177653	-0.252434	-0.68252	-1.11261	-1.54269	-1.97278	-2.40286	-2.23649	-2.07011	-1.90373	-1.73735	-1.57097	-1.40459	-1.23821	-1.07184	-0.905458	-0.739079	-1.17824	-1.6174	-2.05656	-2.49571	-2.93487	-3.37403	-3.81319	-4.25235	-4.69151
1.15842	1.06988	0.981337	0.892795	0.804253	0.715711	0.62717	0.538628	0.450086	0.361544	0.273003	0.457832	0.642662	0.827492	1.01232	1.19715	1.38198	1.56681	1.75164	1.93647	2.1213	2.13471	2.14813	2.16154	2.17495	2.18836	2.20177	2.21518	2.2286	2.24201	2.25542	1.97138	1.68734	1.4033	1.11926	0.835216	0.551175	0.267134	-0.0169065	-0.300947	-0.584988	-0.377521	-0.170055	0.0374117	0.244878	0.452345	0.659812	0.867278	1.07474	1.28221
0.744961	0.472305	0.199648	-0.0730092	-0.345666	-0.618323	-0.89098	-1.16364	-1.43629	-1.70895	-1.98161	Inf	Inf	Inf	Inf	Inf	Inf	Inf	Inf	Inf	Inf	Inf	Inf	Inf	Inf	Inf	Inf	Inf	Inf	Inf	Inf	29.7082	26.2933	22.8784	19.4635	16.0487	12.6338	9.2189	5.80402	2.38914	-1.02574	-0.840334	-0.654931	-0.469528	-0.284125	-0.0987222	0.0866807	0.272084	0.457487	0.642889
1.39595	1.06254	0.729131	0.395721	0.0623098	-0.271101	-0.604512	-0.937923	-1.27133	-1.60474	-1.93815	-1.94169	-1.94522	-1.94875	-1.95228	-1.95581	-1.95935	-1.96288	-1.96641	-1.96994	-1.97347	-1.79247	-1.61146	-1.43045	-1.24944	-1.06844	-0.887431	-0.706424	-0.525416	-0.344409	-0.163402	Inf	Inf	Inf	Inf	Inf	Inf	Inf	Inf	Inf	Inf	Inf	Inf	Inf	Inf	Inf	Inf	Inf	Inf	Inf
1.20058	0.9567	0.712818	0.468936	0.225054	-0.0188276	-0.262709	-0.506591	-0.750473	-0.994355	-1.23824	-1.11971	-1.00118	-0.882649	-0.764119	-0.64559	-0.527061	-0.408531	-0.290002	-0.171472	-0.052943	-0.0236912	0.00556061	0.0348124	0.0640642	0.093316	0.122568	0.15182	0.181071	0.210323	0.239575	0.230807	0.222039	0.213271	0.204503	0.195735	0.186967	0.178199	0.169432	0.160664	0.151896	0.121398	0.0908995	0.0604014	0.0299033	-0.000594787	-0.0310929	-0.061591	-0.0920891	-0.122587
0.449643	0.331207	0.212771	0.0943343	-0.0241019	-0.142538	-0.260974	-0.379411	-0.497847	-0.616283	-0.734719	-0.610509	-0.486298	-0.362088	-0.237877	-0.113666	0.0105441	0.134755	0.258965	0.383176	0.507386	0.414504	0.321622	0.228739	0.135857	0.0429747	-0.0499076	-0.14279	-0.235672	-0.328555	-0.421437	-0.285666	-0.149895	-0.0141246	0.121646	0.257417	0.393188	0.528959	0.664729	0.8005	0.936271	1.18777	1.43927	1.69077	1.94227	2.19377	2.44526	2.69676	2.94826	3.19976
-0.754208	-0.651808	-0.549407	-0.447006	-0.344606	-0.242205	-0.139804	-0.0374036	0.0649971	0.167398	0.269798	1.38902	2.50824	3.62746	4.74667	5.86589	6.98511	8.10433	9.22355	10.3428	11.462	10.3679	9.27386	8.1798	7.08574	5.99168	4.89762	3.80355	2.70949	1.61543	0.521368	-0.422646	-1.36666	-2.31068	-3.25469	-4.1987	-5.14272	-6.08673	-7.03075	-7.97476	-8.91878	-4.24828	0.422208	5.0927	9.76319	14.4337	19.1042	23.7747	28.4452	33.1157
-1.01335	-0.885295	-0.757237	-0.62918	-0.501122	-0.373065	-0.245008	-0.11695	0.0111069	0.139164	0.267222	0.879304	1.49139	2.10347	2.71555	3.32763	3.93971	4.5518	5.16388	5.77596	6.38804	5.80329	5.21854	4.63379	4.04903	3.46428	2.87953	2.29478	1.71002	1.12527	0.54052	0.495153	0.449786	0.404419	0.359052	0.313685	0.268318	0.222951	0.177585	0.132218	0.0868506	0.0910531	0.0952556	0.0994582	0.103661	0.107863	0.112066	0.116268	0.120471	0.124673
0.756894	0.721442	0.685989	0.650537	0.615085	0.579632	0.54418	0.508727	0.473275	0.437822	0.40237	-0.493427	-1.38922	-2.28502	-3.18082	-4.07661	-4.97241	-5.86821	-6.764	-7.6598	-8.5556	-7.68518	-6.81476	-5.94434	-5.07392	-4.20351	-3.33309	-2.46267	-1.59225	-0.721833	0.148585	0.20363	0.258674	0.313719	0.368764	0.423809	0.478853	0.533898	0.588943	0.643988	0.699032	0.525824	0.352617	0.179409	0.00620102	-0.167007	-0.340215	-0.513422	-0.68663	-0.859838
0.882969	0.797422	0.711875	0.626328	0.540781	0.455235	0.369688	0.284141	0.198594	0.113047	0.0275002	0.0532117	0.0789232	0.104635	0.130346	0.156058	0.181769	0.207481	0.233192	0.258904	0.284615	-1.16404	-2.6127	-4.06136	-5.51001	-6.95867	-8.40733	-9.85598	-11.3046	-12.7533	-14.202	-12.7008	-11.1997	-9.69856	-8.19743	-6.6963	-5.19516	-3.69403	-2.1929	-0.691769	0.809362	0.842443	0.875523	0.908603	0.941684	0.974764	1.00784	1.04092	1.07401	1.10709
0.429415	0.408078	0.386741	0.365403	0.344066	0.322729	0.301392	0.280055	0.258718	0.237381	0.216044	0.826561	1.43708	2.04759	2.65811	3.26863	3.87915	4.48966	5.10018	5.7107	6.32121	5.81783	5.31444	4.81106	4.30768	3.80429	3.30091	2.79752	2.29414	1.79075	1.28737	1.19904	1.11071	1.02238	0.934049	0.845719	0.757389	0.669059	0.580729	0.4924	0.40407	0.278984	0.153898	0.0288116	-0.0962744	-0.22136	-0.346446	-0.471532	-0.596618	-0.721704
-6.93401	-6.52803	-6.12204	-5.71606	-5.31008	-4.90409	-4.49811	-4.09212	-3.68614	-3.28016	-2.87417	-3.59273	-4.31129	-5.02985	-5.7484	-6.46696	-7.18552	-7.90408	-8.62264	-9.3412	-10.0598	-8.53426	-7.00876	-5.48326	-3.95776	-2.43226	-0.906766	0.618732	2.14423	3.66973	5.19523	4.71466	4.2341	3.75353	3.27296	2.7924	2.31183	1.83127	1.3507	0.870137	0.389571	0.279278	0.168985	0.0586918	-0.0516014	-0.161895	-0.272188	-0.382481	-0.492774	-0.603067
-5.71225	-5.05041	-4.38857	-3.72673	-3.06488	-2.40304	-1.7412	-1.07936	-0.417516	0.244326	0.906168	0.58801	0.269852	-0.0483062	-0.366464	-0.684622	-1.00278	-1.32094	-1.6391	-1.95725	-2.27541	-1.9686	-1.6618	-1.35499	-1.04818	-0.741369	-0.43456	-0.127752	0.179057	0.485866	0.792675	0.77279	0.752905	0.73302	0.713135	0.69325	0.673365	0.653481	0.633596	0.613711	0.593826	0.551307	0.508788	0.466269	0.423751	0.381232	0.338713	0.296194	0.253675	0.211156
19.592	17.6997	15.8073	13.915	12.0227	10.1303	8.238	6.34566	4.45333	2.561	0.66867	0.907226	1.14578	1.38434	1.6229	1.86145	2.10001	2.33856	2.57712	2.81568	3.05423	2.81507	2.57591	2.33675	2.09758	1.85842	1.61926	1.3801	1.14093	0.90177	0.662607	0.712189	0.761771	0.811353	0.860935	0.910517	0.960099	1.00968	1.05926	1.10885	1.15843	1.11277	1.06711	1.02146	0.975801	0.930144	0.884487	0.838831	0.793174	0.747517
1.15159	0.91411	0.676631	0.439151	0.201672	-0.0358079	-0.273287	-0.510767	-0.748246	-0.985726	-1.22321	-0.8329	-0.442596	-0.0522908	0.338014	0.728319	1.11862	1.50893	1.89923	2.28954	2.67984	2.43209	2.18433	1.93657	1.68881	1.44106	1.1933	0.945542	0.697784	0.450027	0.20227	0.251594	0.300918	0.350243	0.399567	0.448891	0.498216	0.54754	0.596865	0.646189	0.695513	0.705227	0.71494	0.724654	0.734367	0.744081	0.753795	0.763508	0.773222	0.782935
0.2573	0.00970949	-0.237881	-0.485471	-0.733062	-0.980652	-1.22824	-1.47583	-1.72342	-1.97101	-2.2186	-1.94984	-1.68108	-1.41232	-1.14356	-0.8748	-0.606039	-0.337278	-0.0685175	0.200243	0.469004	0.461755	0.454506	0.447256	0.440007	0.432758	0.425508	0.418259	0.411009	0.40376	0.396511	0.422147	0.447783	0.47342	0.499056	0.524693	0.550329	0.575965	0.601602	0.627238	0.652874	-0.056552	-0.765978	-1.4754	-2.18483	-2.89426	-3.60368	-4.31311	-5.02254	-5.73196
1.32971	1.26186	1.194	1.12614	1.05828	0.990427	0.92257	0.854713	0.786856	0.718998	0.651141	0.603447	0.555753	0.50806	0.460366	0.412672	0.364978	0.317284	0.26959	0.221896	0.174203	0.161686	0.149169	0.136653	0.124136	0.11162	0.0991032	0.0865867	0.0740701	0.0615536	0.049037	0.0554392	0.0618414	0.0682436	0.0746458	0.0810481	0.0874503	0.0938525	0.100255	0.106657	0.113059	0.0722184	0.0313776	-0.00946312	-0.0503039	-0.0911446	-0.131985	-0.172826	-0.213667	-0.254508
2.58923	2.35824	2.12725	1.89625	1.66526	1.43427	1.20328	0.972288	0.741296	0.510305	0.279313	0.238358	0.197402	0.156447	0.115491	0.074536	0.0335806	-0.00737481	-0.0483302	-0.0892856	-0.130241	-0.363031	-0.595821	-0.828611	-1.0614	-1.29419	-1.52698	-1.75977	-1.99256	-2.22535	-2.45814	-2.2805	-2.10285	-1.92521	-1.74756	-1.56992	-1.39228	-1.21463	-1.03699	-0.859344	-0.6817	-0.75953	-0.83736	-0.915189	-0.993019	-1.07085	-1.14868	-1.22651	-1.30434	-1.38217
-1.18179	2.18971	5.56121	8.93272	12.3042	15.6757	19.0472	22.4187	25.7902	29.1617	32.5332	29.9228	27.3123	24.7018	22.0914	19.4809	16.8704	14.26	11.6495	9.03903	6.42856	6.02902	5.62948	5.22993	4.83039	4.43084	4.0313	3.63176	3.23221	2.83267	2.43312	2.25369	2.07426	1.89482	1.71539	1.53595	1.35652	1.17708	0.997648	0.818213	0.638779	0.363247	0.0877153	-0.187816	-0.463348	-0.73888	-1.01441	-1.28994	-1.56547	-1.84101
6.4718	5.44439	4.41698	3.38957	2.36216	1.33475	0.307344	-0.720065	-1.74747	-2.77488	-3.80229	-3.34482	-2.88735	-2.42988	-1.97241	-1.51494	-1.05747	-0.6	-0.14253	0.31494	0.772411	0.813069	0.853728	0.894387	0.935046	0.975704	1.01636	1.05702	1.09768	1.13834	1.179	1.13428	1.08956	1.04484	1.00012	0.955402	0.910683	0.865963	0.821244	0.776525	0.731805	0.577798	0.423791	0.269784	0.115776	-0.0382311	-0.192238	-0.346246	-0.500253	-0.65426
0.815009	0.914292	1.01358	1.11286	1.21214	1.31143	1.41071	1.50999	1.60928	1.70856	1.80784	1.68104	1.55424	1.42744	1.30064	1.17384	1.04703	0.920232	0.793431	0.666629	0.539828	0.588713	0.637597	0.686482	0.735367	0.784252	0.833137	0.882021	0.930906	0.979791	1.02868	0.132722	-0.763232	-1.65919	-2.55514	-3.45109	-4.34705	-5.243	-6.13896	-7.03491	-7.93086	-7.12738	-6.32389	-5.5204	-4.71691	-3.91342	-3.10993	-2.30644	-1.50295	-0.699465
1.10787	1.04282	0.977781	0.912738	0.847695	0.782652	0.717609	0.652566	0.587523	0.52248	0.457437	0.58513	0.712823	0.840516	0.968209	1.0959	1.2236	1.35129	1.47898	1.60667	1.73437	1.65657	1.57877	1.50098	1.42318	1.34538	1.26758	1.18979	1.11199	1.03419	0.956393	0.908043	0.859692	0.811342	0.762991	0.714641	0.66629	0.61794	0.569589	0.521239	0.472888	0.439343	0.405798	0.372254	0.338709	0.305164	0.271619	0.238074	0.204529	0.170984
0.651948	0.560926	0.469903	0.378881	0.287859	0.196837	0.105814	0.014792	-0.0762303	-0.167253	-0.258275	-0.0818396	0.0945957	0.271031	0.447466	0.623902	0.800337	0.976772	1.15321	1.32964	1.50608	1.53761	1.56914	1.60067	1.63219	1.66372	1.69525	1.72678	1.75831	1.78984	1.82137	1.65045	1.47953	1.30861	1.13769	0.966764	0.795843	0.624922	0.454001	0.28308	0.112159	0.10244	0.092721	0.0830017	0.0732825	0.0635632	0.053844	0.0441247	0.0344055	0.0246862
2.18617	1.98096	1.77576	1.57055	1.36535	1.16014	0.954935	0.749729	0.544523	0.339318	0.134112	0.0881558	0.0421995	-0.00375686	-0.0497132	-0.0956695	-0.141626	-0.187582	-0.233539	-0.279495	-0.325451	-0.189437	-0.0534221	0.0825924	0.218607	0.354621	0.490636	0.626651	0.762665	0.89868	1.03469	0.995474	0.956254	0.917034	0.877815	0.838595	0.799375	0.760155	0.720935	0.681715	0.642495	0.314426	-0.0136432	-0.341712	-0.669782	-0.997851	-1.32592	-1.65399	-1.98206	-2.31013
Inf	Inf	Inf	Inf	Inf	Inf	Inf	Inf	Inf	Inf	1.35574	1.20908	1.06242	0.915756	0.769093	0.62243	0.475767	0.329104	0.182441	0.0357784	-0.110885	-0.138793	-0.166702	-0.194611	-0.22252	-0.250429	-0.278338	-0.306247	-0.334156	-0.362065	-0.389974	-0.315283	-0.240591	-0.1659	-0.0912087	-0.0165174	0.0581739	0.132865	0.207557	0.282248	0.356939	0.357817	0.358694	0.359571	0.360448	0.361326	0.362203	0.36308	0.363958	0.364835
2.41395	2.08891	1.76387	1.43884	1.1138	0.788763	0.463726	0.13869	-0.186347	-0.511384	-0.836421	-0.741928	-0.647436	-0.552943	-0.458451	-0.363958	-0.269466	-0.174973	-0.0804806	0.0140119	0.108504	0.0975807	0.0866571	0.0757335	0.0648099	0.0538862	0.0429626	0.032039	0.0211154	0.0101917	-0.000731888	-0.0123801	-0.0240282	-0.0356764	-0.0473246	-0.0589728	-0.0706209	-0.0822691	-0.0939173	-0.105565	-0.117214	-0.0522826	0.0126484	0.0775794	0.14251	0.207442	0.272373	0.337304	0.402235	0.467166
4.04179	3.31935	2.5969	1.87445	1.15201	0.429563	-0.292883	-1.01533	-1.73777	-2.46022	-3.18267	-2.86551	-2.54835	-2.2312	-1.91404	-1.59689	-1.27973	-0.962577	-0.645421	-0.328266	-0.0111099	-0.275161	-0.539213	-0.803264	-1.06732	-1.33137	-1.59542	-1.85947	-2.12352	-2.38757	-2.65162	-2.39603	-2.14044	-1.88484	-1.62925	-1.37366	-1.11806	-0.862469	-0.606876	-0.351283	-0.0956892	-0.0354237	0.0248418	0.0851073	0.145373	0.205638	0.265904	0.326169	0.386435	0.4467
0.43262	0.392173	0.351726	0.311279	0.270832	0.230385	0.189938	0.149491	0.109044	0.0685975	0.0281505	-0.002025	-0.0322005	-0.062376	-0.0925514	-0.122727	-0.152902	-0.183078	-0.213253	-0.243429	-0.273604	0.605997	1.4856	2.3652	3.2448	4.1244	5.004	5.8836	6.7632	7.64281	8.52241	7.66857	6.81472	5.96088	5.10704	4.2532	3.39936	2.54552	1.69168	0.837835	-0.0160063	-0.0158368	-0.0156673	-0.0154978	-0.0153283	-0.0151588	-0.0149893	-0.0148198	-0.0146504	-0.0144809
-0.191291	-0.221759	-0.252227	-0.282696	-0.313164	-0.343632	-0.3741	-0.404569	-0.435037	-0.465505	-0.495973	-0.407569	-0.319165	-0.230761	-0.142357	-0.0539532	0.0344508	0.122855	0.211259	0.299663	0.388067	0.33091	0.273752	0.216595	0.159438	0.102281	0.0451233	-0.0120339	-0.0691912	-0.126348	-0.183506	-0.252832	-0.322158	-0.391484	-0.46081	-0.530136	-0.599462	-0.668788	-0.738114	-0.80744	-0.876766	-0.788977	-0.701189	-0.6134	-0.525611	-0.437823	-0.350034	-0.262246	-0.174457	-0.0866683
0.715315	0.771838	0.828361	0.884884	0.941407	0.99793	1.05445	1.11098	1.1675	1.22402	1.28054	1.22809	1.17563	1.12317	1.07072	1.01826	0.965803	0.913346	0.860889	0.808432	0.755975	0.809344	0.862712	0.91608	0.969448	1.02282	1.07618	1.12955	1.18292	1.23629	1.28966	1.22355	1.15745	1.09134	1.02524	0.959132	0.893027	0.826922	0.760817	0.694712	0.628607	0.527354	0.426102	0.324849	0.223596	0.122343	0.0210903	-0.0801625	-0.181415	-0.282668
0.778113	0.700167	0.62222	0.544274	0.466328	0.388381	0.310435	0.232489	0.154542	0.0765959	-0.00135042	0.304172	0.609694	0.915216	1.22074	1.52626	1.83178	2.13731	2.44283	2.74835	3.05387	2.67861	2.30335	1.92809	1.55283	1.17757	0.802306	0.427045	0.0517836	-0.323477	-0.698739	-0.901475	-1.10421	-1.30695	-1.50968	-1.71242	-1.91515	-2.11789	-2.32063	-2.52336	-2.7261	-2.61688	-2.50765	-2.39843	-2.28921	-2.17999	-2.07076	-1.96154	-1.85232	-1.7431
0.931563	0.871209	0.810855	0.750502	0.690148	0.629794	0.56944	0.509087	0.448733	0.388379	0.328025	-0.0593991	-0.446823	-0.834248	-1.22167	-1.6091	-1.99652	-2.38395	-2.77137	-3.15879	-3.54622	-3.18378	-2.82134	-2.45889	-2.09645	-1.73401	-1.37157	-1.00913	-0.646685	-0.284244	0.0781979	0.0112597	-0.0556786	-0.122617	-0.189555	-0.256493	-0.323432	-0.39037	-0.457308	-0.524246	-0.591185	-0.50719	-0.423196	-0.339202	-0.255208	-0.171214	-0.0872199	-0.00322582	0.0807683	0.164762
0.840262	0.887179	0.934096	0.981012	1.02793	1.07485	1.12176	1.16868	1.2156	1.26251	1.30943	1.29907	1.28871	1.27835	1.268	1.25764	1.24728	1.23692	1.22656	1.2162	1.20585	1.16158	1.11731	1.07304	1.02877	0.984503	0.940234	0.895966	0.851697	0.807428	0.763159	0.670414	0.577668	0.484922	0.392177	0.299431	0.206685	0.11394	0.0211942	-0.0715515	-0.164297	-0.706234	-1.24817	-1.79011	-2.33205	-2.87398	-3.41592	-3.95786	-4.49979	-5.04173
3.21787	2.90054	2.58321	2.26589	1.94856	1.63124	1.31391	0.996585	0.679259	0.361933	0.0446065	0.0791167	0.113627	0.148137	0.182647	0.217158	0.251668	0.286178	0.320688	0.355199	0.389709	0.369373	0.349037	0.328701	0.308365	0.28803	0.267694	0.247358	0.227022	0.206686	0.18635	0.137534	0.0887169	0.0399002	-0.00891647	-0.0577331	-0.10655	-0.155366	-0.204183	-0.253	-0.301816	-0.156553	-0.0112903	0.133973	0.279236	0.424499	0.569762	0.715025	0.860288	1.00555
-0.38956	-0.713143	-1.03673	-1.36031	-1.68389	-2.00748	-2.33106	-2.65464	-2.97823	-3.30181	-3.62539	-3.18771	-2.75003	-2.31235	-1.87467	-1.43699	-0.999311	-0.56163	-0.12395	0.31373	0.751411	0.684293	0.617175	0.550058	0.48294	0.415822	0.348704	0.281587	0.214469	0.147351	0.0802337	0.110719	0.141205	0.17169	0.202176	0.232661	0.263147	0.293632	0.324118	0.354603	0.385089	0.37171	0.358331	0.344952	0.331572	0.318193	0.304814	0.291435	0.278056	0.264677
-0.661192	-0.452944	-0.244697	-0.036449	0.171799	0.380046	0.588294	0.796541	1.00479	1.21304	1.42128	1.2722	1.12312	0.974039	0.824957	0.675876	0.526794	0.377713	0.228631	0.07955	-0.0695316	-0.0319448	0.00564188	0.0432286	0.0808153	0.118402	0.155989	0.193575	0.231162	0.268749	0.306336	0.174243	0.0421498	-0.0899431	-0.222036	-0.354129	-0.486222	-0.618315	-0.750408	-0.882501	-1.01459	-0.869011	-0.723429	-0.577847	-0.432265	-0.286683	-0.141101	0.00448133	0.150063	0.295646
0.827887	0.991186	1.15448	1.31778	1.48108	1.64438	1.80768	1.97097	2.13427	2.29757	2.46087	2.2498	2.03872	1.82765	1.61658	1.4055	1.19443	0.983359	0.772286	0.561213	0.35014	-0.707036	-1.76421	-2.82139	-3.87856	-4.93574	-5.99292	-7.05009	-8.10727	-9.16444	-10.2216	-9.13666	-8.05169	-6.96673	-5.88176	-4.7968	-3.71184	-2.62687	-1.54191	-0.456946	0.628017	0.625662	0.623306	0.620951	0.618595	0.61624	0.613885	0.611529	0.609174	0.606818
5.91833	5.7504	5.58247	5.41455	5.24662	5.07869	4.91076	4.74283	4.5749	4.40697	4.23904	3.82406	3.40908	2.9941	2.57913	2.16415	1.74917	1.33419	0.919214	0.504236	0.0892583	0.113756	0.138254	0.162752	0.18725	0.211747	0.236245	0.260743	0.285241	0.309738	0.334236	0.37676	0.419283	0.461806	0.50433	0.546853	0.589377	0.6319	0.674423	0.716947	0.75947	0.789734	0.819998	0.850262	0.880526	0.91079	0.941054	0.971318	1.00158	1.03185
0.167126	0.213171	0.259215	0.30526	0.351304	0.397349	0.443393	0.489438	0.535482	0.581526	0.627571	0.51554	0.40351	0.291479	0.179449	0.0674181	-0.0446125	-0.156643	-0.268674	-0.380704	-0.492735	-0.473881	-0.455026	-0.436172	-0.417318	-0.398464	-0.379609	-0.360755	-0.341901	-0.323047	-0.304192	-0.197418	-0.0906442	0.0161299	0.122904	0.229678	0.336452	0.443226	0.550001	0.656775	0.763549	0.795378	0.827206	0.859035	0.890864	0.922693	0.954522	0.986351	1.01818	1.05001
0.15045	0.170021	0.189592	0.209163	0.228734	0.248305	0.267876	0.287447	0.307018	0.32659	0.346161	-2.78756	-5.92128	-9.055	-12.1887	-15.3224	-18.4562	-21.5899	-24.7236	-27.8573	-30.991	-27.0367	-23.0824	-19.1281	-15.1737	-11.2194	-7.26508	-3.31076	0.643563	4.59789	8.55221	7.77524	6.99828	6.22131	5.44435	4.66738	3.89041	3.11345	2.33648	1.55951	0.782548	0.633092	0.483636	0.334179	0.184723	0.0352672	-0.114189	-0.263645	-0.413101	-0.562557
-0.267486	-0.0358257	0.195835	0.427495	0.659155	0.890816	1.12248	1.35414	1.5858	1.81746	2.04912	1.89148	1.73385	1.57622	1.41858	1.26095	1.10332	0.945684	0.788051	0.630417	0.472784	0.0846069	-0.30357	-0.691747	-1.07992	-1.4681	-1.85628	-2.24446	-2.63263	-3.02081	-3.40899	-3.40222	-3.39546	-3.38869	-3.38193	-3.37516	-3.3684	-3.36163	-3.35486	-3.3481	-3.34133	-3.27972	-3.2181	-3.15648	-3.09486	-3.03324	-2.97162	-2.91001	-2.84839	-2.78677
0.62396	0.732267	0.840573	0.948879	1.05719	1.16549	1.2738	1.3821	1.49041	1.59872	1.70702	1.51564	1.32425	1.13287	0.941479	0.750094	0.558708	0.367322	0.175936	-0.0154497	-0.206836	-0.373565	-0.540294	-0.707023	-0.873752	-1.04048	-1.20721	-1.37394	-1.54067	-1.7074	-1.87413	-2.03195	-2.18977	-2.3476	-2.50542	-2.66324	-2.82106	-2.97889	-3.13671	-3.29453	-3.45236	-2.91482	-2.37728	-1.83974	-1.3022	-0.764657	-0.227117	0.310423	0.847963	1.3855
0.447592	0.558152	0.668712	0.779272	0.889832	1.00039	1.11095	1.22151	1.33207	1.44263	1.55319	1.73649	1.91979	2.10309	2.28638	2.46968	2.65298	2.83628	3.01958	3.20287	3.38617	2.97796	2.56974	2.16153	1.75332	1.3451	0.93689	0.528677	0.120463	-0.287751	-0.695964	-0.685707	-0.67545	-0.665193	-0.654935	-0.644678	-0.634421	-0.624164	-0.613907	-0.60365	-0.593392	-0.662489	-0.731585	-0.800682	-0.869779	-0.938875	-1.00797	-1.07707	-1.14616	-1.21526
-0.129304	-0.0994029	-0.0695019	-0.0396009	-0.00969987	0.0202011	0.0501021	0.0800032	0.109904	0.139805	0.169706	0.150193	0.130679	0.111165	0.0916519	0.0721383	0.0526247	0.0331111	0.0135975	-0.00591606	-0.0254296	0.0215954	0.0686205	0.115646	0.162671	0.209696	0.256721	0.303746	0.350771	0.397796	0.444821	0.478579	0.512338	0.546096	0.579854	0.613613	0.647371	0.681129	0.714887	0.748646	0.782404	0.744993	0.707583	0.670172	0.632762	0.595351	0.557941	0.52053	0.48312	0.445709
-0.752396	-0.665676	-0.578956	-0.492236	-0.405516	-0.318796	-0.232076	-0.145357	-0.0586367	0.0280832	0.114803	0.119535	0.124267	0.128999	0.133731	0.138463	0.143195	0.147927	0.152659	0.157391	0.162123	-0.270964	-0.704051	-1.13714	-1.57022	-2.00331	-2.4364	-2.86948	-3.30257	-3.73566	-4.16874	-3.74581	-3.32288	-2.89995	-2.47701	-2.05408	-1.63115	-1.20821	-0.785281	-0.362348	0.0605854	0.103	0.145414	0.187829	0.230243	0.272658	0.315072	0.357486	0.399901	0.442315
0.368235	0.487389	0.606543	0.725697	0.844851	0.964005	1.08316	1.20231	1.32147	1.44062	1.55977	1.7022	1.84463	1.98705	2.12948	2.27191	2.41433	2.55676	2.69918	2.84161	2.98404	2.62634	2.26865	1.91096	1.55327	1.19557	0.837882	0.48019	0.122497	-0.235195	-0.592888	-0.76213	-0.931372	-1.10061	-1.26986	-1.4391	-1.60834	-1.77758	-1.94682	-2.11606	-2.28531	-2.85984	-3.43437	-4.0089	-4.58343	-5.15797	-5.7325	-6.30703	-6.88156	-7.4561
1.39199	1.36076	1.32954	1.29831	1.26709	1.23586	1.20464	1.17341	1.14219	1.11096	1.07974	1.10722	1.1347	1.16218	1.18966	1.21714	1.24462	1.2721	1.29958	1.32706	1.35454	1.21235	1.07015	0.927963	0.785772	0.643581	0.501391	0.3592	0.217009	0.0748179	-0.0673729	-0.715933	-1.36449	-2.01305	-2.66161	-3.31017	-3.95873	-4.60729	-5.25585	-5.90441	-6.55297	-5.95682	-5.36067	-4.76452	-4.16837	-3.57222	-2.97607	-2.37992	-1.78377	-1.18762
3.25219	2.95896	2.66574	2.37251	2.07929	1.78606	1.49284	1.19961	0.906386	0.61316	0.319935	0.550483	0.781031	1.01158	1.24213	1.47268	1.70322	1.93377	2.16432	2.39487	2.62542	2.35367	2.08191	1.81016	1.53841	1.26666	0.994909	0.723157	0.451406	0.179654	-0.092097	-0.0555141	-0.0189312	0.0176516	0.0542345	0.0908174	0.1274	0.163983	0.200566	0.237149	0.273732	0.140564	0.0073967	-0.125771	-0.258938	-0.392106	-0.525273	-0.658441	-0.791609	-0.924776
1.53972	1.26114	0.982562	0.703982	0.425402	0.146822	-0.131758	-0.410338	-0.688918	-0.967498	-1.24608	-0.938516	-0.630954	-0.323392	-0.0158298	0.291732	0.599294	0.906857	1.21442	1.52198	1.82954	1.47969	1.12984	0.779989	0.430138	0.0802867	-0.269565	-0.619416	-0.969267	-1.31912	-1.66897	-1.26102	-0.853073	-0.445124	-0.0371761	0.370772	0.778721	1.18667	1.59462	2.00257	2.41051	2.10169	1.79286	1.48404	1.17521	0.866384	0.557558	0.248732	-0.0600943	-0.36892
-1.6808	-1.676	-1.67119	-1.66639	-1.66159	-1.65678	-1.65198	-1.64718	-1.64237	-1.63757	-1.63277	-1.4261	-1.21943	-1.01276	-0.806085	-0.599414	-0.392743	-0.186072	0.0205984	0.227269	0.43394	0.268568	0.103196	-0.0621764	-0.227549	-0.392921	-0.558293	-0.723665	-0.889037	-1.05441	-1.21978	-0.834422	-0.449062	-0.0637016	0.321658	0.707018	1.09238	1.47774	1.8631	2.24846	2.63382	2.35079	2.06776	1.78473	1.5017	1.21866	0.935633	0.652603	0.369572	0.0865411
-0.706115	-0.577167	-0.44822	-0.319272	-0.190324	-0.0613768	0.0675708	0.196518	0.325466	0.454414	0.583361	0.669585	0.755809	0.842033	0.928257	1.01448	1.10071	1.18693	1.27315	1.35938	1.4456	1.24376	1.04192	0.840084	0.638244	0.436405	0.234566	0.0327269	-0.169112	-0.370951	-0.572791	-0.0911434	0.390504	0.872151	1.3538	1.83545	2.31709	2.79874	3.28039	3.76203	4.24368	3.66714	3.09059	2.51404	1.9375	1.36095	0.784408	0.207862	-0.368683	-0.945229
0.363665	0.288954	0.214243	0.139531	0.0648198	-0.00989151	-0.0846029	-0.159314	-0.234026	-0.308737	-0.383448	0.113482	0.610413	1.10734	1.60427	2.10121	2.59814	3.09507	3.592	4.08893	4.58586	4.11435	3.64284	3.17133	2.69982	2.22831	1.7568	1.2853	0.813787	0.342278	-0.129232	-0.311037	-0.492842	-0.674647	-0.856453	-1.03826	-1.22006	-1.40187	-1.58367	-1.76548	-1.94728	-1.76695	-1.58661	-1.40628	-1.22594	-1.0456	-0.865266	-0.68493	-0.504594	-0.324257
0.398318	0.52263	0.646941	0.771253	0.895565	1.01988	1.14419	1.2685	1.39281	1.51712	1.64143	1.67389	1.70634	1.73879	1.77124	1.80369	1.83614	1.86859	1.90104	1.93349	1.96594	1.84004	1.71415	1.58825	1.46235	1.33645	1.21056	1.08466	0.95876	0.832862	0.706964	0.625092	0.54322	0.461348	0.379476	0.297604	0.215732	0.13386	0.0519879	-0.0298841	-0.111756	-0.10401	-0.0962641	-0.0885181	-0.0807721	-0.0730261	-0.0652801	-0.0575341	-0.0497881	-0.0420421
0.663361	0.79555	0.92774	1.05993	1.19212	1.32431	1.4565	1.58869	1.72088	1.85307	1.98525	1.99598	2.0067	2.01742	2.02815	2.03887	2.04959	2.06031	2.07104	2.08176	2.09248	1.67752	1.26256	0.847597	0.432635	0.0176732	-0.397288	-0.81225	-1.22721	-1.64217	-2.05714	-2.01054	-1.96394	-1.91734	-1.87075	-1.82415	-1.77755	-1.73095	-1.68436	-1.63776	-1.59116	-2.19634	-2.80151	-3.40668	-4.01186	-4.61703	-5.22221	-5.82738	-6.43255	-7.03773
-0.683256	-0.553072	-0.422888	-0.292705	-0.162521	-0.0323376	0.0978461	0.22803	0.358213	0.488397	0.61858	0.708708	0.798835	0.888963	0.97909	1.06922	1.15935	1.24947	1.3396	1.42973	1.51985	1.39159	1.26332	1.13505	1.00679	0.878521	0.750254	0.621987	0.49372	0.365453	0.237186	0.210993	0.1848	0.158607	0.132414	0.106221	0.0800284	0.0538354	0.0276425	0.00144948	-0.0247435	0.090174	0.205091	0.320009	0.434926	0.549844	0.664761	0.779679	0.894596	1.00951
-0.415484	-0.17885	0.0577838	0.294418	0.531051	0.767685	1.00432	1.24095	1.47759	1.71422	1.95085	1.84156	1.73226	1.62297	1.51367	1.40437	1.29508	1.18578	1.07648	0.967188	0.857891	0.736446	0.615001	0.493556	0.37211	0.250665	0.12922	0.00777446	-0.113671	-0.235116	-0.356561	-0.278932	-0.201303	-0.123673	-0.046044	0.0315853	0.109215	0.186844	0.264473	0.342103	0.419732	0.490538	0.561344	0.632151	0.702957	0.773763	0.844569	0.915375	0.986181	1.05699
0.314594	0.433503	0.552412	0.671321	0.79023	0.909139	1.02805	1.14696	1.26587	1.38477	1.50368	1.3416	1.17953	1.01745	0.855368	0.693289	0.53121	0.369131	0.207052	0.0449726	-0.117106	-0.155653	-0.194199	-0.232745	-0.271291	-0.309837	-0.348383	-0.386929	-0.425476	-0.464022	-0.502568	-0.509295	-0.516022	-0.522749	-0.529476	-0.536203	-0.54293	-0.549657	-0.556384	-0.563111	-0.569839	-0.557675	-0.545511	-0.533348	-0.521184	-0.509021	-0.496857	-0.484693	-0.47253	-0.460366
0.749119	1.34709	1.94506	2.54302	3.14099	3.73896	4.33693	4.9349	5.53286	6.13083	6.7288	6.15721	5.58562	5.01403	4.44245	3.87086	3.29927	2.72768	2.15609	1.5845	1.01291	0.961513	0.910114	0.858714	0.807315	0.755915	0.704516	0.653117	0.601717	0.550318	0.498918	1.54166	2.58441	3.62716	4.6699	5.71265	6.7554	7.79814	8.84089	9.88364	10.9264	9.94925	8.97211	7.99498	7.01785	6.04071	5.06358	4.08645	3.10931	2.13218
-0.00630761	0.209057	0.424422	0.639787	0.855151	1.07052	1.28588	1.50125	1.71661	1.93198	2.14734	2.00621	1.86508	1.72395	1.58283	1.4417	1.30057	1.15944	1.01831	0.877183	0.736054	0.65296	0.569865	0.48677	0.403675	0.32058	0.237486	0.154391	0.0712959	-0.0117989	-0.0948937	0.534523	1.16394	1.79336	2.42277	3.05219	3.6816	4.31102	4.94044	5.56985	6.19927	5.58191	4.96455	4.34719	3.72984	3.11248	2.49512	1.87776	1.2604	0.643044
-0.219089	-0.257882	-0.296675	-0.335468	-0.37426	-0.413053	-0.451846	-0.490639	-0.529431	-0.568224	-0.607017	-0.856991	-1.10697	-1.35694	-1.60692	-1.85689	-2.10686	-2.35684	-2.60681	-2.85679	-3.10676	-2.78699	-2.46723	-2.14746	-1.82769	-1.50792	-1.18815	-0.868387	-0.548619	-0.228851	0.0909169	0.201108	0.311299	0.421491	0.531682	0.641873	0.752064	0.862256	0.972447	1.08264	1.19283	1.08129	0.969759	0.858223	0.746688	0.635152	0.523617	0.412081	0.300546	0.18901
0.205164	0.401424	0.597684	0.793943	0.990203	1.18646	1.38272	1.57898	1.77524	1.9715	2.16776	1.92126	1.67476	1.42827	1.18177	0.935266	0.688767	0.442268	0.195768	-0.0507311	-0.29723	-0.294025	-0.290819	-0.287614	-0.284408	-0.281202	-0.277997	-0.274791	-0.271586	-0.26838	-0.265174	-0.261213	-0.257252	-0.253291	-0.24933	-0.245369	-0.241408	-0.237447	-0.233486	-0.229525	-0.225564	-0.326672	-0.427781	-0.52889	-0.629999	-0.731108	-0.832216	-0.933325	-1.03443	-1.13554
1.13993	0.794493	0.449059	0.103625	-0.24181	-0.587244	-0.932678	-1.27811	-1.62355	-1.96898	-2.31442	-2.3181	-2.32179	-2.32548	-2.32916	-2.33285	-2.33654	-2.34023	-2.34391	-2.3476	-2.35129	-10.9073	-19.4632	-28.0192	-36.5752	-45.1311	-53.6871	-62.2431	-70.7991	-79.355	-87.911	-79.0451	-70.1792	-61.3133	-52.4475	-43.5816	-34.7157	-25.8498	-16.9839	-8.11806	0.747826	0.66166	0.575495	0.489329	0.403164	0.316998	0.230832	0.144667	0.0585009	-0.0276647
0.312922	0.620894	0.928866	1.23684	1.54481	1.85278	2.16076	2.46873	2.7767	3.08467	3.39265	3.01976	2.64688	2.27399	1.90111	1.52822	1.15534	0.782452	0.409567	0.0366818	-0.336203	-0.357326	-0.37845	-0.399573	-0.420696	-0.44182	-0.462943	-0.484066	-0.50519	-0.526313	-0.547436	-0.489844	-0.432252	-0.374659	-0.317067	-0.259475	-0.201882	-0.14429	-0.0866977	-0.0291054	0.028487	0.0397586	0.0510303	0.0623019	0.0735735	0.0848451	0.0961168	0.107388	0.11866	0.129932
1.87394	1.65138	1.42881	1.20625	0.983689	0.761126	0.538564	0.316001	0.0934384	-0.129124	-0.351687	-0.26488	-0.178073	-0.0912661	-0.00445922	0.0823477	0.169155	0.255962	0.342768	0.429575	0.516382	0.478981	0.44158	0.404179	0.366778	0.329376	0.291975	0.254574	0.217173	0.179771	0.14237	0.151928	0.161486	0.171045	0.180603	0.190161	0.199719	0.209277	0.218835	0.228393	0.237951	0.326619	0.415286	0.503953	0.592621	0.681288	0.769956	0.858623	0.94729	1.03596
0.49128	0.530266	0.569253	0.60824	0.647226	0.686213	0.725199	0.764186	0.803173	0.842159	0.881146	0.656785	0.432424	0.208063	-0.0162986	-0.24066	-0.465021	-0.689382	-0.913743	-1.1381	-1.36247	-1.26319	-1.16392	-1.06465	-0.965379	-0.866108	-0.766836	-0.667565	-0.568294	-0.469022	-0.369751	-0.378235	-0.386719	-0.395203	-0.403687	-0.412171	-0.420655	-0.429139	-0.437623	-0.446107	-0.454591	-0.392893	-0.331195	-0.269497	-0.207799	-0.146101	-0.0844031	-0.0227052	0.0389927	0.100691
1.8345	1.78937	1.74424	1.69911	1.65398	1.60885	1.56371	1.51858	1.47345	1.42832	1.38319	1.15001	0.916831	0.683651	0.450472	0.217292	-0.0158874	-0.249067	-0.482246	-0.715426	-0.948606	-0.769188	-0.58977	-0.410352	-0.230934	-0.0515161	0.127902	0.30732	0.486738	0.666155	0.845573	0.449113	0.0526529	-0.343807	-0.740267	-1.13673	-1.53319	-1.92965	-2.32611	-2.72257	-3.11903	-2.82756	-2.5361	-2.24463	-1.95317	-1.6617	-1.37024	-1.07877	-0.787309	-0.495844
2.23933	1.62628	1.01322	0.400168	-0.212887	-0.825941	-1.439	-2.05205	-2.6651	-3.27816	-3.89121	-3.44815	-3.00509	-2.56202	-2.11896	-1.67589	-1.23283	-0.789767	-0.346703	0.096361	0.539425	0.465657	0.39189	0.318122	0.244354	0.170587	0.0968191	0.0230515	-0.0507162	-0.124484	-0.198251	-0.2111	-0.223948	-0.236797	-0.249645	-0.262493	-0.275342	-0.28819	-0.301039	-0.313887	-0.326735	-0.333457	-0.34018	-0.346902	-0.353624	-0.360346	-0.367068	-0.373791	-0.380513	-0.387235
0.30514	0.340373	0.375605	0.410838	0.446071	0.481303	0.516536	0.551769	0.587001	0.622234	0.657467	0.668202	0.678938	0.689673	0.700409	0.711145	0.72188	0.732616	0.743352	0.754087	0.764823	0.53818	0.311538	0.0848955	-0.141747	-0.368389	-0.595032	-0.821674	-1.04832	-1.27496	-1.5016	-1.12628	-0.750954	-0.375629	-0.000305431	0.375019	0.750343	1.12567	1.50099	1.87631	2.25164	1.93737	1.62311	1.30885	0.994581	0.680317	0.366052	0.0517876	-0.262477	-0.576741
Inf	Inf	Inf	Inf	Inf	Inf	Inf	Inf	Inf	Inf	0.665691	0.717691	0.76969	0.821689	0.873688	0.925687	0.977687	1.02969	1.08169	1.13368	1.18568	1.16646	1.14723	1.12801	1.10878	1.08956	1.07033	1.05111	1.03189	1.01266	0.993436	1.01926	1.04509	1.07092	1.09675	1.12258	1.1484	1.17423	1.20006	1.22589	1.25172	1.98201	2.71231	3.44261	4.17291	4.9032	5.6335	6.3638	7.09409	7.82439
5.87416	5.30832	4.74248	4.17664	3.6108	3.04496	2.47912	1.91328	1.34744	0.781594	0.215753	0.196817	0.177881	0.158945	0.14001	0.121074	0.102138	0.0832024	0.0642667	0.0453309	0.0263952	0.0445445	0.0626938	0.080843	0.0989923	0.117142	0.135291	0.15344	0.171589	0.189739	0.207888	-0.0625603	-0.333009	-0.603457	-0.873905	-1.14435	-1.4148	-1.68525	-1.9557	-2.22615	-2.4966	-1.3029	-0.109198	1.0845	2.2782	3.4719	4.6656	5.8593	7.053	8.2467
1.59868	1.46533	1.33198	1.19863	1.06528	0.931927	0.798576	0.665224	0.531873	0.398521	0.26517	-0.202795	-0.67076	-1.13872	-1.60669	-2.07465	-2.54262	-3.01058	-3.47855	-3.94651	-4.41448	-3.91952	-3.42456	-2.92961	-2.43465	-1.9397	-1.44474	-0.949782	-0.454825	0.0401312	0.535088	0.120732	-0.293623	-0.707978	-1.12233	-1.53669	-1.95104	-2.3654	-2.77976	-3.19411	-3.60847	-3.12399	-2.63952	-2.15505	-1.67057	-1.1861	-0.70163	-0.217157	0.267316	0.751789
1.27419	1.19783	1.12146	1.0451	0.968736	0.892372	0.816009	0.739646	0.663282	0.586919	0.510555	-1.92631	-4.36318	-6.80005	-9.23693	-11.6738	-14.1107	-16.5475	-18.9844	-21.4213	-23.8581	-21.4871	-19.1162	-16.7452	-14.3742	-12.0032	-9.63217	-7.26117	-4.89017	-2.51917	-0.148178	-0.170868	-0.193557	-0.216247	-0.238937	-0.261626	-0.284316	-0.307006	-0.329696	-0.352385	-0.375075	-0.277933	-0.180792	-0.0836506	0.0134908	0.110632	0.207774	0.304915	0.402056	0.499198
-1.73885	-1.08622	-0.433584	0.219049	0.871682	1.52431	2.17695	2.82958	3.48221	4.13485	4.78748	4.27168	3.75588	3.24008	2.72428	2.20848	1.69268	1.17688	0.661074	0.145274	-0.370527	-0.303255	-0.235984	-0.168712	-0.10144	-0.0341686	0.033103	0.100375	0.167646	0.234918	0.30219	0.157518	0.0128462	-0.131826	-0.276497	-0.421169	-0.565841	-0.710513	-0.855184	-0.999856	-1.14453	-1.38446	-1.62439	-1.86433	-2.10426	-2.34419	-2.58413	-2.82406	-3.06399	-3.30393
-1.01618	-0.905408	-0.79464	-0.683871	-0.573103	-0.462334	-0.351565	-0.240797	-0.130028	-0.0192596	0.091509	0.159713	0.227918	0.296122	0.364326	0.43253	0.500735	0.568939	0.637143	0.705348	0.773552	0.731673	0.689793	0.647914	0.606035	0.564155	0.522276	0.480396	0.438517	0.396638	0.354758	0.231483	0.108207	-0.0150681	-0.138344	-0.261619	-0.384895	-0.50817	-0.631446	-0.754721	-0.877997	-0.826839	-0.775681	-0.724524	-0.673366	-0.622208	-0.57105	-0.519893	-0.468735	-0.417577
4.3957	4.15309	3.91048	3.66786	3.42525	3.18264	2.94003	2.69742	2.4548	2.21219	1.96958	1.78993	1.61029	1.43064	1.25099	1.07135	0.891698	0.712051	0.532404	0.352757	0.17311	0.127555	0.082	0.0364451	-0.00910969	-0.0546645	-0.100219	-0.145774	-0.191329	-0.236884	-0.282439	0.200921	0.684281	1.16764	1.651	2.13436	2.61772	3.10108	3.58444	4.0678	4.55116	4.07692	3.60267	3.12843	2.65418	2.17994	1.7057	1.23145	0.757209	0.282965
-0.322589	-0.342103	-0.361617	-0.381131	-0.400645	-0.420159	-0.439673	-0.459186	-0.4787	-0.498214	-0.517728	-0.570933	-0.624138	-0.677343	-0.730548	-0.783753	-0.836959	-0.890164	-0.943369	-0.996574	-1.04978	-0.91203	-0.774281	-0.636532	-0.498783	-0.361034	-0.223284	-0.0855354	0.0522137	0.189963	0.327712	0.94259	1.55747	2.17235	2.78722	3.4021	4.01698	4.63186	5.24674	5.86161	6.47649	5.88503	5.29356	4.7021	4.11063	3.51917	2.9277	2.33623	1.74477	1.1533
-0.891513	-0.944169	-0.996825	-1.04948	-1.10214	-1.15479	-1.20745	-1.26011	-1.31276	-1.36542	-1.41807	-1.38829	-1.3585	-1.32872	-1.29893	-1.26915	-1.23936	-1.20958	-1.17979	-1.15001	-1.12022	-1.3382	-1.55618	-1.77415	-1.99213	-2.21011	-2.42809	-2.64606	-2.86404	-3.08202	-3.3	-3.15	-3.00001	-2.85001	-2.70002	-2.55003	-2.40003	-2.25004	-2.10005	-1.95005	-1.80006	-0.807856	0.184346	1.17655	2.16875	3.16095	4.15315	5.14535	6.13755	7.12976
-1.42123	-1.10407	-0.786906	-0.469745	-0.152583	0.164578	0.48174	0.798901	1.11606	1.43322	1.75039	2.58758	3.42477	4.26197	5.09916	5.93635	6.77354	7.61074	8.44793	9.28512	10.1223	9.10686	8.0914	7.07594	6.06048	5.04503	4.02957	3.01411	1.99865	0.983193	-0.0322655	0.0439585	0.120183	0.196407	0.272631	0.348855	0.425079	0.501303	0.577527	0.653751	0.729975	0.867294	1.00461	1.14193	1.27925	1.41657	1.55389	1.69121	1.82853	1.96585
2.23224	2.10415	1.97605	1.84795	1.71985	1.59176	1.46366	1.33556	1.20746	1.07937	0.951267	0.944871	0.938475	0.932079	0.925683	0.919287	0.912891	0.906495	0.900099	0.893702	0.887306	0.785146	0.682985	0.580824	0.478664	0.376503	0.274342	0.172181	0.0700206	-0.0321401	-0.134301	-0.129545	-0.124788	-0.120032	-0.115276	-0.110519	-0.105763	-0.101007	-0.0962507	-0.0914944	-0.0867381	0.000625039	0.0879882	0.175351	0.262715	0.350078	0.437441	0.524804	0.612167	0.69953
-4.5613	-3.64287	-2.72444	-1.80601	-0.887586	0.0308413	0.949269	1.8677	2.78612	3.70455	4.62298	4.23426	3.84554	3.45683	3.06811	2.67939	2.29067	1.90196	1.51324	1.12452	0.735804	0.634653	0.533502	0.43235	0.331199	0.230048	0.128897	0.0277454	-0.0734059	-0.174557	-0.275708	-0.248677	-0.221645	-0.194613	-0.167581	-0.140549	-0.113517	-0.0864855	-0.0594536	-0.0324218	-0.00538992	0.00979305	0.024976	0.040159	0.055342	0.0705249	0.0857079	0.100891	0.116074	0.131257
0.284974	0.969667	1.65436	2.33905	3.02375	3.70844	4.39313	5.07783	5.76252	6.44721	7.13191	6.32037	5.50884	4.69731	3.88578	3.07425	2.26272	1.45118	0.639653	-0.171879	-0.98341	-0.947587	-0.911764	-0.875941	-0.840117	-0.804294	-0.768471	-0.732648	-0.696824	-0.661001	-0.625178	-0.538981	-0.452785	-0.366588	-0.280391	-0.194195	-0.107998	-0.0218013	0.0643953	0.150592	0.236789	0.293038	0.349287	0.405537	0.461786	0.518036	0.574285	0.630534	0.686784	0.743033
0.164747	0.563961	0.963175	1.36239	1.7616	2.16082	2.56003	2.95925	3.35846	3.75767	4.15689	3.73748	3.31807	2.89865	2.47924	2.05983	1.64042	1.22101	0.801595	0.382184	-0.0372281	-0.0731465	-0.109065	-0.144983	-0.180902	-0.21682	-0.252738	-0.288657	-0.324575	-0.360493	-0.396412	-0.290673	-0.184934	-0.0791958	0.0265429	0.132282	0.23802	0.343759	0.449498	0.555236	0.660975	#NAME?	#NAME?	#NAME?	#NAME?	#NAME?	#NAME?	#NAME?	#NAME?	#NAME?
1.19606	1.28583	1.37561	1.46538	1.55515	1.64493	1.7347	1.82448	1.91425	2.00403	2.0938	1.87877	1.66373	1.4487	1.23367	1.01864	0.803602	0.588569	0.373536	0.158503	-0.0565299	-0.214407	-0.372284	-0.530161	-0.688038	-0.845915	-1.00379	-1.16167	-1.31955	-1.47742	-1.6353	-1.33491	-1.03451	-0.734115	-0.43372	-0.133325	0.16707	0.467465	0.76786	1.06826	1.36865	1.19378	1.01891	0.844044	0.669176	0.494307	0.319438	0.14457	-0.030299	-0.205168
0.437301	0.221915	0.00653011	-0.208855	-0.42424	-0.639626	-0.855011	-1.0704	-1.28578	-1.50117	-1.71655	-1.5753	-1.43404	-1.29279	-1.15154	-1.01028	-0.869028	-0.727774	-0.58652	-0.445266	-0.304012	-0.248422	-0.192831	-0.13724	-0.081649	-0.0260582	0.0295327	0.0851235	0.140714	0.196305	0.251896	0.122426	-0.00704454	-0.136515	-0.265985	-0.395455	-0.524926	-0.654396	-0.783866	-0.913337	-1.04281	-0.895469	-0.748131	-0.600794	-0.453456	-0.306118	-0.15878	-0.0114425	0.135895	0.283233
0.621697	0.535619	0.44954	0.363462	0.277384	0.191305	0.105227	0.0191485	-0.0669298	-0.153008	-0.239087	-0.265382	-0.291678	-0.317974	-0.34427	-0.370566	-0.396862	-0.423157	-0.449453	-0.475749	-0.502045	-0.442076	-0.382107	-0.322138	-0.26217	-0.202201	-0.142232	-0.0822632	-0.0222944	0.0376745	0.0976433	-0.182461	-0.462566	-0.742671	-1.02278	-1.30288	-1.58298	-1.86309	-2.14319	-2.4233	-2.7034	-2.40575	-2.10811	-1.81046	-1.51281	-1.21516	-0.91751	-0.619861	-0.322212	-0.0245629
0.350661	0.30277	0.254878	0.206987	0.159095	0.111204	0.0633122	0.0154206	-0.0324709	-0.0803624	-0.128254	-0.189466	-0.250677	-0.311889	-0.373101	-0.434312	-0.495524	-0.556736	-0.617947	-0.679159	-0.740371	-0.701321	-0.662272	-0.623222	-0.584173	-0.545123	-0.506074	-0.467024	-0.427975	-0.388925	-0.349876	-0.340527	-0.331178	-0.321829	-0.31248	-0.303131	-0.293781	-0.284432	-0.275083	-0.265734	-0.256385	-0.171771	-0.0871575	-0.00254356	0.0820704	0.166684	0.251298	0.335912	0.420526	0.50514
2.05538	1.66	1.26463	0.869262	0.473891	0.0785199	-0.316851	-0.712222	-1.10759	-1.50296	-1.89834	-1.74507	-1.5918	-1.43853	-1.28527	-1.132	-0.978733	-0.825466	-0.672199	-0.518932	-0.365665	-0.355405	-0.345145	-0.334885	-0.324625	-0.314365	-0.304105	-0.293845	-0.283585	-0.273326	-0.263066	-0.253418	-0.24377	-0.234122	-0.224474	-0.214826	-0.205178	-0.195531	-0.185883	-0.176235	-0.166587	0.0468231	0.260233	0.473643	0.687053	0.900463	1.11387	1.32728	1.54069	1.7541
3.35861	3.02148	2.68435	2.34722	2.01009	1.67296	1.33583	0.998702	0.661572	0.324443	-0.0126862	0.0177423	0.0481709	0.0785994	0.109028	0.139456	0.169885	0.200314	0.230742	0.261171	0.291599	0.28401	0.276421	0.268832	0.261243	0.253653	0.246064	0.238475	0.230886	0.223297	0.215708	0.18267	0.149631	0.116593	0.083555	0.0505168	0.0174786	-0.0155597	-0.0485979	-0.0816361	-0.114674	0.0138897	0.142454	0.271018	0.399582	0.528146	0.65671	0.785274	0.913838	1.0424
0.309422	0.352117	0.394812	0.437508	0.480203	0.522899	0.565594	0.608289	0.650985	0.69368	0.736376	0.447342	0.158308	-0.130726	-0.41976	-0.708794	-0.997827	-1.28686	-1.5759	-1.86493	-2.15396	-1.94381	-1.73365	-1.52349	-1.31333	-1.10317	-0.893016	-0.682858	-0.472701	-0.262543	-0.052385	-0.0200711	0.0122429	0.0445568	0.0768708	0.109185	0.141499	0.173813	0.206127	0.238441	0.270754	0.280351	0.289948	0.299545	0.309142	0.318739	0.328335	0.337932	0.347529	0.357126
0.0650194	0.182527	0.300035	0.417542	0.53505	0.652558	0.770065	0.887573	1.00508	1.12259	1.2401	0.55732	-0.125455	-0.808231	-1.49101	-2.17378	-2.85656	-3.53933	-4.22211	-4.90488	-5.58766	-4.99766	-4.40766	-3.81766	-3.22767	-2.63767	-2.04767	-1.45767	-0.867673	-0.277675	0.312324	0.377539	0.442755	0.507971	0.573186	0.638402	0.703618	0.768833	0.834049	0.899264	0.96448	0.72187	0.479259	0.236649	-0.00596161	-0.248572	-0.491182	-0.733793	-0.976403	-1.21901
0.253657	NaN	NaN	NaN	NaN	NaN	NaN	NaN	NaN	NaN	NaN	NaN	NaN	NaN	NaN	NaN	NaN	NaN	NaN	NaN	0.70551	1.09685	1.48818	1.87952	2.27085	2.66218	3.05352	3.44485	3.83619	4.22752	4.61886	3.55401	2.48916	1.42431	0.359454	-0.705397	-1.77025	-2.8351	-3.89995	-4.9648	-6.02965	-4.6583	-3.28695	-1.9156	-0.544246	0.827106	2.19846	3.56981	4.94116	6.31251
NaN	NaN	NaN	NaN	NaN	NaN	NaN	NaN	NaN	NaN	NaN	NaN	NaN	NaN	NaN	NaN	NaN	NaN	NaN	NaN	NaN	NaN	NaN	NaN	NaN	NaN	NaN	NaN	NaN	NaN	NaN	NaN	NaN	NaN	NaN	NaN	NaN	NaN	NaN	NaN	NaN	NaN	NaN	NaN	NaN	NaN	NaN	NaN	NaN	NaN
[truncated: 1,151 more columns]
