# Supplementary material for: Wireless light energy harvesting and communication in a waterproof GaN optoelectronic system
Source: Commun Eng. 2022 Jul 7;1:16. doi: 10.1038/s44172-022-00016-5 (PMC10956059; doi:10.1038/s44172-022-00016-5)
Supplement: Supplementary file 7 — Supplementary Data 1 [file 44172_2022_16_MOESM7_ESM.zip › Supplementary Data 1/Figure2d.xlsx]

## Sheet: Sheet1
Long Name	Wavelength	Reflectance	Reflectance		Long Name	Pair number	Thickness	Thickness
Units	nm	%	%		Units		nm	nm
Comments		with DBR	w/o DBR		Comments		TiO2	SiO2
1	421.5	0.94994	-0.18272		1	1	11.8413	60.8629
2	422	0.94994	-0.10794		2	2	23.937	84.6654
3	422.5	0.91665	-0.0395		3	3	29.1395	69.4494
4	423	0.92123	-0.02516		4	4	38.9382	70.5238
5	423.5	0.93924	-0.0395		5	5	36.2133	68.9852
6	424	0.94994	-0.0395		6	6	41.7681	69.6867
7	424.5	0.95841	-0.0395		7	7	36.0561	74.6622
8	425	0.95996	-0.02516		8	8	38.8116	73.2249
9	425.5	0.98443	-0.01731		9	9	36.6971	71.9959
10	426	0.98633	-0.01614		10	10	40.4631	71.7596
11	426.5	0.98443	-0.00469		11	11	37.1439	72.9226
12	427	0.98443	0.00445		12	12	40.2313	68.8936
13	427.5	0.98633	0.02005		13	13	40.0903	69.4604
14	428	0.99002	0.02087		14	14	40.8492	68.0821
15	428.5	0.9909	0.02487		15	15	39.4266	73.9783
16	429	0.9909	0.02502		16	16	38.0082	67.4435
17	429.5	0.99513	0.0262		17	17	41.6006	68.3126
18	430	1.00207	0.03652		18	18	41.3715	60.8795
19	430.5	1.00468	0.03834		19	19	39.4649	78.1726
20	431	1.0058	0.04034		20	20	35.8192	46.7041
21	431.5	1.00819	0.04588		21	21	48.454	115.041
22	432	1.0058	0.05025
23	432.5	1.00468	0.05648
24	433	1.00207	0.0611
25	433.5	1.00207	0.06751
26	434	1.00454	0.06951
27	434.5	1.0058	0.0723
28	435	1.0058	0.07266
29	435.5	1.0058	0.08661
30	436	1.0058	0.09073
31	436.5	1.0058	0.09073
32	437	1.00674	0.10646
33	437.5	1.00674	0.10677
34	438	1.00674	0.10731
35	438.5	1.00674	0.11437
36	439	1.00674	0.11543
37	439.5	1.00674	0.11543
38	440	1.00674	0.11543
39	440.5	1.0076	0.11574
40	441	1.0076	0.11719
41	441.5	1.00883	0.12394
42	442	1.0076	0.12408
43	442.5	1.00674	0.12408
44	443	1.00586	0.12394
45	443.5	1.00454	0.11719
46	444	1.00148	0.11543
47	444.5	1.00148	0.11437
48	445	1.00148	0.10731
49	445.5	1.00454	0.10677
50	446	1.00586	0.10677
51	446.5	1.00148	0.10677
52	447	0.9965	0.10677
53	447.5	0.9965	0.10731
54	448	0.9965	0.10731
55	448.5	0.9965	0.10731
56	449	0.9965	0.10731
57	449.5	0.9965	0.10516
58	450	0.9965	0.10511
59	450.5	0.9965	0.10161
60	451	0.9965	0.09686
61	451.5	1.00448	0.0941
62	452	1.00472	0.09328
63	452.5	1.00472	0.09328
64	453	1.00472	0.09058
65	453.5	1.00472	0.08995
66	454	1.00472	0.08964
67	454.5	1.0048	0.08852
68	455	1.00706	0.08835
69	455.5	1.0093	0.08835
70	456	1.01033	0.08478
71	456.5	1.01073	0.08411
72	457	1.01073	0.08411
73	457.5	1.01073	0.08411
74	458	1.01033	0.08214
75	458.5	1.01033	0.08121
76	459	1.01033	0.07026
77	459.5	1.01033	0.06547
78	460	1.0093	0.06357
79	460.5	1.00835	0.06347
80	461	1.00824	0.05139
81	461.5	1.00824	0.04702
82	462	1.00824	0.04568
83	462.5	1.00835	0.0453
84	463	1.00835	0.04367
85	463.5	1.00835	0.04265
86	464	1.00835	0.04196
87	464.5	1.00835	0.04187
88	465	1.00824	0.04068
89	465.5	1.0076	0.03883
90	466	1.00706	0.0358
91	466.5	1.0058	0.03383
92	467	1.00265	0.03377
93	467.5	0.9977	0.03377
94	468	0.9947	0.03377
95	468.5	0.98297	0.03377
96	469	0.96304	0.03377
97	469.5	0.95552	0.03383
98	470	0.94847	0.02683
99	470.5	0.95552	0.02728
100	471	0.91662	0.02422
101	471.5	0.8673	0.03176
102	472	0.82153	0.0358
103	472.5	0.7684	0.03338
104	473	0.70402	0.0271
105	473.5	0.64868	0.03399
106	474	0.57893	0.0418
107	474.5	0.50938	0.04344
108	475	0.43838	0.05013
109	475.5	0.3565	0.04488
110	476	0.29212	0.04623
111	476.5	0.24042	0.03577
112	477	0.19636	0.02736
113	477.5	0.16287	0.02476
114	478	0.14578	0.0258
115	478.5	0.14328	0.03982
116	479	0.13245	0.04363
117	479.5	0.12257	0.02888
118	480	0.12215	0.04459
119	480.5	0.13063	0.06105
120	481	0.12609	0.05869
121	481.5	0.12029	0.0643
122	482	0.11747	0.0712
123	482.5	0.11841	0.06884
124	483	0.11178	0.05788
125	483.5	0.10184	0.05214
126	484	0.09403	0.04649
127	484.5	0.08858	0.05408
128	485	0.08453	0.06266
129	485.5	0.08299	0.071
130	486	0.07481	0.08212
131	486.5	0.07563	0.09247
132	487	0.08477	0.11036
133	487.5	0.08777	0.12472
134	488	0.08743	0.12391
135	488.5	0.08785	0.11945
136	489	0.0831	0.1134
137	489.5	0.07678	0.11453
138	490	0.07241	0.10793
139	490.5	0.07058	0.10217
140	491	0.06998	0.10046
141	491.5	0.05954	0.09927
142	492	0.05232	0.10549
143	492.5	0.0512	0.1275
144	493	0.04636	0.13634
145	493.5	0.04419	0.13586
146	494	0.0512	0.14652
147	494.5	0.05973	0.15621
148	495	0.06342	0.15381
149	495.5	0.07352	0.15309
150	496	0.08691	0.1547
151	496.5	0.08722	0.14112
152	497	0.08699	0.1348
153	497.5	0.08847	0.13285
154	498	0.08511	0.12196
155	498.5	0.07761	0.11488
156	499	0.0703	0.12247
157	499.5	0.05873	0.13653
158	500	0.05603	0.15168
159	500.5	0.05761	0.16244
160	501	0.05635	0.17082
161	501.5	0.0525	0.17477
162	502	0.05675	0.17996
163	502.5	0.06254	0.18628
164	503	0.06126	0.18413
165	503.5	0.05385	0.17233
166	504	0.04801	0.15786
167	504.5	0.046	0.1427
168	505	0.04443	0.14139
169	505.5	0.04084	0.13901
170	506	0.04257	0.13581
171	506.5	0.0433	0.13591
172	507	0.05076	0.14675
173	507.5	0.05904	0.16653
174	508	0.06113	0.18106
175	508.5	0.05713	0.19166
176	509	0.05103	0.19293
177	509.5	0.04684	0.19163
178	510	0.04781	0.19569
179	510.5	0.05092	0.18997
180	511	0.05423	0.17571
181	511.5	0.06137	0.15788
182	512	0.06868	0.13786
183	512.5	0.08183	0.12996
184	513	0.08883	0.12779
185	513.5	0.08722	0.12521
186	514	0.09015	0.13129
187	514.5	0.08283	0.13659
188	515	0.07409	0.14625
189	515.5	0.06925	0.15857
190	516	0.0679	0.17215
191	516.5	0.06066	0.1817
192	517	0.05639	0.18334
193	517.5	0.05821	0.18069
194	518	0.05809	0.17522
195	518.5	0.05566	0.16101
196	519	0.06043	0.14669
197	519.5	0.06434	0.13187
198	520	0.06481	0.11842
199	520.5	0.07015	0.11392
200	521	0.07291	0.10821
201	521.5	0.07445	0.11096
202	522	0.07437	0.11996
203	522.5	0.07632	0.1309
204	523	0.07637	0.14009
205	523.5	0.07698	0.15062
206	524	0.07504	0.15645
207	524.5	0.07335	0.16042
208	525	0.07141	0.16368
209	525.5	0.06624	0.15542
210	526	0.06312	0.14022
211	526.5	0.06616	0.12581
212	527	0.06891	0.11028
213	527.5	0.07678	0.09604
214	528	0.0873	0.08958
215	528.5	0.09528	0.08091
216	529	0.10329	0.07558
217	529.5	0.11511	0.0843
218	530	0.12011	0.09119
219	530.5	0.12038	0.09584
220	531	0.12179	0.10432
221	531.5	0.12148	0.10649
222	532	0.11669	0.11039
223	532.5	0.10763	0.11428
224	533	0.09919	0.11372
225	533.5	0.09263	0.10773
226	534	0.08572	0.09921
227	534.5	0.08117	0.09223
228	535	0.08066	0.08214
229	535.5	0.08161	0.07276
230	536	0.08387	0.06826
231	536.5	0.08893	0.0662
232	537	0.09246	0.06335
233	537.5	0.09498	0.06312
234	538	0.09721	0.06684
235	538.5	0.09945	0.07241
236	539	0.09789	0.07474
237	539.5	0.09183	0.07805
238	540	0.08585	0.08142
239	540.5	0.0825	0.08308
240	541	0.07631	0.0829
241	541.5	0.06836	0.08128
242	542	0.06259	0.07748
243	542.5	0.05657	0.07165
244	543	0.05199	0.06629
245	543.5	0.05196	0.06102
246	544	0.05049	0.05753
247	544.5	0.05231	0.05569
248	545	0.05622	0.05338
249	545.5	0.06134	0.05005
250	546	0.0675	0.04762
251	546.5	0.07627	0.05002
252	547	0.08452	0.05278
253	547.5	0.09226	0.05427
254	548	0.10168	0.05433
255	548.5	0.10782	0.05465
256	549	0.1072	0.05568
257	549.5	0.10564	0.0567
258	550	0.10537	0.05595
259	550.5	0.10091	0.0545
260	551	0.092	0.05482
261	551.5	0.08267	0.04933
262	552	0.07615	0.04535
263	552.5	0.07352	0.04623
264	553	0.0734	0.04534
265	553.5	0.0762	0.0448
266	554	0.08239	0.04697
267	554.5	0.08974	0.05078
268	555	0.09726	0.05115
269	555.5	0.10477	0.055
270	556	0.11033	0.05754
271	556.5	0.11722	0.05762
272	557	0.12115	0.05911
273	557.5	0.1181	0.05751
274	558	0.11373	0.05591
275	558.5	0.10551	0.05483
276	559	0.09638	0.05222
277	559.5	0.08784	0.05096
278	560	0.07616	0.04778
279	560.5	0.06506	0.04494
280	561	0.05876	0.04445
281	561.5	0.05548	0.04596
282	562	0.05143	0.04604
283	562.5	0.04915	0.04686
284	563	0.04936	0.05269
285	563.5	0.05301	0.05762
286	564	0.05531	0.06253
287	564.5	0.05792	0.06673
288	565	0.0606	0.07062
289	565.5	0.06228	0.07312
290	566	0.06464	0.07381
291	566.5	0.06605	0.07459
292	567	0.06509	0.0737
293	567.5	0.06548	0.07041
294	568	0.06606	0.06816
295	568.5	0.0635	0.06314
296	569	0.05969	0.05653
297	569.5	0.05634	0.05248
298	570	0.05318	0.0521
299	570.5	0.05089	0.05464
300	571	0.049	0.05785
301	571.5	0.04607	0.06157
302	572	0.04354	0.06763
303	572.5	0.04254	0.0747
304	573	0.04263	0.08237
305	573.5	0.04639	0.09092
306	574	0.05195	0.09876
307	574.5	0.05468	0.10303
308	575	0.05789	0.10494
309	575.5	0.06535	0.10643
310	576	0.07013	0.10744
311	576.5	0.07218	0.10405
312	577	0.07331	0.09849
313	577.5	0.07276	0.08992
314	578	0.07224	0.08194
315	578.5	0.06989	0.07768
316	579	0.06512	0.07209
317	579.5	0.06002	0.06813
318	580	0.05532	0.0661
319	580.5	0.05009	0.0663
320	581	0.04477	0.07026
321	581.5	0.04235	0.07809
322	582	0.04182	0.08546
323	582.5	0.04058	0.09388
324	583	0.04081	0.1044
325	583.5	0.04258	0.11417
326	584	0.04361	0.12095
327	584.5	0.04559	0.1267
328	585	0.04698	0.1295
329	585.5	0.04793	0.12871
330	586	0.04812	0.12774
331	586.5	0.0469	0.12535
332	587	0.04492	0.11925
333	587.5	0.04241	0.11184
334	588	0.03883	0.10355
335	588.5	0.03735	0.09708
336	589	0.03763	0.09199
337	589.5	0.03606	0.09015
338	590	0.03573	0.08762
339	590.5	0.03619	0.08876
340	591	0.03617	0.09006
341	591.5	0.03833	0.09587
342	592	0.03826	0.10389
343	592.5	0.04001	0.11123
344	593	0.04301	0.12054
345	593.5	0.04366	0.12934
346	594	0.04543	0.13625
347	594.5	0.04685	0.14279
348	595	0.04376	0.14664
349	595.5	0.03938	0.14885
350	596	0.03851	0.15006
351	596.5	0.03808	0.149
352	597	0.03657	0.14601
353	597.5	0.03474	0.14227
354	598	0.03365	0.13542
355	598.5	0.03505	0.12725
356	599	0.03718	0.12108
357	599.5	0.03937	0.11389
358	600	0.04187	0.10747
359	600.5	0.0434	0.10255
360	601	0.04578	0.09808
361	601.5	0.04743	0.09676
362	602	0.04954	0.09759
363	602.5	0.05115	0.09992
364	603	0.04974	0.10354
365	603.5	0.04967	0.109
366	604	0.0491	0.11706
367	604.5	0.0476	0.12515
368	605	0.04653	0.1274
369	605.5	0.04364	0.13376
370	606	0.04073	0.13979
371	606.5	0.03837	0.14103
372	607	0.03774	0.14347
373	607.5	0.03689	0.14396
374	608	0.03533	0.13904
375	608.5	0.03611	0.13377
376	609	0.03641	0.12992
377	609.5	0.03408	0.12376
378	610	0.036	0.11957
379	610.5	0.03626	0.11287
380	611	0.03907	0.10859
381	611.5	0.04048	0.10414
382	612	0.04278	0.09986
383	612.5	0.04279	0.09549
384	613	0.04401	0.09172
385	613.5	0.04489	0.09031
386	614	0.04571	0.09249
387	614.5	0.0473	0.09601
388	615	0.04891	0.10237
389	615.5	0.05095	0.10806
390	616	0.05077	0.11339
391	616.5	0.05095	0.11917
392	617	0.05096	0.12579
393	617.5	0.05156	0.12942
394	618	0.0512	0.13055
395	618.5	0.05024	0.13144
396	619	0.04975	0.13268
397	619.5	0.04807	0.1338
398	620	0.04632	0.13105
399	620.5	0.04314	0.12713
400	621	0.04096	0.1174
401	621.5	0.04062	0.10804
402	622	0.03935	0.09823
403	622.5	0.03943	0.09108
404	623	0.04223	0.08687
405	623.5	0.04253	0.08055
406	624	0.0444	0.07529
407	624.5	0.04943	0.07185
408	625	0.05394	0.06958
409	625.5	0.0601	0.07176
410	626	0.0649	0.07626
411	626.5	0.06793	0.07938
412	627	0.07211	0.08455
413	627.5	0.07454	0.08959
414	628	0.07645	0.09377
415	628.5	0.0769	0.10046
416	629	0.07464	0.10295
417	629.5	0.07106	0.10442
418	630	0.06876	0.10644
419	630.5	0.06453	0.10822
420	631	0.06059	0.10939
421	631.5	0.05688	0.10821
422	632	0.05417	0.10345
423	632.5	0.0516	0.09932
424	633	0.05021	0.09411
425	633.5	0.04713	0.08473
426	634	0.04708	0.07731
427	634.5	0.04726	0.06862
428	635	0.04936	0.06249
429	635.5	0.05244	0.0586
430	636	0.05569	0.05389
431	636.5	0.0579	0.05233
432	637	0.06273	0.05376
433	637.5	0.06538	0.05446
434	638	0.0651	0.0551
435	638.5	0.06811	0.06053
436	639	0.07054	0.06651
437	639.5	0.07085	0.07279
438	640	0.06887	0.07819
439	640.5	0.066	0.08197
440	641	0.06636	0.08939
441	641.5	0.06309	0.08982
442	642	0.06036	0.09013
443	642.5	0.05798	0.09263
444	643	0.0562	0.09487
445	643.5	0.0531	0.09186
446	644	0.04751	0.08537
447	644.5	0.04361	0.0817
448	645	0.04159	0.0772
449	645.5	0.04003	0.07289
450	646	0.0395	0.06787
451	646.5	0.03956	0.06093
452	647	0.03805	0.05477
453	647.5	0.03822	0.04838
454	648	0.03957	0.04539
455	648.5	0.03972	0.04407
456	649	0.04061	0.04156
457	649.5	0.04344	0.04322
458	650	0.04506	0.04335
459	650.5	0.04757	0.04238
460	651	0.05012	0.04806
461	651.5	0.05214	0.0538
462	652	0.05323	0.05442
463	652.5	0.0555	0.05856
464	653	0.05811	0.06389
465	653.5	0.06035	0.06763
466	654	0.06195	0.06979
467	654.5	0.06256	0.07234
468	655	0.06206	0.07326
469	655.5	0.06157	0.07254
470	656	0.06099	0.06982
471	656.5	0.05946	0.06707
472	657	0.05782	0.06426
473	657.5	0.05258	0.05637
474	658	0.04952	0.05149
475	658.5	0.04971	0.04964
476	659	0.05053	0.04567
477	659.5	0.04694	0.04084
478	660	0.04346	0.03941
479	660.5	0.04458	0.038
480	661	0.04685	0.03558
481	661.5	0.04652	0.03531
482	662	0.04861	0.03588
483	662.5	0.04949	0.03734
484	663	0.05138	0.04142
485	663.5	0.05482	0.04659
486	664	0.05946	0.05249
487	664.5	0.06331	0.05346
488	665	0.06651	0.05622
489	665.5	0.07139	0.06062
490	666	0.07495	0.06435
491	666.5	0.07833	0.07008
492	667	0.07971	0.07004
493	667.5	0.07847	0.06884
494	668	0.07983	0.07056
495	668.5	0.07874	0.07064
496	669	0.07786	0.06957
497	669.5	0.07472	0.06539
498	670	0.07093	0.06358
499	670.5	0.07453	0.06249
500	671	0.07143	0.05764
501	671.5	0.06477	0.05295
502	672	0.05945	0.0465
503	672.5	0.057	0.04173
504	673	0.05316	0.03895
505	673.5	0.05186	0.03761
506	674	0.04993	0.0371
507	674.5	0.04937	0.03721
508	675	0.05011	0.04004
509	675.5	0.05065	0.04075
510	676	0.05266	0.0401
511	676.5	0.05493	0.04223
512	677	0.05611	0.04785
513	677.5	0.0588	0.054
514	678	0.0624	0.05921
515	678.5	0.06493	0.06063
516	679	0.06604	0.06245
517	679.5	0.06863	0.06619
518	680	0.06796	0.06966
519	680.5	0.06725	0.07052
520	681	0.06593	0.07051
521	681.5	0.06624	0.07081
522	682	0.06437	0.07096
523	682.5	0.06384	0.06983
524	683	0.06222	0.06656
525	683.5	0.05992	0.06272
526	684	0.05744	0.05962
527	684.5	0.05479	0.05672
528	685	0.05316	0.05339
529	685.5	0.05063	0.04829
530	686	0.04655	0.04386
531	686.5	0.04311	0.04107
532	687	0.04346	0.04244
533	687.5	0.04223	0.0395
534	688	0.04276	0.03987
535	688.5	0.04186	0.03991
536	689	0.04362	0.04039
537	689.5	0.04478	0.04177
538	690	0.04158	0.045
539	690.5	0.0446	0.0511
540	691	0.04724	0.05508
541	691.5	0.04566	0.057
542	692	0.04697	0.06128
543	692.5	0.049	0.06753
544	693	0.05167	0.07194
545	693.5	0.04955	0.07432
546	694	0.0517	0.07863
547	694.5	0.05444	0.08269
548	695	0.0544	0.08252
549	695.5	0.05452	0.0808
550	696	0.05373	0.08325
551	696.5	0.053	0.08026
552	697	0.05268	0.07594
553	697.5	0.04945	0.07456
554	698	0.04829	0.07224
555	698.5	0.0486	0.07124
556	699	0.04861	0.06708
557	699.5	0.04697	0.0578
558	700	0.04466	0.05295
559	700.5	0.04124	0.04852
560	701	0.03873	0.0438
561	701.5	0.03935	0.0437
562	702	0.03986	0.04313
563	702.5	0.03864	0.04123
564	703	0.03729	0.04191
565	703.5	0.03639	0.042
566	704	0.03363	0.04434
567	704.5	0.03606	0.04766
568	705	0.03444	0.05027
569	705.5	0.03565	0.05627
570	706	0.03857	0.06282
571	706.5	0.03691	0.06263
572	707	0.03501	0.06547
573	707.5	0.03777	0.07104
574	708	0.0391	0.07777
575	708.5	0.03821	0.08185
576	709	0.03453	0.08024
577	709.5	0.03509	0.08152
578	710	0.03591	0.07906
579	710.5	0.03601	0.0774
580	711	0.03575	0.07577
581	711.5	0.03671	0.07552
582	712	0.03524	0.07075
583	712.5	0.03254	0.07011
584	713	0.03764	0.06931
585	713.5	0.0357	0.061
586	714	0.03331	0.06002
587	714.5	0.03325	0.06214
588	715	0.03206	0.05646
589	715.5	0.03295	0.05301
590	716	0.03425	0.05196
591	716.5	0.03329	0.04951
592	717	0.03742	0.0515
593	717.5	0.03242	0.04995
594	718	0.0303	0.05177
595	718.5	0.03392	0.05154
596	719	0.03325	0.05283
597	719.5	0.03285	0.0557
598	720	0.03397	0.05866
599	720.5	0.03314	0.05933
600	721	0.03418	0.06381
601	721.5	0.03555	0.06936
602	722	0.03435	0.07117
603	722.5	0.03282	0.07382
604	723	0.03317	0.0782
605	723.5	0.03436	0.08092
606	724	0.0347	0.08553
607	724.5	0.03722	0.0846
608	725	0.03594	0.08506
609	725.5	0.03334	0.0863
610	726	0.03364	0.08972
611	726.5	0.03265	0.09192
612	727	0.03262	0.09076
613	727.5	0.03226	0.08576
614	728	0.03137	0.08438
615	728.5	0.03458	0.08232
616	729	0.0336	0.07971
617	729.5	0.03256	0.07515
618	730	0.03806	0.07045
619	730.5	0.04107	0.06962
620	731	0.03653	0.06374
621	731.5	0.03821	0.06115
622	732	0.04218	0.05856
623	732.5	0.04737	0.05568
624	733	0.0509	0.05751
625	733.5	0.05116	0.058
626	734	0.05228	0.05954
627	734.5	0.04532	0.05739
628	735	0.0464	0.05314
629	735.5	0.0497	0.05382
630	736	0.04542	0.05638
631	736.5	0.04453	0.05743
632	737	0.04183	0.05851
633	737.5	0.04271	0.06185
634	738	0.04461	0.06073
635	738.5	0.03743	0.05946
636	739	0.03455	0.06455
637	739.5	0.03536	0.06904
638	740	0.03324	0.06838
639	740.5	0.03676	0.07151
640	741	0.0403	0.07731
641	741.5	0.0408	0.08139
642	742	0.04265	0.08342
643	742.5	0.04801	0.08383
644	743	0.04995	0.08947
645	743.5	0.054	0.09401
646	744	0.05494	0.08537
647	744.5	0.05723	0.09017
648	745	0.06363	0.08706
649	745.5	0.0637	0.07763
650	746	0.06842	0.07371
651	746.5	0.0705	0.07308
652	747	0.07859	0.07428
653	747.5	0.08163	0.0729
654	748	0.07785	0.06658
655	748.5	0.08191	0.06008
656	749	0.08127	0.0584
657	749.5	0.07589	0.05553
658	750	0.07201	0.05194
659	750.5	0.0757	0.0535
660	751	0.07327	0.05454
661	751.5	0.06666	0.05314
662	752	0.07011	0.05304
663	752.5	0.06311	0.0569
664	753	0.06131	0.05821
665	753.5	0.06434	0.05986
666	754	0.0572	0.05521
667	754.5	0.05021	0.05581
668	755	0.0489	0.05596
669	755.5	0.05033	0.06784
670	756	0.05008	0.06916
671	756.5	0.05341	0.07149
672	757	0.0535	0.0739
673	757.5	0.05853	0.08462
674	758	0.0669	0.08392
675	758.5	0.06518	0.07855
676	759	0.06427	0.08288
677	759.5	0.0677	0.09234
678	760	0.06834	0.09699
679	760.5	0.07501	0.09173
680	761	0.08169	0.09811
681	761.5	0.08687	0.10044
682	762	0.0848	0.0988
683	762.5	0.0841	0.09345
684	763	0.08491	0.09002
685	763.5	0.08901	0.09342
686	764	0.07949	0.08553
687	764.5	0.07208	0.08142
688	765	0.07451	0.08057
689	765.5	0.0717	0.07827
690	766	0.07075	0.07628
691	766.5	0.06635	0.06591
692	767	0.07386	0.06097
693	767.5	0.06541	0.05433
694	768	0.05421	0.04893
695	768.5	0.04636	0.04431
696	769	0.04885	0.05083
697	769.5	0.04391	0.03695
698	770	0.04362	0.03481
699	770.5	0.05	0.04261
700	771	0.0427	0.04552
701	771.5	0.04707	0.04511
702	772	0.05014	0.04847
703	772.5	0.04734	0.05295
704	773	0.05135	0.0586
705	773.5	0.0484	0.05687
706	774	0.04913	0.06274
707	774.5	0.0536	0.07563
708	775	0.05699	0.08222
709	775.5	0.06133	0.08025
710	776	0.05649	0.07685
711	776.5	0.05323	0.08613
712	777	0.05494	0.09957
713	777.5	0.05816	0.09295
714	778	0.0569	0.09419
715	778.5	0.05362	0.09185
716	779	0.05153	0.09302
717	779.5	0.04282	0.08912
718	780	0.0452	0.09852
719	780.5	0.05088	0.09323
720	781	0.04879	0.09179
721	781.5	0.04618	0.09041
722	782	0.03718	0.07925
723	782.5	0.0389	0.07992
724	783	0.03914	0.06899
725	783.5	0.03513	0.05805
726	784	0.02799	0.05928
727	784.5	0.03523	0.06683
728	785	0.04679	0.0674
729	785.5	0.03698	0.0581
730	786	0.0467	0.06027
731	786.5	0.05468	0.05093
732	787	0.04427	0.0386
733	787.5	0.03203	0.03831
734	788	0.03612	0.0389
735	788.5	0.03683	0.04326
736	789	0.0401	0.04054
737	789.5	0.03914	0.04342
738	790	0.04291	0.04171
739	790.5	0.05382	0.04662
740	791	0.03538	0.04446
741	791.5	0.03862	0.06519
742	792	0.04473	0.06799
743	792.5	0.0353	0.06511
744	793	0.04301	0.07954
745	793.5	0.02674	0.06772
746	794	0.02676	0.06903
747	794.5	0.03256	0.07801
748	795	0.04173	0.08874
749	795.5	0.05634	0.10203
750	796	0.04841	0.10354
751	796.5	0.03793	0.09743
752	797	0.04918	0.1037
753	797.5	0.04183	0.09345
754	798	0.03405	0.09945
755	798.5	0.03272	0.0917
756	799	0.02723	0.08582
757	799.5	0.02797	0.09038
758	800	0.05057	0.10157
759	800.5	0.05354	0.09999
760	801	0.03619	0.09358
761	801.5	0.04547	0.08181
762	802	0.05668	0.076
763	802.5	0.0557	0.07704
764	803	0.04747	0.07369
765	803.5	0.05258	0.06684
766	804	0.05617	0.06505
767	804.5	0.048	0.0567
768	805	0.06626	0.06649
769	805.5	0.0675	0.06429
770	806	0.05983	0.06294
771	806.5	0.05989	0.04418
772	807	0.05124	0.03883
773	807.5	0.04871	0.02532
774	808	0.0631	0.05394
775	808.5	0.0681	0.05575
776	809	0.05775	0.04448
777	809.5	0.05201	0.04964
778	810	0.06888	0.06808
779	810.5	0.07333	0.0582
780	811	0.05872	0.04821
781	811.5	0.04397	0.05044
782	812	0.05896	0.06205
783	812.5	0.06894	0.08135
784	813	0.07184	0.09795
785	813.5	0.07386	0.07497
786	814	0.08153	0.07777
787	814.5	0.07096	0.07787
788	815	0.07746	0.09537
789	815.5	0.06468	0.09567
790	816	0.08167	0.10132
791	816.5	0.07808	0.08754
792	817	0.06869	0.08032
793	817.5	0.06694	0.06824
794	818	0.08464	0.0945
795	818.5	0.09815	0.0864
796	819	0.10086	0.07437
797	819.5	0.09903	0.09343
798	820	0.08987	0.11281
799	820.5	0.07796	0.07782
800	821	0.07947	0.0607
801	821.5	0.09624	0.06699
802	822	0.09306	0.06461
803	822.5	0.09221	0.07326
804	823	0.09079	0.06501
805	823.5	0.11926	0.05979
806	824	0.08569	0.04815
807	824.5	0.0845	0.04492
808	825	0.09394	0.02876
809	825.5	0.09193	0.01427
810	826	0.09697	0.02819
811	826.5	0.10634	0.03913
812	827	0.12487	0.03512
813	827.5	0.13589	0.03495
814	828	0.1509	0.02474
815	828.5	0.20179	0.05583
816	829	0.18579	0.02687
817	829.5	0.12591	-0.0161
818	830	0.12683	0.02098
819	830.5	0.16765	0.03952
820	831	0.15019	0.0154
821	831.5	0.12632	0.02964
822	832	0.13825	0.07397
823	832.5	0.13839	0.04116
824	833	0.11529	0.00301
825	833.5	0.13754	0.00195
826	834	0.16237	0.01978
827	834.5	0.16926	0.05737
828	835	0.16669	0.0617
829	835.5	0.15549	0.06286
830	836	0.1366	0.01966
831	836.5	0.1486	-0.0016
832	837	0.14583	-0.02003
833	837.5	0.12042	-0.05024
834	838	0.15296	-0.0235
835	838.5	0.22806	-0.01519
836	839	0.1645	-0.03769
837	839.5	0.17552	0.01684
838	840	0.24268	0.02087
839	840.5	0.23111	-0.00941
840	841	0.20691	-0.0199
841	841.5	0.21552	-0.06644
842	842	0.15596	-0.07204
843	842.5	0.13991	-0.0581
844	843	0.14936	-0.06138
845	843.5	0.26568	-0.07397
846	844	0.28743	-0.08599
847	844.5	0.26487	-0.03699
848	845	0.32143	-0.0955
849	845.5	0.30612	-0.07535
850	846	0.25974	-0.09268
851	846.5	0.28419	-0.12794
852	847	0.27262	-0.11228
853	847.5	0.3098	-0.19279
854	848	0.18723	-0.26012
855	848.5	0.09431	-0.2797
856	849	0.19354	-0.15271
857	849.5	0.26179	-0.35937
