# Supplementary material for: Wireless light energy harvesting and communication in a waterproof GaN optoelectronic system
Source: Commun Eng. 2022 Jul 7;1:16. doi: 10.1038/s44172-022-00016-5 (PMC10956059; doi:10.1038/s44172-022-00016-5)
Supplement: Supplementary file 7 — Supplementary Data 1 [file 44172_2022_16_MOESM7_ESM.zip › Supplementary Data 1/Figure2e.xlsx]

## Sheet: Sheet1
Long Name	Voltage	Current Density	Power Density
Units	V	mA/cm2	mW/cm2
Comments
1	-2	1.20727	-2.41453
2	-1.987	1.20775	-2.3998
3	-1.974	1.20777	-2.38415
4	-1.961	1.20743	-2.36776
5	-1.948	1.20743	-2.35207
6	-1.935	1.20802	-2.33751
7	-1.922	1.20962	-2.3249
8	-1.909	1.20989	-2.30969
9	-1.896	1.20954	-2.2933
10	-1.883	1.20952	-2.27752
11	-1.8695	1.2089	-2.26004
12	-1.8565	1.20869	-2.24393
13	-1.8435	1.20845	-2.22777
14	-1.8305	1.20794	-2.21113
15	-1.8175	1.20858	-2.19659
16	-1.8045	1.20802	-2.17987
17	-1.7915	1.2085	-2.16503
18	-1.7785	1.20823	-2.14884
19	-1.7655	1.20791	-2.13256
20	-1.7525	1.20767	-2.11644
21	-1.7395	1.20676	-2.09915
22	-1.7265	1.20697	-2.08383
23	-1.7135	1.20721	-2.06856
24	-1.7005	1.20735	-2.05309
25	-1.6875	1.20834	-2.03907
26	-1.6745	1.20941	-2.02516
27	-1.6615	1.20944	-2.00948
28	-1.6485	1.2093	-1.99354
29	-1.6355	1.20952	-1.97817
30	-1.622	1.20941	-1.96166
31	-1.609	1.20941	-1.94594
32	-1.596	1.20917	-1.92983
33	-1.583	1.20933	-1.91437
34	-1.57	1.20847	-1.8973
35	-1.557	1.20751	-1.88009
36	-1.544	1.20764	-1.8646
37	-1.531	1.20694	-1.84783
38	-1.518	1.207	-1.83222
39	-1.505	1.20732	-1.81702
40	-1.492	1.20718	-1.80112
41	-1.479	1.20751	-1.7859
42	-1.466	1.20697	-1.76942
43	-1.453	1.20689	-1.75361
44	-1.44	1.20657	-1.73746
45	-1.427	1.2066	-1.72181
46	-1.414	1.20668	-1.70624
47	-1.401	1.20614	-1.6898
48	-1.388	1.20587	-1.67375
49	-1.375	1.20539	-1.65741
50	-1.3615	1.20592	-1.64187
51	-1.3485	1.20555	-1.62568
52	-1.3355	1.20464	-1.60879
53	-1.3225	1.20539	-1.59413
54	-1.3095	1.20542	-1.57849
55	-1.2965	1.20448	-1.5616
56	-1.2835	1.20713	-1.54935
57	-1.2705	1.20625	-1.53254
58	-1.2575	1.20576	-1.51625
59	-1.2445	1.20601	-1.50087
60	-1.2315	1.20515	-1.48414
61	-1.2185	1.20517	-1.4685
62	-1.2055	1.20509	-1.45274
63	-1.1925	1.20491	-1.43685
64	-1.1795	1.20413	-1.42027
65	-1.1665	1.20319	-1.40352
66	-1.1535	1.20311	-1.38779
67	-1.1405	1.20239	-1.37132
68	-1.1275	1.20123	-1.35439
69	-1.114	1.20083	-1.33773
70	-1.101	1.20005	-1.32126
71	-1.088	1.19976	-1.30534
72	-1.075	1.19917	-1.28911
73	-1.062	1.19839	-1.27269
74	-1.049	1.19863	-1.25737
75	-1.036	1.19756	-1.24067
76	-1.023	1.1974	-1.22494
77	-1.01	1.19697	-1.20894
78	-0.997	1.19614	-1.19255
79	-0.984	1.19504	-1.17592
80	-0.971	1.19461	-1.15997
81	-0.958	1.1945	-1.14433
82	-0.945	1.19389	-1.12822
83	-0.932	1.19257	-1.11148
84	-0.919	1.19182	-1.09529
85	-0.906	1.19416	-1.0819
86	-0.893	1.19383	-1.06609
87	-0.88	1.19271	-1.04958
88	-0.8665	1.19158	-1.03251
89	-0.8535	1.19	-1.01567
90	-0.8405	1.18898	-0.99934
91	-0.8275	1.18818	-0.98322
92	-0.8145	1.18727	-0.96703
93	-0.8015	1.18622	-0.95076
94	-0.7885	1.18528	-0.93459
95	-0.7755	1.18598	-0.91973
96	-0.7625	1.18579	-0.90417
97	-0.7495	1.18488	-0.88807
98	-0.7365	1.18346	-0.87162
99	-0.7235	1.18271	-0.85569
100	-0.7105	1.18137	-0.83936
101	-0.6975	1.18027	-0.82324
102	-0.6845	1.17995	-0.80767
103	-0.6715	1.17818	-0.79115
104	-0.6585	1.17769	-0.77551
105	-0.6455	1.17598	-0.75909
106	-0.6325	1.17483	-0.74308
107	-0.619	1.17464	-0.7271
108	-0.606	1.17378	-0.71131
109	-0.593	1.173	-0.69559
110	-0.58	1.17182	-0.67966
111	-0.567	1.16949	-0.6631
112	-0.554	1.1696	-0.64796
113	-0.541	1.16949	-0.63269
114	-0.528	1.16815	-0.61678
115	-0.515	1.16702	-0.60102
116	-0.502	1.16657	-0.58562
117	-0.489	1.16531	-0.56984
118	-0.476	1.16416	-0.55414
119	-0.463	1.16343	-0.53867
120	-0.45	1.16239	-0.52307
121	-0.437	1.1615	-0.50758
122	-0.424	1.16102	-0.49227
123	-0.411	1.15962	-0.47661
124	-0.398	1.15855	-0.4611
125	-0.385	1.15807	-0.44586
126	-0.3715	1.15627	-0.42956
127	-0.3585	1.15617	-0.41449
128	-0.3455	1.15542	-0.3992
129	-0.3325	1.15397	-0.38369
130	-0.3195	1.15249	-0.36822
131	-0.3065	1.15182	-0.35303
132	-0.2935	1.15048	-0.33767
133	-0.2805	1.14989	-0.32254
134	-0.2675	1.14807	-0.30711
135	-0.2545	1.14737	-0.29201
136	-0.2415	1.14622	-0.27681
137	-0.2285	1.14517	-0.26167
138	-0.2155	1.14399	-0.24653
139	-0.2025	1.14255	-0.23137
140	-0.1895	1.14257	-0.21652
141	-0.1765	1.14121	-0.20142
142	-0.1635	1.14075	-0.18651
143	-0.1505	1.13882	-0.17139
144	-0.1375	1.13853	-0.15655
145	-0.1245	1.13823	-0.14171
146	-0.111	1.1378	-0.1263
147	-0.098	1.13603	-0.11133
148	-0.085	1.13552	-0.09652
149	-0.072	1.13458	-0.08169
150	-0.059	1.13367	-0.06689
151	-0.046	1.1319	-0.05207
152	-0.033	1.13059	-0.03731
153	-0.02	1.1293	-0.02259
154	-0.007	1.12831	-0.0079
155	0.006	1.1271	0.00676
156	0.019	1.12651	0.0214
157	0.032	1.1252	0.03601
158	0.045	1.12534	0.05064
159	0.058	1.1234	0.06516
160	0.071	1.12217	0.07967
161	0.084	1.12161	0.09422
162	0.097	1.12094	0.10873
163	0.11	1.12029	0.12323
164	0.123	1.11874	0.13761
165	0.1365	1.11764	0.15256
166	0.1495	1.11668	0.16694
167	0.1625	1.11684	0.18149
168	0.1755	1.11568	0.1958
169	0.1885	1.11421	0.21003
170	0.2015	1.1137	0.22441
171	0.2145	1.11225	0.23858
172	0.2275	1.11094	0.25274
173	0.2405	1.11	0.26696
174	0.2535	1.10968	0.2813
175	0.2665	1.10796	0.29527
176	0.2795	1.10673	0.30933
177	0.2925	1.10576	0.32344
178	0.3055	1.10477	0.33751
179	0.3185	1.10354	0.35148
180	0.3315	1.10265	0.36553
181	0.3445	1.1018	0.37957
182	0.3575	1.10097	0.3936
183	0.3705	1.0996	0.4074
184	0.384	1.09845	0.4218
185	0.397	1.09748	0.4357
186	0.41	1.09592	0.44933
187	0.423	1.09536	0.46334
188	0.436	1.09413	0.47704
189	0.449	1.09212	0.49036
190	0.462	1.09206	0.50453
191	0.475	1.0907	0.51808
192	0.488	1.09257	0.53318
193	0.501	1.09166	0.54692
194	0.514	1.09027	0.5604
195	0.527	1.08922	0.57402
196	0.54	1.08925	0.58819
197	0.553	1.08815	0.60175
198	0.566	1.08788	0.61574
199	0.579	1.08662	0.62915
200	0.592	1.0856	0.64268
201	0.605	1.083	0.65522
202	0.618	1.08196	0.66865
203	0.6315	1.08	0.68202
204	0.6445	1.07882	0.6953
205	0.6575	1.0774	0.70839
206	0.6705	1.07638	0.72171
207	0.6835	1.07539	0.73503
208	0.6965	1.0741	0.74811
209	0.7095	1.07351	0.76166
210	0.7225	1.07252	0.7749
211	0.7355	1.07078	0.78756
212	0.7485	1.07019	0.80104
213	0.7615	1.06922	0.81421
214	0.7745	1.06802	0.82718
215	0.7875	1.06668	0.84001
216	0.8005	1.06542	0.85287
217	0.8135	1.06544	0.86674
218	0.8265	1.06378	0.87921
219	0.8395	1.06228	0.89178
220	0.8525	1.06137	0.90482
221	0.8655	1.06051	0.91787
222	0.879	1.06062	0.93228
223	0.892	1.06011	0.94562
224	0.905	1.05839	0.95784
225	0.918	1.05769	0.97096
226	0.931	1.05568	0.98284
227	0.944	1.0541	0.99507
228	0.957	1.05386	1.00854
229	0.97	1.05236	1.02079
230	0.983	1.05048	1.03262
231	0.996	1.04973	1.04553
232	1.009	1.04895	1.0584
233	1.022	1.0474	1.07044
234	1.035	1.04571	1.08231
235	1.048	1.04571	1.0959
236	1.061	1.04375	1.10742
237	1.074	1.04287	1.12004
238	1.087	1.04078	1.13133
239	1.1	1.03984	1.14382
240	1.113	1.03853	1.15588
241	1.126	1.03705	1.16772
242	1.1395	1.03643	1.18102
243	1.1525	1.03507	1.19291
244	1.1655	1.03365	1.20471
245	1.1785	1.03247	1.21676
246	1.1915	1.03164	1.22919
247	1.2045	1.03051	1.24125
248	1.2175	1.02933	1.25321
249	1.2305	1.02847	1.26553
250	1.2435	1.02772	1.27797
251	1.2565	1.02676	1.29012
252	1.2695	1.02493	1.30115
253	1.2825	1.02311	1.31214
254	1.2955	1.02236	1.32447
255	1.3085	1.02013	1.33485
256	1.3215	1.01898	1.34658
257	1.3345	1.01743	1.35776
258	1.3475	1.01558	1.36849
259	1.3605	1.01507	1.381
260	1.3735	1.01383	1.3925
261	1.387	1.01249	1.40433
262	1.4	1.01105	1.41546
263	1.413	1.01003	1.42717
264	1.426	1.00893	1.43873
265	1.439	1.00737	1.44961
266	1.452	1.00662	1.46162
267	1.465	1.0052	1.47262
268	1.478	1.00421	1.48422
269	1.491	1.00367	1.49648
270	1.504	1.00172	1.50658
271	1.517	1.00059	1.51789
272	1.53	0.99855	1.52778
273	1.543	0.99735	1.5389
274	1.556	0.99609	1.54991
275	1.569	0.99391	1.55945
276	1.582	0.99273	1.57051
277	1.595	0.99164	1.58166
278	1.608	0.98971	1.59145
279	1.621	0.98938	1.60379
280	1.6345	0.98769	1.61439
281	1.6475	0.98646	1.62519
282	1.6605	0.98464	1.63499
283	1.6735	0.98287	1.64483
284	1.6865	0.98164	1.65553
285	1.6995	0.98048	1.66633
286	1.7125	0.97944	1.67729
287	1.7255	0.97861	1.68858
288	1.7385	0.97622	1.69716
289	1.7515	0.9752	1.70806
290	1.7645	0.97375	1.71819
291	1.7775	0.97282	1.72918
292	1.7905	0.97115	1.73885
293	1.8035	0.96954	1.74857
294	1.8165	0.9682	1.75874
295	1.8295	0.9666	1.76839
296	1.8425	0.96426	1.77665
297	1.8555	0.96206	1.78511
298	1.8685	0.96316	1.79967
299	1.882	0.96102	1.80864
300	1.895	0.95946	1.81818
301	1.908	0.95909	1.82994
302	1.921	0.95764	1.83963
303	1.934	0.95598	1.84886
304	1.947	0.95421	1.85785
305	1.96	0.95212	1.86615
306	1.973	0.95279	1.87985
307	1.986	0.95113	1.88894
308	1.999	0.94879	1.89664
309	2.012	0.94753	1.90644
310	2.025	0.94517	1.91398
311	2.038	0.94346	1.92277
312	2.051	0.94134	1.93069
313	2.064	0.9389	1.93789
314	2.077	0.93727	1.9467
315	2.09	0.93531	1.95479
316	2.103	0.93287	1.96182
317	2.116	0.93131	1.97066
318	2.1295	0.9293	1.97895
319	2.1425	0.92732	1.98678
320	2.1555	0.92611	1.99624
321	2.1685	0.92322	2.002
322	2.1815	0.92188	2.01107
323	2.1945	0.92188	2.02306
324	2.2075	0.91938	2.02954
325	2.2205	0.91638	2.03482
326	2.2335	0.9144	2.04231
327	2.2465	0.91292	2.05088
328	2.2595	0.91083	2.05802
329	2.2725	0.90917	2.06609
330	2.2855	0.90638	2.07153
331	2.2985	0.90493	2.07999
332	2.3115	0.90397	2.08952
333	2.3245	0.90217	2.0971
334	2.3375	0.89949	2.10256
335	2.3505	0.89689	2.10814
336	2.3635	0.89483	2.11492
337	2.3765	0.89316	2.1226
338	2.39	0.89088	2.12921
339	2.403	0.88885	2.1359
340	2.416	0.88625	2.14117
341	2.429	0.88418	2.14768
342	2.442	0.88182	2.15341
343	2.455	0.87887	2.15764
344	2.468	0.87625	2.16258
345	2.481	0.87421	2.16891
346	2.494	0.8718	2.17426
347	2.507	0.86938	2.17954
348	2.52	0.86756	2.18625
349	2.533	0.86525	2.19169
350	2.546	0.86316	2.19761
351	2.559	0.86086	2.20294
352	2.572	0.85839	2.20778
353	2.585	0.85582	2.21229
354	2.598	0.85351	2.21742
355	2.611	0.85161	2.22355
356	2.624	0.84906	2.22794
357	2.6375	0.84622	2.2319
358	2.6505	0.84413	2.23736
359	2.6635	0.84105	2.24012
360	2.6765	0.83863	2.2446
361	2.6895	0.83534	2.24663
362	2.7025	0.83327	2.25191
363	2.7155	0.83086	2.25619
364	2.7285	0.82836	2.26019
365	2.7415	0.82611	2.26479
366	2.7545	0.82308	2.26718
367	2.7675	0.82105	2.27224
368	2.7805	0.81831	2.27531
369	2.7935	0.81528	2.27749
370	2.8065	0.81287	2.28132
371	2.8195	0.81051	2.28523
372	2.8325	0.80826	2.28939
373	2.8455	0.80544	2.29189
374	2.8585	0.80295	2.29523
375	2.8715	0.80011	2.29751
376	2.885	0.79694	2.29918
377	2.898	0.79453	2.30255
378	2.911	0.79177	2.30484
379	2.924	0.78895	2.3069
380	2.937	0.78566	2.30747
381	2.95	0.7826	2.30867
382	2.963	0.78029	2.31201
383	2.976	0.7771	2.31266
384	2.989	0.77429	2.31435
385	3.002	0.77115	2.315
386	3.015	0.76866	2.31751
387	3.028	0.76587	2.31906
388	3.041	0.76292	2.32005
389	3.054	0.75973	2.32022
390	3.067	0.75635	2.31974
391	3.08	0.75349	2.32073
392	3.093	0.7507	2.32191
393	3.106	0.74802	2.32334
394	3.119	0.74542	2.32495
395	3.1325	0.74244	2.32569
396	3.1455	0.7392	2.32514
397	3.1585	0.73539	2.32273
398	3.1715	0.73206	2.32174
399	3.1845	0.72893	2.32127
400	3.1975	0.72558	2.32003
401	3.2105	0.7215	2.31638
402	3.2235	0.71756	2.31306
403	3.2365	0.71391	2.31058
404	3.2495	0.70989	2.3068
405	3.2625	0.7063	2.3043
406	3.2755	0.70196	2.29926
407	3.2885	0.69791	2.29507
408	3.3015	0.69437	2.29246
409	3.3145	0.68973	2.28612
410	3.3275	0.68542	2.28072
411	3.3405	0.68118	2.27548
412	3.3535	0.67686	2.26986
413	3.3665	0.67201	2.26232
414	3.3795	0.6671	2.25448
415	3.393	0.66131	2.24384
416	3.406	0.65536	2.23216
417	3.419	0.64893	2.21868
418	3.432	0.64268	2.20568
419	3.445	0.6355	2.18928
420	3.458	0.6282	2.17233
421	3.471	0.61965	2.15081
422	3.484	0.61105	2.12888
423	3.497	0.60115	2.10223
424	3.51	0.59019	2.07156
425	3.523	0.57807	2.03654
426	3.536	0.56421	1.99504
427	3.549	0.54954	1.95033
428	3.562	0.53298	1.89846
429	3.575	0.51442	1.83906
430	3.588	0.49343	1.77043
431	3.601	0.46989	1.69208
432	3.614	0.44324	1.60188
433	3.627	0.41282	1.49728
434	3.6405	0.37842	1.37763
435	3.6535	0.34051	1.24405
436	3.6665	0.29783	1.09199
437	3.6795	0.24949	0.918
438	3.6925	0.1933	0.71375
439	3.7055	0.12957	0.48013
440	3.7185	0.05665	0.21065
441	3.7315	-0.02783	-0.10384
442	3.7445	-0.12405	-0.4645
443	3.7575	-0.23424	-0.88014
444	3.7705	-0.36086	-1.36061
445	3.7835	-0.50751	-1.92015
446	3.7965	-0.67627	-2.56747
447	3.8095	-0.86917	-3.3111
448	3.8225	-1.09137	-4.17175
449	3.8355	-1.34501	-5.1588
450	3.8485	-1.6396	-6.30999
451	3.8615	-1.97989	-7.64536
452	3.8745	-2.36979	-9.18173
453	3.888	-2.82201	-10.972
454	3.901	-3.34024	-13.0303
455	3.914	-3.93954	-15.4194
456	3.927	-4.6337	-18.1965
457	3.94	-5.43794	-21.4255
458	3.953	-6.35743	-25.1309
459	3.966	-7.41893	-29.4235
460	3.979	-8.64783	-34.4097
461	3.992	-10.0611	-40.1638
462	4.005	-11.691	-46.8224
463	4.018	-13.5701	-54.5245
464	4.031	-15.7431	-63.4605
465	4.044	-18.2459	-73.7864
466	4.057	-21.1337	-85.7393
467	4.07	-24.4683	-99.5858
468	4.083	-28.3468	-115.74
469	4.096	-32.8014	-134.355
470	4.109	-37.9543	-155.954
471	4.122	-43.7533	-180.351
472	4.1355	-51.0245	-211.012
473	4.1485	-59.0345	-244.905
474	4.1615	-68.2492	-284.019
475	4.1745	-78.8399	-329.117
476	4.1875	-90.9626	-380.906
477	4.2005	-104.842	-440.389
478	4.2135	-120.636	-508.298
479	4.2265	-138.55	-585.58
480	4.2395	-158.751	-673.023
481	4.2525	-181.451	-771.622
482	4.2655	-206.824	-882.207
483	4.2785	-235.083	-1005.8
484	4.2915	-266.36	-1143.08
485	4.3045	-302.88	-1303.75
486	4.3175	-339.59	-1466.18
487	4.3305	-380.547	-1647.96
488	4.3435	-424.933	-1845.7
489	4.3565	-472.638	-2059.05
490	4.3695	-523.816	-2288.81
491	4.383	-536.284	-2350.53
492	4.396	-536.284	-2357.5
493	4.409	-536.283	-2364.47
494	4.422	-536.284	-2371.45
495	4.435	-536.283	-2378.42
496	4.448	-536.283	-2385.39
497	4.461	-536.284	-2392.36
498	4.474	-536.282	-2399.33
499	4.487	-536.283	-2406.3
500	4.5	-536.282	-2413.27
