# Supplementary material for: Wireless light energy harvesting and communication in a waterproof GaN optoelectronic system
Source: Commun Eng. 2022 Jul 7;1:16. doi: 10.1038/s44172-022-00016-5 (PMC10956059; doi:10.1038/s44172-022-00016-5)
Supplement: Supplementary file 7 — Supplementary Data 1 [file 44172_2022_16_MOESM7_ESM.zip › Supplementary Data 1/Figure2f.xlsx]

## Sheet: Sheet1
Long Name	Time	Voltage
Units	s	V
Comments
1	0.00062	8e-05
2	0.1006	8e-05
3	0.2006	9e-05
4	0.30056	8e-05
5	0.40056	8e-05
6	0.5006	0.0001
7	0.60056	8e-05
8	0.70056	9e-05
9	0.80056	0.0001
10	0.9006	9e-05
11	1.00056	8e-05
12	1.10056	9e-05
13	1.2006	8e-05
14	1.30056	8e-05
15	1.40056	8e-05
16	1.50056	9e-05
17	1.6006	9e-05
18	1.7006	7e-05
19	1.80056	7e-05
20	1.90056	9e-05
21	2.0006	7e-05
22	2.1006	8e-05
23	2.2006	8e-05
24	2.3006	0.0001
25	2.40056	8e-05
26	2.50056	8e-05
27	2.60056	8e-05
28	2.7006	9e-05
29	2.80056	9e-05
30	2.9006	0.0001
31	3.0006	0.0001
32	3.1006	8e-05
33	3.2006	8e-05
34	3.3006	8e-05
35	3.4006	9e-05
36	3.5006	8e-05
37	3.60056	8e-05
38	3.7006	8e-05
39	3.80056	8e-05
40	3.90056	9e-05
41	4.00056	7e-05
42	4.1006	8e-05
43	4.2006	9e-05
44	4.3006	9e-05
45	4.4006	8e-05
46	4.50056	0.0001
47	4.60056	9e-05
48	4.70056	9e-05
49	4.80056	0.0001
50	4.90056	0.00013
51	5.00056	0.02634
52	5.10056	0.06413
53	5.20056	0.10147
54	5.3006	0.13862
55	5.4006	0.17551
56	5.50056	0.21222
57	5.6006	0.24871
58	5.7006	0.28511
59	5.8006	0.32129
60	5.9006	0.35732
61	6.0006	0.39322
62	6.1006	0.429
63	6.20056	0.46462
64	6.3006	0.5001
65	6.4006	0.53545
66	6.50056	0.57076
67	6.6006	0.60568
68	6.70056	0.64068
69	6.80056	0.67556
70	6.90056	0.71024
71	7.00056	0.74484
72	7.1006	0.77932
73	7.2006	0.8136
74	7.3006	0.84784
75	7.40056	0.882
76	7.5006	0.91596
77	7.60056	0.94992
78	7.7006	0.98368
79	7.8006	1.01728
80	7.90056	1.0508
81	8.0006	1.0842
82	8.10056	1.11752
83	8.20056	1.15068
84	8.30087	1.18376
85	8.40057	1.21664
86	8.50061	1.24948
87	8.60061	1.28216
88	8.70057	1.31472
89	8.8006	1.34708
90	8.90061	1.37936
91	9.00057	1.41156
92	9.10061	1.4436
93	9.20061	1.47552
94	9.30057	1.50736
95	9.40061	1.539
96	9.50057	1.57056
97	9.60057	1.60204
98	9.70057	1.63344
99	9.8006	1.66464
100	9.90056	1.69576
101	10.0006	1.72668
102	10.1006	1.75752
103	10.2006	1.7882
104	10.3006	1.81876
105	10.4006	1.84916
106	10.5006	1.87944
107	10.6006	1.90956
108	10.7006	1.9396
109	10.8006	1.9694
110	10.9006	1.99908
111	11.0006	2.02868
112	11.1006	2.05808
113	11.2006	2.08728
114	11.3006	2.1164
115	11.4006	2.14536
116	11.5006	2.17416
117	11.6006	2.2032
118	11.7006	2.2316
119	11.8006	2.26
120	11.9006	2.2882
121	12.0006	2.3162
122	12.1006	2.3443
123	12.2006	2.372
124	12.3006	2.3997
125	12.4006	2.4272
126	12.5006	2.4545
127	12.6006	2.4816
128	12.7006	2.5086
129	12.8006	2.5354
130	12.9006	2.562
131	13.0006	2.5885
132	13.1006	2.6148
133	13.2006	2.6409
134	13.3006	2.6669
135	13.4009	2.6927
136	13.5006	2.7182
137	13.6006	2.7437
138	13.7006	2.769
139	13.8006	2.794
140	13.9006	2.8191
141	14.0006	2.8438
142	14.1006	2.8683
143	14.2006	2.8928
144	14.3006	2.9171
145	14.4006	2.9411
146	14.5006	2.965
147	14.6006	2.9886
148	14.7006	3.0124
149	14.8006	3.0357
150	14.9006	3.059
151	15.0006	3.082
152	15.1006	3.1048
153	15.2006	3.1275
154	15.3006	3.15
155	15.4006	3.1723
156	15.5006	3.1944
157	15.6006	3.2163
158	15.7006	3.2379
159	15.8006	3.2594
160	15.9006	3.2808
161	16.0006	3.3019
162	16.1006	3.3225
163	16.2006	3.3433
164	16.3006	3.3636
165	16.4006	3.3837
166	16.5006	3.4035
167	16.6006	3.4229
168	16.7006	3.4421
169	16.8006	3.4609
170	16.9006	3.4794
171	17.0006	3.4973
172	17.1006	3.5149
173	17.2006	3.5318
174	17.3006	3.5484
175	17.4006	3.564
176	17.5006	3.5792
177	17.6006	3.5935
178	17.7006	3.6068
179	17.8006	3.6194
180	17.9006	3.631
181	18.0006	3.6416
182	18.1006	3.6514
183	18.2006	3.6601
184	18.3006	3.668
185	18.4006	3.6749
186	18.5006	3.6811
187	18.6006	3.6867
188	18.7006	3.6913
189	18.8006	3.6954
190	18.9006	3.6988
191	19.0006	3.7018
192	19.1006	3.7044
193	19.2006	3.7065
194	19.3006	3.7085
195	19.4006	3.7098
196	19.5006	3.7112
197	19.6006	3.7123
198	19.7006	3.713
199	19.8006	3.7139
200	19.9006	3.7147
201	20.0006	3.7152
202	20.1006	3.7157
203	20.2006	3.7161
204	20.3006	3.7165
205	20.4006	3.7168
206	20.5006	3.7169
207	20.6006	3.7173
208	20.7006	3.7175
209	20.8006	3.7176
210	20.9006	3.7177
211	21.0006	3.7178
212	21.1006	3.7178
213	21.2006	3.7181
214	21.3006	3.718
215	21.4006	3.7183
216	21.5006	3.7182
217	21.6006	3.7183
218	21.7006	3.7183
219	21.8006	3.7183
220	21.9006	3.7184
221	22.0006	3.7183
222	22.1006	3.7184
223	22.2006	3.7185
224	22.3006	3.7186
225	22.4006	3.7184
226	22.5006	3.7186
227	22.6006	3.7187
228	22.7006	3.7188
229	22.8006	3.7187
230	22.9006	3.7188
231	23.0006	3.7188
232	23.1006	3.7189
233	23.2006	3.7189
234	23.3006	3.7191
235	23.4006	3.719
236	23.5006	3.719
237	23.6006	3.7191
238	23.7006	3.7192
239	23.8006	3.7193
240	23.9006	3.7193
241	24.0006	3.7195
242	24.1006	3.7194
243	24.2006	3.7196
244	24.3006	3.7197
245	24.4006	3.7197
246	24.5006	3.7199
247	24.6006	3.7199
248	24.7006	3.7201
249	24.8006	3.7201
250	24.9006	3.7201
251	25.0006	3.7201
252	25.1006	3.72
253	25.2006	3.7202
254	25.3006	3.7202
255	25.4006	3.7201
256	25.5006	3.7202
257	25.6006	3.7201
258	25.7006	3.7201
259	25.8006	3.72
260	25.9006	3.72
261	26.0006	3.7199
262	26.1006	3.7199
263	26.2006	3.72
264	26.3006	3.7199
265	26.4006	3.7202
266	26.5006	3.7201
267	26.6006	3.7202
268	26.7006	3.7203
269	26.8006	3.7202
270	26.9006	3.7204
271	27.0006	3.7205
272	27.1006	3.7204
273	27.2006	3.7206
274	27.3006	3.7205
275	27.4006	3.7205
276	27.5006	3.7207
277	27.6006	3.7207
278	27.7006	3.7208
279	27.8006	3.7208
280	27.9006	3.7208
281	28.0006	3.7207
282	28.1006	3.7209
283	28.2006	3.721
284	28.3006	3.721
285	28.4006	3.7208
286	28.5006	3.721
287	28.6006	3.7209
288	28.7006	3.721
289	28.8006	3.7209
290	28.9006	3.7209
291	29.0006	3.7209
292	29.1006	3.721
293	29.2006	3.721
294	29.3006	3.721
295	29.4006	3.721
296	29.5006	3.721
297	29.6006	3.7211
298	29.7006	3.721
299	29.8006	3.7209
300	29.9006	3.721
301	30.0006	3.721
302	30.1006	3.721
303	30.2006	3.7209
304	30.3006	3.721
305	30.4006	3.7211
306	30.5006	3.7211
307	30.6006	3.7211
308	30.7006	3.7212
309	30.8006	3.7211
310	30.9006	3.7211
311	31.0006	3.7211
312	31.1006	3.721
313	31.2006	3.721
314	31.3006	3.721
315	31.4006	3.721
316	31.5006	3.721
317	31.6006	3.7211
318	31.7006	3.7209
319	31.8006	3.721
320	31.9006	3.7208
321	32.0006	3.721
322	32.1006	3.7208
323	32.2006	3.721
324	32.3006	3.7207
325	32.4006	3.7208
326	32.5006	3.7207
327	32.6006	3.7208
328	32.7006	3.7208
329	32.8006	3.7208
330	32.9006	3.7209
331	33.0006	3.7208
332	33.1006	3.721
333	33.2006	3.721
334	33.3006	3.7209
335	33.4006	3.721
336	33.5006	3.7212
337	33.6006	3.7209
338	33.7006	3.7211
339	33.8006	3.721
340	33.9006	3.7211
341	34.0006	3.7211
342	34.1006	3.7211
343	34.2006	3.7211
344	34.3006	3.7211
345	34.4006	3.721
346	34.5006	3.7211
347	34.6006	3.7211
348	34.7006	3.721
349	34.8006	3.7211
350	34.9006	3.7212
351	35.0006	3.7211
352	35.1006	3.7213
353	35.2006	3.7213
354	35.3006	3.7213
355	35.4006	3.7213
356	35.5006	3.7214
357	35.6006	3.7215
358	35.7006	3.7214
359	35.8006	3.7216
360	35.9006	3.7215
361	36.0006	3.7216
362	36.1006	3.7215
363	36.2006	3.7216
364	36.3006	3.7216
365	36.4006	3.7214
366	36.5006	3.7214
367	36.6006	3.7215
368	36.7006	3.7213
369	36.8006	3.7214
370	36.9006	3.7214
371	37.0006	3.7213
372	37.1006	3.7215
373	37.2006	3.7214
374	37.3006	3.7214
375	37.4006	3.7216
376	37.5006	3.7216
377	37.6006	3.7216
378	37.7006	3.7216
379	37.8006	3.7217
380	37.9006	3.7216
381	38.0006	3.7217
382	38.1006	3.7217
383	38.2006	3.7217
384	38.3006	3.7217
385	38.4006	3.7217
386	38.5006	3.7217
387	38.6006	3.7216
388	38.7006	3.7216
389	38.8006	3.7216
390	38.9006	3.7215
391	39.0006	3.7215
392	39.1006	3.7216
393	39.2006	3.7214
394	39.3006	3.7215
395	39.4006	3.7214
396	39.5006	3.7214
397	39.6006	3.7214
398	39.7006	3.7215
399	39.8006	3.7215
400	39.9006	3.7214
401	40.0006	3.7214
402	40.1006	3.7214
403	40.2006	3.7214
404	40.3006	3.7213
405	40.4006	3.7212
406	40.5006	3.7212
407	40.6006	3.7213
408	40.7006	3.7212
409	40.8006	3.7212
410	40.9006	3.7211
411	41.0006	3.7213
412	41.1006	3.7212
413	41.2006	3.7211
414	41.3006	3.7211
415	41.4006	3.7212
416	41.5006	3.7213
417	41.6006	3.7211
418	41.7006	3.7213
419	41.8006	3.7212
420	41.9006	3.7214
421	42.0006	3.7213
422	42.1006	3.7215
423	42.2006	3.7215
424	42.3006	3.7215
425	42.4006	3.7215
426	42.5006	3.7217
427	42.6006	3.7217
428	42.7006	3.7218
429	42.8006	3.722
430	42.9006	3.7219
431	43.0006	3.7218
432	43.1006	3.7219
433	43.2006	3.722
434	43.3006	3.722
435	43.4006	3.7221
436	43.5006	3.7222
437	43.6006	3.7222
438	43.7006	3.7222
439	43.8006	3.7223
440	43.9006	3.7223
441	44.0006	3.7224
442	44.1006	3.7223
443	44.2006	3.7224
444	44.3006	3.7224
445	44.4006	3.7222
446	44.5006	3.7222
447	44.6006	3.7223
448	44.7006	3.7222
449	44.8006	3.7222
450	44.9006	3.7221
451	45.0006	3.7222
452	45.1006	3.7221
453	45.2006	3.7221
454	45.3006	3.7222
455	45.4006	3.7221
456	45.5006	3.7221
457	45.6006	3.7219
458	45.7006	3.7219
459	45.8006	3.7218
460	45.9006	3.7219
461	46.0006	3.7217
462	46.1006	3.7219
463	46.2006	3.7218
464	46.3006	3.7218
465	46.4006	3.7219
466	46.5006	3.7218
467	46.6006	3.7219
468	46.7006	3.7217
469	46.8006	3.7217
470	46.9006	3.7217
471	47.0006	3.7216
472	47.1006	3.7216
473	47.2006	3.7216
474	47.3006	3.7214
475	47.4006	3.7215
476	47.5006	3.7216
477	47.6006	3.7215
478	47.7006	3.7214
479	47.8006	3.7214
480	47.9006	3.7214
481	48.0006	3.7213
482	48.1006	3.7213
483	48.2006	3.7211
