# Supplementary material for: Wireless light energy harvesting and communication in a waterproof GaN optoelectronic system
Source: Commun Eng. 2022 Jul 7;1:16. doi: 10.1038/s44172-022-00016-5 (PMC10956059; doi:10.1038/s44172-022-00016-5)
Supplement: Supplementary file 8 — Supplementary Data 2 [file 44172_2022_16_MOESM8_ESM.zip]

Archive with 6 entries (5 files):
- Supplementary Data 2/
- Supplementary Data 2/Figure3b.xlsx
- Supplementary Data 2/Figure3c.xlsx
- Supplementary Data 2/Figure3d.xlsx
- Supplementary Data 2/Figure3e.xlsx
- Supplementary Data 2/Figure3f.xlsx
