# Supplementary material for: Wireless light energy harvesting and communication in a waterproof GaN optoelectronic system
Source: Commun Eng. 2022 Jul 7;1:16. doi: 10.1038/s44172-022-00016-5 (PMC10956059; doi:10.1038/s44172-022-00016-5)
Supplement: Supplementary file 8 — Supplementary Data 2 [file 44172_2022_16_MOESM8_ESM.zip › Supplementary Data 2/Figure3b.xlsx]

## Sheet: Sheet1
Long Name	Time	Voltage	Time	Voltage	Time	Voltage	Time	Voltage	Time	Voltage	Time	Voltage		Long Name	Time	Voltage
Units	ms	V	ms	V	ms	V	ms	V	ms	V	s	V		Units	ms	V
Comments		5mw		15mw		25mw		35mw		45mw		55mw		Comments		Modulated signal
1	-0.100559	3.98779	-0.10058	4.05822	-0.10056	4.09251	-0.100565	4.11136	-0.100573	4.10528	-0.100566	4.12689		1	-0.100559	10.004
2	-0.100539	3.988	-0.10056	4.05902	-0.10054	4.09239	-0.100545	4.1112	-0.100553	4.10936	-0.100546	4.12548		2	-0.100539	10.0998
3	-0.100519	3.98818	-0.10054	4.05975	-0.10052	4.09232	-0.100525	4.11098	-0.100533	4.113	-0.100526	4.12428		3	-0.100519	10.0979
4	-0.100499	3.98833	-0.10052	4.06041	-0.1005	4.09228	-0.100505	4.1107	-0.100513	4.11621	-0.100506	4.1233		4	-0.100499	9.93344
5	-0.100479	3.98846	-0.1005	4.061	-0.10048	4.09228	-0.100485	4.11035	-0.100493	4.11899	-0.100486	4.12253		5	-0.100479	10.0203
6	-0.100459	3.98856	-0.10048	4.06151	-0.10046	4.09232	-0.100465	4.10994	-0.100473	4.12134	-0.100466	4.12197		6	-0.100459	9.96824
7	-0.100439	3.98863	-0.10046	4.06195	-0.10044	4.0924	-0.100445	4.10947	-0.100453	4.12326	-0.100446	4.12162		7	-0.100439	10.0313
8	-0.100419	3.98868	-0.10044	4.06232	-0.10042	4.09252	-0.100425	4.10894	-0.100433	4.12475	-0.100426	4.12149		8	-0.100419	9.97404
9	-0.100399	3.9887	-0.10042	4.06262	-0.1004	4.09267	-0.100405	4.10835	-0.100413	4.12581	-0.100406	4.12157		9	-0.100399	10.0074
10	-0.100379	3.98869	-0.1004	4.06284	-0.10038	4.09287	-0.100385	4.1077	-0.100393	4.12644	-0.100386	4.12186		10	-0.100379	10.154
11	-0.100359	3.98866	-0.10038	4.06299	-0.10036	4.09311	-0.100365	4.10698	-0.100373	4.12665	-0.100366	4.12236		11	-0.100359	10.085
12	-0.100339	3.9886	-0.10036	4.06486	-0.10034	4.09489	-0.100345	4.10689	-0.100353	4.12576	-0.100346	4.12253		12	-0.100339	9.93924
13	-0.100319	3.98851	-0.10034	4.06572	-0.10032	4.09475	-0.100325	4.10432	-0.100333	4.12679	-0.100326	4.12399		13	-0.100319	9.94714
14	-0.100299	3.9884	-0.10032	4.06325	-0.1003	4.09302	-0.100305	4.10108	-0.100313	4.12413	-0.100306	4.1274		14	-0.100299	10.1221
15	-0.100279	3.98826	-0.1003	4.06316	-0.10028	4.09028	-0.100285	4.09927	-0.100293	4.12064	-0.100286	4.12555		15	-0.100279	10.1564
16	-0.100259	3.98809	-0.10028	4.06239	-0.10026	4.08854	-0.100265	4.09808	-0.100273	4.11954	-0.100266	4.12438		16	-0.100259	10.0282
17	-0.100239	3.98814	-0.10026	4.06073	-0.10024	4.08837	-0.100245	4.09957	-0.100253	4.11759	-0.100246	4.12555		17	-0.100239	9.94054
18	-0.100219	3.98939	-0.10024	4.06002	-0.10022	4.08913	-0.100225	4.10145	-0.100233	4.11589	-0.100226	4.12745		18	-0.100219	9.88744
19	-0.100199	3.9883	-0.10022	4.05863	-0.1002	4.09097	-0.100205	4.10304	-0.100213	4.11321	-0.100206	4.1285		19	-0.100199	9.94084
20	-0.100179	3.98881	-0.1002	4.05761	-0.10018	4.08982	-0.100185	4.1025	-0.100193	4.1097	-0.100186	4.12996		20	-0.100179	10.0466
21	-0.100159	3.98822	-0.10018	4.05903	-0.10016	4.08899	-0.100165	4.10462	-0.100173	4.10916	-0.100166	4.12981		21	-0.100159	9.99324
22	-0.100139	3.98762	-0.10016	4.0579	-0.10014	4.08986	-0.100145	4.10959	-0.100153	4.10685	-0.100146	4.13087		22	-0.100139	9.97374
23	-0.100119	3.98729	-0.10014	4.06041	-0.10012	4.08988	-0.100125	4.11183	-0.100133	4.10601	-0.100126	4.13274		23	-0.100119	9.94684
24	-0.100099	3.98697	-0.10012	4.05979	-0.1001	4.08941	-0.100105	4.11408	-0.100113	4.10659	-0.100106	4.12954		24	-0.100099	10.0869
25	-0.100079	3.9849	-0.1001	4.05607	-0.10008	4.08437	-0.100085	4.11407	-0.100093	4.10589	-0.100086	4.12743		25	-0.100079	9.93394
26	-0.100059	3.98387	-0.10008	4.05621	-0.10006	4.08321	-0.100065	4.11604	-0.100073	4.1048	-0.100066	4.1263		26	-0.100059	10.0892
27	-0.100039	3.98345	-0.10006	4.05391	-0.10004	4.08212	-0.100045	4.1127	-0.100053	4.1059	-0.100046	4.12252		27	-0.100039	10.0103
28	-0.100019	3.98312	-0.10004	4.05543	-0.10002	4.08041	-0.100025	4.11337	-0.100033	4.10743	-0.100026	4.11994		28	-0.100019	9.94504
29	-0.099999	3.9827	-0.10002	4.05353	-0.1	4.0804	-0.100005	4.112	-0.100013	4.10801	-0.100006	4.11705		29	-0.099999	2.71884
30	-0.099979	3.98201	-0.1	4.05395	-0.09998	4.0792	-0.099985	4.10937	-0.099993	4.10906	-0.099986	4.1119		30	-0.099979	-0.05176
31	-0.099959	3.97989	-0.09998	4.05241	-0.09996	4.07519	-0.099965	4.10653	-0.099973	4.10889	-0.099966	4.10952		31	-0.099959	0.19754
32	-0.099939	3.97826	-0.09996	4.04979	-0.09994	4.07299	-0.099945	4.10107	-0.099953	4.10552	-0.099946	4.10684		32	-0.099939	0.04774
33	-0.099919	3.97633	-0.09994	4.04842	-0.09992	4.0665	-0.099925	4.09352	-0.099933	4.10148	-0.099926	4.10224		33	-0.099919	-0.00286
34	-0.099899	3.97282	-0.09992	4.04655	-0.0999	4.06056	-0.099905	4.08585	-0.099913	4.09448	-0.099906	4.09811		34	-0.099899	0.07514
35	-0.099879	3.97227	-0.0999	4.04471	-0.09988	4.05746	-0.099885	4.08086	-0.099893	4.08958	-0.099886	4.08982		35	-0.099879	0.14934
36	-0.099859	3.97085	-0.09988	4.0421	-0.09986	4.0555	-0.099865	4.07521	-0.099873	4.08408	-0.099866	4.08412		36	-0.099859	0.11594
37	-0.099839	3.96998	-0.09986	4.04101	-0.09984	4.05269	-0.099845	4.0709	-0.099853	4.07874	-0.099846	4.07728		37	-0.099839	-0.02356
38	-0.099819	3.96812	-0.09984	4.03989	-0.09982	4.04954	-0.099825	4.06468	-0.099833	4.07225	-0.099826	4.07036		38	-0.099819	0.01244
39	-0.099799	3.96714	-0.09982	4.03596	-0.0998	4.0493	-0.099805	4.06108	-0.099813	4.06664	-0.099806	4.06488		39	-0.099799	-0.08866
40	-0.099779	3.96598	-0.0998	4.0343	-0.09978	4.0432	-0.099785	4.05775	-0.099793	4.06026	-0.099786	4.06109		40	-0.099779	0.03794
41	-0.099759	3.96329	-0.09978	4.03073	-0.09976	4.04214	-0.099765	4.05379	-0.099773	4.05843	-0.099766	4.05782		41	-0.099759	0.01724
42	-0.099739	3.9624	-0.09976	4.02745	-0.09974	4.0415	-0.099745	4.0539	-0.099753	4.05348	-0.099746	4.05581		42	-0.099739	0.13744
43	-0.099719	3.96075	-0.09974	4.02572	-0.09972	4.03757	-0.099725	4.05036	-0.099733	4.05056	-0.099726	4.05269		43	-0.099719	0.11694
44	-0.099699	3.95947	-0.09972	4.02281	-0.0997	4.03543	-0.099705	4.04639	-0.099713	4.04666	-0.099706	4.04588		44	-0.099699	0.01564
45	-0.099679	3.95786	-0.0997	4.02061	-0.09968	4.03633	-0.099685	4.04252	-0.099693	4.04263	-0.099686	4.04245		45	-0.099679	0.11114
46	-0.099659	3.95693	-0.09968	4.02034	-0.09966	4.03652	-0.099665	4.04207	-0.099673	4.03854	-0.099666	4.03793		46	-0.099659	0.09064
47	-0.099639	3.956	-0.09966	4.01798	-0.09964	4.03553	-0.099645	4.04006	-0.099653	4.037	-0.099646	4.03546		47	-0.099639	-0.01806
48	-0.099619	3.95556	-0.09964	4.01632	-0.09962	4.03492	-0.099625	4.03859	-0.099633	4.03263	-0.099626	4.03434		48	-0.099619	0.05144
49	-0.099599	3.95312	-0.09962	4.0145	-0.0996	4.03469	-0.099605	4.03567	-0.099613	4.03062	-0.099606	4.03287		49	-0.099599	-0.04286
50	-0.099579	3.95356	-0.0996	4.01329	-0.09958	4.03317	-0.099585	4.03219	-0.099593	4.02893	-0.099586	4.029		50	-0.099579	-0.06416
51	-0.099559	3.95322	-0.09958	4.01186	-0.09956	4.02653	-0.099565	4.03014	-0.099573	4.02542	-0.099566	4.02636		51	-0.099559	0.04774
52	-0.099539	3.95207	-0.09956	4.01087	-0.09954	4.02436	-0.099545	4.02648	-0.099553	4.02304	-0.099546	4.02299		52	-0.099539	0.02484
53	-0.099519	3.9519	-0.09954	4.01088	-0.09952	4.0218	-0.099525	4.02337	-0.099533	4.02055	-0.099526	4.02009		53	-0.099519	-0.03596
54	-0.099499	3.952	-0.09952	4.01044	-0.0995	4.01957	-0.099505	4.02082	-0.099513	4.0162	-0.099506	4.01817		54	-0.099499	0.12664
55	-0.099479	3.95268	-0.0995	4.01049	-0.09948	4.01828	-0.099485	4.01928	-0.099493	4.01423	-0.099486	4.01166		55	-0.099479	0.03904
56	-0.099459	3.95374	-0.09948	4.01175	-0.09946	4.01596	-0.099465	4.01807	-0.099473	4.01332	-0.099466	4.00717		56	-0.099459	0.12244
57	-0.099439	3.95258	-0.09946	4.013	-0.09944	4.01225	-0.099445	4.01686	-0.099453	4.01122	-0.099446	4.00571		57	-0.099439	-0.04966
58	-0.099419	3.95092	-0.09944	4.01141	-0.09942	4.0118	-0.099425	4.01581	-0.099433	4.00944	-0.099426	4.00082		58	-0.099419	0.08034
59	-0.099399	3.94914	-0.09942	4.0083	-0.0994	4.00998	-0.099405	4.0145	-0.099413	4.00681	-0.099406	4.00131		59	-0.099399	0.03484
60	-0.099379	3.94764	-0.0994	4.00504	-0.09938	4.00519	-0.099385	4.01351	-0.099393	4.00528	-0.099386	3.99958		60	-0.099379	0.05514
61	-0.099359	3.9476	-0.09938	4.00215	-0.09936	4.00471	-0.099365	4.01163	-0.099373	4.00599	-0.099366	3.99844		61	-0.099359	0.04644
62	-0.099339	3.94619	-0.09936	4.00032	-0.09934	4.00198	-0.099345	4.01184	-0.099353	4.00283	-0.099346	3.9969		62	-0.099339	0.08744
63	-0.099319	3.94515	-0.09934	3.99822	-0.09932	4.00082	-0.099325	4.01077	-0.099333	4.00047	-0.099326	3.99339		63	-0.099319	0.14954
64	-0.099299	3.94476	-0.09932	3.99668	-0.0993	4.00244	-0.099305	4.00625	-0.099313	3.99792	-0.099306	3.99049		64	-0.099299	0.12744
65	-0.099279	3.94497	-0.0993	3.99377	-0.09928	4.00302	-0.099285	4.00502	-0.099293	3.99318	-0.099286	3.9897		65	-0.099279	-0.00856
66	-0.099259	3.94523	-0.09928	3.99361	-0.09926	3.99837	-0.099265	4.00406	-0.099273	3.9895	-0.099266	3.99002		66	-0.099259	0.00794
67	-0.099239	3.9448	-0.09926	3.99308	-0.09924	3.99638	-0.099245	4.00044	-0.099253	3.98959	-0.099246	3.99022		67	-0.099239	-0.03176
68	-0.099219	3.94305	-0.09924	3.99182	-0.09922	3.99656	-0.099225	3.99558	-0.099233	3.98796	-0.099226	3.98889		68	-0.099219	0.02904
69	-0.099199	3.94172	-0.09922	3.98957	-0.0992	3.99728	-0.099205	3.99316	-0.099213	3.98708	-0.099206	3.98426		69	-0.099199	-0.04466
70	-0.099179	3.94007	-0.0992	3.98813	-0.09918	3.99513	-0.099185	3.99418	-0.099193	3.98316	-0.099186	3.98024		70	-0.099179	0.02294
71	-0.099159	3.93923	-0.09918	3.98867	-0.09916	3.99068	-0.099165	3.99397	-0.099173	3.98211	-0.099166	3.97588		71	-0.099159	0.21194
72	-0.099139	3.94034	-0.09916	3.98746	-0.09914	3.99147	-0.099145	3.9912	-0.099153	3.98212	-0.099146	3.97442		72	-0.099139	-0.03806
73	-0.099119	3.93785	-0.09914	3.98825	-0.09912	3.99004	-0.099125	3.9881	-0.099133	3.97847	-0.099126	3.97202		73	-0.099119	0.11594
74	-0.099099	3.93606	-0.09912	3.98767	-0.0991	3.98573	-0.099105	3.98477	-0.099113	3.97551	-0.099106	3.96894		74	-0.099099	0.03794
75	-0.099079	3.93577	-0.0991	3.98822	-0.09908	3.98303	-0.099085	3.98084	-0.099093	3.97409	-0.099086	3.96712		75	-0.099079	0.06824
76	-0.099059	3.93511	-0.09908	3.98848	-0.09906	3.98127	-0.099065	3.97908	-0.099073	3.97493	-0.099066	3.96635		76	-0.099059	-0.01126
77	-0.099039	3.93497	-0.09906	3.98989	-0.09904	3.97828	-0.099045	3.97555	-0.099053	3.97365	-0.099046	3.9655		77	-0.099039	0.04644
78	-0.099019	3.93387	-0.09904	3.98781	-0.09902	3.97878	-0.099025	3.9739	-0.099033	3.97323	-0.099026	3.96244		78	-0.099019	0.05244
79	-0.098999	3.93312	-0.09902	3.98338	-0.099	3.97533	-0.099005	3.97128	-0.099013	3.97315	-0.099006	3.96442		79	-0.098999	0.06114
80	-0.098979	3.93384	-0.099	3.97979	-0.09898	3.97467	-0.098985	3.9703	-0.098993	3.97464	-0.098986	3.96005		80	-0.098979	-0.01596
81	-0.098959	3.93363	-0.09898	3.97965	-0.09896	3.97507	-0.098965	3.96686	-0.098973	3.97309	-0.098966	3.96184		81	-0.098959	0.01534
82	-0.098939	3.93353	-0.09896	3.97485	-0.09894	3.97242	-0.098945	3.96639	-0.098953	3.97149	-0.098946	3.96018		82	-0.098939	0.04794
83	-0.098919	3.9343	-0.09894	3.9736	-0.09892	3.97088	-0.098925	3.96401	-0.098933	3.96793	-0.098926	3.95971		83	-0.098919	0.12804
84	-0.098899	3.93373	-0.09892	3.97155	-0.0989	3.96981	-0.098905	3.95867	-0.098913	3.96645	-0.098906	3.96003		84	-0.098899	0.15224
85	-0.098879	3.93191	-0.0989	3.97049	-0.09888	3.96785	-0.098885	3.95887	-0.098893	3.96541	-0.098886	3.96127		85	-0.098879	0.07874
86	-0.098859	3.93108	-0.09888	3.97165	-0.09886	3.96532	-0.098865	3.95673	-0.098873	3.96765	-0.098866	3.96072		86	-0.098859	0.05274
87	-0.098839	3.93034	-0.09886	3.97036	-0.09884	3.96513	-0.098845	3.95507	-0.098853	3.97021	-0.098846	3.95921		87	-0.098839	0.01434
88	-0.098819	3.92971	-0.09884	3.96727	-0.09882	3.96532	-0.098825	3.95603	-0.098833	3.96754	-0.098826	3.95727		88	-0.098819	0.14434
89	-0.098799	3.93006	-0.09882	3.96597	-0.0988	3.96335	-0.098805	3.95994	-0.098813	3.96538	-0.098806	3.95326		89	-0.098799	0.10694
90	-0.098779	3.93015	-0.0988	3.9672	-0.09878	3.9614	-0.098785	3.96465	-0.098793	3.96229	-0.098786	3.95227		90	-0.098779	0.02954
91	-0.098759	3.92968	-0.09878	3.9682	-0.09876	3.96117	-0.098765	3.9649	-0.098773	3.96177	-0.098766	3.95029		91	-0.098759	0.00034
92	-0.098739	3.92971	-0.09876	3.96668	-0.09874	3.961	-0.098745	3.96683	-0.098753	3.95878	-0.098746	3.94722		92	-0.098739	0.03984
93	-0.098719	3.93154	-0.09874	3.96801	-0.09872	3.95775	-0.098725	3.96596	-0.098733	3.95618	-0.098726	3.94498		93	-0.098719	0.07644
94	-0.098699	3.93106	-0.09872	3.96724	-0.0987	3.95483	-0.098705	3.96544	-0.098713	3.9563	-0.098706	3.945		94	-0.098699	0.10564
95	-0.098679	3.93152	-0.0987	3.96737	-0.09868	3.95251	-0.098685	3.96277	-0.098693	3.95496	-0.098686	3.94386		95	-0.098679	0.04534
96	-0.098659	3.93022	-0.09868	3.96664	-0.09866	3.95423	-0.098665	3.96015	-0.098673	3.95456	-0.098666	3.94103		96	-0.098659	-0.03886
97	-0.098639	3.92902	-0.09866	3.96557	-0.09864	3.95526	-0.098645	3.95765	-0.098653	3.9532	-0.098646	3.93945		97	-0.098639	0.19014
98	-0.098619	3.9286	-0.09864	3.96281	-0.09862	3.95758	-0.098625	3.9577	-0.098633	3.95002	-0.098626	3.93909		98	-0.098619	0.11934
99	-0.098599	3.92687	-0.09862	3.96058	-0.0986	3.95843	-0.098605	3.95527	-0.098613	3.94914	-0.098606	3.93777		99	-0.098599	0.05584
100	-0.098579	3.92647	-0.0986	3.95916	-0.09858	3.9591	-0.098585	3.95362	-0.098593	3.94595	-0.098586	3.93474		100	-0.098579	-0.05076
101	-0.098559	3.92657	-0.09858	3.95842	-0.09856	3.95876	-0.098565	3.951	-0.098573	3.94313	-0.098566	3.93527		101	-0.098559	0.01904
102	-0.098539	3.92506	-0.09856	3.95686	-0.09854	3.95705	-0.098545	3.95095	-0.098553	3.94295	-0.098546	3.93273		102	-0.098539	-0.00706
103	-0.098519	3.92351	-0.09854	3.95809	-0.09852	3.95632	-0.098525	3.94698	-0.098533	3.94182	-0.098526	3.93337		103	-0.098519	0.01664
104	-0.098499	3.9212	-0.09852	3.95453	-0.0985	3.95773	-0.098505	3.94426	-0.098513	3.94272	-0.098506	3.934		104	-0.098499	0.10194
105	-0.098479	3.92229	-0.0985	3.95399	-0.09848	3.95946	-0.098485	3.94444	-0.098493	3.94316	-0.098486	3.93646		105	-0.098479	0.10404
106	-0.098459	3.92147	-0.09848	3.95384	-0.09846	3.95951	-0.098465	3.94248	-0.098473	3.94266	-0.098466	3.93766		106	-0.098459	0.07034
107	-0.098439	3.91975	-0.09846	3.95345	-0.09844	3.95688	-0.098445	3.94121	-0.098453	3.94113	-0.098446	3.93729		107	-0.098439	-0.01756
108	-0.098419	3.91742	-0.09844	3.95235	-0.09842	3.95334	-0.098425	3.9412	-0.098433	3.93861	-0.098426	3.93868		108	-0.098419	0.11594
109	-0.098399	3.91559	-0.09842	3.95264	-0.0984	3.95101	-0.098405	3.9426	-0.098413	3.93668	-0.098406	3.93905		109	-0.098399	0.09954
110	-0.098379	3.91504	-0.0984	3.9527	-0.09838	3.94971	-0.098385	3.94347	-0.098393	3.93432	-0.098386	3.93723		110	-0.098379	0.01194
111	-0.098359	3.9144	-0.09838	3.95292	-0.09836	3.94914	-0.098365	3.94485	-0.098373	3.93482	-0.098366	3.93547		111	-0.098359	-0.02286
112	-0.098339	3.91407	-0.09836	3.9502	-0.09834	3.94507	-0.098345	3.94431	-0.098353	3.93578	-0.098346	3.93268		112	-0.098339	0.01324
113	-0.098319	3.91177	-0.09834	3.94977	-0.09832	3.94349	-0.098325	3.94196	-0.098333	3.93603	-0.098326	3.93574		113	-0.098319	-0.04626
114	-0.098299	3.91043	-0.09832	3.94911	-0.0983	3.944	-0.098305	3.9391	-0.098313	3.93439	-0.098306	3.93461		114	-0.098299	-0.04726
115	-0.098279	3.91002	-0.0983	3.94556	-0.09828	3.94414	-0.098285	3.93705	-0.098293	3.93196	-0.098286	3.93482		115	-0.098279	0.08934
116	-0.098259	3.91192	-0.09828	3.94505	-0.09826	3.9461	-0.098265	3.93534	-0.098273	3.932	-0.098266	3.93309		116	-0.098259	0.04114
117	-0.098239	3.91084	-0.09826	3.94214	-0.09824	3.94463	-0.098245	3.93482	-0.098253	3.92959	-0.098246	3.93094		117	-0.098239	0.14514
118	-0.098219	3.91048	-0.09824	3.94188	-0.09822	3.94389	-0.098225	3.93603	-0.098233	3.92708	-0.098226	3.92942		118	-0.098219	0.00164
119	-0.098199	3.90925	-0.09822	3.94199	-0.0982	3.94231	-0.098205	3.93332	-0.098213	3.92633	-0.098206	3.92585		119	-0.098199	0.07194
120	-0.098179	3.90839	-0.0982	3.9411	-0.09818	3.93955	-0.098185	3.93279	-0.098193	3.92391	-0.098186	3.9223		120	-0.098179	0.02274
121	-0.098159	3.90788	-0.09818	3.94223	-0.09816	3.93893	-0.098165	3.93156	-0.098173	3.92399	-0.098166	3.92006		121	-0.098159	0.07084
122	-0.098139	3.91029	-0.09816	3.9416	-0.09814	3.93697	-0.098145	3.92891	-0.098153	3.92529	-0.098146	3.91697		122	-0.098139	-0.00886
123	-0.098119	3.91085	-0.09814	3.93981	-0.09812	3.93509	-0.098125	3.92626	-0.098133	3.92509	-0.098126	3.91398		123	-0.098119	0.02374
124	-0.098099	3.90924	-0.09812	3.93638	-0.0981	3.93543	-0.098105	3.92593	-0.098113	3.92327	-0.098106	3.91243		124	-0.098099	0.08354
125	-0.098079	3.9106	-0.0981	3.93826	-0.09808	3.93366	-0.098085	3.92676	-0.098093	3.92299	-0.098086	3.91084		125	-0.098079	0.10404
126	-0.098059	3.90986	-0.09808	3.93823	-0.09806	3.93162	-0.098065	3.92445	-0.098073	3.92041	-0.098066	3.90955		126	-0.098059	-0.04706
127	-0.098039	3.91066	-0.09806	3.938	-0.09804	3.92782	-0.098045	3.92207	-0.098053	3.92027	-0.098046	3.90851		127	-0.098039	0.02794
128	-0.098019	3.91268	-0.09804	3.93478	-0.09802	3.92456	-0.098025	3.92223	-0.098033	3.91791	-0.098026	3.90455		128	-0.098019	-0.03936
129	-0.097999	3.91292	-0.09802	3.93268	-0.098	3.9257	-0.098005	3.92498	-0.098013	3.91443	-0.098006	3.90165		129	-0.097999	0.08114
130	-0.097979	3.91246	-0.098	3.9329	-0.09798	3.92531	-0.097985	3.92537	-0.097993	3.91448	-0.097986	3.8987		130	-0.097979	0.03854
131	-0.097959	3.91146	-0.09798	3.93222	-0.09796	3.92397	-0.097965	3.92598	-0.097973	3.91596	-0.097966	3.89962		131	-0.097959	0.03034
132	-0.097939	3.91103	-0.09796	3.93019	-0.09794	3.92343	-0.097945	3.92487	-0.097953	3.91266	-0.097946	3.90057		132	-0.097939	0.09874
133	-0.097919	3.9103	-0.09794	3.92974	-0.09792	3.92415	-0.097925	3.92681	-0.097933	3.90876	-0.097926	3.90292		133	-0.097919	0.05694
134	-0.097899	3.91012	-0.09792	3.92767	-0.0979	3.92817	-0.097905	3.92633	-0.097913	3.9075	-0.097906	3.90101		134	-0.097899	0.18614
135	-0.097879	3.91181	-0.0979	3.92569	-0.09788	3.93145	-0.097885	3.92644	-0.097893	3.90646	-0.097886	3.90123		135	-0.097879	0.05434
136	-0.097859	3.90877	-0.09788	3.92656	-0.09786	3.93138	-0.097865	3.92543	-0.097873	3.90753	-0.097866	3.89969		136	-0.097859	0.03454
137	-0.097839	3.90622	-0.09786	3.92706	-0.09784	3.93049	-0.097845	3.92507	-0.097853	3.9059	-0.097846	3.89973		137	-0.097839	0.11804
138	-0.097819	3.90626	-0.09784	3.93069	-0.09782	3.93203	-0.097825	3.9259	-0.097833	3.90709	-0.097826	3.89927		138	-0.097819	-0.00176
139	-0.097799	3.90451	-0.09782	3.93308	-0.0978	3.93093	-0.097805	3.92135	-0.097813	3.90749	-0.097806	3.89814		139	-0.097799	0.03434
140	-0.097779	3.90485	-0.0978	3.93511	-0.09778	3.92976	-0.097785	3.91959	-0.097793	3.90798	-0.097786	3.89609		140	-0.097779	0.03484
141	-0.097759	3.90555	-0.09778	3.93573	-0.09776	3.92728	-0.097765	3.91673	-0.097773	3.90911	-0.097766	3.89446		141	-0.097759	0.09034
142	-0.097739	3.90517	-0.09776	3.93852	-0.09774	3.92602	-0.097745	3.91395	-0.097753	3.90982	-0.097746	3.89167		142	-0.097739	0.08014
143	-0.097719	3.90485	-0.09774	3.93846	-0.09772	3.92719	-0.097725	3.91016	-0.097733	3.90851	-0.097726	3.89071		143	-0.097719	-0.05306
144	-0.097699	3.90634	-0.09772	3.9375	-0.0977	3.92696	-0.097705	3.90935	-0.097713	3.90768	-0.097706	3.89049		144	-0.097699	0.10244
145	-0.097679	3.90589	-0.0977	3.93563	-0.09768	3.92711	-0.097685	3.91102	-0.097693	3.90606	-0.097686	3.88871		145	-0.097679	0.12694
146	-0.097659	3.90425	-0.09768	3.93486	-0.09766	3.92621	-0.097665	3.90778	-0.097673	3.90326	-0.097666	3.88793		146	-0.097659	0.04164
147	-0.097639	3.90167	-0.09766	3.93469	-0.09764	3.92566	-0.097645	3.90724	-0.097653	3.90277	-0.097646	3.88615		147	-0.097639	0.02874
148	-0.097619	3.9016	-0.09764	3.93417	-0.09762	3.92288	-0.097625	3.90743	-0.097633	3.89766	-0.097626	3.88287		148	-0.097619	-0.04516
149	-0.097599	3.8995	-0.09762	3.9344	-0.0976	3.92424	-0.097605	3.90802	-0.097613	3.89673	-0.097606	3.88385		149	-0.097599	0.14744
150	-0.097579	3.8992	-0.0976	3.9352	-0.09758	3.92136	-0.097585	3.90808	-0.097593	3.89837	-0.097586	3.88365		150	-0.097579	0.05064
151	-0.097559	3.89889	-0.09758	3.93498	-0.09756	3.91846	-0.097565	3.90728	-0.097573	3.89646	-0.097566	3.88417		151	-0.097559	0.09094
152	-0.097539	3.9005	-0.09756	3.93266	-0.09754	3.91874	-0.097545	3.90729	-0.097553	3.89125	-0.097546	3.88256		152	-0.097539	0.07244
153	-0.097519	3.89943	-0.09754	3.92796	-0.09752	3.9172	-0.097525	3.90907	-0.097533	3.88851	-0.097526	3.88117		153	-0.097519	-0.02626
154	-0.097499	3.89971	-0.09752	3.92671	-0.0975	3.91812	-0.097505	3.90765	-0.097513	3.88893	-0.097506	3.88048		154	-0.097499	-0.05436
155	-0.097479	3.89992	-0.0975	3.92637	-0.09748	3.91757	-0.097485	3.90878	-0.097493	3.88871	-0.097486	3.87928		155	-0.097479	-0.01576
156	-0.097459	3.89831	-0.09748	3.92755	-0.09746	3.91336	-0.097465	3.90734	-0.097473	3.89071	-0.097466	3.88003		156	-0.097459	0.04114
157	-0.097439	3.89815	-0.09746	3.92818	-0.09744	3.91268	-0.097445	3.90688	-0.097453	3.89201	-0.097446	3.87862		157	-0.097439	-0.04806
158	-0.097419	3.89757	-0.09744	3.92723	-0.09742	3.91215	-0.097425	3.90599	-0.097433	3.89337	-0.097426	3.8792		158	-0.097419	0.05514
159	-0.097399	3.89655	-0.09742	3.92709	-0.0974	3.90659	-0.097405	3.90525	-0.097413	3.895	-0.097406	3.88057		159	-0.097399	0.07274
160	-0.097379	3.89494	-0.0974	3.92703	-0.09738	3.90254	-0.097385	3.90514	-0.097393	3.89657	-0.097386	3.88086		160	-0.097379	-0.00256
161	-0.097359	3.89522	-0.09738	3.92552	-0.09736	3.89932	-0.097365	3.90388	-0.097373	3.89671	-0.097366	3.88116		161	-0.097359	0.10874
162	-0.097339	3.89416	-0.09736	3.9256	-0.09734	3.90124	-0.097345	3.90015	-0.097353	3.89527	-0.097346	3.88354		162	-0.097339	-0.00176
163	-0.097319	3.89341	-0.09734	3.92474	-0.09732	3.90186	-0.097325	3.89986	-0.097333	3.89395	-0.097326	3.88343		163	-0.097319	0.06744
164	-0.097299	3.89347	-0.09732	3.92366	-0.0973	3.90053	-0.097305	3.90128	-0.097313	3.89311	-0.097306	3.88358		164	-0.097299	0.04354
165	-0.097279	3.89284	-0.0973	3.92168	-0.09728	3.90053	-0.097285	3.90224	-0.097293	3.89141	-0.097286	3.88405		165	-0.097279	-0.05176
166	-0.097259	3.89195	-0.09728	3.92359	-0.09726	3.89792	-0.097265	3.899	-0.097273	3.89103	-0.097266	3.88573		166	-0.097259	0.13564
167	-0.097239	3.89186	-0.09726	3.92332	-0.09724	3.90012	-0.097245	3.89692	-0.097253	3.89006	-0.097246	3.88637		167	-0.097239	0.08194
168	-0.097219	3.89219	-0.09724	3.922	-0.09722	3.899	-0.097225	3.89648	-0.097233	3.88858	-0.097226	3.88596		168	-0.097219	0.07374
169	-0.097199	3.89156	-0.09722	3.92029	-0.0972	3.90223	-0.097205	3.89489	-0.097213	3.8895	-0.097206	3.88514		169	-0.097199	-0.04806
170	-0.097179	3.89279	-0.0972	3.91885	-0.09718	3.90315	-0.097185	3.8929	-0.097193	3.88868	-0.097186	3.8826		170	-0.097179	0.00874
171	-0.097159	3.89248	-0.09718	3.91854	-0.09716	3.90288	-0.097165	3.89012	-0.097173	3.886	-0.097166	3.88259		171	-0.097159	0.00164
172	-0.097139	3.89199	-0.09716	3.91358	-0.09714	3.90366	-0.097145	3.89249	-0.097153	3.88372	-0.097146	3.88133		172	-0.097139	0.17534
173	-0.097119	3.89042	-0.09714	3.91117	-0.09712	3.90508	-0.097125	3.89179	-0.097133	3.8824	-0.097126	3.88082		173	-0.097119	-0.03126
174	-0.097099	3.89043	-0.09712	3.91265	-0.0971	3.90787	-0.097105	3.88973	-0.097113	3.88212	-0.097106	3.88047		174	-0.097099	0.14934
175	-0.097079	3.88848	-0.0971	3.91072	-0.09708	3.91134	-0.097085	3.88889	-0.097093	3.87998	-0.097086	3.87631		175	-0.097079	0.04644
176	-0.097059	3.88712	-0.09708	3.91021	-0.09706	3.90952	-0.097065	3.8859	-0.097073	3.87843	-0.097066	3.87396		176	-0.097059	0.03144
177	-0.097039	3.88658	-0.09706	3.90738	-0.09704	3.90888	-0.097045	3.88617	-0.097053	3.87774	-0.097046	3.87219		177	-0.097039	0.00774
178	-0.097019	3.88538	-0.09704	3.90533	-0.09702	3.90945	-0.097025	3.88869	-0.097033	3.87647	-0.097026	3.87325		178	-0.097019	-0.04996
179	-0.096999	3.88458	-0.09702	3.90503	-0.097	3.90805	-0.097005	3.88937	-0.097013	3.87843	-0.097006	3.87222		179	-0.096999	0.07434
180	-0.096979	3.88391	-0.097	3.90622	-0.09698	3.90822	-0.096985	3.88987	-0.096993	3.8784	-0.096986	3.87149		180	-0.096979	-0.04176
181	-0.096959	3.88334	-0.09698	3.90662	-0.09696	3.90751	-0.096965	3.88765	-0.096973	3.87469	-0.096966	3.86937		181	-0.096959	-0.01916
182	-0.096939	3.88387	-0.09696	3.90859	-0.09694	3.90618	-0.096945	3.88575	-0.096953	3.87289	-0.096946	3.8703		182	-0.096939	0.04774
183	-0.096919	3.88293	-0.09694	3.91025	-0.09692	3.9055	-0.096925	3.8881	-0.096933	3.87227	-0.096926	3.86693		183	-0.096919	-0.05226
184	-0.096899	3.88413	-0.09692	3.90854	-0.0969	3.90481	-0.096905	3.88707	-0.096913	3.87298	-0.096906	3.86694		184	-0.096899	0.07874
185	-0.096879	3.88268	-0.0969	3.90936	-0.09688	3.90242	-0.096885	3.88905	-0.096893	3.87374	-0.096886	3.86648		185	-0.096879	0.07194
186	-0.096859	3.88195	-0.09688	3.91023	-0.09686	3.90073	-0.096865	3.88842	-0.096873	3.87269	-0.096866	3.86655		186	-0.096859	0.09724
187	-0.096839	3.88329	-0.09686	3.91177	-0.09684	3.9005	-0.096845	3.88527	-0.096853	3.87323	-0.096846	3.86738		187	-0.096839	0.09094
188	-0.096819	3.88381	-0.09684	3.91013	-0.09682	3.89955	-0.096825	3.88625	-0.096833	3.87303	-0.096826	3.86626		188	-0.096819	0.06664
189	-0.096799	3.88541	-0.09682	3.90954	-0.0968	3.89958	-0.096805	3.88525	-0.096813	3.87186	-0.096806	3.86761		189	-0.096799	0.14454
190	-0.096779	3.8843	-0.0968	3.90801	-0.09678	3.89791	-0.096785	3.88775	-0.096793	3.87137	-0.096786	3.86701		190	-0.096779	-0.02096
191	-0.096759	3.88441	-0.09678	3.90828	-0.09676	3.89673	-0.096765	3.88788	-0.096773	3.87367	-0.096766	3.86697		191	-0.096759	-0.00886
192	-0.096739	3.88471	-0.09676	3.90703	-0.09674	3.89653	-0.096745	3.89	-0.096753	3.87197	-0.096746	3.86611		192	-0.096739	0.09064
193	-0.096719	3.88627	-0.09674	3.90828	-0.09672	3.89663	-0.096725	3.88913	-0.096733	3.87019	-0.096726	3.86609		193	-0.096719	0.03374
194	-0.096699	3.88695	-0.09672	3.90702	-0.0967	3.89816	-0.096705	3.88674	-0.096713	3.8691	-0.096706	3.86692		194	-0.096699	0.01614
195	-0.096679	3.88721	-0.0967	3.90485	-0.09668	3.89762	-0.096685	3.88704	-0.096693	3.86846	-0.096686	3.86575		195	-0.096679	0.05064
196	-0.096659	3.8875	-0.09668	3.90252	-0.09666	3.89549	-0.096665	3.88575	-0.096673	3.86796	-0.096666	3.86655		196	-0.096659	-0.04046
197	-0.096639	3.88743	-0.09666	3.90077	-0.09664	3.89756	-0.096645	3.88587	-0.096653	3.86551	-0.096646	3.86639		197	-0.096639	0.13774
198	-0.096619	3.88779	-0.09664	3.89703	-0.09662	3.90143	-0.096625	3.88679	-0.096633	3.86465	-0.096626	3.86785		198	-0.096619	-0.04336
199	-0.096599	3.88766	-0.09662	3.89662	-0.0966	3.90157	-0.096605	3.88583	-0.096613	3.86425	-0.096606	3.8687		199	-0.096599	0.03324
200	-0.096579	3.88664	-0.0966	3.89528	-0.09658	3.90061	-0.096585	3.88537	-0.096593	3.86261	-0.096586	3.86962		200	-0.096579	-0.02356
201	-0.096559	3.88588	-0.09658	3.89278	-0.09656	3.89799	-0.096565	3.88106	-0.096573	3.8595	-0.096566	3.87033		201	-0.096559	-0.00996
202	-0.096539	3.88491	-0.09656	3.89112	-0.09654	3.89784	-0.096545	3.88053	-0.096553	3.8606	-0.096546	3.87002		202	-0.096539	-0.04756
203	-0.096519	3.88353	-0.09654	3.88954	-0.09652	3.89942	-0.096525	3.8791	-0.096533	3.86013	-0.096526	3.8664		203	-0.096519	0.03294
204	-0.096499	3.88397	-0.09652	3.891	-0.0965	3.89965	-0.096505	3.87821	-0.096513	3.86152	-0.096506	3.86673		204	-0.096499	0.00714
205	-0.096479	3.88156	-0.0965	3.89249	-0.09648	3.89634	-0.096485	3.87582	-0.096493	3.86257	-0.096486	3.86521		205	-0.096479	0.00644
206	-0.096459	3.87933	-0.09648	3.89028	-0.09646	3.8968	-0.096465	3.87234	-0.096473	3.86098	-0.096466	3.86382		206	-0.096459	-0.01836
207	-0.096439	3.87746	-0.09646	3.89142	-0.09644	3.89578	-0.096445	3.8715	-0.096453	3.8627	-0.096446	3.86171		207	-0.096439	-0.00046
208	-0.096419	3.87755	-0.09644	3.89014	-0.09642	3.89478	-0.096425	3.87382	-0.096433	3.86259	-0.096426	3.85715		208	-0.096419	-0.00806
209	-0.096399	3.87633	-0.09642	3.88892	-0.0964	3.89196	-0.096405	3.87417	-0.096413	3.86317	-0.096406	3.85559		209	-0.096399	0.14954
210	-0.096379	3.87482	-0.0964	3.88877	-0.09638	3.88882	-0.096385	3.87781	-0.096393	3.86474	-0.096386	3.85152		210	-0.096379	-0.12156
211	-0.096359	3.87518	-0.09638	3.89044	-0.09636	3.88769	-0.096365	3.87691	-0.096373	3.86607	-0.096366	3.84782		211	-0.096359	-0.02516
212	-0.096339	3.87507	-0.09636	3.88927	-0.09634	3.88226	-0.096345	3.88007	-0.096353	3.86338	-0.096346	3.84385		212	-0.096339	-0.04936
213	-0.096319	3.87459	-0.09634	3.88944	-0.09632	3.88061	-0.096325	3.88079	-0.096333	3.86376	-0.096326	3.84232		213	-0.096319	0.06874
214	-0.096299	3.87521	-0.09632	3.8893	-0.0963	3.88042	-0.096305	3.87783	-0.096313	3.86532	-0.096306	3.84201		214	-0.096299	0.04454
215	-0.096279	3.87255	-0.0963	3.89112	-0.09628	3.87723	-0.096285	3.8793	-0.096293	3.86429	-0.096286	3.84095		215	-0.096279	0.06774
216	-0.096259	3.8725	-0.09628	3.89	-0.09626	3.87674	-0.096265	3.87805	-0.096273	3.8625	-0.096266	3.83782		216	-0.096259	-0.00936
217	-0.096239	3.87264	-0.09626	3.88852	-0.09624	3.87694	-0.096245	3.87639	-0.096253	3.86065	-0.096246	3.83644		217	-0.096239	0.02904
218	-0.096219	3.87202	-0.09624	3.8873	-0.09622	3.8733	-0.096225	3.87763	-0.096233	3.86094	-0.096226	3.83825		218	-0.096219	0.02504
219	-0.096199	3.87183	-0.09622	3.88843	-0.0962	3.87199	-0.096205	3.87751	-0.096213	3.85992	-0.096206	3.83834		219	-0.096199	0.13884
220	-0.096179	3.87229	-0.0962	3.88819	-0.09618	3.87215	-0.096185	3.8761	-0.096193	3.86042	-0.096186	3.84076		220	-0.096179	-0.02626
221	-0.096159	3.87398	-0.09618	3.88783	-0.09616	3.87301	-0.096165	3.87304	-0.096173	3.86118	-0.096166	3.84282		221	-0.096159	0.08644
222	-0.096139	3.87437	-0.09616	3.89025	-0.09614	3.87675	-0.096145	3.87373	-0.096153	3.86093	-0.096146	3.84404		222	-0.096139	-0.03256
223	-0.096119	3.87446	-0.09614	3.89273	-0.09612	3.87998	-0.096125	3.87084	-0.096133	3.85986	-0.096126	3.84673		223	-0.096119	0.06084
224	-0.096099	3.87368	-0.09612	3.89286	-0.0961	3.88127	-0.096105	3.86689	-0.096113	3.86031	-0.096106	3.84844		224	-0.096099	0.04984
225	-0.096079	3.87355	-0.0961	3.89149	-0.09608	3.88189	-0.096085	3.86299	-0.096093	3.85957	-0.096086	3.84971		225	-0.096079	0.10274
226	-0.096059	3.87596	-0.09608	3.89068	-0.09606	3.88531	-0.096065	3.86287	-0.096073	3.85661	-0.096066	3.85189		226	-0.096059	-0.04466
227	-0.096039	3.8755	-0.09606	3.89225	-0.09604	3.88568	-0.096045	3.86345	-0.096053	3.85361	-0.096046	3.85158		227	-0.096039	-0.07436
228	-0.096019	3.87748	-0.09604	3.89033	-0.09602	3.8866	-0.096025	3.86347	-0.096033	3.85261	-0.096026	3.85113		228	-0.096019	0.15514
229	-0.095999	3.87806	-0.09602	3.8881	-0.096	3.88605	-0.096005	3.86389	-0.096013	3.85101	-0.096006	3.85139		229	-0.095999	-0.03146
230	-0.095979	3.87745	-0.096	3.88894	-0.09598	3.88611	-0.095985	3.8658	-0.095993	3.8497	-0.095986	3.85184		230	-0.095979	0.14514
231	-0.095959	3.87743	-0.09598	3.88781	-0.09596	3.8857	-0.095965	3.86543	-0.095973	3.84877	-0.095966	3.84979		231	-0.095959	0.12664
232	-0.095939	3.87591	-0.09596	3.88472	-0.09594	3.88193	-0.095945	3.86407	-0.095953	3.84873	-0.095946	3.84778		232	-0.095939	-0.10726
233	-0.095919	3.87487	-0.09594	3.8853	-0.09592	3.88032	-0.095925	3.86477	-0.095933	3.85007	-0.095926	3.84748		233	-0.095919	-0.01016
234	-0.095899	3.8729	-0.09592	3.88572	-0.0959	3.87736	-0.095905	3.86512	-0.095913	3.84983	-0.095906	3.84755		234	-0.095899	0.02904
235	-0.095879	3.87231	-0.0959	3.88663	-0.09588	3.87748	-0.095885	3.86603	-0.095893	3.84886	-0.095886	3.84663		235	-0.095879	0.14304
236	-0.095859	3.87107	-0.09588	3.88493	-0.09586	3.87666	-0.095865	3.86535	-0.095873	3.84954	-0.095866	3.84349		236	-0.095859	0.11724
237	-0.095839	3.87167	-0.09586	3.88355	-0.09584	3.87408	-0.095845	3.86373	-0.095853	3.84882	-0.095846	3.84338		237	-0.095839	0.05164
238	-0.095819	3.87289	-0.09584	3.88361	-0.09582	3.86982	-0.095825	3.86607	-0.095833	3.84975	-0.095826	3.84344		238	-0.095819	0.01854
239	-0.095799	3.87178	-0.09582	3.88462	-0.0958	3.86932	-0.095805	3.86476	-0.095813	3.84972	-0.095806	3.84151		239	-0.095799	-0.00436
240	-0.095779	3.87116	-0.0958	3.88422	-0.09578	3.86878	-0.095785	3.86398	-0.095793	3.85032	-0.095786	3.84344		240	-0.095779	0.08854
241	-0.095759	3.8715	-0.09578	3.8834	-0.09576	3.86774	-0.095765	3.86463	-0.095773	3.85312	-0.095766	3.84576		241	-0.095759	0.11164
242	-0.095739	3.86959	-0.09576	3.88483	-0.09574	3.86668	-0.095745	3.86595	-0.095753	3.85241	-0.095746	3.84747		242	-0.095739	-0.01386
243	-0.095719	3.86903	-0.09574	3.88347	-0.09572	3.86638	-0.095725	3.8627	-0.095733	3.85238	-0.095726	3.84974		243	-0.095719	0.12404
244	-0.095699	3.86817	-0.09572	3.88424	-0.0957	3.86461	-0.095705	3.86018	-0.095713	3.85128	-0.095706	3.84731		244	-0.095699	-0.01046
245	-0.095679	3.8673	-0.0957	3.88506	-0.09568	3.86541	-0.095685	3.8597	-0.095693	3.85165	-0.095686	3.84763		245	-0.095679	0.11564
246	-0.095659	3.87025	-0.09568	3.8841	-0.09566	3.86588	-0.095665	3.86065	-0.095673	3.85004	-0.095666	3.84409		246	-0.095659	-0.04256
247	-0.095639	3.86944	-0.09566	3.8843	-0.09564	3.86634	-0.095645	3.85879	-0.095653	3.84953	-0.095646	3.84112		247	-0.095639	0.02034
248	-0.095619	3.86755	-0.09564	3.88299	-0.09562	3.86841	-0.095625	3.86016	-0.095633	3.85163	-0.095626	3.83914		248	-0.095619	-0.00516
249	-0.095599	3.86707	-0.09562	3.88143	-0.0956	3.87046	-0.095605	3.85909	-0.095613	3.85168	-0.095606	3.8346		249	-0.095599	-0.05126
250	-0.095579	3.86685	-0.0956	3.88163	-0.09558	3.87248	-0.095585	3.85639	-0.095593	3.85125	-0.095586	3.83238		250	-0.095579	0.10564
251	-0.095559	3.86582	-0.09558	3.87892	-0.09556	3.87187	-0.095565	3.85758	-0.095573	3.85368	-0.095566	3.82846		251	-0.095559	-0.01046
252	-0.095539	3.86581	-0.09556	3.87896	-0.09554	3.87039	-0.095545	3.85688	-0.095553	3.85335	-0.095546	3.82703		252	-0.095539	0.04354
253	-0.095519	3.86538	-0.09554	3.87908	-0.09552	3.87039	-0.095525	3.85937	-0.095533	3.85299	-0.095526	3.823		253	-0.095519	0.06274
254	-0.095499	3.86558	-0.09552	3.88042	-0.0955	3.87238	-0.095505	3.85976	-0.095513	3.85241	-0.095506	3.82057		254	-0.095499	0.02664
255	-0.095479	3.86619	-0.0955	3.87899	-0.09548	3.87301	-0.095485	3.85566	-0.095493	3.85224	-0.095486	3.82092		255	-0.095479	0.06514
256	-0.095459	3.86681	-0.09548	3.87648	-0.09546	3.87044	-0.095465	3.85359	-0.095473	3.85074	-0.095466	3.81771		256	-0.095459	0.01484
257	-0.095439	3.86663	-0.09546	3.87691	-0.09544	3.86818	-0.095445	3.85089	-0.095453	3.84863	-0.095446	3.81405		257	-0.095439	0.03064
258	-0.095419	3.86701	-0.09544	3.87579	-0.09542	3.86642	-0.095425	3.84842	-0.095433	3.84897	-0.095426	3.81644		258	-0.095419	0.07564
259	-0.095399	3.86611	-0.09542	3.87733	-0.0954	3.86671	-0.095405	3.84654	-0.095413	3.84381	-0.095406	3.81787		259	-0.095399	0.02274
260	-0.095379	3.86602	-0.0954	3.8749	-0.09538	3.8654	-0.095385	3.84752	-0.095393	3.8426	-0.095386	3.81841		260	-0.095379	0.00194
261	-0.095359	3.86503	-0.09538	3.8765	-0.09536	3.86464	-0.095365	3.84865	-0.095373	3.84106	-0.095366	3.81944		261	-0.095359	0.06144
262	-0.095339	3.86409	-0.09536	3.88015	-0.09534	3.86345	-0.095345	3.84904	-0.095353	3.83736	-0.095346	3.82033		262	-0.095339	0.11694
263	-0.095319	3.86335	-0.09534	3.88154	-0.09532	3.86323	-0.095325	3.84988	-0.095333	3.83498	-0.095326	3.82269		263	-0.095319	-0.00466
264	-0.095299	3.86299	-0.09532	3.88443	-0.0953	3.86301	-0.095305	3.85035	-0.095313	3.83257	-0.095306	3.82176		264	-0.095299	0.13534
265	-0.095279	3.86293	-0.0953	3.8842	-0.09528	3.86262	-0.095285	3.85184	-0.095293	3.83232	-0.095286	3.82154		265	-0.095279	0.02064
266	-0.095259	3.86227	-0.09528	3.8836	-0.09526	3.8618	-0.095265	3.85383	-0.095273	3.83222	-0.095266	3.82014		266	-0.095259	0.00454
267	-0.095239	3.86344	-0.09526	3.88314	-0.09524	3.86186	-0.095245	3.85499	-0.095253	3.83345	-0.095246	3.82151		267	-0.095239	0.03534
268	-0.095219	3.86311	-0.09524	3.88105	-0.09522	3.86472	-0.095225	3.85842	-0.095233	3.83259	-0.095226	3.82258		268	-0.095219	0.04084
269	-0.095199	3.86338	-0.09522	3.87981	-0.0952	3.86698	-0.095205	3.85671	-0.095213	3.83198	-0.095206	3.822		269	-0.095199	-0.00256
270	-0.095179	3.86235	-0.0952	3.87957	-0.09518	3.86576	-0.095185	3.8575	-0.095193	3.83189	-0.095186	3.82329		270	-0.095179	0.06984
271	-0.095159	3.8626	-0.09518	3.8788	-0.09516	3.86266	-0.095165	3.85769	-0.095173	3.83213	-0.095166	3.82221		271	-0.095159	0.06824
272	-0.095139	3.86032	-0.09516	3.8779	-0.09514	3.86137	-0.095145	3.85613	-0.095153	3.83381	-0.095146	3.82398		272	-0.095139	0.03034
273	-0.095119	3.86016	-0.09514	3.87572	-0.09512	3.86059	-0.095125	3.85465	-0.095133	3.83381	-0.095126	3.82403		273	-0.095119	0.01744
274	-0.095099	3.85906	-0.09512	3.87539	-0.0951	3.85979	-0.095105	3.85295	-0.095113	3.83758	-0.095106	3.82661		274	-0.095099	0.06224
275	-0.095079	3.85848	-0.0951	3.87321	-0.09508	3.85702	-0.095085	3.84771	-0.095093	3.83682	-0.095086	3.82825		275	-0.095079	0.03064
276	-0.095059	3.85831	-0.09508	3.87128	-0.09506	3.85643	-0.095065	3.84685	-0.095073	3.83528	-0.095066	3.82562		276	-0.095059	-0.04786
277	-0.095039	3.85451	-0.09506	3.87239	-0.09504	3.85683	-0.095045	3.84298	-0.095053	3.83393	-0.095046	3.82377		277	-0.095039	0.13064
278	-0.095019	3.85366	-0.09504	3.86931	-0.09502	3.8581	-0.095025	3.84051	-0.095033	3.83401	-0.095026	3.82737		278	-0.095019	-0.08076
279	-0.094999	3.85317	-0.09502	3.86876	-0.095	3.85785	-0.095005	3.84158	-0.095013	3.82992	-0.095006	3.82742		279	-0.094999	-0.00206
280	-0.094979	3.85351	-0.095	3.86904	-0.09498	3.85754	-0.094985	3.84163	-0.094993	3.82702	-0.094986	3.82491		280	-0.094979	0.00324
281	-0.094959	3.8549	-0.09498	3.87158	-0.09496	3.8584	-0.094965	3.8421	-0.094973	3.82308	-0.094966	3.82533		281	-0.094959	0.05274
282	-0.094939	3.85667	-0.09496	3.87247	-0.09494	3.85881	-0.094945	3.84275	-0.094953	3.82052	-0.094946	3.82573		282	-0.094939	0.07084
283	-0.094919	3.85634	-0.09494	3.87271	-0.09492	3.85912	-0.094925	3.84325	-0.094933	3.81964	-0.094926	3.82365		283	-0.094919	0.04694
284	-0.094899	3.85673	-0.09492	3.87242	-0.0949	3.86027	-0.094905	3.84245	-0.094913	3.81953	-0.094906	3.82375		284	-0.094899	-0.00566
285	-0.094879	3.85646	-0.0949	3.87389	-0.09488	3.85919	-0.094885	3.84374	-0.094893	3.82111	-0.094886	3.82155		285	-0.094879	-0.02096
286	-0.094859	3.85677	-0.09488	3.87638	-0.09486	3.85919	-0.094865	3.8443	-0.094873	3.82237	-0.094866	3.81871		286	-0.094859	-0.02096
287	-0.094839	3.85677	-0.09486	3.8746	-0.09484	3.85807	-0.094845	3.8452	-0.094853	3.82332	-0.094846	3.81855		287	-0.094839	0.03244
288	-0.094819	3.85556	-0.09484	3.87407	-0.09482	3.85981	-0.094825	3.84563	-0.094833	3.82357	-0.094826	3.81654		288	-0.094819	0.14194
289	-0.094799	3.85663	-0.09482	3.87369	-0.0948	3.85902	-0.094805	3.84237	-0.094813	3.82714	-0.094806	3.81515		289	-0.094799	0.01274
290	-0.094779	3.8573	-0.0948	3.8733	-0.09478	3.85751	-0.094785	3.83864	-0.094793	3.8267	-0.094786	3.81386		290	-0.094779	0.02874
291	-0.094759	3.8563	-0.09478	3.87451	-0.09476	3.85615	-0.094765	3.83681	-0.094773	3.82698	-0.094766	3.81175		291	-0.094759	0.12724
292	-0.094739	3.85561	-0.09476	3.87184	-0.09474	3.85599	-0.094745	3.83771	-0.094753	3.83039	-0.094746	3.81439		292	-0.094739	-0.02706
293	-0.094719	3.85543	-0.09474	3.87257	-0.09472	3.85535	-0.094725	3.83598	-0.094733	3.82919	-0.094726	3.81348		293	-0.094719	0.06244
294	-0.094699	3.85467	-0.09472	3.87193	-0.0947	3.85592	-0.094705	3.83492	-0.094713	3.83	-0.094706	3.81459		294	-0.094699	0.14594
295	-0.094679	3.85465	-0.0947	3.87015	-0.09468	3.85619	-0.094685	3.8348	-0.094693	3.82887	-0.094686	3.81236		295	-0.094679	-0.01496
296	-0.094659	3.85465	-0.09468	3.86755	-0.09466	3.85475	-0.094665	3.83502	-0.094673	3.82927	-0.094666	3.80878		296	-0.094659	0.03724
297	-0.094639	3.8548	-0.09466	3.86604	-0.09464	3.85377	-0.094645	3.83379	-0.094653	3.83081	-0.094646	3.80718		297	-0.094639	0.02954
298	-0.094619	3.85364	-0.09464	3.86303	-0.09462	3.85403	-0.094625	3.83638	-0.094633	3.83089	-0.094626	3.80998		298	-0.094619	0.03694
299	-0.094599	3.85386	-0.09462	3.86186	-0.0946	3.85344	-0.094605	3.83743	-0.094613	3.83026	-0.094606	3.80814		299	-0.094599	-0.04366
300	-0.094579	3.85133	-0.0946	3.86207	-0.09458	3.85606	-0.094585	3.83579	-0.094593	3.82805	-0.094586	3.80579		300	-0.094579	-0.03416
301	-0.094559	3.85135	-0.09458	3.86003	-0.09456	3.85582	-0.094565	3.83815	-0.094573	3.82566	-0.094566	3.80519		301	-0.094559	0.14304
302	-0.094539	3.84954	-0.09456	3.85981	-0.09454	3.85429	-0.094545	3.83955	-0.094553	3.82726	-0.094546	3.80411		302	-0.094539	0.02034
303	-0.094519	3.84985	-0.09454	3.85949	-0.09452	3.85412	-0.094525	3.84203	-0.094533	3.82759	-0.094526	3.80273		303	-0.094519	0.03404
304	-0.094499	3.84951	-0.09452	3.85782	-0.0945	3.85251	-0.094505	3.84282	-0.094513	3.82737	-0.094506	3.80586		304	-0.094499	-0.04706
305	-0.094479	3.84894	-0.0945	3.86052	-0.09448	3.85255	-0.094485	3.84354	-0.094493	3.82505	-0.094486	3.80282		305	-0.094479	0.03324
306	-0.094459	3.84955	-0.09448	3.86083	-0.09446	3.85104	-0.094465	3.84318	-0.094473	3.82512	-0.094466	3.80178		306	-0.094459	-0.06416
307	-0.094439	3.84893	-0.09446	3.85794	-0.09444	3.84952	-0.094445	3.84306	-0.094453	3.82341	-0.094446	3.80167		307	-0.094439	0.12094
308	-0.094419	3.84921	-0.09444	3.85804	-0.09442	3.85066	-0.094425	3.84186	-0.094433	3.82042	-0.094426	3.80005		308	-0.094419	0.04224
309	-0.094399	3.84826	-0.09442	3.85889	-0.0944	3.85052	-0.094405	3.83876	-0.094413	3.82097	-0.094406	3.80019		309	-0.094399	-0.01466
310	-0.094379	3.84978	-0.0944	3.85992	-0.09438	3.8513	-0.094385	3.83885	-0.094393	3.81878	-0.094386	3.80077		310	-0.094379	0.07224
311	-0.094359	3.8496	-0.09438	3.86155	-0.09436	3.85082	-0.094365	3.8395	-0.094373	3.81899	-0.094366	3.79947		311	-0.094359	-0.03966
312	-0.094339	3.85016	-0.09436	3.85729	-0.09434	3.84995	-0.094345	3.8371	-0.094353	3.81814	-0.094346	3.8019		312	-0.094339	0.05744
313	-0.094319	3.84814	-0.09434	3.85679	-0.09432	3.84985	-0.094325	3.83329	-0.094333	3.81558	-0.094326	3.80242		313	-0.094319	0.01874
314	-0.094299	3.84808	-0.09432	3.85383	-0.0943	3.84901	-0.094305	3.83222	-0.094313	3.81494	-0.094306	3.80309		314	-0.094299	0.04454
315	-0.094279	3.84696	-0.0943	3.85247	-0.09428	3.84681	-0.094285	3.83211	-0.094293	3.81533	-0.094286	3.79904		315	-0.094279	-0.02886
316	-0.094259	3.84619	-0.09428	3.85403	-0.09426	3.84348	-0.094265	3.832	-0.094273	3.81708	-0.094266	3.79896		316	-0.094259	-0.01836
317	-0.094239	3.84539	-0.09426	3.85307	-0.09424	3.84572	-0.094245	3.83302	-0.094253	3.81952	-0.094246	3.80077		317	-0.094239	-0.03386
318	-0.094219	3.84565	-0.09424	3.85343	-0.09422	3.84633	-0.094225	3.83418	-0.094233	3.81839	-0.094226	3.80219		318	-0.094219	-0.05706
319	-0.094199	3.8457	-0.09422	3.85361	-0.0942	3.84745	-0.094205	3.83314	-0.094213	3.81967	-0.094206	3.80149		319	-0.094199	0.12514
320	-0.094179	3.84589	-0.0942	3.85485	-0.09418	3.84861	-0.094185	3.83524	-0.094193	3.81834	-0.094186	3.8019		320	-0.094179	-0.03206
321	-0.094159	3.84448	-0.09418	3.85495	-0.09416	3.84576	-0.094165	3.83973	-0.094173	3.81703	-0.094166	3.80443		321	-0.094159	-0.01286
322	-0.094139	3.84481	-0.09416	3.85881	-0.09414	3.84444	-0.094145	3.83966	-0.094153	3.82137	-0.094146	3.80337		322	-0.094139	-0.00786
323	-0.094119	3.84594	-0.09414	3.85871	-0.09412	3.84702	-0.094125	3.83867	-0.094133	3.82115	-0.094126	3.80163		323	-0.094119	0.07824
324	-0.094099	3.84504	-0.09412	3.85737	-0.0941	3.84479	-0.094105	3.83638	-0.094113	3.8212	-0.094106	3.80369		324	-0.094099	0.08664
325	-0.094079	3.8439	-0.0941	3.86064	-0.09408	3.84326	-0.094085	3.83471	-0.094093	3.81928	-0.094086	3.80388		325	-0.094079	0.05934
326	-0.094059	3.84268	-0.09408	3.86103	-0.09406	3.84197	-0.094065	3.83318	-0.094073	3.81906	-0.094066	3.80413		326	-0.094059	-0.03306
327	-0.094039	3.84296	-0.09406	3.86156	-0.09404	3.84248	-0.094045	3.83173	-0.094053	3.81703	-0.094046	3.80222		327	-0.094039	0.03694
328	-0.094019	3.84264	-0.09404	3.86388	-0.09402	3.84302	-0.094025	3.82927	-0.094033	3.81753	-0.094026	3.80364		328	-0.094019	-0.09866
329	-0.093999	3.84369	-0.09402	3.86448	-0.094	3.84299	-0.094005	3.829	-0.094013	3.81944	-0.094006	3.80088		329	-0.093999	0.02534
330	-0.093979	3.84423	-0.094	3.8669	-0.09398	3.841	-0.093985	3.82953	-0.093993	3.81617	-0.093986	3.80007		330	-0.093979	0.13644
331	-0.093959	3.84523	-0.09398	3.86685	-0.09396	3.83957	-0.093965	3.82772	-0.093973	3.81534	-0.093966	3.79963		331	-0.093959	0.06144
332	-0.093939	3.84368	-0.09396	3.8639	-0.09394	3.83737	-0.093945	3.82696	-0.093953	3.81432	-0.093946	3.80016		332	-0.093939	0.04854
333	-0.093919	3.84392	-0.09394	3.86514	-0.09392	3.83698	-0.093925	3.82472	-0.093933	3.8134	-0.093926	3.7982		333	-0.093919	0.06454
334	-0.093899	3.84396	-0.09392	3.86454	-0.0939	3.83377	-0.093905	3.82462	-0.093913	3.81385	-0.093906	3.79721		334	-0.093899	0.15274
335	-0.093879	3.84363	-0.0939	3.86465	-0.09388	3.83276	-0.093885	3.82382	-0.093893	3.81111	-0.093886	3.79554		335	-0.093879	0.15274
336	-0.093859	3.84395	-0.09388	3.86533	-0.09386	3.83207	-0.093865	3.8249	-0.093873	3.81166	-0.093866	3.79901		336	-0.093859	0.03774
337	-0.093839	3.84422	-0.09386	3.86156	-0.09384	3.83373	-0.093845	3.82536	-0.093853	3.81355	-0.093846	3.80006		337	-0.093839	0.15144
338	-0.093819	3.84537	-0.09384	3.86007	-0.09382	3.83395	-0.093825	3.82439	-0.093833	3.81208	-0.093826	3.79883		338	-0.093819	-0.03386
339	-0.093799	3.84555	-0.09382	3.85852	-0.0938	3.83601	-0.093805	3.82719	-0.093813	3.80971	-0.093806	3.79927		339	-0.093799	0.11534
340	-0.093779	3.84511	-0.0938	3.85656	-0.09378	3.83753	-0.093785	3.83092	-0.093793	3.81025	-0.093786	3.79842		340	-0.093779	0.11824
341	-0.093759	3.84477	-0.09378	3.85341	-0.09376	3.83612	-0.093765	3.83194	-0.093773	3.80926	-0.093766	3.79888		341	-0.093759	0.07144
342	-0.093739	3.84702	-0.09376	3.85243	-0.09374	3.8382	-0.093745	3.82814	-0.093753	3.80945	-0.093746	3.79944		342	-0.093739	0.01664
343	-0.093719	3.84604	-0.09374	3.84773	-0.09372	3.84013	-0.093725	3.83092	-0.093733	3.80955	-0.093726	3.79994		343	-0.093719	-0.02386
344	-0.093699	3.84659	-0.09372	3.8437	-0.0937	3.83924	-0.093705	3.83024	-0.093713	3.81061	-0.093706	3.80157		344	-0.093699	0.06354
345	-0.093679	3.84552	-0.0937	3.84493	-0.09368	3.83819	-0.093685	3.83007	-0.093693	3.80953	-0.093686	3.80122		345	-0.093679	-0.06226
346	-0.093659	3.84652	-0.09368	3.84313	-0.09366	3.84126	-0.093665	3.82992	-0.093673	3.80751	-0.093666	3.79733		346	-0.093659	0.06144
347	-0.093639	3.84603	-0.09366	3.84395	-0.09364	3.84081	-0.093645	3.82808	-0.093653	3.80916	-0.093646	3.79769		347	-0.093639	0.07804
348	-0.093619	3.84527	-0.09364	3.84329	-0.09362	3.84087	-0.093625	3.83005	-0.093633	3.80914	-0.093626	3.79606		348	-0.093619	0.02984
349	-0.093599	3.8454	-0.09362	3.84332	-0.0936	3.83885	-0.093605	3.83212	-0.093613	3.80631	-0.093606	3.79385		349	-0.093599	-0.00596
350	-0.093579	3.84605	-0.0936	3.84635	-0.09358	3.83661	-0.093585	3.83329	-0.093593	3.80375	-0.093586	3.79403		350	-0.093579	0.09664
351	-0.093559	3.84475	-0.09358	3.846	-0.09356	3.83714	-0.093565	3.83212	-0.093573	3.80497	-0.093566	3.7938		351	-0.093559	0.07484
352	-0.093539	3.84483	-0.09356	3.84815	-0.09354	3.83596	-0.093545	3.82998	-0.093553	3.80465	-0.093546	3.79343		352	-0.093539	0.04484
353	-0.093519	3.8443	-0.09354	3.85026	-0.09352	3.83449	-0.093525	3.82857	-0.093533	3.80496	-0.093526	3.7921		353	-0.093519	0.11884
354	-0.093499	3.84277	-0.09352	3.85049	-0.0935	3.83149	-0.093505	3.82769	-0.093513	3.80447	-0.093506	3.79312		354	-0.093499	-0.00916
355	-0.093479	3.84161	-0.0935	3.85025	-0.09348	3.83152	-0.093485	3.82616	-0.093493	3.80151	-0.093486	3.79112		355	-0.093479	0.12824
356	-0.093459	3.84132	-0.09348	3.84983	-0.09346	3.83072	-0.093465	3.82317	-0.093473	3.80159	-0.093466	3.79087		356	-0.093459	0.13034
357	-0.093439	3.84258	-0.09346	3.84933	-0.09344	3.83125	-0.093445	3.82266	-0.093453	3.80213	-0.093446	3.78913		357	-0.093439	0.07324
358	-0.093419	3.84459	-0.09344	3.84976	-0.09342	3.83093	-0.093425	3.82069	-0.093433	3.79806	-0.093426	3.78621		358	-0.093419	0.05934
359	-0.093399	3.84497	-0.09342	3.84918	-0.0934	3.83243	-0.093405	3.81992	-0.093413	3.79437	-0.093406	3.78778		359	-0.093399	-0.04386
360	-0.093379	3.84373	-0.0934	3.84782	-0.09338	3.8342	-0.093385	3.81778	-0.093393	3.796	-0.093386	3.78736		360	-0.093379	0.13034
361	-0.093359	3.84223	-0.09338	3.84874	-0.09336	3.83317	-0.093365	3.81502	-0.093373	3.79436	-0.093366	3.7883		361	-0.093359	0.15094
362	-0.093339	3.84068	-0.09336	3.84963	-0.09334	3.83527	-0.093345	3.81387	-0.093353	3.79274	-0.093346	3.78654		362	-0.093339	0.14034
363	-0.093319	3.84061	-0.09334	3.85003	-0.09332	3.83562	-0.093325	3.81608	-0.093333	3.79539	-0.093326	3.78405		363	-0.093319	-0.11076
364	-0.093299	3.84115	-0.09332	3.85015	-0.0933	3.83605	-0.093305	3.81194	-0.093313	3.79493	-0.093306	3.78217		364	-0.093299	-0.05786
365	-0.093279	3.84082	-0.0933	3.85038	-0.09328	3.83566	-0.093285	3.80836	-0.093293	3.79599	-0.093286	3.78005		365	-0.093279	-0.01626
366	-0.093259	3.84107	-0.09328	3.84846	-0.09326	3.83708	-0.093265	3.80659	-0.093273	3.79606	-0.093266	3.77883		366	-0.093259	0.13564
367	-0.093239	3.8415	-0.09326	3.84585	-0.09324	3.83579	-0.093245	3.80637	-0.093253	3.80065	-0.093246	3.78029		367	-0.093239	0.14144
368	-0.093219	3.84268	-0.09324	3.84444	-0.09322	3.83614	-0.093225	3.80766	-0.093233	3.80171	-0.093226	3.77802		368	-0.093219	0.12744
369	-0.093199	3.84118	-0.09322	3.84425	-0.0932	3.83563	-0.093205	3.80768	-0.093213	3.80203	-0.093206	3.77789		369	-0.093199	0.04374
370	-0.093179	3.8406	-0.0932	3.84361	-0.09318	3.83716	-0.093185	3.80712	-0.093193	3.80139	-0.093186	3.77871		370	-0.093179	0.04404
371	-0.093159	3.84135	-0.09318	3.84238	-0.09316	3.83769	-0.093165	3.80783	-0.093173	3.80237	-0.093166	3.7786		371	-0.093159	0.00824
372	-0.093139	3.84112	-0.09316	3.84409	-0.09314	3.83892	-0.093145	3.80936	-0.093153	3.80376	-0.093146	3.78009		372	-0.093139	0.12244
373	-0.093119	3.83972	-0.09314	3.84207	-0.09312	3.83739	-0.093125	3.81083	-0.093133	3.80507	-0.093126	3.7795		373	-0.093119	0.02954
374	-0.093099	3.83898	-0.09312	3.84296	-0.0931	3.83521	-0.093105	3.81091	-0.093113	3.80239	-0.093106	3.781		374	-0.093099	0.01744
375	-0.093079	3.83826	-0.0931	3.84318	-0.09308	3.83476	-0.093085	3.81129	-0.093093	3.80214	-0.093086	3.77998		375	-0.093079	-0.00836
376	-0.093059	3.83784	-0.09308	3.84197	-0.09306	3.83351	-0.093065	3.81206	-0.093073	3.80216	-0.093066	3.77959		376	-0.093059	0.03294
377	-0.093039	3.83548	-0.09306	3.84171	-0.09304	3.83181	-0.093045	3.81191	-0.093053	3.80268	-0.093046	3.78182		377	-0.093039	0.18804
378	-0.093019	3.83508	-0.09304	3.84074	-0.09302	3.82939	-0.093025	3.80973	-0.093033	3.80286	-0.093026	3.7821		378	-0.093019	-0.04916
379	-0.092999	3.83502	-0.09302	3.83977	-0.093	3.82981	-0.093005	3.80974	-0.093013	3.80305	-0.093006	3.78244		379	-0.092999	0.06224
380	-0.092979	3.83554	-0.093	3.83973	-0.09298	3.82742	-0.092985	3.81064	-0.092993	3.80165	-0.092986	3.78174		380	-0.092979	-0.02546
381	-0.092959	3.83365	-0.09298	3.84293	-0.09296	3.82769	-0.092965	3.81078	-0.092973	3.79874	-0.092966	3.78171		381	-0.092959	-0.01936
382	-0.092939	3.83452	-0.09296	3.84387	-0.09294	3.82624	-0.092945	3.80977	-0.092953	3.79544	-0.092946	3.77747		382	-0.092939	0.00794
383	-0.092919	3.83609	-0.09294	3.84761	-0.09292	3.82482	-0.092925	3.80818	-0.092933	3.79609	-0.092926	3.78019		383	-0.092919	0.01244
384	-0.092899	3.83664	-0.09292	3.84671	-0.0929	3.8274	-0.092905	3.80489	-0.092913	3.79445	-0.092906	3.77957		384	-0.092899	0.07744
385	-0.092879	3.83725	-0.0929	3.84591	-0.09288	3.82595	-0.092885	3.80547	-0.092893	3.79751	-0.092886	3.77697		385	-0.092879	-0.01146
386	-0.092859	3.83854	-0.09288	3.84495	-0.09286	3.82371	-0.092865	3.80703	-0.092873	3.79752	-0.092866	3.77588		386	-0.092859	0.04724
387	-0.092839	3.83893	-0.09286	3.84238	-0.09284	3.82276	-0.092845	3.80866	-0.092853	3.79717	-0.092846	3.77534		387	-0.092839	0.08644
388	-0.092819	3.83783	-0.09284	3.84431	-0.09282	3.82418	-0.092825	3.80832	-0.092833	3.79402	-0.092826	3.77498		388	-0.092819	0.07744
389	-0.092799	3.83443	-0.09282	3.84133	-0.0928	3.82694	-0.092805	3.80803	-0.092813	3.79096	-0.092806	3.77246		389	-0.092799	-0.02756
390	-0.092779	3.83301	-0.0928	3.84081	-0.09278	3.82746	-0.092785	3.80943	-0.092793	3.78847	-0.092786	3.7742		390	-0.092779	0.03274
391	-0.092759	3.83289	-0.09278	3.84044	-0.09276	3.82804	-0.092765	3.81129	-0.092773	3.7877	-0.092766	3.77351		391	-0.092759	0.10144
392	-0.092739	3.83149	-0.09276	3.84051	-0.09274	3.82881	-0.092745	3.81108	-0.092753	3.78744	-0.092746	3.774		392	-0.092739	0.04014
393	-0.092719	3.83177	-0.09274	3.83808	-0.09272	3.82611	-0.092725	3.81174	-0.092733	3.78806	-0.092726	3.77435		393	-0.092719	0.13324
394	-0.092699	3.83123	-0.09272	3.83646	-0.0927	3.82473	-0.092705	3.81239	-0.092713	3.78593	-0.092706	3.77419		394	-0.092699	0.11774
395	-0.092679	3.83027	-0.0927	3.83554	-0.09268	3.82695	-0.092685	3.81309	-0.092693	3.78625	-0.092686	3.77331		395	-0.092679	-0.04096
396	-0.092659	3.83104	-0.09268	3.83374	-0.09266	3.82597	-0.092665	3.81205	-0.092673	3.78583	-0.092666	3.77322		396	-0.092659	0.03114
397	-0.092639	3.83081	-0.09266	3.83228	-0.09264	3.82437	-0.092645	3.80897	-0.092653	3.78566	-0.092646	3.77484		397	-0.092639	-0.03516
398	-0.092619	3.83063	-0.09264	3.82992	-0.09262	3.82385	-0.092625	3.80978	-0.092633	3.7847	-0.092626	3.77331		398	-0.092619	0.11724
399	-0.092599	3.82859	-0.09262	3.8285	-0.0926	3.8245	-0.092605	3.80721	-0.092613	3.783	-0.092606	3.77317		399	-0.092599	0.11324
400	-0.092579	3.82779	-0.0926	3.82916	-0.09258	3.82423	-0.092585	3.80604	-0.092593	3.78181	-0.092586	3.77459		400	-0.092579	0.03034
401	-0.092559	3.8269	-0.09258	3.83421	-0.09256	3.82352	-0.092565	3.80417	-0.092573	3.78183	-0.092566	3.77642		401	-0.092559	-0.04146
402	-0.092539	3.8264	-0.09256	3.83479	-0.09254	3.82023	-0.092545	3.80269	-0.092553	3.78478	-0.092546	3.77661		402	-0.092539	0.02404
403	-0.092519	3.82803	-0.09254	3.83592	-0.09252	3.81852	-0.092525	3.80335	-0.092533	3.78662	-0.092526	3.77879		403	-0.092519	-0.00066
404	-0.092499	3.82755	-0.09252	3.83389	-0.0925	3.81811	-0.092505	3.80339	-0.092513	3.78898	-0.092506	3.77987		404	-0.092499	-0.02756
405	-0.092479	3.82828	-0.0925	3.8334	-0.09248	3.81595	-0.092485	3.80457	-0.092493	3.791	-0.092486	3.77897		405	-0.092479	-0.03286
406	-0.092459	3.82638	-0.09248	3.83379	-0.09246	3.8152	-0.092465	3.80208	-0.092473	3.79201	-0.092466	3.78046		406	-0.092459	-0.04016
407	-0.092439	3.82626	-0.09246	3.83439	-0.09244	3.81436	-0.092445	3.80147	-0.092453	3.79012	-0.092446	3.77979		407	-0.092439	0.04224
408	-0.092419	3.82661	-0.09244	3.83344	-0.09242	3.81361	-0.092425	3.80028	-0.092433	3.79202	-0.092426	3.77735		408	-0.092419	0.05954
409	-0.092399	3.82685	-0.09242	3.83085	-0.0924	3.81299	-0.092405	3.80091	-0.092413	3.79242	-0.092406	3.77457		409	-0.092399	0.10244
410	-0.092379	3.82792	-0.0924	3.82956	-0.09238	3.81034	-0.092385	3.80067	-0.092393	3.79337	-0.092386	3.77438		410	-0.092379	0.07534
411	-0.092359	3.82737	-0.09238	3.82821	-0.09236	3.80903	-0.092365	3.79707	-0.092373	3.79593	-0.092366	3.77311		411	-0.092359	0.02724
412	-0.092339	3.82914	-0.09236	3.82544	-0.09234	3.80973	-0.092345	3.79697	-0.092353	3.79665	-0.092346	3.77283		412	-0.092339	0.05014
413	-0.092319	3.82886	-0.09234	3.82557	-0.09232	3.81015	-0.092325	3.79617	-0.092333	3.79712	-0.092326	3.77056		413	-0.092319	0.00874
414	-0.092299	3.82834	-0.09232	3.82354	-0.0923	3.81126	-0.092305	3.79549	-0.092313	3.79381	-0.092306	3.76879		414	-0.092299	-0.03886
415	-0.092279	3.82722	-0.0923	3.82489	-0.09228	3.81427	-0.092285	3.79529	-0.092293	3.79103	-0.092286	3.76769		415	-0.092279	0.07084
416	-0.092259	3.82821	-0.09228	3.82383	-0.09226	3.81327	-0.092265	3.79047	-0.092273	3.79009	-0.092266	3.76785		416	-0.092259	-0.02386
417	-0.092239	3.82663	-0.09226	3.82207	-0.09224	3.81188	-0.092245	3.78957	-0.092253	3.78895	-0.092246	3.76694		417	-0.092239	0.08404
418	-0.092219	3.82642	-0.09224	3.82212	-0.09222	3.81252	-0.092225	3.78761	-0.092233	3.78918	-0.092226	3.76816		418	-0.092219	0.06064
419	-0.092199	3.82649	-0.09222	3.82365	-0.0922	3.81363	-0.092205	3.78346	-0.092213	3.78856	-0.092206	3.76856		419	-0.092199	0.00644
420	-0.092179	3.8271	-0.0922	3.82697	-0.09218	3.81306	-0.092185	3.78543	-0.092193	3.78855	-0.092186	3.769		420	-0.092179	-0.00146
421	-0.092159	3.82659	-0.09218	3.83074	-0.09216	3.81237	-0.092165	3.78966	-0.092173	3.79027	-0.092166	3.77025		421	-0.092159	0.04014
422	-0.092139	3.82723	-0.09216	3.82779	-0.09214	3.81394	-0.092145	3.78982	-0.092153	3.79257	-0.092146	3.76985		422	-0.092139	0.12854
423	-0.092119	3.82762	-0.09214	3.8258	-0.09212	3.81367	-0.092125	3.79209	-0.092133	3.79096	-0.092126	3.77066		423	-0.092119	0.06644
424	-0.092099	3.82726	-0.09212	3.82797	-0.0921	3.81423	-0.092105	3.79443	-0.092113	3.7905	-0.092106	3.7699		424	-0.092099	0.09854
425	-0.092079	3.82803	-0.0921	3.8271	-0.09208	3.81284	-0.092085	3.79653	-0.092093	3.78844	-0.092086	3.76885		425	-0.092079	0.05774
426	-0.092059	3.82754	-0.09208	3.82643	-0.09206	3.80851	-0.092065	3.79987	-0.092073	3.78883	-0.092066	3.7685		426	-0.092059	0.05114
427	-0.092039	3.82664	-0.09206	3.82718	-0.09204	3.80848	-0.092045	3.80133	-0.092053	3.78669	-0.092046	3.76648		427	-0.092039	-0.12836
428	-0.092019	3.82503	-0.09204	3.82337	-0.09202	3.80741	-0.092025	3.80338	-0.092033	3.78623	-0.092026	3.76649		428	-0.092019	0.08354
429	-0.091999	3.8248	-0.09202	3.82385	-0.092	3.80963	-0.092005	3.80526	-0.092013	3.78528	-0.092006	3.76666		429	-0.091999	0.14674
430	-0.091979	3.82438	-0.092	3.82501	-0.09198	3.81203	-0.091985	3.80343	-0.091993	3.78488	-0.091986	3.76704		430	-0.091979	-0.05126
431	-0.091959	3.82488	-0.09198	3.8241	-0.09196	3.81258	-0.091965	3.80413	-0.091973	3.785	-0.091966	3.76678		431	-0.091959	0.05034
432	-0.091939	3.82635	-0.09196	3.82342	-0.09194	3.81537	-0.091945	3.80686	-0.091953	3.78222	-0.091946	3.76842		432	-0.091939	0.14354
433	-0.091919	3.827	-0.09194	3.82582	-0.09192	3.8152	-0.091925	3.80601	-0.091933	3.78166	-0.091926	3.76863		433	-0.091919	0.13064
434	-0.091899	3.82562	-0.09192	3.82293	-0.0919	3.81509	-0.091905	3.8028	-0.091913	3.77923	-0.091906	3.76959		434	-0.091899	0.06114
435	-0.091879	3.82651	-0.0919	3.82604	-0.09188	3.815	-0.091885	3.79912	-0.091893	3.7804	-0.091886	3.76999		435	-0.091879	0.10374
436	-0.091859	3.82379	-0.09188	3.8259	-0.09186	3.81311	-0.091865	3.79379	-0.091873	3.78183	-0.091866	3.77139		436	-0.091859	0.07804
437	-0.091839	3.82391	-0.09186	3.82637	-0.09184	3.8104	-0.091845	3.79351	-0.091853	3.78144	-0.091846	3.77085		437	-0.091839	-0.10046
438	-0.091819	3.82364	-0.09184	3.82905	-0.09182	3.81047	-0.091825	3.78796	-0.091833	3.78117	-0.091826	3.77265		438	-0.091819	0.00084
439	-0.091799	3.8238	-0.09182	3.82917	-0.0918	3.81023	-0.091805	3.78738	-0.091813	3.77636	-0.091806	3.77141		439	-0.091799	0.01034
440	-0.091779	3.82444	-0.0918	3.82926	-0.09178	3.80825	-0.091785	3.78825	-0.091793	3.77568	-0.091786	3.77065		440	-0.091779	0.05724
441	-0.091759	3.82365	-0.09178	3.83008	-0.09176	3.80654	-0.091765	3.78984	-0.091773	3.77742	-0.091766	3.7711		441	-0.091759	0.09874
442	-0.091739	3.82457	-0.09176	3.82965	-0.09174	3.80365	-0.091745	3.78754	-0.091753	3.77629	-0.091746	3.76923		442	-0.091739	-0.04286
443	-0.091719	3.82417	-0.09174	3.82958	-0.09172	3.8008	-0.091725	3.7904	-0.091733	3.77614	-0.091726	3.77109		443	-0.091719	0.03644
444	-0.091699	3.82461	-0.09172	3.83132	-0.0917	3.79996	-0.091705	3.79289	-0.091713	3.7759	-0.091706	3.76915		444	-0.091699	0.07114
445	-0.091679	3.82464	-0.0917	3.82938	-0.09168	3.79711	-0.091685	3.79502	-0.091693	3.77657	-0.091686	3.77142		445	-0.091679	0.10594
446	-0.091659	3.82447	-0.09168	3.82879	-0.09166	3.7983	-0.091665	3.79526	-0.091673	3.77844	-0.091666	3.77157		446	-0.091659	0.18034
447	-0.091639	3.82298	-0.09166	3.83078	-0.09164	3.80161	-0.091645	3.7964	-0.091653	3.77531	-0.091646	3.7722		447	-0.091639	0.03274
448	-0.091619	3.82372	-0.09164	3.83046	-0.09162	3.80124	-0.091625	3.79693	-0.091633	3.77325	-0.091626	3.77164		448	-0.091619	0.00934
449	-0.091599	3.82482	-0.09162	3.83125	-0.0916	3.80481	-0.091605	3.79691	-0.091613	3.77568	-0.091606	3.76815		449	-0.091599	0.06854
450	-0.091579	3.82431	-0.0916	3.83169	-0.09158	3.8068	-0.091585	3.79617	-0.091593	3.77551	-0.091586	3.76758		450	-0.091579	0.11724
451	-0.091559	3.8241	-0.09158	3.82776	-0.09156	3.80695	-0.091565	3.79601	-0.091573	3.77668	-0.091566	3.76692		451	-0.091559	0.12324
452	-0.091539	3.82549	-0.09156	3.82843	-0.09154	3.80582	-0.091545	3.79582	-0.091553	3.7784	-0.091546	3.76709		452	-0.091539	-0.08156
453	-0.091519	3.82319	-0.09154	3.82759	-0.09152	3.80658	-0.091525	3.79162	-0.091533	3.77922	-0.091526	3.76597		453	-0.091519	-0.04726
454	-0.091499	3.82265	-0.09152	3.82772	-0.0915	3.80951	-0.091505	3.78806	-0.091513	3.77956	-0.091506	3.76328		454	-0.091499	0.09824
455	-0.091479	3.82131	-0.0915	3.82695	-0.09148	3.81187	-0.091485	3.78781	-0.091493	3.77946	-0.091486	3.76304		455	-0.091479	0.12244
456	-0.091459	3.81948	-0.09148	3.82474	-0.09146	3.81103	-0.091465	3.78536	-0.091473	3.778	-0.091466	3.76251		456	-0.091459	0.06874
457	-0.091439	3.81842	-0.09146	3.82502	-0.09144	3.8108	-0.091445	3.78566	-0.091453	3.7737	-0.091446	3.76299		457	-0.091439	0.08904
458	-0.091419	3.81698	-0.09144	3.82196	-0.09142	3.80893	-0.091425	3.78457	-0.091433	3.77024	-0.091426	3.76146		458	-0.091419	-0.02726
459	-0.091399	3.81686	-0.09142	3.81988	-0.0914	3.81033	-0.091405	3.78455	-0.091413	3.76693	-0.091406	3.7605		459	-0.091399	0.02954
460	-0.091379	3.81578	-0.0914	3.81888	-0.09138	3.8074	-0.091385	3.78285	-0.091393	3.7672	-0.091386	3.75901		460	-0.091379	0.08934
461	-0.091359	3.8165	-0.09138	3.81959	-0.09136	3.80601	-0.091365	3.78401	-0.091373	3.76952	-0.091366	3.75922		461	-0.091359	0.14694
462	-0.091339	3.81644	-0.09136	3.81891	-0.09134	3.80529	-0.091345	3.78324	-0.091353	3.76766	-0.091346	3.7573		462	-0.091339	0.06194
463	-0.091319	3.81591	-0.09134	3.81682	-0.09132	3.80759	-0.091325	3.78443	-0.091333	3.7675	-0.091326	3.75747		463	-0.091319	0.07854
464	-0.091299	3.81713	-0.09132	3.815	-0.0913	3.81101	-0.091305	3.78414	-0.091313	3.76629	-0.091306	3.75612		464	-0.091299	0.05774
465	-0.091279	3.81802	-0.0913	3.81591	-0.09128	3.81001	-0.091285	3.7813	-0.091293	3.76571	-0.091286	3.75666		465	-0.091279	0.01904
466	-0.091259	3.81653	-0.09128	3.81533	-0.09126	3.81022	-0.091265	3.78062	-0.091273	3.76507	-0.091266	3.75856		466	-0.091259	0.01934
467	-0.091239	3.81667	-0.09126	3.81708	-0.09124	3.81072	-0.091245	3.78112	-0.091253	3.76016	-0.091246	3.75721		467	-0.091239	0.11244
468	-0.091219	3.81915	-0.09124	3.81801	-0.09122	3.80749	-0.091225	3.77992	-0.091233	3.75957	-0.091226	3.75743		468	-0.091219	0.12934
469	-0.091199	3.81984	-0.09122	3.81825	-0.0912	3.80859	-0.091205	3.78198	-0.091213	3.76274	-0.091206	3.75769		469	-0.091199	-0.03626
470	-0.091179	3.82069	-0.0912	3.81897	-0.09118	3.80705	-0.091185	3.78327	-0.091193	3.76437	-0.091186	3.76005		470	-0.091179	0.03934
471	-0.091159	3.8202	-0.09118	3.81737	-0.09116	3.8048	-0.091165	3.78208	-0.091173	3.76527	-0.091166	3.76143		471	-0.091159	0.06874
472	-0.091139	3.82106	-0.09116	3.81883	-0.09114	3.80438	-0.091145	3.78256	-0.091153	3.76653	-0.091146	3.76004		472	-0.091139	0.02874
473	-0.091119	3.82003	-0.09114	3.81938	-0.09112	3.8077	-0.091125	3.78162	-0.091133	3.7659	-0.091126	3.76136		473	-0.091119	0.02034
474	-0.091099	3.82008	-0.09112	3.82008	-0.0911	3.80844	-0.091105	3.78138	-0.091113	3.76654	-0.091106	3.75934		474	-0.091099	-0.01096
475	-0.091079	3.81991	-0.0911	3.81792	-0.09108	3.80666	-0.091085	3.78268	-0.091093	3.76868	-0.091086	3.76071		475	-0.091079	0.12454
476	-0.091059	3.81891	-0.09108	3.81875	-0.09106	3.8068	-0.091065	3.784	-0.091073	3.76996	-0.091066	3.76001		476	-0.091059	0.18014
477	-0.091039	3.81942	-0.09106	3.8161	-0.09104	3.80482	-0.091045	3.78671	-0.091053	3.76951	-0.091046	3.7606		477	-0.091039	0.04354
478	-0.091019	3.81775	-0.09104	3.81351	-0.09102	3.80384	-0.091025	3.78531	-0.091033	3.7701	-0.091026	3.75848		478	-0.091019	0.07804
479	-0.090999	3.81764	-0.09102	3.81549	-0.091	3.80443	-0.091005	3.78337	-0.091013	3.77164	-0.091006	3.75793		479	-0.090999	-0.02256
480	-0.090979	3.8156	-0.091	3.8145	-0.09098	3.80065	-0.090985	3.78542	-0.090993	3.77289	-0.090986	3.75641		480	-0.090979	0.02614
481	-0.090959	3.81354	-0.09098	3.81376	-0.09096	3.80045	-0.090965	3.78465	-0.090973	3.77373	-0.090966	3.75728		481	-0.090959	0.07244
482	-0.090939	3.81149	-0.09096	3.81047	-0.09094	3.79999	-0.090945	3.78182	-0.090953	3.77129	-0.090946	3.75727		482	-0.090939	0.07514
483	-0.090919	3.80833	-0.09094	3.80783	-0.09092	3.80074	-0.090925	3.78033	-0.090933	3.7709	-0.090926	3.75809		483	-0.090919	0.03034
484	-0.090899	3.80764	-0.09092	3.80353	-0.0909	3.80118	-0.090905	3.77733	-0.090913	3.76982	-0.090906	3.75939		484	-0.090899	-0.10946
485	-0.090879	3.80587	-0.0909	3.80474	-0.09088	3.7987	-0.090885	3.77571	-0.090893	3.77003	-0.090886	3.76144		485	-0.090879	-0.03076
486	-0.090859	3.80415	-0.09088	3.80328	-0.09086	3.79606	-0.090865	3.77687	-0.090873	3.76863	-0.090866	3.76234		486	-0.090859	0.04014
487	-0.090839	3.80271	-0.09086	3.80354	-0.09084	3.79517	-0.090845	3.7781	-0.090853	3.76615	-0.090846	3.76065		487	-0.090839	0.19324
488	-0.090819	3.80304	-0.09084	3.80358	-0.09082	3.79151	-0.090825	3.77922	-0.090833	3.76507	-0.090826	3.76293		488	-0.090819	0.17014
489	-0.090799	3.80118	-0.09082	3.80308	-0.0908	3.79385	-0.090805	3.77967	-0.090813	3.76493	-0.090806	3.76141		489	-0.090799	0.05454
490	-0.090779	3.80162	-0.0908	3.80401	-0.09078	3.79208	-0.090785	3.77965	-0.090793	3.76389	-0.090786	3.7611		490	-0.090779	-0.03546
491	-0.090759	3.80204	-0.09078	3.80553	-0.09076	3.79248	-0.090765	3.77631	-0.090773	3.7637	-0.090766	3.76036		491	-0.090759	0.02644
492	-0.090739	3.80175	-0.09076	3.80899	-0.09074	3.7942	-0.090745	3.7782	-0.090753	3.76346	-0.090746	3.76023		492	-0.090739	0.12664
493	-0.090719	3.80169	-0.09074	3.80888	-0.09072	3.79489	-0.090725	3.77795	-0.090733	3.7644	-0.090726	3.76077		493	-0.090719	0.08374
494	-0.090699	3.80302	-0.09072	3.80964	-0.0907	3.79305	-0.090705	3.77714	-0.090713	3.76434	-0.090706	3.75991		494	-0.090699	0.06724
495	-0.090679	3.8031	-0.0907	3.81182	-0.09068	3.7925	-0.090685	3.77809	-0.090693	3.76483	-0.090686	3.76134		495	-0.090679	-0.01226
496	-0.090659	3.80472	-0.09068	3.81274	-0.09066	3.79249	-0.090665	3.77961	-0.090673	3.7643	-0.090666	3.76016		496	-0.090659	-0.03076
497	-0.090639	3.80596	-0.09066	3.81439	-0.09064	3.79131	-0.090645	3.77993	-0.090653	3.76406	-0.090646	3.76112		497	-0.090639	-0.02336
498	-0.090619	3.80669	-0.09064	3.81613	-0.09062	3.79116	-0.090625	3.78123	-0.090633	3.76506	-0.090626	3.76016		498	-0.090619	0.03374
499	-0.090599	3.8053	-0.09062	3.81913	-0.0906	3.79179	-0.090605	3.78322	-0.090613	3.7648	-0.090606	3.75842		499	-0.090599	0.11984
500	-0.090579	3.80681	-0.0906	3.81814	-0.09058	3.78969	-0.090585	3.78455	-0.090593	3.76558	-0.090586	3.75831		500	-0.090579	0.07224
501	-0.090559	3.80685	-0.09058	3.8171	-0.09056	3.79011	-0.090565	3.78319	-0.090573	3.76591	-0.090566	3.75992		501	-0.090559	0.04454
502	-0.090539	3.80876	-0.09056	3.81144	-0.09054	3.78886	-0.090545	3.7831	-0.090553	3.76569	-0.090546	3.75861		502	-0.090539	0.09824
503	-0.090519	3.81027	-0.09054	3.80862	-0.09052	3.78903	-0.090525	3.78135	-0.090533	3.76546	-0.090526	3.75549		503	-0.090519	0.04954
504	-0.090499	3.81025	-0.09052	3.80541	-0.0905	3.79044	-0.090505	3.78068	-0.090513	3.76699	-0.090506	3.75296		504	-0.090499	0.12804
505	-0.090479	3.8102	-0.0905	3.80363	-0.09048	3.78982	-0.090485	3.77878	-0.090493	3.76783	-0.090486	3.75218		505	-0.090479	-0.10706
506	-0.090459	3.80943	-0.09048	3.79962	-0.09046	3.78849	-0.090465	3.77639	-0.090473	3.76659	-0.090466	3.74932		506	-0.090459	0.06934
507	-0.090439	3.8089	-0.09046	3.79629	-0.09044	3.78866	-0.090445	3.77719	-0.090453	3.76845	-0.090446	3.74796		507	-0.090439	0.01904
508	-0.090419	3.80848	-0.09044	3.79584	-0.09042	3.78789	-0.090425	3.77674	-0.090433	3.76638	-0.090426	3.74672		508	-0.090419	0.05614
509	-0.090399	3.81087	-0.09042	3.79553	-0.0904	3.78699	-0.090405	3.77539	-0.090413	3.767	-0.090406	3.74206		509	-0.090399	0.02584
510	-0.090379	3.81033	-0.0904	3.7934	-0.09038	3.78675	-0.090385	3.77337	-0.090393	3.76662	-0.090386	3.74202		510	-0.090379	0.06724
511	-0.090359	3.80869	-0.09038	3.79343	-0.09036	3.78669	-0.090365	3.77132	-0.090373	3.76581	-0.090366	3.74033		511	-0.090359	0.07854
512	-0.090339	3.80818	-0.09036	3.79491	-0.09034	3.78705	-0.090345	3.77133	-0.090353	3.7658	-0.090346	3.74054		512	-0.090339	0.02904
513	-0.090319	3.80973	-0.09034	3.79501	-0.09032	3.78591	-0.090325	3.7702	-0.090333	3.76596	-0.090326	3.73976		513	-0.090319	-0.00676
514	-0.090299	3.81197	-0.09032	3.79827	-0.0903	3.78504	-0.090305	3.77112	-0.090313	3.76422	-0.090306	3.73996		514	-0.090299	0.14954
515	-0.090279	3.81189	-0.0903	3.79964	-0.09028	3.78748	-0.090285	3.77103	-0.090293	3.7649	-0.090286	3.73966		515	-0.090279	0.10534
516	-0.090259	3.81143	-0.09028	3.80213	-0.09026	3.78852	-0.090265	3.7711	-0.090273	3.76308	-0.090266	3.73945		516	-0.090259	-0.04436
517	-0.090239	3.81158	-0.09026	3.80451	-0.09024	3.78813	-0.090245	3.77271	-0.090253	3.76246	-0.090246	3.74218		517	-0.090239	0.03644
518	-0.090219	3.81143	-0.09024	3.80407	-0.09022	3.78898	-0.090225	3.77507	-0.090233	3.76291	-0.090226	3.74243		518	-0.090219	0.10954
519	-0.090199	3.81002	-0.09022	3.80671	-0.0902	3.79134	-0.090205	3.77638	-0.090213	3.7635	-0.090206	3.74225		519	-0.090199	0.10034
520	-0.090179	3.81098	-0.0902	3.80576	-0.09018	3.78964	-0.090185	3.77485	-0.090193	3.7651	-0.090186	3.74185		520	-0.090179	-0.04596
521	-0.090159	3.80985	-0.09018	3.80505	-0.09016	3.79041	-0.090165	3.77709	-0.090173	3.76392	-0.090166	3.74303		521	-0.090159	0.07644
522	-0.090139	3.80922	-0.09016	3.80097	-0.09014	3.7897	-0.090145	3.77669	-0.090153	3.76261	-0.090146	3.74276		522	-0.090139	0.07034
523	-0.090119	3.81025	-0.09014	3.80409	-0.09012	3.79321	-0.090125	3.77715	-0.090133	3.76253	-0.090126	3.74376		523	-0.090119	0.03294
524	-0.090099	3.81194	-0.09012	3.80463	-0.0901	3.79665	-0.090105	3.77743	-0.090113	3.76516	-0.090106	3.74681		524	-0.090099	0.07224
525	-0.090079	3.81407	-0.0901	3.80331	-0.09008	3.79697	-0.090085	3.77564	-0.090093	3.76485	-0.090086	3.74839		525	-0.090079	0.20324
526	-0.090059	3.81288	-0.09008	3.80465	-0.09006	3.79794	-0.090065	3.77519	-0.090073	3.7667	-0.090066	3.74675		526	-0.090059	0.02354
527	-0.090039	3.81235	-0.09006	3.80519	-0.09004	3.79839	-0.090045	3.77679	-0.090053	3.76761	-0.090046	3.74833		527	-0.090039	0.07514
528	-0.090019	3.81238	-0.09004	3.8087	-0.09002	3.79826	-0.090025	3.77636	-0.090033	3.76493	-0.090026	3.74789		528	-0.090019	0.13064
529	-0.089999	3.81328	-0.09002	3.80908	-0.09	3.79744	-0.090005	3.77508	-0.090013	3.76596	-0.090006	3.74558		529	-0.089999	0.05774
530	-0.089979	3.81362	-0.09	3.80693	-0.08998	3.79939	-0.089985	3.77452	-0.089993	3.76499	-0.089986	3.7452		530	-0.089979	0.08824
531	-0.089959	3.81331	-0.08998	3.80694	-0.08996	3.79739	-0.089965	3.77477	-0.089973	3.76304	-0.089966	3.74354		531	-0.089959	-0.02806
532	-0.089939	3.81455	-0.08996	3.80844	-0.08994	3.79716	-0.089945	3.77313	-0.089953	3.76055	-0.089946	3.74402		532	-0.089939	0.08644
533	-0.089919	3.81248	-0.08994	3.80865	-0.08992	3.7958	-0.089925	3.77424	-0.089933	3.75808	-0.089926	3.74175		533	-0.089919	-0.00596
534	-0.089899	3.8125	-0.08992	3.8074	-0.0899	3.7967	-0.089905	3.77534	-0.089913	3.75699	-0.089906	3.74156		534	-0.089899	0.06034
535	-0.089879	3.81199	-0.0899	3.80761	-0.08988	3.79703	-0.089885	3.77396	-0.089893	3.75494	-0.089886	3.74433		535	-0.089879	-0.05016
536	-0.089859	3.81143	-0.08988	3.80838	-0.08986	3.79421	-0.089865	3.7724	-0.089873	3.75276	-0.089866	3.74415		536	-0.089859	0.01644
537	-0.089839	3.81057	-0.08986	3.80527	-0.08984	3.79209	-0.089845	3.77482	-0.089853	3.75326	-0.089846	3.74582		537	-0.089839	0.04324
538	-0.089819	3.81087	-0.08984	3.80173	-0.08982	3.79041	-0.089825	3.77336	-0.089833	3.75351	-0.089826	3.74491		538	-0.089819	0.00564
539	-0.089799	3.81126	-0.08982	3.80117	-0.0898	3.78749	-0.089805	3.77289	-0.089813	3.75355	-0.089806	3.74298		539	-0.089799	0.01434
540	-0.089779	3.80983	-0.0898	3.79899	-0.08978	3.78429	-0.089785	3.77245	-0.089793	3.75069	-0.089786	3.74183		540	-0.089779	0.21224
541	-0.089759	3.80878	-0.08978	3.79623	-0.08976	3.78204	-0.089765	3.77338	-0.089773	3.74769	-0.089766	3.74208		541	-0.089759	0.01584
542	-0.089739	3.8087	-0.08976	3.79482	-0.08974	3.78272	-0.089745	3.77087	-0.089753	3.74847	-0.089746	3.74064		542	-0.089739	0.03084
543	-0.089719	3.80984	-0.08974	3.79886	-0.08972	3.7854	-0.089725	3.7701	-0.089733	3.75149	-0.089726	3.74059		543	-0.089719	0.16464
544	-0.089699	3.81046	-0.08972	3.79557	-0.0897	3.78704	-0.089705	3.76714	-0.089713	3.75251	-0.089706	3.7401		544	-0.089699	0.06584
545	-0.089679	3.80768	-0.0897	3.79567	-0.08968	3.78761	-0.089685	3.76508	-0.089693	3.75374	-0.089686	3.73699		545	-0.089679	0.03984
546	-0.089659	3.80759	-0.08968	3.79673	-0.08966	3.7897	-0.089665	3.76293	-0.089673	3.75533	-0.089666	3.73508		546	-0.089659	0.14884
547	-0.089639	3.80744	-0.08966	3.79941	-0.08964	3.79034	-0.089645	3.76525	-0.089653	3.75606	-0.089646	3.73435		547	-0.089639	-0.02546
548	-0.089619	3.80608	-0.08964	3.80221	-0.08962	3.79018	-0.089625	3.76376	-0.089633	3.75712	-0.089626	3.7319		548	-0.089619	0.02194
549	-0.089599	3.80545	-0.08962	3.80157	-0.0896	3.78972	-0.089605	3.76156	-0.089613	3.76062	-0.089606	3.72918		549	-0.089599	0.11324
550	-0.089579	3.80438	-0.0896	3.80085	-0.08958	3.78783	-0.089585	3.7595	-0.089593	3.76193	-0.089586	3.7259		550	-0.089579	-0.03306
551	-0.089559	3.80418	-0.08958	3.80005	-0.08956	3.78769	-0.089565	3.75924	-0.089573	3.75856	-0.089566	3.72713		551	-0.089559	-0.04126
552	-0.089539	3.80495	-0.08956	3.80242	-0.08954	3.78647	-0.089545	3.75812	-0.089553	3.75969	-0.089546	3.72701		552	-0.089539	0.02064
553	-0.089519	3.80648	-0.08954	3.8029	-0.08952	3.78772	-0.089525	3.75885	-0.089533	3.7593	-0.089526	3.72645		553	-0.089519	0.07934
554	-0.089499	3.80438	-0.08952	3.80035	-0.0895	3.78804	-0.089505	3.75907	-0.089513	3.75859	-0.089506	3.72659		554	-0.089499	-0.02916
555	-0.089479	3.80545	-0.0895	3.79948	-0.08948	3.78679	-0.089485	3.76024	-0.089493	3.75675	-0.089486	3.72674		555	-0.089479	0.16804
556	-0.089459	3.80498	-0.08948	3.79805	-0.08946	3.78468	-0.089465	3.76056	-0.089473	3.75857	-0.089466	3.72749		556	-0.089459	0.07144
557	-0.089439	3.80715	-0.08946	3.79799	-0.08944	3.78108	-0.089445	3.75976	-0.089453	3.75888	-0.089446	3.72959		557	-0.089439	0.05014
558	-0.089419	3.80757	-0.08944	3.79933	-0.08942	3.77742	-0.089425	3.7583	-0.089433	3.75609	-0.089426	3.72924		558	-0.089419	0.07164
559	-0.089399	3.80743	-0.08942	3.80053	-0.0894	3.77567	-0.089405	3.7589	-0.089413	3.75291	-0.089406	3.72867		559	-0.089399	0.06484
560	-0.089379	3.80816	-0.0894	3.79797	-0.08938	3.77296	-0.089385	3.76067	-0.089393	3.75189	-0.089386	3.73176		560	-0.089379	0.02984
561	-0.089359	3.80851	-0.08938	3.79405	-0.08936	3.77102	-0.089365	3.76053	-0.089373	3.75089	-0.089366	3.73071		561	-0.089359	0.14094
562	-0.089339	3.80738	-0.08936	3.79705	-0.08934	3.77163	-0.089345	3.76219	-0.089353	3.75176	-0.089346	3.72931		562	-0.089339	0.14484
563	-0.089319	3.80796	-0.08934	3.8003	-0.08932	3.77333	-0.089325	3.76329	-0.089333	3.75045	-0.089326	3.72943		563	-0.089319	0.15144
564	-0.089299	3.80829	-0.08932	3.79803	-0.0893	3.77365	-0.089305	3.7662	-0.089313	3.74918	-0.089306	3.73005		564	-0.089299	0.03904
565	-0.089279	3.8066	-0.0893	3.80022	-0.08928	3.77408	-0.089285	3.76861	-0.089293	3.74788	-0.089286	3.73058		565	-0.089279	0.03564
566	-0.089259	3.80526	-0.08928	3.80071	-0.08926	3.77527	-0.089265	3.76924	-0.089273	3.74678	-0.089266	3.73077		566	-0.089259	0.13984
567	-0.089239	3.80501	-0.08926	3.80241	-0.08924	3.77525	-0.089245	3.77224	-0.089253	3.7485	-0.089246	3.73023		567	-0.089239	-0.01126
568	-0.089219	3.80522	-0.08924	3.80163	-0.08922	3.77448	-0.089225	3.76917	-0.089233	3.74698	-0.089226	3.73314		568	-0.089219	0.03274
569	-0.089199	3.80563	-0.08922	3.80319	-0.0892	3.77731	-0.089205	3.76549	-0.089213	3.74813	-0.089206	3.73386		569	-0.089199	-0.03226
570	-0.089179	3.80524	-0.0892	3.8035	-0.08918	3.7808	-0.089185	3.76246	-0.089193	3.74627	-0.089186	3.73377		570	-0.089179	0.07534
571	-0.089159	3.80389	-0.08918	3.80151	-0.08916	3.7851	-0.089165	3.76337	-0.089173	3.7431	-0.089166	3.73614		571	-0.089159	0.07874
572	-0.089139	3.80297	-0.08916	3.79984	-0.08914	3.78705	-0.089145	3.761	-0.089153	3.7442	-0.089146	3.73547		572	-0.089139	0.03114
573	-0.089119	3.80333	-0.08914	3.79784	-0.08912	3.79178	-0.089125	3.75901	-0.089133	3.73837	-0.089126	3.73357		573	-0.089119	-0.01496
574	-0.089099	3.80211	-0.08912	3.79443	-0.0891	3.79285	-0.089105	3.75958	-0.089113	3.73875	-0.089106	3.7331		574	-0.089099	0.14434
575	-0.089079	3.80025	-0.0891	3.79379	-0.08908	3.79064	-0.089085	3.75905	-0.089093	3.7374	-0.089086	3.73377		575	-0.089079	0.02454
576	-0.089059	3.79935	-0.08908	3.79472	-0.08906	3.79109	-0.089065	3.75515	-0.089073	3.73764	-0.089066	3.73479		576	-0.089059	0.19304
577	-0.089039	3.79794	-0.08906	3.79574	-0.08904	3.78829	-0.089045	3.75363	-0.089053	3.73736	-0.089046	3.73178		577	-0.089039	0.07564
578	-0.089019	3.79514	-0.08904	3.79445	-0.08902	3.78776	-0.089025	3.75594	-0.089033	3.73649	-0.089026	3.73217		578	-0.089019	0.07274
579	-0.088999	3.79294	-0.08902	3.79293	-0.089	3.78707	-0.089005	3.7557	-0.089013	3.73913	-0.089006	3.73049		579	-0.088999	0.01954
580	-0.088979	3.79131	-0.089	3.78991	-0.08898	3.78771	-0.088985	3.75595	-0.088993	3.74025	-0.088986	3.73044		580	-0.088979	0.05194
581	-0.088959	3.79133	-0.08898	3.79008	-0.08896	3.78556	-0.088965	3.75694	-0.088973	3.74292	-0.088966	3.72684		581	-0.088959	-0.03416
582	-0.088939	3.78972	-0.08896	3.79504	-0.08894	3.78248	-0.088945	3.757	-0.088953	3.74411	-0.088946	3.72373		582	-0.088939	0.14804
583	-0.088919	3.78853	-0.08894	3.79632	-0.08892	3.78113	-0.088925	3.75836	-0.088933	3.74452	-0.088926	3.72376		583	-0.088919	0.02354
584	-0.088899	3.78732	-0.08892	3.79647	-0.0889	3.77864	-0.088905	3.76055	-0.088913	3.74697	-0.088906	3.72311		584	-0.088899	0.03144
585	-0.088879	3.79015	-0.0889	3.79861	-0.08888	3.77642	-0.088885	3.76141	-0.088893	3.74629	-0.088886	3.72418		585	-0.088879	-0.00516
586	-0.088859	3.79083	-0.08888	3.79913	-0.08886	3.77562	-0.088865	3.75916	-0.088873	3.74931	-0.088866	3.72387		586	-0.088859	-0.01626
587	-0.088839	3.79083	-0.08886	3.79751	-0.08884	3.77442	-0.088845	3.75818	-0.088853	3.75157	-0.088846	3.72372		587	-0.088839	0.13954
588	-0.088819	3.79149	-0.08884	3.79915	-0.08882	3.77373	-0.088825	3.75653	-0.088833	3.7504	-0.088826	3.72509		588	-0.088819	0.14564
589	-0.088799	3.79118	-0.08882	3.79984	-0.0888	3.77556	-0.088805	3.75363	-0.088813	3.75023	-0.088806	3.72381		589	-0.088799	0.01774
590	-0.088779	3.79138	-0.0888	3.79822	-0.08878	3.7774	-0.088785	3.75425	-0.088793	3.75018	-0.088786	3.7221		590	-0.088779	0.15774
591	-0.088759	3.79112	-0.08878	3.79572	-0.08876	3.77694	-0.088765	3.75526	-0.088773	3.75015	-0.088766	3.72352		591	-0.088759	0.01644
592	-0.088739	3.79039	-0.08876	3.79437	-0.08874	3.77616	-0.088745	3.75398	-0.088753	3.74831	-0.088746	3.72336		592	-0.088739	0.06034
593	-0.088719	3.79043	-0.08874	3.79374	-0.08872	3.77711	-0.088725	3.75278	-0.088733	3.74395	-0.088726	3.7244		593	-0.088719	0.03194
594	-0.088699	3.78883	-0.08872	3.79283	-0.0887	3.77759	-0.088705	3.75352	-0.088713	3.74161	-0.088706	3.72376		594	-0.088699	0.01954
595	-0.088679	3.78877	-0.0887	3.7909	-0.08868	3.77751	-0.088685	3.75292	-0.088693	3.73946	-0.088686	3.72496		595	-0.088679	0.06454
596	-0.088659	3.78783	-0.08868	3.78895	-0.08866	3.78059	-0.088665	3.75308	-0.088673	3.73992	-0.088666	3.72214		596	-0.088659	-0.03336
597	-0.088639	3.79147	-0.08866	3.78842	-0.08864	3.78062	-0.088645	3.75523	-0.088653	3.74051	-0.088646	3.72256		597	-0.088639	0.10594
598	-0.088619	3.79164	-0.08864	3.78507	-0.08862	3.78129	-0.088625	3.75633	-0.088633	3.73972	-0.088626	3.72395		598	-0.088619	0.12484
599	-0.088599	3.79237	-0.08862	3.78482	-0.0886	3.78277	-0.088605	3.75556	-0.088613	3.73998	-0.088606	3.72237		599	-0.088599	0.15454
600	-0.088579	3.79236	-0.0886	3.78408	-0.08858	3.78129	-0.088585	3.75679	-0.088593	3.74022	-0.088586	3.72113		600	-0.088579	-0.02966
601	-0.088559	3.79119	-0.08858	3.78607	-0.08856	3.78003	-0.088565	3.75759	-0.088573	3.74372	-0.088566	3.72269		601	-0.088559	0.04454
602	-0.088539	3.79146	-0.08856	3.7897	-0.08854	3.77817	-0.088545	3.75819	-0.088553	3.74187	-0.088546	3.72178		602	-0.088539	0.03664
603	-0.088519	3.79237	-0.08854	3.7911	-0.08852	3.77877	-0.088525	3.76071	-0.088533	3.74285	-0.088526	3.72147		603	-0.088519	0.07404
604	-0.088499	3.79096	-0.08852	3.79286	-0.0885	3.77837	-0.088505	3.7595	-0.088513	3.74289	-0.088506	3.72059		604	-0.088499	0.02084
605	-0.088479	3.79088	-0.0885	3.79528	-0.08848	3.77736	-0.088485	3.75922	-0.088493	3.74322	-0.088486	3.72158		605	-0.088479	0.08954
606	-0.088459	3.78956	-0.08848	3.795	-0.08846	3.77839	-0.088465	3.75845	-0.088473	3.74316	-0.088466	3.71847		606	-0.088459	0.02824
607	-0.088439	3.78973	-0.08846	3.79412	-0.08844	3.77565	-0.088445	3.75802	-0.088453	3.74372	-0.088446	3.71761		607	-0.088439	0.01854
608	-0.088419	3.78793	-0.08844	3.79452	-0.08842	3.77514	-0.088425	3.75655	-0.088433	3.74324	-0.088426	3.71763		608	-0.088419	0.03224
609	-0.088399	3.78749	-0.08842	3.79591	-0.0884	3.77474	-0.088405	3.7557	-0.088413	3.74316	-0.088406	3.71722		609	-0.088399	0.15174
610	-0.088379	3.78801	-0.0884	3.79758	-0.08838	3.77647	-0.088385	3.75769	-0.088393	3.7442	-0.088386	3.71737		610	-0.088379	0.01064
611	-0.088359	3.78801	-0.08838	3.79798	-0.08836	3.77348	-0.088365	3.7549	-0.088373	3.74308	-0.088366	3.71934		611	-0.088359	0.03324
612	-0.088339	3.78984	-0.08836	3.79725	-0.08834	3.77045	-0.088345	3.75224	-0.088353	3.73911	-0.088346	3.71751		612	-0.088339	0.04454
613	-0.088319	3.79033	-0.08834	3.79836	-0.08832	3.77111	-0.088325	3.75011	-0.088333	3.7388	-0.088326	3.71902		613	-0.088319	0.04774
614	-0.088299	3.79166	-0.08832	3.79782	-0.0883	3.77069	-0.088305	3.74893	-0.088313	3.73832	-0.088306	3.71797		614	-0.088299	0.03324
615	-0.088279	3.79314	-0.0883	3.79415	-0.08828	3.77147	-0.088285	3.75136	-0.088293	3.7404	-0.088286	3.71983		615	-0.088279	0.21144
616	-0.088259	3.79244	-0.08828	3.79597	-0.08826	3.7717	-0.088265	3.75348	-0.088273	3.74091	-0.088266	3.7176		616	-0.088259	0.01724
617	-0.088239	3.79222	-0.08826	3.79805	-0.08824	3.76875	-0.088245	3.7533	-0.088253	3.74044	-0.088246	3.71879		617	-0.088239	0.10824
618	-0.088219	3.79298	-0.08824	3.79817	-0.08822	3.7659	-0.088225	3.75502	-0.088233	3.74105	-0.088226	3.71906		618	-0.088219	0.00164
619	-0.088199	3.79306	-0.08822	3.7982	-0.0882	3.76543	-0.088205	3.75626	-0.088213	3.7417	-0.088206	3.71978		619	-0.088199	0.06114
620	-0.088179	3.79349	-0.0882	3.79762	-0.08818	3.76444	-0.088185	3.75781	-0.088193	3.74417	-0.088186	3.71986		620	-0.088179	0.06694
621	-0.088159	3.79273	-0.08818	3.79733	-0.08816	3.76767	-0.088165	3.75829	-0.088173	3.7464	-0.088166	3.72321		621	-0.088159	0.07064
622	-0.088139	3.79087	-0.08816	3.79689	-0.08814	3.76632	-0.088145	3.76122	-0.088153	3.74675	-0.088146	3.72096		622	-0.088139	-0.01706
623	-0.088119	3.79094	-0.08814	3.79381	-0.08812	3.76708	-0.088125	3.76375	-0.088133	3.74507	-0.088126	3.71887		623	-0.088119	0.08614
624	-0.088099	3.79151	-0.08812	3.79325	-0.0881	3.76856	-0.088105	3.76224	-0.088113	3.74521	-0.088106	3.7199		624	-0.088099	0.07274
625	-0.088079	3.79135	-0.0881	3.7923	-0.08808	3.76939	-0.088085	3.7632	-0.088093	3.74373	-0.088086	3.71932		625	-0.088079	0.06724
626	-0.088059	3.79189	-0.08808	3.78991	-0.08806	3.77076	-0.088065	3.76244	-0.088073	3.74436	-0.088066	3.71763		626	-0.088059	0.05824
627	-0.088039	3.79336	-0.08806	3.78919	-0.08804	3.77037	-0.088045	3.75884	-0.088053	3.74288	-0.088046	3.71918		627	-0.088039	0.02194
628	-0.088019	3.79244	-0.08804	3.79013	-0.08802	3.7739	-0.088025	3.75892	-0.088033	3.74134	-0.088026	3.71883		628	-0.088019	0.07904
629	-0.087999	3.79147	-0.08802	3.79253	-0.088	3.77582	-0.088005	3.75803	-0.088013	3.73856	-0.088006	3.72008		629	-0.087999	0.08854
630	-0.087979	3.79057	-0.088	3.79102	-0.08798	3.77767	-0.087985	3.75725	-0.087993	3.7364	-0.087986	3.7194		630	-0.087979	0.13724
631	-0.087959	3.78906	-0.08798	3.78902	-0.08796	3.77425	-0.087965	3.75264	-0.087973	3.73464	-0.087966	3.71637		631	-0.087959	0.10664
632	-0.087939	3.78875	-0.08796	3.78841	-0.08794	3.77332	-0.087945	3.74971	-0.087953	3.73289	-0.087946	3.71485		632	-0.087939	0.01064
633	-0.087919	3.78707	-0.08794	3.78804	-0.08792	3.77586	-0.087925	3.74856	-0.087933	3.73432	-0.087926	3.71828		633	-0.087919	0.04774
634	-0.087899	3.78469	-0.08792	3.78544	-0.0879	3.77325	-0.087905	3.74938	-0.087913	3.73317	-0.087906	3.71824		634	-0.087899	0.05724
635	-0.087879	3.78433	-0.0879	3.78582	-0.08788	3.77291	-0.087885	3.74944	-0.087893	3.73068	-0.087886	3.71878		635	-0.087879	0.01454
636	-0.087859	3.78423	-0.08788	3.78934	-0.08786	3.77092	-0.087865	3.74654	-0.087873	3.73008	-0.087866	3.71886		636	-0.087859	0.19224
637	-0.087839	3.78429	-0.08786	3.78794	-0.08784	3.76866	-0.087845	3.74489	-0.087853	3.72905	-0.087846	3.71697		637	-0.087839	0.06084
638	-0.087819	3.78348	-0.08784	3.78564	-0.08782	3.76816	-0.087825	3.74661	-0.087833	3.73044	-0.087826	3.71705		638	-0.087819	0.03454
639	-0.087799	3.78362	-0.08782	3.78237	-0.0878	3.76818	-0.087805	3.74498	-0.087813	3.73031	-0.087806	3.71697		639	-0.087799	-0.05436
640	-0.087779	3.7829	-0.0878	3.78145	-0.08778	3.76813	-0.087785	3.74789	-0.087793	3.73068	-0.087786	3.71844		640	-0.087779	0.12644
641	-0.087759	3.78388	-0.08778	3.77989	-0.08776	3.76735	-0.087765	3.75068	-0.087773	3.72902	-0.087766	3.71866		641	-0.087759	0.02614
642	-0.087739	3.78442	-0.08776	3.77894	-0.08774	3.76362	-0.087745	3.75144	-0.087753	3.7297	-0.087746	3.7171		642	-0.087739	0.11224
643	-0.087719	3.78265	-0.08774	3.77811	-0.08772	3.76353	-0.087725	3.75393	-0.087733	3.72777	-0.087726	3.71711		643	-0.087719	0.01004
644	-0.087699	3.78262	-0.08772	3.77804	-0.0877	3.76039	-0.087705	3.75574	-0.087713	3.72952	-0.087706	3.72046		644	-0.087699	0.04374
645	-0.087679	3.78284	-0.0877	3.78104	-0.08768	3.75939	-0.087685	3.75453	-0.087693	3.72795	-0.087686	3.72059		645	-0.087679	0.08904
646	-0.087659	3.78329	-0.08768	3.78427	-0.08766	3.7597	-0.087665	3.75391	-0.087673	3.72767	-0.087666	3.72069		646	-0.087659	0.05664
647	-0.087639	3.78448	-0.08766	3.78492	-0.08764	3.76103	-0.087645	3.75342	-0.087653	3.72783	-0.087646	3.72143		647	-0.087639	-0.04546
648	-0.087619	3.78564	-0.08764	3.78482	-0.08762	3.76087	-0.087625	3.75381	-0.087633	3.72861	-0.087626	3.72148		648	-0.087619	-0.11916
649	-0.087599	3.78581	-0.08762	3.78403	-0.0876	3.76204	-0.087605	3.75107	-0.087613	3.72964	-0.087606	3.72209		649	-0.087599	0.14304
650	-0.087579	3.78635	-0.0876	3.78258	-0.08758	3.76288	-0.087585	3.75057	-0.087593	3.73093	-0.087586	3.71997		650	-0.087579	0.05614
651	-0.087559	3.78542	-0.08758	3.78218	-0.08756	3.76056	-0.087565	3.74989	-0.087573	3.73133	-0.087566	3.71911		651	-0.087559	0.06114
652	-0.087539	3.78612	-0.08756	3.78113	-0.08754	3.76342	-0.087545	3.74928	-0.087553	3.73075	-0.087546	3.72118		652	-0.087539	0.01294
653	-0.087519	3.78751	-0.08754	3.78191	-0.08752	3.76452	-0.087525	3.74909	-0.087533	3.73037	-0.087526	3.72213		653	-0.087519	-0.06466
654	-0.087499	3.78696	-0.08752	3.78257	-0.0875	3.76312	-0.087505	3.75041	-0.087513	3.73022	-0.087506	3.72057		654	-0.087499	0.07374
655	-0.087479	3.78699	-0.0875	3.78212	-0.08748	3.7658	-0.087485	3.7481	-0.087493	3.72902	-0.087486	3.71714		655	-0.087479	-0.00756
656	-0.087459	3.78613	-0.08748	3.78263	-0.08746	3.76565	-0.087465	3.74796	-0.087473	3.73004	-0.087466	3.71346		656	-0.087459	0.06954
657	-0.087439	3.78556	-0.08746	3.78009	-0.08744	3.7654	-0.087445	3.74974	-0.087453	3.73084	-0.087446	3.71131		657	-0.087439	0.06374
658	-0.087419	3.78558	-0.08744	3.78016	-0.08742	3.76531	-0.087425	3.7499	-0.087433	3.7314	-0.087426	3.71097		658	-0.087419	0.04534
659	-0.087399	3.78427	-0.08742	3.77837	-0.0874	3.76646	-0.087405	3.74703	-0.087413	3.72864	-0.087406	3.7099		659	-0.087399	0.01614
660	-0.087379	3.78421	-0.0874	3.77866	-0.08738	3.76681	-0.087385	3.74865	-0.087393	3.72821	-0.087386	3.70829		660	-0.087379	-0.04336
661	-0.087359	3.78368	-0.08738	3.77911	-0.08736	3.76584	-0.087365	3.75047	-0.087373	3.72854	-0.087366	3.7086		661	-0.087359	0.05064
662	-0.087339	3.78387	-0.08736	3.77868	-0.08734	3.76482	-0.087345	3.74879	-0.087353	3.73292	-0.087346	3.70872		662	-0.087339	-0.00966
663	-0.087319	3.78301	-0.08734	3.78083	-0.08732	3.76381	-0.087325	3.75139	-0.087333	3.73247	-0.087326	3.70944		663	-0.087319	0.05064
664	-0.087299	3.78338	-0.08732	3.78098	-0.0873	3.76213	-0.087305	3.7504	-0.087313	3.73254	-0.087306	3.71029		664	-0.087299	0.10534
665	-0.087279	3.78445	-0.0873	3.78427	-0.08728	3.76355	-0.087285	3.7441	-0.087293	3.73242	-0.087286	3.70952		665	-0.087279	0.04454
666	-0.087259	3.78358	-0.08728	3.78477	-0.08726	3.76377	-0.087265	3.74167	-0.087273	3.73509	-0.087266	3.7091		666	-0.087259	0.03114
667	-0.087239	3.78333	-0.08726	3.78288	-0.08724	3.76171	-0.087245	3.74115	-0.087253	3.73811	-0.087246	3.71126		667	-0.087239	0.07564
668	-0.087219	3.78303	-0.08724	3.78433	-0.08722	3.76006	-0.087225	3.73858	-0.087233	3.73832	-0.087226	3.71173		668	-0.087219	0.08954
669	-0.087199	3.78289	-0.08722	3.78614	-0.0872	3.76116	-0.087205	3.73636	-0.087213	3.73919	-0.087206	3.71313		669	-0.087199	0.08644
670	-0.087179	3.78206	-0.0872	3.78612	-0.08718	3.75975	-0.087185	3.73443	-0.087193	3.73736	-0.087186	3.71371		670	-0.087179	0.07514
671	-0.087159	3.78293	-0.08718	3.78521	-0.08716	3.75782	-0.087165	3.7335	-0.087173	3.73586	-0.087166	3.71194		671	-0.087159	0.01274
672	-0.087139	3.78111	-0.08716	3.7844	-0.08714	3.75892	-0.087145	3.73387	-0.087153	3.73565	-0.087146	3.71322		672	-0.087139	0.11614
673	-0.087119	3.78099	-0.08714	3.78633	-0.08712	3.75862	-0.087125	3.73424	-0.087133	3.73361	-0.087126	3.71267		673	-0.087119	0.02144
674	-0.087099	3.7826	-0.08712	3.78297	-0.0871	3.7579	-0.087105	3.73752	-0.087113	3.73318	-0.087106	3.71245		674	-0.087099	-0.04336
675	-0.087079	3.78415	-0.0871	3.78343	-0.08708	3.75756	-0.087085	3.73738	-0.087093	3.73281	-0.087086	3.71223		675	-0.087079	0.07224
676	-0.087059	3.7847	-0.08708	3.78455	-0.08706	3.75475	-0.087065	3.73862	-0.087073	3.72992	-0.087066	3.7145		676	-0.087059	-0.05436
677	-0.087039	3.78427	-0.08706	3.78194	-0.08704	3.75459	-0.087045	3.73802	-0.087053	3.7278	-0.087046	3.71512		677	-0.087039	0.06534
678	-0.087019	3.78613	-0.08704	3.78109	-0.08702	3.75596	-0.087025	3.73898	-0.087033	3.72724	-0.087026	3.71279		678	-0.087019	-0.02706
679	-0.086999	3.78624	-0.08702	3.78039	-0.087	3.7572	-0.087005	3.73785	-0.087013	3.7244	-0.087006	3.71326		679	-0.086999	-0.00726
680	-0.086979	3.78645	-0.087	3.78209	-0.08698	3.75875	-0.086985	3.7412	-0.086993	3.72519	-0.086986	3.71191		680	-0.086979	0.07454
681	-0.086959	3.78421	-0.08698	3.78229	-0.08696	3.75879	-0.086965	3.74234	-0.086973	3.72526	-0.086966	3.7153		681	-0.086959	0.01324
682	-0.086939	3.7856	-0.08696	3.77935	-0.08694	3.75891	-0.086945	3.74173	-0.086953	3.72669	-0.086946	3.71525		682	-0.086939	0.01854
683	-0.086919	3.78469	-0.08694	3.7794	-0.08692	3.76028	-0.086925	3.74224	-0.086933	3.72459	-0.086926	3.71498		683	-0.086919	0.01454
684	-0.086899	3.78229	-0.08692	3.7752	-0.0869	3.76255	-0.086905	3.74034	-0.086913	3.72339	-0.086906	3.71584		684	-0.086899	0.11274
685	-0.086879	3.78152	-0.0869	3.77554	-0.08688	3.76283	-0.086885	3.73913	-0.086893	3.72468	-0.086886	3.7175		685	-0.086879	-0.00256
686	-0.086859	3.77922	-0.08688	3.77489	-0.08686	3.76432	-0.086865	3.74053	-0.086873	3.72781	-0.086866	3.71703		686	-0.086859	0.11694
687	-0.086839	3.78024	-0.08686	3.77273	-0.08684	3.76312	-0.086845	3.74293	-0.086853	3.72713	-0.086846	3.7183		687	-0.086839	0.08934
688	-0.086819	3.7796	-0.08684	3.77089	-0.08682	3.76609	-0.086825	3.74102	-0.086833	3.72675	-0.086826	3.71564		688	-0.086819	-0.01016
689	-0.086799	3.7797	-0.08682	3.77011	-0.0868	3.76651	-0.086805	3.73902	-0.086813	3.72753	-0.086806	3.71455		689	-0.086799	0.03794
690	-0.086779	3.77956	-0.0868	3.77013	-0.08678	3.7651	-0.086785	3.7385	-0.086793	3.72646	-0.086786	3.71442		690	-0.086779	0.05514
691	-0.086759	3.77967	-0.08678	3.76953	-0.08676	3.76394	-0.086765	3.73919	-0.086773	3.72741	-0.086766	3.71235		691	-0.086759	0.07194
692	-0.086739	3.77918	-0.08676	3.77025	-0.08674	3.76431	-0.086745	3.74242	-0.086753	3.72834	-0.086746	3.71284		692	-0.086739	0.05934
693	-0.086719	3.77863	-0.08674	3.77109	-0.08672	3.765	-0.086725	3.74229	-0.086733	3.72585	-0.086726	3.71058		693	-0.086719	-0.11496
694	-0.086699	3.77882	-0.08672	3.77074	-0.0867	3.76448	-0.086705	3.74224	-0.086713	3.72603	-0.086706	3.71078		694	-0.086699	0.07934
695	-0.086679	3.77923	-0.0867	3.7722	-0.08668	3.764	-0.086685	3.74099	-0.086693	3.72419	-0.086686	3.71172		695	-0.086679	0.02664
696	-0.086659	3.7782	-0.08668	3.77281	-0.08666	3.76255	-0.086665	3.74015	-0.086673	3.72025	-0.086666	3.71		696	-0.086659	0.08374
697	-0.086639	3.77972	-0.08666	3.7735	-0.08664	3.76115	-0.086645	3.73795	-0.086653	3.72006	-0.086646	3.70721		697	-0.086639	-0.01096
698	-0.086619	3.7799	-0.08664	3.77517	-0.08662	3.75916	-0.086625	3.74072	-0.086633	3.72009	-0.086626	3.70583		698	-0.086619	0.10164
699	-0.086599	3.77821	-0.08662	3.7788	-0.0866	3.75982	-0.086605	3.74027	-0.086613	3.71707	-0.086606	3.70697		699	-0.086599	0.06274
700	-0.086579	3.7768	-0.0866	3.77849	-0.08658	3.76053	-0.086585	3.74216	-0.086593	3.71744	-0.086586	3.70537		700	-0.086579	-0.03596
701	-0.086559	3.77502	-0.08658	3.77827	-0.08656	3.75954	-0.086565	3.74134	-0.086573	3.7163	-0.086566	3.70556		701	-0.086559	0.07324
702	-0.086539	3.77495	-0.08656	3.77822	-0.08654	3.7594	-0.086545	3.74106	-0.086553	3.71637	-0.086546	3.70635		702	-0.086539	0.00984
703	-0.086519	3.77528	-0.08654	3.77963	-0.08652	3.75909	-0.086525	3.7398	-0.086533	3.71512	-0.086526	3.70514		703	-0.086519	0.04904
704	-0.086499	3.77624	-0.08652	3.77849	-0.0865	3.75852	-0.086505	3.73994	-0.086513	3.7154	-0.086506	3.70586		704	-0.086499	0.06854
705	-0.086479	3.77609	-0.0865	3.77906	-0.08648	3.75965	-0.086485	3.74147	-0.086493	3.71748	-0.086486	3.70581		705	-0.086479	-0.03966
706	-0.086459	3.77566	-0.08648	3.77689	-0.08646	3.7605	-0.086465	3.74253	-0.086473	3.7179	-0.086466	3.70459		706	-0.086459	0.04984
707	-0.086439	3.77599	-0.08646	3.7758	-0.08644	3.75885	-0.086445	3.74303	-0.086453	3.71752	-0.086446	3.70499		707	-0.086439	-0.02966
708	-0.086419	3.77742	-0.08644	3.77558	-0.08642	3.75947	-0.086425	3.74075	-0.086433	3.72064	-0.086426	3.70196		708	-0.086419	-0.00226
709	-0.086399	3.77494	-0.08642	3.77719	-0.0864	3.75723	-0.086405	3.73778	-0.086413	3.72254	-0.086406	3.70205		709	-0.086399	0.07164
710	-0.086379	3.77491	-0.0864	3.77887	-0.08638	3.75408	-0.086385	3.73627	-0.086393	3.72243	-0.086386	3.70331		710	-0.086379	0.04454
711	-0.086359	3.77414	-0.08638	3.77893	-0.08636	3.75381	-0.086365	3.73638	-0.086373	3.7236	-0.086366	3.70202		711	-0.086359	0.14824
712	-0.086339	3.77494	-0.08636	3.77779	-0.08634	3.75516	-0.086345	3.738	-0.086353	3.7228	-0.086346	3.70213		712	-0.086339	0.05064
713	-0.086319	3.77338	-0.08634	3.77735	-0.08632	3.75667	-0.086325	3.73688	-0.086333	3.72166	-0.086326	3.70226		713	-0.086319	0.08194
714	-0.086299	3.77299	-0.08632	3.77513	-0.0863	3.75565	-0.086305	3.73749	-0.086313	3.71956	-0.086306	3.70306		714	-0.086299	-0.02436
715	-0.086279	3.77309	-0.0863	3.77309	-0.08628	3.75284	-0.086285	3.73776	-0.086293	3.71746	-0.086286	3.70275		715	-0.086279	0.02114
716	-0.086259	3.77299	-0.08628	3.77209	-0.08626	3.75171	-0.086265	3.7367	-0.086273	3.71705	-0.086266	3.70141		716	-0.086259	0.06114
717	-0.086239	3.77452	-0.08626	3.76998	-0.08624	3.75062	-0.086245	3.73788	-0.086253	3.71639	-0.086246	3.70096		717	-0.086239	0.06034
718	-0.086219	3.77363	-0.08624	3.76983	-0.08622	3.7513	-0.086225	3.7384	-0.086233	3.71251	-0.086226	3.7011		718	-0.086219	0.10094
719	-0.086199	3.77529	-0.08622	3.7696	-0.0862	3.75503	-0.086205	3.73648	-0.086213	3.70983	-0.086206	3.70269		719	-0.086199	0.05774
720	-0.086179	3.77534	-0.0862	3.7687	-0.08618	3.75325	-0.086185	3.73954	-0.086193	3.70832	-0.086186	3.70155		720	-0.086179	0.04194
721	-0.086159	3.77534	-0.08618	3.77023	-0.08616	3.75398	-0.086165	3.73923	-0.086173	3.7072	-0.086166	3.70059		721	-0.086159	0.01664
722	-0.086139	3.77499	-0.08616	3.77207	-0.08614	3.75259	-0.086145	3.73907	-0.086153	3.70884	-0.086146	3.70161		722	-0.086139	0.07644
723	-0.086119	3.77624	-0.08614	3.77082	-0.08612	3.75356	-0.086125	3.73839	-0.086133	3.70993	-0.086126	3.70064		723	-0.086119	0.06324
724	-0.086099	3.77724	-0.08612	3.77046	-0.0861	3.75519	-0.086105	3.7408	-0.086113	3.71147	-0.086106	3.70229		724	-0.086099	0.13164
725	-0.086079	3.77594	-0.0861	3.76984	-0.08608	3.7558	-0.086085	3.74305	-0.086093	3.71519	-0.086086	3.70171		725	-0.086079	0.02374
726	-0.086059	3.77582	-0.08608	3.76891	-0.08606	3.75634	-0.086065	3.74492	-0.086073	3.71866	-0.086066	3.69981		726	-0.086059	0.00984
727	-0.086039	3.77687	-0.08606	3.77111	-0.08604	3.75522	-0.086045	3.74618	-0.086053	3.72322	-0.086046	3.70021		727	-0.086039	0.12694
728	-0.086019	3.77577	-0.08604	3.77118	-0.08602	3.75553	-0.086025	3.74392	-0.086033	3.72692	-0.086026	3.69874		728	-0.086019	0.03874
729	-0.085999	3.77498	-0.08602	3.7721	-0.086	3.7554	-0.086005	3.74195	-0.086013	3.72646	-0.086006	3.69915		729	-0.085999	0.02354
730	-0.085979	3.7756	-0.086	3.77023	-0.08598	3.75477	-0.085985	3.74175	-0.085993	3.72725	-0.085986	3.70095		730	-0.085979	-0.05176
731	-0.085959	3.7761	-0.08598	3.76875	-0.08596	3.75623	-0.085965	3.74256	-0.085973	3.72649	-0.085966	3.70171		731	-0.085959	-0.05966
732	-0.085939	3.77924	-0.08596	3.76788	-0.08594	3.75707	-0.085945	3.74311	-0.085953	3.72607	-0.085946	3.70318		732	-0.085939	-0.04336
733	-0.085919	3.7787	-0.08594	3.76883	-0.08592	3.75764	-0.085925	3.7428	-0.085933	3.72476	-0.085926	3.70263		733	-0.085919	0.00794
734	-0.085899	3.77981	-0.08592	3.76791	-0.0859	3.75501	-0.085905	3.7419	-0.085913	3.72132	-0.085906	3.70396		734	-0.085899	0.07404
735	-0.085879	3.78041	-0.0859	3.76842	-0.08588	3.75406	-0.085885	3.73881	-0.085893	3.71963	-0.085886	3.7035		735	-0.085879	-0.02546
736	-0.085859	3.77857	-0.08588	3.76775	-0.08586	3.756	-0.085865	3.73907	-0.085873	3.71517	-0.085866	3.70309		736	-0.085859	-0.00786
737	-0.085839	3.77807	-0.08586	3.76893	-0.08584	3.75679	-0.085845	3.73685	-0.085853	3.71243	-0.085846	3.70336		737	-0.085839	0.03164
738	-0.085819	3.77651	-0.08584	3.76903	-0.08582	3.75594	-0.085825	3.73533	-0.085833	3.70925	-0.085826	3.70229		738	-0.085819	0.05064
739	-0.085799	3.77556	-0.08582	3.76835	-0.0858	3.75704	-0.085805	3.73424	-0.085813	3.70827	-0.085806	3.70265		739	-0.085799	0.08014
740	-0.085779	3.77619	-0.0858	3.76953	-0.08578	3.75456	-0.085785	3.73271	-0.085793	3.70821	-0.085786	3.70172		740	-0.085779	0.14674
741	-0.085759	3.77489	-0.08578	3.7691	-0.08576	3.75493	-0.085765	3.72903	-0.085773	3.70904	-0.085766	3.70326		741	-0.085759	0.01854
742	-0.085739	3.77579	-0.08576	3.76824	-0.08574	3.75297	-0.085745	3.72797	-0.085753	3.71019	-0.085746	3.70041		742	-0.085739	0.05114
743	-0.085719	3.77607	-0.08574	3.7667	-0.08572	3.75266	-0.085725	3.72456	-0.085733	3.71115	-0.085726	3.70025		743	-0.085719	-0.02096
744	-0.085699	3.77591	-0.08572	3.76855	-0.0857	3.7522	-0.085705	3.72601	-0.085713	3.71048	-0.085706	3.69919		744	-0.085699	-0.02886
745	-0.085679	3.77468	-0.0857	3.76853	-0.08568	3.75259	-0.085685	3.72815	-0.085693	3.71314	-0.085686	3.6974		745	-0.085679	-0.02516
746	-0.085659	3.77474	-0.08568	3.76838	-0.08566	3.75473	-0.085665	3.72758	-0.085673	3.71538	-0.085666	3.69599		746	-0.085659	-0.01416
747	-0.085639	3.77466	-0.08566	3.76769	-0.08564	3.7545	-0.085645	3.72799	-0.085653	3.71798	-0.085646	3.69588		747	-0.085639	-0.02256
748	-0.085619	3.77475	-0.08564	3.76536	-0.08562	3.75566	-0.085625	3.72659	-0.085633	3.71963	-0.085626	3.69441		748	-0.085619	-0.04436
749	-0.085599	3.77494	-0.08562	3.76271	-0.0856	3.75503	-0.085605	3.72552	-0.085613	3.721	-0.085606	3.69329		749	-0.085599	0.07564
750	-0.085579	3.77434	-0.0856	3.76074	-0.08558	3.75415	-0.085585	3.72701	-0.085593	3.7192	-0.085586	3.69326		750	-0.085579	0.02034
751	-0.085559	3.77438	-0.08558	3.76103	-0.08556	3.75188	-0.085565	3.72809	-0.085573	3.71691	-0.085566	3.69091		751	-0.085559	-0.12576
752	-0.085539	3.77364	-0.08556	3.76267	-0.08554	3.75114	-0.085545	3.73053	-0.085553	3.71529	-0.085546	3.69033		752	-0.085539	0.04114
753	-0.085519	3.77249	-0.08554	3.76398	-0.08552	3.75015	-0.085525	3.73022	-0.085533	3.71275	-0.085526	3.68943		753	-0.085519	0.07064
754	-0.085499	3.77014	-0.08552	3.76646	-0.0855	3.74791	-0.085505	3.73158	-0.085513	3.71165	-0.085506	3.68971		754	-0.085499	0.07454
755	-0.085479	3.76763	-0.0855	3.76739	-0.08548	3.74802	-0.085485	3.73455	-0.085493	3.71127	-0.085486	3.68789		755	-0.085479	0.09874
756	-0.085459	3.7697	-0.08548	3.76559	-0.08546	3.74755	-0.085465	3.73595	-0.085473	3.70893	-0.085466	3.68763		756	-0.085459	0.03484
757	-0.085439	3.77016	-0.08546	3.76528	-0.08544	3.74722	-0.085445	3.73654	-0.085453	3.7108	-0.085446	3.68905		757	-0.085439	-0.03756
758	-0.085419	3.77034	-0.08544	3.766	-0.08542	3.74619	-0.085425	3.73872	-0.085433	3.71055	-0.085426	3.68804		758	-0.085419	-0.00856
759	-0.085399	3.77123	-0.08542	3.76493	-0.0854	3.7475	-0.085405	3.73845	-0.085413	3.71041	-0.085406	3.69177		759	-0.085399	0.14614
760	-0.085379	3.76968	-0.0854	3.76565	-0.08538	3.74503	-0.085385	3.73724	-0.085393	3.71218	-0.085386	3.69393		760	-0.085379	0.00194
761	-0.085359	3.76921	-0.08538	3.765	-0.08536	3.74577	-0.085365	3.73627	-0.085373	3.71201	-0.085366	3.69504		761	-0.085359	0.07064
762	-0.085339	3.76932	-0.08536	3.76215	-0.08534	3.74489	-0.085345	3.73512	-0.085353	3.71119	-0.085346	3.69546		762	-0.085339	0.05324
763	-0.085319	3.76794	-0.08534	3.76105	-0.08532	3.74553	-0.085325	3.73224	-0.085333	3.7132	-0.085326	3.69921		763	-0.085319	0.01064
764	-0.085299	3.76745	-0.08532	3.76021	-0.0853	3.74716	-0.085305	3.731	-0.085313	3.71323	-0.085306	3.70153		764	-0.085299	0.15484
765	-0.085279	3.7659	-0.0853	3.75971	-0.08528	3.75012	-0.085285	3.72982	-0.085293	3.71662	-0.085286	3.70198		765	-0.085279	-0.08756
766	-0.085259	3.76272	-0.08528	3.75931	-0.08526	3.75103	-0.085265	3.72706	-0.085273	3.71967	-0.085266	3.70163		766	-0.085259	-0.04126
767	-0.085239	3.76275	-0.08526	3.75759	-0.08524	3.75397	-0.085245	3.72852	-0.085253	3.72235	-0.085246	3.70205		767	-0.085239	0.05774
768	-0.085219	3.76225	-0.08524	3.75846	-0.08522	3.75227	-0.085225	3.72838	-0.085233	3.72395	-0.085226	3.70082		768	-0.085219	0.00664
769	-0.085199	3.76416	-0.08522	3.75919	-0.0852	3.75078	-0.085205	3.72761	-0.085213	3.72178	-0.085206	3.69981		769	-0.085199	0.05724
770	-0.085179	3.76462	-0.0852	3.76105	-0.08518	3.74636	-0.085185	3.72742	-0.085193	3.71845	-0.085186	3.69701		770	-0.085179	0.03904
771	-0.085159	3.76472	-0.08518	3.76008	-0.08516	3.74423	-0.085165	3.72559	-0.085173	3.7147	-0.085166	3.69534		771	-0.085159	0.01774
772	-0.085139	3.76699	-0.08516	3.76185	-0.08514	3.74464	-0.085145	3.72424	-0.085153	3.71627	-0.085146	3.69484		772	-0.085139	0.06404
773	-0.085119	3.76678	-0.08514	3.76232	-0.08512	3.744	-0.085125	3.72272	-0.085133	3.71569	-0.085126	3.69432		773	-0.085119	0.03374
774	-0.085099	3.76708	-0.08512	3.76364	-0.0851	3.74044	-0.085105	3.72245	-0.085113	3.71406	-0.085106	3.69411		774	-0.085099	0.07304
775	-0.085079	3.76716	-0.0851	3.76279	-0.08508	3.74039	-0.085085	3.72211	-0.085093	3.71376	-0.085086	3.69299		775	-0.085079	0.01724
776	-0.085059	3.76793	-0.08508	3.76294	-0.08506	3.7412	-0.085065	3.71983	-0.085073	3.71401	-0.085066	3.69408		776	-0.085059	0.04034
777	-0.085039	3.76866	-0.08506	3.76486	-0.08504	3.74298	-0.085045	3.7205	-0.085053	3.71642	-0.085046	3.69567		777	-0.085039	-0.04306
778	-0.085019	3.76977	-0.08504	3.76448	-0.08502	3.74376	-0.085025	3.7199	-0.085033	3.71629	-0.085026	3.69788		778	-0.085019	0.15094
779	-0.084999	3.76956	-0.08502	3.76269	-0.085	3.74594	-0.085005	3.71927	-0.085013	3.71618	-0.085006	3.70057		779	-0.084999	-0.04936
780	-0.084979	3.77115	-0.085	3.76214	-0.08498	3.74676	-0.084985	3.7163	-0.084993	3.71703	-0.084986	3.70123		780	-0.084979	0.03564
781	-0.084959	3.77237	-0.08498	3.76314	-0.08496	3.74923	-0.084965	3.71389	-0.084973	3.71514	-0.084966	3.70305		781	-0.084959	-0.03076
782	-0.084939	3.77013	-0.08496	3.7621	-0.08494	3.74948	-0.084945	3.71362	-0.084953	3.71445	-0.084946	3.70517		782	-0.084939	-0.03726
783	-0.084919	3.76889	-0.08494	3.76334	-0.08492	3.75078	-0.084925	3.71427	-0.084933	3.71477	-0.084926	3.705		783	-0.084919	-0.00786
784	-0.084899	3.76811	-0.08492	3.76416	-0.0849	3.75099	-0.084905	3.71622	-0.084913	3.71281	-0.084906	3.70571		784	-0.084899	0.10014
785	-0.084879	3.76887	-0.0849	3.76685	-0.08488	3.75414	-0.084885	3.71955	-0.084893	3.71191	-0.084886	3.70561		785	-0.084879	0.14884
786	-0.084859	3.77099	-0.08488	3.76679	-0.08486	3.75413	-0.084865	3.72298	-0.084873	3.71152	-0.084866	3.70408		786	-0.084859	0.07614
787	-0.084839	3.76997	-0.08486	3.76787	-0.08484	3.75683	-0.084845	3.72651	-0.084853	3.70766	-0.084846	3.70392		787	-0.084839	0.10324
788	-0.084819	3.76969	-0.08484	3.76821	-0.08482	3.75734	-0.084825	3.72794	-0.084833	3.70749	-0.084826	3.7029		788	-0.084819	-0.04206
789	-0.084799	3.76686	-0.08482	3.76788	-0.0848	3.75709	-0.084805	3.7292	-0.084813	3.70617	-0.084806	3.69986		789	-0.084799	0.04644
790	-0.084779	3.76553	-0.0848	3.76537	-0.08478	3.75662	-0.084785	3.72733	-0.084793	3.70778	-0.084786	3.69832		790	-0.084779	0.06484
791	-0.084759	3.76611	-0.08478	3.76405	-0.08476	3.7569	-0.084765	3.72743	-0.084773	3.70434	-0.084766	3.69672		791	-0.084759	0.05954
792	-0.084739	3.7658	-0.08476	3.76416	-0.08474	3.75531	-0.084745	3.72611	-0.084753	3.70693	-0.084746	3.69564		792	-0.084739	0.06084
793	-0.084719	3.76537	-0.08474	3.7627	-0.08472	3.75129	-0.084725	3.7252	-0.084733	3.70508	-0.084726	3.69491		793	-0.084719	-0.07656
794	-0.084699	3.76345	-0.08472	3.76277	-0.0847	3.7466	-0.084705	3.71976	-0.084713	3.70451	-0.084706	3.69433		794	-0.084699	0.14954
795	-0.084679	3.76203	-0.0847	3.76235	-0.08468	3.74598	-0.084685	3.71609	-0.084693	3.70967	-0.084686	3.69447		795	-0.084679	0.02244
796	-0.084659	3.7614	-0.08468	3.76105	-0.08466	3.74525	-0.084665	3.71499	-0.084673	3.71094	-0.084666	3.6944		796	-0.084659	0.05294
797	-0.084639	3.76357	-0.08466	3.76182	-0.08464	3.7443	-0.084645	3.7148	-0.084653	3.71241	-0.084646	3.69537		797	-0.084639	0.04774
798	-0.084619	3.76401	-0.08464	3.76181	-0.08462	3.74444	-0.084625	3.71275	-0.084633	3.7129	-0.084626	3.69632		798	-0.084619	-0.07866
799	-0.084599	3.76467	-0.08462	3.76523	-0.0846	3.74378	-0.084605	3.70992	-0.084613	3.71219	-0.084606	3.69533		799	-0.084599	0.07274
800	-0.084579	3.76494	-0.0846	3.76768	-0.08458	3.74375	-0.084585	3.70812	-0.084593	3.7089	-0.084586	3.69592		800	-0.084579	-0.02576
801	-0.084559	3.76451	-0.08458	3.76945	-0.08456	3.74408	-0.084565	3.70594	-0.084573	3.70469	-0.084566	3.6944		801	-0.084559	-0.02286
802	-0.084539	3.76525	-0.08456	3.76856	-0.08454	3.74465	-0.084545	3.70747	-0.084553	3.7036	-0.084546	3.69478		802	-0.084539	0.05694
803	-0.084519	3.76575	-0.08454	3.76889	-0.08452	3.74531	-0.084525	3.71042	-0.084533	3.70237	-0.084526	3.6959		803	-0.084519	0.14984
804	-0.084499	3.76501	-0.08452	3.76973	-0.0845	3.74745	-0.084505	3.71133	-0.084513	3.70105	-0.084506	3.69767		804	-0.084499	-0.03336
805	-0.084479	3.76472	-0.0845	3.76864	-0.08448	3.75092	-0.084485	3.71258	-0.084493	3.70059	-0.084486	3.69807		805	-0.084479	-0.01646
806	-0.084459	3.76567	-0.08448	3.7655	-0.08446	3.74944	-0.084465	3.71376	-0.084473	3.69871	-0.084466	3.69662		806	-0.084459	0.11884
807	-0.084439	3.76592	-0.08446	3.76335	-0.08444	3.75063	-0.084445	3.7153	-0.084453	3.69867	-0.084446	3.69729		807	-0.084439	0.03004
808	-0.084419	3.76587	-0.08444	3.76052	-0.08442	3.7532	-0.084425	3.71726	-0.084433	3.70129	-0.084426	3.69693		808	-0.084419	0.01484
809	-0.084399	3.7658	-0.08442	3.75805	-0.0844	3.75159	-0.084405	3.71796	-0.084413	3.70252	-0.084406	3.69335		809	-0.084399	0.09954
810	-0.084379	3.76656	-0.0844	3.75498	-0.08438	3.7517	-0.084385	3.71783	-0.084393	3.70142	-0.084386	3.69344		810	-0.084379	0.03194
811	-0.084359	3.76615	-0.08438	3.75494	-0.08436	3.74816	-0.084365	3.71836	-0.084373	3.69852	-0.084366	3.69091		811	-0.084359	0.09694
812	-0.084339	3.76341	-0.08436	3.75301	-0.08434	3.74613	-0.084345	3.71625	-0.084353	3.70195	-0.084346	3.69093		812	-0.084339	0.06854
813	-0.084319	3.7623	-0.08434	3.75251	-0.08432	3.74331	-0.084325	3.71642	-0.084333	3.70358	-0.084326	3.69192		813	-0.084319	0.04484
814	-0.084299	3.76238	-0.08432	3.75247	-0.0843	3.7408	-0.084305	3.71483	-0.084313	3.7082	-0.084306	3.6913		814	-0.084299	0.02824
815	-0.084279	3.76311	-0.0843	3.75325	-0.08428	3.74123	-0.084285	3.71678	-0.084293	3.71156	-0.084286	3.68987		815	-0.084279	0.06774
816	-0.084259	3.76433	-0.08428	3.75477	-0.08426	3.73795	-0.084265	3.71986	-0.084273	3.71196	-0.084266	3.68688		816	-0.084259	0.00774
817	-0.084239	3.76415	-0.08426	3.75834	-0.08424	3.73569	-0.084245	3.72116	-0.084253	3.71184	-0.084246	3.68534		817	-0.084239	0.03034
818	-0.084219	3.76378	-0.08424	3.7588	-0.08422	3.73408	-0.084225	3.72054	-0.084233	3.71149	-0.084226	3.68334		818	-0.084219	0.02824
819	-0.084199	3.76246	-0.08422	3.75894	-0.0842	3.73388	-0.084205	3.72192	-0.084213	3.70696	-0.084206	3.67997		819	-0.084199	-0.01386
820	-0.084179	3.76392	-0.0842	3.75895	-0.08418	3.7363	-0.084185	3.72298	-0.084193	3.70395	-0.084186	3.67843		820	-0.084179	-0.06626
821	-0.084159	3.76352	-0.08418	3.7574	-0.08416	3.73817	-0.084165	3.72299	-0.084173	3.70209	-0.084166	3.6781		821	-0.084159	-0.01836
822	-0.084139	3.76256	-0.08416	3.75817	-0.08414	3.73712	-0.084145	3.72471	-0.084153	3.70325	-0.084146	3.67976		822	-0.084139	0.00874
823	-0.084119	3.76231	-0.08414	3.75838	-0.08412	3.73994	-0.084125	3.7242	-0.084133	3.70226	-0.084126	3.68165		823	-0.084119	-0.05436
824	-0.084099	3.76085	-0.08412	3.75893	-0.0841	3.74042	-0.084105	3.7234	-0.084113	3.69973	-0.084106	3.68524		824	-0.084099	0.08164
825	-0.084079	3.76298	-0.0841	3.75508	-0.08408	3.74001	-0.084085	3.72404	-0.084093	3.69858	-0.084086	3.68665		825	-0.084079	0.11614
826	-0.084059	3.7643	-0.08408	3.75293	-0.08406	3.74018	-0.084065	3.72317	-0.084073	3.69778	-0.084066	3.68617		826	-0.084059	-0.10016
827	-0.084039	3.76518	-0.08406	3.75117	-0.08404	3.74477	-0.084045	3.7221	-0.084053	3.69621	-0.084046	3.69011		827	-0.084039	0.06374
828	-0.084019	3.76427	-0.08404	3.75161	-0.08402	3.74806	-0.084025	3.72415	-0.084033	3.69459	-0.084026	3.69066		828	-0.084019	0.09744
829	-0.083999	3.76324	-0.08402	3.75039	-0.084	3.74897	-0.084005	3.72482	-0.084013	3.69457	-0.084006	3.68983		829	-0.083999	0.02144
830	-0.083979	3.76452	-0.084	3.75284	-0.08398	3.74895	-0.083985	3.72409	-0.083993	3.69529	-0.083986	3.68982		830	-0.083979	-0.05126
831	-0.083959	3.764	-0.08398	3.75307	-0.08396	3.74796	-0.083965	3.72112	-0.083973	3.69781	-0.083966	3.69102		831	-0.083959	0.04584
832	-0.083939	3.76442	-0.08396	3.75358	-0.08394	3.74775	-0.083945	3.71972	-0.083953	3.70168	-0.083946	3.69146		832	-0.083939	0.06614
833	-0.083919	3.76307	-0.08394	3.7568	-0.08392	3.74718	-0.083925	3.71991	-0.083933	3.70289	-0.083926	3.69304		833	-0.083919	0.14674
834	-0.083899	3.76158	-0.08392	3.75553	-0.0839	3.74765	-0.083905	3.71875	-0.083913	3.70535	-0.083906	3.69233		834	-0.083899	0.07934
835	-0.083879	3.76197	-0.0839	3.75962	-0.08388	3.74833	-0.083885	3.71751	-0.083893	3.70438	-0.083886	3.69107		835	-0.083879	0.05144
836	-0.083859	3.76158	-0.08388	3.76198	-0.08386	3.74393	-0.083865	3.71639	-0.083873	3.70404	-0.083866	3.69087		836	-0.083859	-0.02126
837	-0.083839	3.75922	-0.08386	3.76137	-0.08384	3.74307	-0.083845	3.71501	-0.083853	3.70212	-0.083846	3.68994		837	-0.083839	0.13224
838	-0.083819	3.75944	-0.08384	3.75971	-0.08382	3.74418	-0.083825	3.7144	-0.083833	3.70346	-0.083826	3.688		838	-0.083819	0.05934
839	-0.083799	3.75776	-0.08382	3.75908	-0.0838	3.74517	-0.083805	3.71369	-0.083813	3.70324	-0.083806	3.68479		839	-0.083799	-0.00566
840	-0.083779	3.75701	-0.0838	3.7603	-0.08378	3.7437	-0.083785	3.71072	-0.083793	3.70522	-0.083786	3.6868		840	-0.083779	0.04774
841	-0.083759	3.75661	-0.08378	3.75898	-0.08376	3.74254	-0.083765	3.70876	-0.083773	3.70679	-0.083766	3.68849		841	-0.083759	0.06724
842	-0.083739	3.75567	-0.08376	3.76044	-0.08374	3.73972	-0.083745	3.70797	-0.083753	3.70911	-0.083746	3.68555		842	-0.083739	0.08034
843	-0.083719	3.75601	-0.08374	3.76023	-0.08372	3.73935	-0.083725	3.70357	-0.083733	3.70796	-0.083726	3.68453		843	-0.083719	0.06824
844	-0.083699	3.75593	-0.08372	3.75935	-0.0837	3.73677	-0.083705	3.70388	-0.083713	3.7045	-0.083706	3.68645		844	-0.083699	-0.01386
845	-0.083679	3.7558	-0.0837	3.75767	-0.08368	3.73635	-0.083685	3.70363	-0.083693	3.70308	-0.083686	3.68391		845	-0.083679	0.06564
846	-0.083659	3.7567	-0.08368	3.75903	-0.08366	3.7397	-0.083665	3.70261	-0.083673	3.70237	-0.083666	3.68207		846	-0.083659	0.10164
847	-0.083639	3.75573	-0.08366	3.75772	-0.08364	3.73984	-0.083645	3.7052	-0.083653	3.70085	-0.083646	3.68357		847	-0.083639	0.11064
848	-0.083619	3.7548	-0.08364	3.75977	-0.08362	3.73799	-0.083625	3.70781	-0.083633	3.70127	-0.083626	3.68149		848	-0.083619	-0.03416
849	-0.083599	3.75548	-0.08362	3.76066	-0.0836	3.7361	-0.083605	3.70903	-0.083613	3.70154	-0.083606	3.68004		849	-0.083599	0.21324
850	-0.083579	3.75586	-0.0836	3.76298	-0.08358	3.73443	-0.083585	3.71064	-0.083593	3.70237	-0.083586	3.68009		850	-0.083579	0.01194
851	-0.083559	3.75546	-0.08358	3.76112	-0.08356	3.73546	-0.083565	3.71216	-0.083573	3.70209	-0.083566	3.68033		851	-0.083559	-0.01436
852	-0.083539	3.75524	-0.08356	3.76385	-0.08354	3.73556	-0.083545	3.71174	-0.083553	3.70242	-0.083546	3.68175		852	-0.083539	0.02224
853	-0.083519	3.75477	-0.08354	3.7659	-0.08352	3.73446	-0.083525	3.71351	-0.083533	3.70273	-0.083526	3.68323		853	-0.083519	-0.04146
854	-0.083499	3.75472	-0.08352	3.76404	-0.0835	3.73427	-0.083505	3.71572	-0.083513	3.7016	-0.083506	3.68413		854	-0.083499	0.00904
855	-0.083479	3.75663	-0.0835	3.76649	-0.08348	3.73498	-0.083485	3.71673	-0.083493	3.70033	-0.083486	3.68393		855	-0.083479	-0.07676
856	-0.083459	3.75561	-0.08348	3.76694	-0.08346	3.73544	-0.083465	3.71977	-0.083473	3.70065	-0.083466	3.68411		856	-0.083459	-0.04706
857	-0.083439	3.75517	-0.08346	3.76362	-0.08344	3.73483	-0.083445	3.72033	-0.083453	3.69966	-0.083446	3.68356		857	-0.083439	-0.12156
858	-0.083419	3.75586	-0.08344	3.76294	-0.08342	3.73788	-0.083425	3.7213	-0.083433	3.69882	-0.083426	3.68274		858	-0.083419	0.10694
859	-0.083399	3.75666	-0.08342	3.76027	-0.0834	3.73824	-0.083405	3.72021	-0.083413	3.69982	-0.083406	3.68085		859	-0.083399	0.14304
860	-0.083379	3.75835	-0.0834	3.75877	-0.08338	3.73451	-0.083385	3.71928	-0.083393	3.70093	-0.083386	3.68362		860	-0.083379	0.07434
861	-0.083359	3.75757	-0.08338	3.75751	-0.08336	3.73486	-0.083365	3.72082	-0.083373	3.69959	-0.083366	3.68282		861	-0.083359	0.03004
862	-0.083339	3.75759	-0.08336	3.75647	-0.08334	3.73291	-0.083345	3.71964	-0.083353	3.69962	-0.083346	3.68124		862	-0.083339	0.01694
863	-0.083319	3.75715	-0.08334	3.75622	-0.08332	3.73228	-0.083325	3.71631	-0.083333	3.69904	-0.083326	3.68351		863	-0.083319	0.03114
864	-0.083299	3.7578	-0.08332	3.75802	-0.0833	3.7312	-0.083305	3.7163	-0.083313	3.69636	-0.083306	3.68489		864	-0.083299	0.13934
865	-0.083279	3.7578	-0.0833	3.76103	-0.08328	3.73095	-0.083285	3.71665	-0.083293	3.69464	-0.083286	3.68515		865	-0.083279	0.06304
866	-0.083259	3.75838	-0.08328	3.75975	-0.08326	3.73061	-0.083265	3.71539	-0.083273	3.69504	-0.083266	3.68631		866	-0.083259	-0.04546
867	-0.083239	3.75838	-0.08326	3.7583	-0.08324	3.72996	-0.083245	3.71563	-0.083253	3.69337	-0.083246	3.68863		867	-0.083239	0.06664
868	-0.083219	3.75962	-0.08324	3.7614	-0.08322	3.73032	-0.083225	3.71245	-0.083233	3.69175	-0.083226	3.69266		868	-0.083219	-0.00496
869	-0.083199	3.7582	-0.08322	3.76207	-0.0832	3.73082	-0.083205	3.71289	-0.083213	3.69179	-0.083206	3.69285		869	-0.083199	-0.04966
870	-0.083179	3.75878	-0.0832	3.7621	-0.08318	3.72999	-0.083185	3.71277	-0.083193	3.69221	-0.083186	3.69479		870	-0.083179	-0.01706
871	-0.083159	3.75834	-0.08318	3.76348	-0.08316	3.73262	-0.083165	3.70941	-0.083173	3.69282	-0.083166	3.69453		871	-0.083159	0.03824
872	-0.083139	3.75843	-0.08316	3.76477	-0.08314	3.73308	-0.083145	3.70801	-0.083153	3.69599	-0.083146	3.69539		872	-0.083139	0.05274
873	-0.083119	3.75744	-0.08314	3.76542	-0.08312	3.73279	-0.083125	3.70967	-0.083133	3.69779	-0.083126	3.6927		873	-0.083119	0.01484
874	-0.083099	3.75656	-0.08312	3.76165	-0.0831	3.73442	-0.083105	3.7107	-0.083113	3.69742	-0.083106	3.69097		874	-0.083099	0.13664
875	-0.083079	3.75673	-0.0831	3.75902	-0.08308	3.73745	-0.083085	3.71173	-0.083093	3.69736	-0.083086	3.68974		875	-0.083079	0.08324
876	-0.083059	3.75804	-0.08308	3.75805	-0.08306	3.73951	-0.083065	3.71234	-0.083073	3.69761	-0.083066	3.6867		876	-0.083059	0.09244
877	-0.083039	3.75702	-0.08306	3.75426	-0.08304	3.7385	-0.083045	3.70995	-0.083053	3.69459	-0.083046	3.68453		877	-0.083039	0.05064
878	-0.083019	3.7565	-0.08304	3.7519	-0.08302	3.74176	-0.083025	3.70934	-0.083033	3.69466	-0.083026	3.68188		878	-0.083019	-0.01356
879	-0.082999	3.75646	-0.08302	3.7472	-0.083	3.74024	-0.083005	3.70787	-0.083013	3.69711	-0.083006	3.68068		879	-0.082999	0.06404
880	-0.082979	3.75611	-0.083	3.74587	-0.08298	3.7365	-0.082985	3.70831	-0.082993	3.69784	-0.082986	3.68124		880	-0.082979	-0.10836
881	-0.082959	3.75667	-0.08298	3.74531	-0.08296	3.73798	-0.082965	3.71128	-0.082973	3.6981	-0.082966	3.68041		881	-0.082959	0.08374
882	-0.082939	3.75524	-0.08296	3.74613	-0.08294	3.73668	-0.082945	3.70986	-0.082953	3.70092	-0.082946	3.68071		882	-0.082939	0.03484
883	-0.082919	3.75466	-0.08294	3.74886	-0.08292	3.73825	-0.082925	3.70916	-0.082933	3.70068	-0.082926	3.67985		883	-0.082919	0.06064
884	-0.082899	3.75496	-0.08292	3.74927	-0.0829	3.73544	-0.082905	3.70706	-0.082913	3.69709	-0.082906	3.67915		884	-0.082899	0.03984
885	-0.082879	3.75516	-0.0829	3.74759	-0.08288	3.73567	-0.082885	3.7085	-0.082893	3.69588	-0.082886	3.68041		885	-0.082879	-0.03516
886	-0.082859	3.75581	-0.08288	3.74522	-0.08286	3.73444	-0.082865	3.70622	-0.082873	3.69538	-0.082866	3.68177		886	-0.082859	0.02224
887	-0.082839	3.75684	-0.08286	3.74782	-0.08284	3.73302	-0.082845	3.70631	-0.082853	3.69292	-0.082846	3.68076		887	-0.082839	0.02144
888	-0.082819	3.75847	-0.08284	3.74794	-0.08282	3.73111	-0.082825	3.70443	-0.082833	3.69388	-0.082826	3.68089		888	-0.082819	0.05374
889	-0.082799	3.75768	-0.08282	3.74884	-0.0828	3.72871	-0.082805	3.70557	-0.082813	3.69378	-0.082806	3.67857		889	-0.082799	0.02724
890	-0.082779	3.75714	-0.0828	3.75083	-0.08278	3.72942	-0.082785	3.70579	-0.082793	3.69426	-0.082786	3.6775		890	-0.082779	-0.05046
891	-0.082759	3.75628	-0.08278	3.75338	-0.08276	3.72941	-0.082765	3.70649	-0.082773	3.69568	-0.082766	3.67796		891	-0.082759	0.02664
892	-0.082739	3.75648	-0.08276	3.75365	-0.08274	3.72911	-0.082745	3.70556	-0.082753	3.69787	-0.082746	3.67867		892	-0.082739	-0.04096
893	-0.082719	3.75489	-0.08274	3.75185	-0.08272	3.73056	-0.082725	3.70597	-0.082733	3.6962	-0.082726	3.67713		893	-0.082719	0.05904
894	-0.082699	3.75527	-0.08272	3.74837	-0.0827	3.72973	-0.082705	3.70761	-0.082713	3.69609	-0.082706	3.676		894	-0.082699	0.03794
895	-0.082679	3.75578	-0.0827	3.74763	-0.08268	3.73088	-0.082685	3.70792	-0.082693	3.6946	-0.082686	3.67423		895	-0.082679	0.06034
896	-0.082659	3.75463	-0.08268	3.74722	-0.08266	3.73291	-0.082665	3.70727	-0.082673	3.69222	-0.082666	3.67344		896	-0.082659	-0.08496
897	-0.082639	3.75409	-0.08266	3.74522	-0.08264	3.73114	-0.082645	3.708	-0.082653	3.69017	-0.082646	3.67373		897	-0.082639	0.03324
898	-0.082619	3.75414	-0.08264	3.74464	-0.08262	3.7313	-0.082625	3.70832	-0.082633	3.68978	-0.082626	3.67491		898	-0.082619	-0.03676
899	-0.082599	3.75232	-0.08262	3.74387	-0.0826	3.73117	-0.082605	3.71004	-0.082613	3.6896	-0.082606	3.67629		899	-0.082599	0.01244
900	-0.082579	3.75167	-0.0826	3.74532	-0.08258	3.73096	-0.082585	3.71137	-0.082593	3.68955	-0.082586	3.67565		900	-0.082579	-0.02756
901	-0.082559	3.75106	-0.08258	3.744	-0.08256	3.73191	-0.082565	3.7118	-0.082573	3.68981	-0.082566	3.6764		901	-0.082559	-0.03996
902	-0.082539	3.75015	-0.08256	3.74303	-0.08254	3.73155	-0.082545	3.70918	-0.082553	3.69043	-0.082546	3.67762		902	-0.082539	-0.02356
903	-0.082519	3.74902	-0.08254	3.74237	-0.08252	3.73517	-0.082525	3.70773	-0.082533	3.68884	-0.082526	3.68025		903	-0.082519	0.06824
904	-0.082499	3.74864	-0.08252	3.74071	-0.0825	3.73594	-0.082505	3.70625	-0.082513	3.68645	-0.082506	3.68188		904	-0.082499	0.13144
905	-0.082479	3.74849	-0.0825	3.74083	-0.08248	3.73773	-0.082485	3.70632	-0.082493	3.68656	-0.082486	3.6823		905	-0.082479	0.03224
906	-0.082459	3.75006	-0.08248	3.7418	-0.08246	3.73618	-0.082465	3.70502	-0.082473	3.68482	-0.082466	3.68141		906	-0.082459	0.13774
907	-0.082439	3.74964	-0.08246	3.74263	-0.08244	3.73477	-0.082445	3.70553	-0.082453	3.68567	-0.082446	3.67964		907	-0.082439	-0.04386
908	-0.082419	3.74889	-0.08244	3.74111	-0.08242	3.73496	-0.082425	3.70539	-0.082433	3.68414	-0.082426	3.68074		908	-0.082419	0.05064
909	-0.082399	3.75104	-0.08242	3.74328	-0.0824	3.73534	-0.082405	3.70488	-0.082413	3.68554	-0.082406	3.68004		909	-0.082399	0.03774
910	-0.082379	3.75276	-0.0824	3.74362	-0.08238	3.73386	-0.082385	3.70473	-0.082393	3.68623	-0.082386	3.68026		910	-0.082379	0.08664
911	-0.082359	3.7523	-0.08238	3.74482	-0.08236	3.73016	-0.082365	3.70433	-0.082373	3.68814	-0.082366	3.68152		911	-0.082359	-0.03286
912	-0.082339	3.75146	-0.08236	3.74409	-0.08234	3.73087	-0.082345	3.70145	-0.082353	3.68755	-0.082346	3.67996		912	-0.082339	-0.08286
913	-0.082319	3.75291	-0.08234	3.74426	-0.08232	3.73005	-0.082325	3.70326	-0.082333	3.68642	-0.082326	3.67749		913	-0.082319	0.07454
914	-0.082299	3.75276	-0.08232	3.74665	-0.0823	3.7277	-0.082305	3.70463	-0.082313	3.68836	-0.082306	3.67802		914	-0.082299	0.08434
915	-0.082279	3.75234	-0.0823	3.74802	-0.08228	3.7276	-0.082285	3.70522	-0.082293	3.68739	-0.082286	3.67744		915	-0.082279	0.06274
916	-0.082259	3.75182	-0.08228	3.74647	-0.08226	3.72725	-0.082265	3.70752	-0.082273	3.68711	-0.082266	3.67747		916	-0.082259	0.03854
917	-0.082239	3.75268	-0.08226	3.74648	-0.08224	3.72526	-0.082245	3.70649	-0.082253	3.68887	-0.082246	3.67792		917	-0.082239	0.15064
918	-0.082219	3.75256	-0.08224	3.74703	-0.08222	3.72669	-0.082225	3.70706	-0.082233	3.69136	-0.082226	3.67711		918	-0.082219	0.07774
919	-0.082199	3.75311	-0.08222	3.74687	-0.0822	3.72737	-0.082205	3.70544	-0.082213	3.69235	-0.082206	3.67649		919	-0.082199	-0.03726
920	-0.082179	3.75479	-0.0822	3.7464	-0.08218	3.72447	-0.082185	3.70392	-0.082193	3.69436	-0.082186	3.6777		920	-0.082179	0.01584
921	-0.082159	3.75502	-0.08218	3.74397	-0.08216	3.72423	-0.082165	3.7015	-0.082173	3.6954	-0.082166	3.67837		921	-0.082159	-0.03386
922	-0.082139	3.75506	-0.08216	3.74463	-0.08214	3.7261	-0.082145	3.70071	-0.082153	3.69615	-0.082146	3.67904		922	-0.082139	0.13324
923	-0.082119	3.75359	-0.08214	3.74496	-0.08212	3.72803	-0.082125	3.70075	-0.082133	3.69456	-0.082126	3.67935		923	-0.082119	0.09034
924	-0.082099	3.75399	-0.08212	3.74613	-0.0821	3.72872	-0.082105	3.70082	-0.082113	3.69451	-0.082106	3.67774		924	-0.082099	0.04644
925	-0.082079	3.75309	-0.0821	3.74646	-0.08208	3.72715	-0.082085	3.70144	-0.082093	3.69251	-0.082086	3.67988		925	-0.082079	0.05324
926	-0.082059	3.75112	-0.08208	3.74657	-0.08206	3.72775	-0.082065	3.70164	-0.082073	3.69151	-0.082066	3.6789		926	-0.082059	0.04584
927	-0.082039	3.75072	-0.08206	3.74546	-0.08204	3.72581	-0.082045	3.70027	-0.082053	3.69281	-0.082046	3.67855		927	-0.082039	-0.01996
928	-0.082019	3.75045	-0.08204	3.74347	-0.08202	3.72715	-0.082025	3.69845	-0.082033	3.69063	-0.082026	3.67794		928	-0.082019	0.06724
929	-0.081999	3.74727	-0.08202	3.74315	-0.082	3.72719	-0.082005	3.69721	-0.082013	3.69252	-0.082006	3.67776		929	-0.081999	0.11274
930	-0.081979	3.74702	-0.082	3.74288	-0.08198	3.72599	-0.081985	3.69728	-0.081993	3.69118	-0.081986	3.67949		930	-0.081979	-0.05096
931	-0.081959	3.74589	-0.08198	3.74261	-0.08196	3.72703	-0.081965	3.69758	-0.081973	3.68822	-0.081966	3.67857		931	-0.081959	0.13064
932	-0.081939	3.74512	-0.08196	3.74088	-0.08194	3.72702	-0.081945	3.69759	-0.081953	3.68575	-0.081946	3.67925		932	-0.081939	-0.04836
933	-0.081919	3.74565	-0.08194	3.7437	-0.08192	3.72476	-0.081925	3.69905	-0.081933	3.68827	-0.081926	3.67933		933	-0.081919	0.10034
934	-0.081899	3.74567	-0.08192	3.74376	-0.0819	3.72308	-0.081905	3.69889	-0.081913	3.6887	-0.081906	3.68069		934	-0.081899	-0.01966
935	-0.081879	3.74627	-0.0819	3.74307	-0.08188	3.71925	-0.081885	3.69845	-0.081893	3.68563	-0.081886	3.67849		935	-0.081879	0.05514
936	-0.081859	3.74666	-0.08188	3.74316	-0.08186	3.71894	-0.081865	3.69722	-0.081873	3.68485	-0.081866	3.67714		936	-0.081859	-0.04866
937	-0.081839	3.74618	-0.08186	3.74475	-0.08184	3.71921	-0.081845	3.69484	-0.081853	3.68428	-0.081846	3.67802		937	-0.081839	-0.05416
938	-0.081819	3.74696	-0.08184	3.7466	-0.08182	3.71887	-0.081825	3.69433	-0.081833	3.68578	-0.081826	3.67682		938	-0.081819	0.03644
939	-0.081799	3.7489	-0.08182	3.74735	-0.0818	3.71725	-0.081805	3.69405	-0.081813	3.68449	-0.081806	3.67566		939	-0.081799	0.03294
940	-0.081779	3.74965	-0.0818	3.74855	-0.08178	3.71533	-0.081785	3.69669	-0.081793	3.68634	-0.081786	3.67585		940	-0.081779	4e-05
941	-0.081759	3.74907	-0.08178	3.74863	-0.08176	3.71603	-0.081765	3.69587	-0.081773	3.68518	-0.081766	3.67479		941	-0.081759	0.07664
942	-0.081739	3.74862	-0.08176	3.74915	-0.08174	3.71368	-0.081745	3.69798	-0.081753	3.68581	-0.081746	3.6734		942	-0.081739	-0.03516
943	-0.081719	3.74802	-0.08174	3.74917	-0.08172	3.71242	-0.081725	3.70112	-0.081733	3.68926	-0.081726	3.67073		943	-0.081719	-0.00066
944	-0.081699	3.74799	-0.08172	3.754	-0.0817	3.71231	-0.081705	3.70286	-0.081713	3.68984	-0.081706	3.67126		944	-0.081699	0.09164
945	-0.081679	3.74926	-0.0817	3.75359	-0.08168	3.71013	-0.081685	3.70245	-0.081693	3.68963	-0.081686	3.67213		945	-0.081679	0.05774
946	-0.081659	3.7501	-0.08168	3.75492	-0.08166	3.71043	-0.081665	3.70308	-0.081673	3.69248	-0.081666	3.66829		946	-0.081659	0.13454
947	-0.081639	3.75283	-0.08166	3.75566	-0.08164	3.71011	-0.081645	3.70083	-0.081653	3.69329	-0.081646	3.66711		947	-0.081639	-0.02256
948	-0.081619	3.75191	-0.08164	3.75324	-0.08162	3.7125	-0.081625	3.70167	-0.081633	3.69313	-0.081626	3.66614		948	-0.081619	0.00564
949	-0.081599	3.7527	-0.08162	3.75228	-0.0816	3.71393	-0.081605	3.70346	-0.081613	3.69179	-0.081606	3.66893		949	-0.081599	0.03984
950	-0.081579	3.75118	-0.0816	3.75256	-0.08158	3.71297	-0.081585	3.70269	-0.081593	3.68996	-0.081586	3.6689		950	-0.081579	0.04144
951	-0.081559	3.7494	-0.08158	3.75066	-0.08156	3.71328	-0.081565	3.70283	-0.081573	3.69018	-0.081566	3.66551		951	-0.081559	-0.02626
952	-0.081539	3.74828	-0.08156	3.74855	-0.08154	3.71417	-0.081545	3.70248	-0.081553	3.69219	-0.081546	3.66699		952	-0.081539	0.04824
953	-0.081519	3.74709	-0.08154	3.74606	-0.08152	3.71328	-0.081525	3.69919	-0.081533	3.69399	-0.081526	3.66647		953	-0.081519	-0.04306
954	-0.081499	3.74599	-0.08152	3.74541	-0.0815	3.71264	-0.081505	3.69582	-0.081513	3.69122	-0.081506	3.66479		954	-0.081499	0.06694
955	-0.081479	3.74478	-0.0815	3.74453	-0.08148	3.71194	-0.081485	3.69492	-0.081493	3.69036	-0.081486	3.66218		955	-0.081479	0.04434
956	-0.081459	3.74306	-0.08148	3.74452	-0.08146	3.71245	-0.081465	3.69194	-0.081473	3.69033	-0.081466	3.66302		956	-0.081459	0.13304
957	-0.081439	3.74126	-0.08146	3.74307	-0.08144	3.71517	-0.081445	3.69108	-0.081453	3.6902	-0.081446	3.66656		957	-0.081439	0.07014
958	-0.081419	3.74131	-0.08144	3.74048	-0.08142	3.71527	-0.081425	3.69326	-0.081433	3.69021	-0.081426	3.66906		958	-0.081419	0.04854
959	-0.081399	3.7393	-0.08142	3.73781	-0.0814	3.71745	-0.081405	3.69529	-0.081413	3.68857	-0.081406	3.66967		959	-0.081399	0.05294
960	-0.081379	3.73976	-0.0814	3.73703	-0.08138	3.71807	-0.081385	3.69592	-0.081393	3.68754	-0.081386	3.67353		960	-0.081379	-0.01806
961	-0.081359	3.73874	-0.08138	3.73339	-0.08136	3.71773	-0.081365	3.69617	-0.081373	3.68451	-0.081366	3.67531		961	-0.081359	0.07824
962	-0.081339	3.73736	-0.08136	3.73461	-0.08134	3.71538	-0.081345	3.69922	-0.081353	3.68378	-0.081346	3.67334		962	-0.081339	0.02484
963	-0.081319	3.73722	-0.08134	3.73776	-0.08132	3.71729	-0.081325	3.70085	-0.081333	3.68605	-0.081326	3.67181		963	-0.081319	0.04824
964	-0.081299	3.73777	-0.08132	3.74002	-0.0813	3.71649	-0.081305	3.70103	-0.081313	3.6825	-0.081306	3.67395		964	-0.081299	0.09744
965	-0.081279	3.73734	-0.0813	3.74146	-0.08128	3.71552	-0.081285	3.70094	-0.081293	3.68255	-0.081286	3.67331		965	-0.081279	0.07144
966	-0.081259	3.73668	-0.08128	3.74355	-0.08126	3.7162	-0.081265	3.7039	-0.081273	3.68267	-0.081266	3.67347		966	-0.081259	0.06904
967	-0.081239	3.73822	-0.08126	3.74377	-0.08124	3.71632	-0.081245	3.70349	-0.081253	3.6824	-0.081246	3.67597		967	-0.081239	0.01434
968	-0.081219	3.73974	-0.08124	3.74178	-0.08122	3.71431	-0.081225	3.70518	-0.081233	3.68082	-0.081226	3.67767		968	-0.081219	0.10874
969	-0.081199	3.74032	-0.08122	3.74339	-0.0812	3.71464	-0.081205	3.70604	-0.081213	3.67937	-0.081206	3.67864		969	-0.081199	-0.04886
970	-0.081179	3.74019	-0.0812	3.74483	-0.08118	3.71294	-0.081185	3.70421	-0.081193	3.68011	-0.081186	3.67635		970	-0.081179	0.05854
971	-0.081159	3.74058	-0.08118	3.74319	-0.08116	3.71407	-0.081165	3.70375	-0.081173	3.68291	-0.081166	3.67459		971	-0.081159	0.07144
972	-0.081139	3.74101	-0.08116	3.74353	-0.08114	3.7132	-0.081145	3.70248	-0.081153	3.68363	-0.081146	3.67584		972	-0.081139	0.10244
973	-0.081119	3.7409	-0.08114	3.74397	-0.08112	3.71297	-0.081125	3.69932	-0.081133	3.68537	-0.081126	3.67314		973	-0.081119	-0.03096
974	-0.081099	3.74059	-0.08112	3.74452	-0.0811	3.71201	-0.081105	3.69616	-0.081113	3.68659	-0.081106	3.66967		974	-0.081099	0.09224
975	-0.081079	3.74126	-0.0811	3.74237	-0.08108	3.71263	-0.081085	3.69499	-0.081093	3.68669	-0.081086	3.67086		975	-0.081079	0.00114
976	-0.081059	3.74089	-0.08108	3.73944	-0.08106	3.71233	-0.081065	3.69222	-0.081073	3.68671	-0.081066	3.67235		976	-0.081059	0.08404
977	-0.081039	3.74115	-0.08106	3.73764	-0.08104	3.71354	-0.081045	3.69027	-0.081053	3.68658	-0.081046	3.67266		977	-0.081039	-0.01546
978	-0.081019	3.7401	-0.08104	3.73406	-0.08102	3.71053	-0.081025	3.69027	-0.081033	3.68527	-0.081026	3.6716		978	-0.081019	0.02084
979	-0.080999	3.74038	-0.08102	3.73335	-0.081	3.70988	-0.081005	3.68826	-0.081013	3.68592	-0.081006	3.6701		979	-0.080999	0.06984
980	-0.080979	3.73938	-0.081	3.73033	-0.08098	3.70932	-0.080985	3.68923	-0.080993	3.68477	-0.080986	3.66919		980	-0.080979	-0.00936
981	-0.080959	3.73997	-0.08098	3.72761	-0.08096	3.70806	-0.080965	3.68882	-0.080973	3.68408	-0.080966	3.66758		981	-0.080959	0.03694
982	-0.080939	3.74153	-0.08096	3.7309	-0.08094	3.7088	-0.080945	3.69049	-0.080953	3.68629	-0.080946	3.66354		982	-0.080939	-0.05256
983	-0.080919	3.74128	-0.08094	3.72914	-0.08092	3.71015	-0.080925	3.69093	-0.080933	3.68657	-0.080926	3.66262		983	-0.080919	0.03564
984	-0.080899	3.74171	-0.08092	3.72627	-0.0809	3.70874	-0.080905	3.6929	-0.080913	3.6852	-0.080906	3.66119		984	-0.080899	-0.07596
985	-0.080879	3.74103	-0.0809	3.72694	-0.08088	3.7081	-0.080885	3.69443	-0.080893	3.68464	-0.080886	3.65978		985	-0.080879	0.14244
986	-0.080859	3.73964	-0.08088	3.72456	-0.08086	3.70714	-0.080865	3.69728	-0.080873	3.68524	-0.080866	3.66028		986	-0.080859	0.10164
987	-0.080839	3.73977	-0.08086	3.72438	-0.08084	3.70751	-0.080845	3.69728	-0.080853	3.68451	-0.080846	3.65963		987	-0.080839	0.04324
988	-0.080819	3.74093	-0.08084	3.72536	-0.08082	3.70708	-0.080825	3.69836	-0.080833	3.68203	-0.080826	3.65772		988	-0.080819	0.02794
989	-0.080799	3.74226	-0.08082	3.72916	-0.0808	3.70594	-0.080805	3.69904	-0.080813	3.68172	-0.080806	3.65499		989	-0.080799	-0.01756
990	-0.080779	3.74409	-0.0808	3.73129	-0.08078	3.70753	-0.080785	3.69893	-0.080793	3.681	-0.080786	3.65448		990	-0.080779	-0.04886
991	-0.080759	3.74337	-0.08078	3.7339	-0.08076	3.70655	-0.080765	3.6992	-0.080773	3.68031	-0.080766	3.65559		991	-0.080759	0.02084
992	-0.080739	3.74245	-0.08076	3.73772	-0.08074	3.70861	-0.080745	3.69921	-0.080753	3.68031	-0.080746	3.65715		992	-0.080739	0.12164
993	-0.080719	3.7424	-0.08074	3.73706	-0.08072	3.71116	-0.080725	3.69726	-0.080733	3.67944	-0.080726	3.65801		993	-0.080719	0.07244
994	-0.080699	3.74186	-0.08072	3.73781	-0.0807	3.71323	-0.080705	3.69371	-0.080713	3.6775	-0.080706	3.65978		994	-0.080699	0.14594
995	-0.080679	3.74028	-0.0807	3.74008	-0.08068	3.71752	-0.080685	3.69247	-0.080693	3.67473	-0.080686	3.66462		995	-0.080679	0.03114
996	-0.080659	3.7398	-0.08068	3.74031	-0.08066	3.716	-0.080665	3.68857	-0.080673	3.67671	-0.080666	3.66233		996	-0.080659	0.02064
997	-0.080639	3.74049	-0.08066	3.7427	-0.08064	3.71525	-0.080645	3.68637	-0.080653	3.67408	-0.080646	3.66365		997	-0.080639	-0.12386
998	-0.080619	3.74088	-0.08064	3.74088	-0.08062	3.715	-0.080625	3.68705	-0.080633	3.67434	-0.080626	3.6658		998	-0.080619	-0.03576
999	-0.080599	3.74064	-0.08062	3.74001	-0.0806	3.71712	-0.080605	3.68647	-0.080613	3.67543	-0.080606	3.66467		999	-0.080599	0.04454
1000	-0.080579	3.74061	-0.0806	3.73818	-0.08058	3.71713	-0.080585	3.68725	-0.080593	3.67575	-0.080586	3.66622		1000	-0.080579	0.11594
1001	-0.080559	3.74145	-0.08058	3.73815	-0.08056	3.71712	-0.080565	3.68506	-0.080573	3.67645	-0.080566	3.66752		1001	-0.080559	0.06484
1002	-0.080539	3.74082	-0.08056	3.73637	-0.08054	3.7206	-0.080545	3.68624	-0.080553	3.67759	-0.080546	3.66744		1002	-0.080539	0.02744
1003	-0.080519	3.74012	-0.08054	3.73198	-0.08052	3.72066	-0.080525	3.68887	-0.080533	3.67418	-0.080526	3.66736		1003	-0.080519	0.06374
1004	-0.080499	3.74059	-0.08052	3.72982	-0.0805	3.72128	-0.080505	3.69067	-0.080513	3.6755	-0.080506	3.66456		1004	-0.080499	0.06824
1005	-0.080479	3.74177	-0.0805	3.72929	-0.08048	3.72117	-0.080485	3.68997	-0.080493	3.67595	-0.080486	3.66433		1005	-0.080479	0.09144
1006	-0.080459	3.7419	-0.08048	3.72953	-0.08046	3.72059	-0.080465	3.6909	-0.080473	3.6772	-0.080466	3.66285		1006	-0.080459	0.06904
1007	-0.080439	3.74191	-0.08046	3.73129	-0.08044	3.71856	-0.080445	3.6918	-0.080453	3.67678	-0.080446	3.66229		1007	-0.080439	0.07194
1008	-0.080419	3.74224	-0.08044	3.73083	-0.08042	3.71709	-0.080425	3.6941	-0.080433	3.67843	-0.080426	3.66172		1008	-0.080419	0.02934
1009	-0.080399	3.73994	-0.08042	3.73014	-0.0804	3.71437	-0.080405	3.69548	-0.080413	3.67897	-0.080406	3.66027		1009	-0.080399	0.02904
1010	-0.080379	3.73997	-0.0804	3.72592	-0.08038	3.71798	-0.080385	3.69662	-0.080393	3.68048	-0.080386	3.66087		1010	-0.080379	0.00694
1011	-0.080359	3.74086	-0.08038	3.72464	-0.08036	3.71766	-0.080365	3.69721	-0.080373	3.68126	-0.080366	3.66066		1011	-0.080359	0.02644
1012	-0.080339	3.74233	-0.08036	3.72573	-0.08034	3.71873	-0.080345	3.69924	-0.080353	3.68327	-0.080346	3.66089		1012	-0.080339	0.02004
1013	-0.080319	3.73972	-0.08034	3.72772	-0.08032	3.71767	-0.080325	3.70031	-0.080333	3.68205	-0.080326	3.65998		1013	-0.080319	-0.01286
1014	-0.080299	3.73836	-0.08032	3.73132	-0.0803	3.71783	-0.080305	3.6994	-0.080313	3.68238	-0.080306	3.65979		1014	-0.080299	0.02664
1015	-0.080279	3.73785	-0.0803	3.73387	-0.08028	3.71697	-0.080285	3.69698	-0.080293	3.68218	-0.080286	3.65934		1015	-0.080279	-0.03416
1016	-0.080259	3.73845	-0.08028	3.73316	-0.08026	3.71228	-0.080265	3.6946	-0.080273	3.6835	-0.080266	3.65619		1016	-0.080259	0.12324
1017	-0.080239	3.74092	-0.08026	3.73418	-0.08024	3.71265	-0.080245	3.69314	-0.080253	3.68133	-0.080246	3.65771		1017	-0.080239	0.11884
1018	-0.080219	3.74214	-0.08024	3.73416	-0.08022	3.71292	-0.080225	3.69327	-0.080233	3.68199	-0.080226	3.65603		1018	-0.080219	0.07774
1019	-0.080199	3.74294	-0.08022	3.73536	-0.0802	3.71265	-0.080205	3.69101	-0.080213	3.68089	-0.080206	3.65725		1019	-0.080199	0.06434
1020	-0.080179	3.74112	-0.0802	3.73675	-0.08018	3.71133	-0.080185	3.68904	-0.080193	3.67906	-0.080186	3.6605		1020	-0.080179	0.07874
1021	-0.080159	3.74032	-0.08018	3.7363	-0.08016	3.71183	-0.080165	3.6868	-0.080173	3.67904	-0.080166	3.66155		1021	-0.080159	-0.01596
1022	-0.080139	3.73975	-0.08016	3.73342	-0.08014	3.71442	-0.080145	3.68795	-0.080153	3.67993	-0.080146	3.66225		1022	-0.080139	-0.03206
1023	-0.080119	3.73884	-0.08014	3.73305	-0.08012	3.71211	-0.080125	3.68899	-0.080133	3.67936	-0.080126	3.66131		1023	-0.080119	0.00354
1024	-0.080099	3.73842	-0.08012	3.73154	-0.0801	3.71333	-0.080105	3.68775	-0.080113	3.67753	-0.080106	3.66087		1024	-0.080099	0.11904
1025	-0.080079	3.73793	-0.0801	3.73001	-0.08008	3.71256	-0.080085	3.68511	-0.080093	3.67731	-0.080086	3.6621		1025	-0.080079	-0.01256
1026	-0.080059	3.7392	-0.08008	3.7307	-0.08006	3.71219	-0.080065	3.68396	-0.080073	3.67675	-0.080066	3.66139		1026	-0.080059	0.07614
1027	-0.080039	3.73989	-0.08006	3.72839	-0.08004	3.7102	-0.080045	3.68662	-0.080053	3.6775	-0.080046	3.66183		1027	-0.080039	0.12324
1028	-0.080019	3.74021	-0.08004	3.72533	-0.08002	3.71238	-0.080025	3.686	-0.080033	3.67726	-0.080026	3.66122		1028	-0.080019	0.11514
1029	-0.079999	3.7395	-0.08002	3.72351	-0.08	3.71329	-0.080005	3.68531	-0.080013	3.67634	-0.080006	3.66142		1029	-0.079999	-0.05146
1030	-0.079979	3.74052	-0.08	3.72121	-0.07998	3.71626	-0.079985	3.68376	-0.079993	3.67616	-0.079986	3.66274		1030	-0.079979	0.12304
1031	-0.079959	3.74068	-0.07998	3.72065	-0.07996	3.71512	-0.079965	3.68511	-0.079973	3.67509	-0.079966	3.66232		1031	-0.079959	0.00274
1032	-0.079939	3.7414	-0.07996	3.72196	-0.07994	3.7123	-0.079945	3.6863	-0.079953	3.67443	-0.079946	3.66322		1032	-0.079939	0.10274
1033	-0.079919	3.74087	-0.07994	3.72187	-0.07992	3.71047	-0.079925	3.68789	-0.079933	3.6724	-0.079926	3.66196		1033	-0.079919	0.17094
1034	-0.079899	3.73978	-0.07992	3.7228	-0.0799	3.71021	-0.079905	3.68672	-0.079913	3.6732	-0.079906	3.66248		1034	-0.079899	0.04984
1035	-0.079879	3.741	-0.0799	3.72437	-0.07988	3.71124	-0.079885	3.68421	-0.079893	3.67363	-0.079886	3.66026		1035	-0.079879	0.01354
1036	-0.079859	3.74142	-0.07988	3.72142	-0.07986	3.71222	-0.079865	3.68479	-0.079873	3.67324	-0.079866	3.66147		1036	-0.079859	0.07304
1037	-0.079839	3.74139	-0.07986	3.7245	-0.07984	3.71574	-0.079845	3.68478	-0.079853	3.67132	-0.079846	3.66114		1037	-0.079839	0.08014
1038	-0.079819	3.74069	-0.07984	3.7264	-0.07982	3.71543	-0.079825	3.68524	-0.079833	3.67191	-0.079826	3.66207		1038	-0.079819	0.01614
1039	-0.079799	3.73834	-0.07982	3.72774	-0.0798	3.71453	-0.079805	3.68333	-0.079813	3.67334	-0.079806	3.66338		1039	-0.079799	0.08354
1040	-0.079779	3.73961	-0.0798	3.72821	-0.07978	3.71276	-0.079785	3.68326	-0.079793	3.67438	-0.079786	3.66393		1040	-0.079779	0.02194
1041	-0.079759	3.7383	-0.07978	3.7283	-0.07976	3.71089	-0.079765	3.68499	-0.079773	3.67675	-0.079766	3.66277		1041	-0.079759	-0.05016
1042	-0.079739	3.7355	-0.07976	3.72734	-0.07974	3.71211	-0.079745	3.68738	-0.079753	3.67644	-0.079746	3.66439		1042	-0.079739	0.00694
1043	-0.079719	3.73314	-0.07974	3.72888	-0.07972	3.71067	-0.079725	3.68932	-0.079733	3.67703	-0.079726	3.66625		1043	-0.079719	0.07274
1044	-0.079699	3.73419	-0.07972	3.72619	-0.0797	3.714	-0.079705	3.68897	-0.079713	3.67593	-0.079706	3.66619		1044	-0.079699	0.01534
1045	-0.079679	3.73574	-0.0797	3.72882	-0.07968	3.71319	-0.079685	3.68936	-0.079693	3.67864	-0.079686	3.66544		1045	-0.079679	0.07304
1046	-0.079659	3.73502	-0.07968	3.72961	-0.07966	3.71125	-0.079665	3.69079	-0.079673	3.67945	-0.079666	3.66225		1046	-0.079659	0.06724
1047	-0.079639	3.7347	-0.07966	3.7307	-0.07964	3.71061	-0.079645	3.69265	-0.079653	3.67835	-0.079646	3.66369		1047	-0.079639	0.06954
1048	-0.079619	3.7342	-0.07964	3.73256	-0.07962	3.71139	-0.079625	3.68903	-0.079633	3.67644	-0.079626	3.66415		1048	-0.079619	0.11564
1049	-0.079599	3.73353	-0.07962	3.73145	-0.0796	3.71039	-0.079605	3.68847	-0.079613	3.67666	-0.079606	3.66371		1049	-0.079599	0.07324
1050	-0.079579	3.73208	-0.0796	3.73031	-0.07958	3.70737	-0.079585	3.68534	-0.079593	3.67615	-0.079586	3.66495		1050	-0.079579	-0.01996
1051	-0.079559	3.73235	-0.07958	3.7275	-0.07956	3.70553	-0.079565	3.68666	-0.079573	3.67724	-0.079566	3.66558		1051	-0.079559	0.04584
1052	-0.079539	3.73201	-0.07956	3.72557	-0.07954	3.70388	-0.079545	3.68677	-0.079553	3.67576	-0.079546	3.66468		1052	-0.079539	0.08084
1053	-0.079519	3.73148	-0.07954	3.72465	-0.07952	3.70505	-0.079525	3.688	-0.079533	3.67577	-0.079526	3.66213		1053	-0.079519	0.09934
1054	-0.079499	3.73051	-0.07952	3.72634	-0.0795	3.70858	-0.079505	3.68713	-0.079513	3.67581	-0.079506	3.66042		1054	-0.079499	0.04584
1055	-0.079479	3.73002	-0.0795	3.7261	-0.07948	3.70991	-0.079485	3.68735	-0.079493	3.67608	-0.079486	3.65986		1055	-0.079479	0.07454
1056	-0.079459	3.73051	-0.07948	3.72191	-0.07946	3.71135	-0.079465	3.68837	-0.079473	3.67459	-0.079466	3.66232		1056	-0.079459	0.13724
1057	-0.079439	3.7307	-0.07946	3.72673	-0.07944	3.71248	-0.079445	3.68762	-0.079453	3.67458	-0.079446	3.65917		1057	-0.079439	0.04934
1058	-0.079419	3.72959	-0.07944	3.72582	-0.07942	3.71207	-0.079425	3.68665	-0.079433	3.67604	-0.079426	3.66004		1058	-0.079419	0.09064
1059	-0.079399	3.73065	-0.07942	3.72771	-0.0794	3.7125	-0.079405	3.68564	-0.079413	3.67733	-0.079406	3.66011		1059	-0.079399	0.00374
1060	-0.079379	3.73222	-0.0794	3.72869	-0.07938	3.7116	-0.079385	3.68589	-0.079393	3.67624	-0.079386	3.66415		1060	-0.079379	0.08904
1061	-0.079359	3.73326	-0.07938	3.7291	-0.07936	3.71414	-0.079365	3.68801	-0.079373	3.67553	-0.079366	3.66462		1061	-0.079359	0.05724
1062	-0.079339	3.73414	-0.07936	3.73105	-0.07934	3.71549	-0.079345	3.6897	-0.079353	3.67596	-0.079346	3.6657		1062	-0.079339	-0.07936
1063	-0.079319	3.73504	-0.07934	3.73279	-0.07932	3.71461	-0.079325	3.69244	-0.079333	3.67722	-0.079326	3.66476		1063	-0.079319	-0.02726
1064	-0.079299	3.73566	-0.07932	3.73083	-0.0793	3.71562	-0.079305	3.69402	-0.079313	3.67735	-0.079306	3.66203		1064	-0.079299	0.14614
1065	-0.079279	3.73703	-0.0793	3.73254	-0.07928	3.71264	-0.079285	3.69378	-0.079293	3.67778	-0.079286	3.65939		1065	-0.079279	0.08934
1066	-0.079259	3.73542	-0.07928	3.72875	-0.07926	3.71148	-0.079265	3.69323	-0.079273	3.67667	-0.079266	3.6571		1066	-0.079259	0.12664
1067	-0.079239	3.73427	-0.07926	3.72859	-0.07924	3.70977	-0.079245	3.69321	-0.079253	3.67389	-0.079246	3.65517		1067	-0.079239	0.10874
1068	-0.079219	3.73313	-0.07924	3.7292	-0.07922	3.70653	-0.079225	3.69228	-0.079233	3.67234	-0.079226	3.65289		1068	-0.079219	0.05454
1069	-0.079199	3.73328	-0.07922	3.72612	-0.0792	3.70453	-0.079205	3.69322	-0.079213	3.67089	-0.079206	3.6524		1069	-0.079199	0.00664
1070	-0.079179	3.7321	-0.0792	3.72784	-0.07918	3.70044	-0.079185	3.68988	-0.079193	3.66976	-0.079186	3.65375		1070	-0.079179	0.02774
1071	-0.079159	3.73195	-0.07918	3.72718	-0.07916	3.70187	-0.079165	3.69045	-0.079173	3.66812	-0.079166	3.65381		1071	-0.079159	0.06484
1072	-0.079139	3.7322	-0.07916	3.72739	-0.07914	3.70125	-0.079145	3.68826	-0.079153	3.66721	-0.079146	3.65289		1072	-0.079139	0.02794
1073	-0.079119	3.73457	-0.07914	3.72821	-0.07912	3.70313	-0.079125	3.68646	-0.079133	3.66525	-0.079126	3.65289		1073	-0.079119	0.01454
1074	-0.079099	3.73515	-0.07912	3.72959	-0.0791	3.70509	-0.079105	3.68618	-0.079113	3.66289	-0.079106	3.65375		1074	-0.079099	0.11724
1075	-0.079079	3.73419	-0.0791	3.72949	-0.07908	3.70426	-0.079085	3.68589	-0.079093	3.66351	-0.079086	3.65607		1075	-0.079079	0.06434
1076	-0.079059	3.73258	-0.07908	3.72848	-0.07906	3.70698	-0.079065	3.68617	-0.079073	3.66389	-0.079066	3.65665		1076	-0.079059	0.00404
1077	-0.079039	3.73167	-0.07906	3.73112	-0.07904	3.70745	-0.079045	3.68649	-0.079053	3.66411	-0.079046	3.65512		1077	-0.079039	0.09534
1078	-0.079019	3.73115	-0.07904	3.72989	-0.07902	3.70922	-0.079025	3.68568	-0.079033	3.66461	-0.079026	3.65869		1078	-0.079019	0.00504
1079	-0.078999	3.7301	-0.07902	3.73048	-0.079	3.71162	-0.079005	3.68474	-0.079013	3.66695	-0.079006	3.6619		1079	-0.078999	-0.04786
1080	-0.078979	3.72967	-0.079	3.72766	-0.07898	3.71078	-0.078985	3.68652	-0.078993	3.66824	-0.078986	3.66325		1080	-0.078979	0.07274
1081	-0.078959	3.72939	-0.07898	3.72509	-0.07896	3.71284	-0.078965	3.6888	-0.078973	3.67105	-0.078966	3.66107		1081	-0.078959	0.14094
1082	-0.078939	3.72988	-0.07896	3.72583	-0.07894	3.71262	-0.078945	3.69039	-0.078953	3.67416	-0.078946	3.65954		1082	-0.078939	0.13824
1083	-0.078919	3.72856	-0.07894	3.72322	-0.07892	3.71071	-0.078925	3.69102	-0.078933	3.67552	-0.078926	3.65875		1083	-0.078919	0.02954
1084	-0.078899	3.72808	-0.07892	3.71915	-0.0789	3.70779	-0.078905	3.68998	-0.078913	3.67724	-0.078906	3.65882		1084	-0.078899	0.03084
1085	-0.078879	3.72866	-0.0789	3.71703	-0.07888	3.70355	-0.078885	3.68804	-0.078893	3.67965	-0.078886	3.65899		1085	-0.078879	-0.01386
1086	-0.078859	3.73023	-0.07888	3.7153	-0.07886	3.70273	-0.078865	3.69004	-0.078873	3.6776	-0.078866	3.65748		1086	-0.078859	0.05514
1087	-0.078839	3.73155	-0.07886	3.71671	-0.07884	3.69998	-0.078845	3.6927	-0.078853	3.67766	-0.078846	3.65557		1087	-0.078839	0.11454
1088	-0.078819	3.73046	-0.07884	3.71743	-0.07882	3.69863	-0.078825	3.69134	-0.078833	3.67708	-0.078826	3.65678		1088	-0.078819	0.15274
1089	-0.078799	3.73166	-0.07882	3.71716	-0.0788	3.69827	-0.078805	3.69302	-0.078813	3.67674	-0.078806	3.65649		1089	-0.078799	-0.05146
1090	-0.078779	3.73026	-0.0788	3.71978	-0.07878	3.69477	-0.078785	3.69086	-0.078793	3.6746	-0.078786	3.65683		1090	-0.078779	0.07514
1091	-0.078759	3.73094	-0.07878	3.7189	-0.07876	3.69593	-0.078765	3.69005	-0.078773	3.67384	-0.078766	3.6567		1091	-0.078759	0.11534
1092	-0.078739	3.72721	-0.07876	3.71949	-0.07874	3.69621	-0.078745	3.68676	-0.078753	3.67478	-0.078746	3.65756		1092	-0.078739	-0.00856
1093	-0.078719	3.72644	-0.07874	3.72062	-0.07872	3.69761	-0.078725	3.68566	-0.078733	3.67056	-0.078726	3.65773		1093	-0.078719	0.08194
1094	-0.078699	3.72457	-0.07872	3.72209	-0.0787	3.69801	-0.078705	3.68673	-0.078713	3.67149	-0.078706	3.65715		1094	-0.078699	0.01984
1095	-0.078679	3.7226	-0.0787	3.72327	-0.07868	3.69853	-0.078685	3.68683	-0.078693	3.67111	-0.078686	3.65594		1095	-0.078679	0.04984
1096	-0.078659	3.72059	-0.07868	3.72126	-0.07866	3.69983	-0.078665	3.68975	-0.078673	3.67088	-0.078666	3.65524		1096	-0.078659	-0.05366
1097	-0.078639	3.71852	-0.07866	3.7199	-0.07864	3.69997	-0.078645	3.68977	-0.078653	3.67014	-0.078646	3.65389		1097	-0.078639	0.14014
1098	-0.078619	3.71802	-0.07864	3.72088	-0.07862	3.70154	-0.078625	3.68789	-0.078633	3.67256	-0.078626	3.65312		1098	-0.078619	0.14564
1099	-0.078599	3.71823	-0.07862	3.71856	-0.0786	3.70296	-0.078605	3.68649	-0.078613	3.67397	-0.078606	3.65203		1099	-0.078599	0.14484
1100	-0.078579	3.71625	-0.0786	3.71759	-0.07858	3.70278	-0.078585	3.68583	-0.078593	3.67298	-0.078586	3.64819		1100	-0.078579	0.11304
1101	-0.078559	3.71811	-0.07858	3.71691	-0.07856	3.70395	-0.078565	3.68494	-0.078573	3.67364	-0.078566	3.64563		1101	-0.078559	0.03114
1102	-0.078539	3.71852	-0.07856	3.71857	-0.07854	3.70333	-0.078545	3.68146	-0.078553	3.67226	-0.078546	3.64637		1102	-0.078539	0.06934
1103	-0.078519	3.71951	-0.07854	3.71806	-0.07852	3.70042	-0.078525	3.67736	-0.078533	3.67163	-0.078526	3.64698		1103	-0.078519	0.02144
1104	-0.078499	3.71897	-0.07852	3.71872	-0.0785	3.70035	-0.078505	3.67689	-0.078513	3.67086	-0.078506	3.64969		1104	-0.078499	0.02694
1105	-0.078479	3.71822	-0.0785	3.72053	-0.07848	3.7018	-0.078485	3.67751	-0.078493	3.67107	-0.078486	3.65063		1105	-0.078479	-0.10156
1106	-0.078459	3.71887	-0.07848	3.72174	-0.07846	3.70448	-0.078465	3.67797	-0.078473	3.66938	-0.078466	3.65175		1106	-0.078459	0.06354
1107	-0.078439	3.71917	-0.07846	3.72173	-0.07844	3.70596	-0.078445	3.67984	-0.078453	3.6698	-0.078446	3.65054		1107	-0.078439	-0.03966
1108	-0.078419	3.72009	-0.07844	3.71944	-0.07842	3.70428	-0.078425	3.67813	-0.078433	3.66944	-0.078426	3.65316		1108	-0.078419	0.01724
1109	-0.078399	3.72085	-0.07842	3.71937	-0.0784	3.70449	-0.078405	3.67912	-0.078413	3.67092	-0.078406	3.6554		1109	-0.078399	0.13514
1110	-0.078379	3.72142	-0.0784	3.71812	-0.07838	3.70348	-0.078385	3.67602	-0.078393	3.67106	-0.078386	3.65648		1110	-0.078379	0.07194
1111	-0.078359	3.7217	-0.07838	3.71871	-0.07836	3.70494	-0.078365	3.67461	-0.078373	3.672	-0.078366	3.65705		1111	-0.078359	0.03324
1112	-0.078339	3.72313	-0.07836	3.71905	-0.07834	3.70756	-0.078345	3.67404	-0.078353	3.67137	-0.078346	3.65837		1112	-0.078339	0.07824
1113	-0.078319	3.72391	-0.07834	3.72016	-0.07832	3.70843	-0.078325	3.67529	-0.078333	3.66979	-0.078326	3.65866		1113	-0.078319	0.14954
1114	-0.078299	3.72459	-0.07832	3.71907	-0.0783	3.70823	-0.078305	3.67751	-0.078313	3.67245	-0.078306	3.65999		1114	-0.078299	0.13614
1115	-0.078279	3.72495	-0.0783	3.71921	-0.07828	3.70745	-0.078285	3.68087	-0.078293	3.66969	-0.078286	3.65911		1115	-0.078279	0.12744
1116	-0.078259	3.72537	-0.07828	3.71642	-0.07826	3.70563	-0.078265	3.68329	-0.078273	3.67013	-0.078266	3.65847		1116	-0.078259	0.04904
1117	-0.078239	3.72543	-0.07826	3.71785	-0.07824	3.70273	-0.078245	3.68348	-0.078253	3.6707	-0.078246	3.65547		1117	-0.078239	0.09874
1118	-0.078219	3.72496	-0.07824	3.71907	-0.07822	3.70219	-0.078225	3.6832	-0.078233	3.66961	-0.078226	3.65339		1118	-0.078219	0.03724
1119	-0.078199	3.7237	-0.07822	3.71555	-0.0782	3.70023	-0.078205	3.68302	-0.078213	3.66831	-0.078206	3.65267		1119	-0.078199	0.00434
1120	-0.078179	3.72097	-0.0782	3.71619	-0.07818	3.69917	-0.078185	3.68394	-0.078193	3.66421	-0.078186	3.64969		1120	-0.078179	0.02744
1121	-0.078159	3.72162	-0.07818	3.71795	-0.07816	3.69713	-0.078165	3.68373	-0.078173	3.66233	-0.078166	3.64715		1121	-0.078159	0.11984
1122	-0.078139	3.71909	-0.07816	3.71944	-0.07814	3.69555	-0.078145	3.68282	-0.078153	3.66175	-0.078146	3.64714		1122	-0.078139	0.07584
1123	-0.078119	3.72001	-0.07814	3.71967	-0.07812	3.69476	-0.078125	3.68343	-0.078133	3.66006	-0.078126	3.64846		1123	-0.078119	0.10854
1124	-0.078099	3.71913	-0.07812	3.72026	-0.0781	3.69476	-0.078105	3.68546	-0.078113	3.65769	-0.078106	3.65046		1124	-0.078099	0.14614
1125	-0.078079	3.71658	-0.0781	3.72176	-0.07808	3.6931	-0.078085	3.68696	-0.078093	3.65762	-0.078086	3.65033		1125	-0.078079	-0.03226
1126	-0.078059	3.71572	-0.07808	3.71979	-0.07806	3.69267	-0.078065	3.68664	-0.078073	3.65894	-0.078066	3.64908		1126	-0.078059	0.10904
1127	-0.078039	3.71419	-0.07806	3.71958	-0.07804	3.6932	-0.078045	3.68661	-0.078053	3.65976	-0.078046	3.64753		1127	-0.078039	0.06114
1128	-0.078019	3.71591	-0.07804	3.71931	-0.07802	3.69173	-0.078025	3.68433	-0.078033	3.66307	-0.078026	3.64955		1128	-0.078019	0.02694
1129	-0.077999	3.7177	-0.07802	3.71845	-0.078	3.69265	-0.078005	3.68268	-0.078013	3.66507	-0.078006	3.64716		1129	-0.077999	-0.03046
1130	-0.077979	3.72026	-0.078	3.71921	-0.07798	3.69477	-0.077985	3.6807	-0.077993	3.66762	-0.077986	3.64661		1130	-0.077979	0.02194
1131	-0.077959	3.72281	-0.07798	3.71835	-0.07796	3.69569	-0.077965	3.67817	-0.077973	3.66697	-0.077966	3.64775		1131	-0.077959	-0.08936
1132	-0.077939	3.72518	-0.07796	3.71916	-0.07794	3.69713	-0.077945	3.67807	-0.077953	3.66724	-0.077946	3.64558		1132	-0.077939	-0.00286
1133	-0.077919	3.72661	-0.07794	3.7195	-0.07792	3.69788	-0.077925	3.67825	-0.077933	3.66867	-0.077926	3.64481		1133	-0.077919	0.15244
1134	-0.077899	3.72749	-0.07792	3.71974	-0.0779	3.69684	-0.077905	3.67918	-0.077913	3.66938	-0.077906	3.64496		1134	-0.077899	0.00824
1135	-0.077879	3.72848	-0.0779	3.72088	-0.07788	3.69666	-0.077885	3.68214	-0.077893	3.66826	-0.077886	3.6432		1135	-0.077879	0.02984
1136	-0.077859	3.72883	-0.07788	3.7204	-0.07786	3.69802	-0.077865	3.6809	-0.077873	3.66937	-0.077866	3.64463		1136	-0.077859	0.08954
1137	-0.077839	3.72984	-0.07786	3.72393	-0.07784	3.69641	-0.077845	3.6795	-0.077853	3.67209	-0.077846	3.64331		1137	-0.077839	0.07694
1138	-0.077819	3.73126	-0.07784	3.72257	-0.07782	3.69906	-0.077825	3.67972	-0.077833	3.67038	-0.077826	3.64437		1138	-0.077819	0.05274
1139	-0.077799	3.73067	-0.07782	3.72311	-0.0778	3.6994	-0.077805	3.67971	-0.077813	3.67032	-0.077806	3.64545		1139	-0.077799	0.15174
1140	-0.077779	3.7305	-0.0778	3.72605	-0.07778	3.70503	-0.077785	3.67988	-0.077793	3.668	-0.077786	3.64207		1140	-0.077779	-0.03436
1141	-0.077759	3.73097	-0.07778	3.72901	-0.07776	3.70495	-0.077765	3.67767	-0.077773	3.66783	-0.077766	3.6414		1141	-0.077759	0.12664
1142	-0.077739	3.73156	-0.07776	3.72742	-0.07774	3.70417	-0.077745	3.68099	-0.077753	3.66924	-0.077746	3.64307		1142	-0.077739	0.09114
1143	-0.077719	3.73126	-0.07774	3.72767	-0.07772	3.70377	-0.077725	3.67989	-0.077733	3.66785	-0.077726	3.64518		1143	-0.077719	0.07584
1144	-0.077699	3.73264	-0.07772	3.7282	-0.0777	3.70127	-0.077705	3.68324	-0.077713	3.666	-0.077706	3.64481		1144	-0.077699	0.13404
1145	-0.077679	3.73487	-0.0777	3.72883	-0.07768	3.69934	-0.077685	3.68347	-0.077693	3.66664	-0.077686	3.64348		1145	-0.077679	0.03164
1146	-0.077659	3.73494	-0.07768	3.72617	-0.07766	3.69992	-0.077665	3.68085	-0.077673	3.66861	-0.077666	3.6435		1146	-0.077659	0.03694
1147	-0.077639	3.73398	-0.07766	3.72902	-0.07764	3.69959	-0.077645	3.67931	-0.077653	3.66899	-0.077646	3.64508		1147	-0.077639	0.05614
1148	-0.077619	3.73251	-0.07764	3.72725	-0.07762	3.70001	-0.077625	3.68049	-0.077633	3.66907	-0.077626	3.64456		1148	-0.077619	0.08904
1149	-0.077599	3.73069	-0.07762	3.72539	-0.0776	3.6981	-0.077605	3.67917	-0.077613	3.67011	-0.077606	3.64482		1149	-0.077599	0.05434
1150	-0.077579	3.72772	-0.0776	3.72172	-0.07758	3.69827	-0.077585	3.67856	-0.077593	3.67421	-0.077586	3.64632		1150	-0.077579	0.05794
1151	-0.077559	3.72914	-0.07758	3.71979	-0.07756	3.69584	-0.077565	3.67667	-0.077573	3.67441	-0.077566	3.6444		1151	-0.077559	0.12934
1152	-0.077539	3.726	-0.07756	3.71761	-0.07754	3.69662	-0.077545	3.67728	-0.077553	3.67423	-0.077546	3.64101		1152	-0.077539	-0.01756
1153	-0.077519	3.72476	-0.07754	3.71615	-0.07752	3.69611	-0.077525	3.67808	-0.077533	3.67236	-0.077526	3.64268		1153	-0.077519	0.14144
1154	-0.077499	3.72369	-0.07752	3.71632	-0.0775	3.69543	-0.077505	3.6773	-0.077513	3.67014	-0.077506	3.64381		1154	-0.077499	0.00274
1155	-0.077479	3.72256	-0.0775	3.71397	-0.07748	3.69514	-0.077485	3.67801	-0.077493	3.67084	-0.077486	3.6424		1155	-0.077479	0.14244
1156	-0.077459	3.72316	-0.07748	3.71472	-0.07746	3.69507	-0.077465	3.67475	-0.077473	3.67175	-0.077466	3.64294		1156	-0.077459	0.08144
1157	-0.077439	3.72056	-0.07746	3.71678	-0.07744	3.69558	-0.077445	3.67328	-0.077453	3.67313	-0.077446	3.64106		1157	-0.077439	-0.05176
1158	-0.077419	3.72249	-0.07744	3.71572	-0.07742	3.69603	-0.077425	3.6737	-0.077433	3.67143	-0.077426	3.64145		1158	-0.077419	-0.04756
1159	-0.077399	3.72082	-0.07742	3.71759	-0.0774	3.6978	-0.077405	3.67274	-0.077413	3.67189	-0.077406	3.64118		1159	-0.077399	0.06304
1160	-0.077379	3.72218	-0.0774	3.71782	-0.07738	3.69862	-0.077385	3.67257	-0.077393	3.66945	-0.077386	3.63766		1160	-0.077379	0.01664
1161	-0.077359	3.7217	-0.07738	3.71718	-0.07736	3.69541	-0.077365	3.67083	-0.077373	3.66927	-0.077366	3.63808		1161	-0.077359	0.04614
1162	-0.077339	3.72218	-0.07736	3.71526	-0.07734	3.69277	-0.077345	3.67287	-0.077353	3.66927	-0.077346	3.63905		1162	-0.077339	0.04514
1163	-0.077319	3.72247	-0.07734	3.71495	-0.07732	3.69205	-0.077325	3.67344	-0.077333	3.66882	-0.077326	3.63887		1163	-0.077319	0.06644
1164	-0.077299	3.7206	-0.07732	3.71435	-0.0773	3.68824	-0.077305	3.67446	-0.077313	3.66506	-0.077306	3.63813		1164	-0.077299	0.06034
1165	-0.077279	3.72015	-0.0773	3.71213	-0.07728	3.68672	-0.077285	3.67244	-0.077293	3.66337	-0.077286	3.6368		1165	-0.077279	0.15094
1166	-0.077259	3.72045	-0.07728	3.71192	-0.07726	3.68784	-0.077265	3.67117	-0.077273	3.66174	-0.077266	3.63721		1166	-0.077259	0.01244
1167	-0.077239	3.72042	-0.07726	3.71348	-0.07724	3.68849	-0.077245	3.67578	-0.077253	3.6603	-0.077246	3.63757		1167	-0.077239	-0.03416
1168	-0.077219	3.72065	-0.07724	3.70999	-0.07722	3.68955	-0.077225	3.67729	-0.077233	3.66041	-0.077226	3.63683		1168	-0.077219	-0.03646
1169	-0.077199	3.72043	-0.07722	3.70818	-0.0772	3.68807	-0.077205	3.67785	-0.077213	3.66097	-0.077206	3.63556		1169	-0.077199	4e-05
1170	-0.077179	3.72269	-0.0772	3.70456	-0.07718	3.69073	-0.077185	3.67827	-0.077193	3.66043	-0.077186	3.63744		1170	-0.077179	0.10484
1171	-0.077159	3.72387	-0.07718	3.70394	-0.07716	3.69003	-0.077165	3.6782	-0.077173	3.65778	-0.077166	3.6385		1171	-0.077159	-0.05226
1172	-0.077139	3.72472	-0.07716	3.70108	-0.07714	3.69254	-0.077145	3.67858	-0.077153	3.65393	-0.077146	3.63996		1172	-0.077139	0.02144
1173	-0.077119	3.72653	-0.07714	3.70089	-0.07712	3.69022	-0.077125	3.67912	-0.077133	3.65472	-0.077126	3.64223		1173	-0.077119	0.13904
1174	-0.077099	3.72713	-0.07712	3.70333	-0.0771	3.69266	-0.077105	3.67846	-0.077113	3.65583	-0.077106	3.64013		1174	-0.077099	0.01904
1175	-0.077079	3.72662	-0.0771	3.70447	-0.07708	3.69239	-0.077085	3.67752	-0.077093	3.65746	-0.077086	3.6392		1175	-0.077079	0.09984
1176	-0.077059	3.72544	-0.07708	3.70883	-0.07706	3.6914	-0.077065	3.67479	-0.077073	3.65856	-0.077066	3.63883		1176	-0.077059	-0.05306
1177	-0.077039	3.72403	-0.07706	3.71097	-0.07704	3.69173	-0.077045	3.67396	-0.077053	3.66154	-0.077046	3.63987		1177	-0.077039	0.13884
1178	-0.077019	3.72373	-0.07704	3.71196	-0.07702	3.69094	-0.077025	3.67069	-0.077033	3.66371	-0.077026	3.64042		1178	-0.077019	0.04904
1179	-0.076999	3.72142	-0.07702	3.71394	-0.077	3.69098	-0.077005	3.66933	-0.077013	3.66596	-0.077006	3.64138		1179	-0.076999	0.09034
1180	-0.076979	3.72007	-0.077	3.71509	-0.07698	3.68963	-0.076985	3.66676	-0.076993	3.66532	-0.076986	3.64177		1180	-0.076979	-0.09916
1181	-0.076959	3.72204	-0.07698	3.71365	-0.07696	3.6901	-0.076965	3.66458	-0.076973	3.6701	-0.076966	3.64214		1181	-0.076959	0.04794
1182	-0.076939	3.71917	-0.07696	3.71668	-0.07694	3.68631	-0.076945	3.66479	-0.076953	3.6707	-0.076946	3.64315		1182	-0.076939	-0.04836
1183	-0.076919	3.71905	-0.07694	3.71681	-0.07692	3.68633	-0.076925	3.66605	-0.076933	3.66847	-0.076926	3.64239		1183	-0.076919	0.01434
1184	-0.076899	3.71866	-0.07692	3.71603	-0.0769	3.68471	-0.076905	3.66555	-0.076913	3.66496	-0.076906	3.6411		1184	-0.076899	0.04724
1185	-0.076879	3.71647	-0.0769	3.71401	-0.07688	3.68594	-0.076885	3.66535	-0.076893	3.66403	-0.076886	3.64125		1185	-0.076879	0.07564
1186	-0.076859	3.71407	-0.07688	3.71459	-0.07686	3.68731	-0.076865	3.66716	-0.076873	3.66386	-0.076866	3.64157		1186	-0.076859	0.03794
1187	-0.076839	3.71231	-0.07686	3.71345	-0.07684	3.68731	-0.076845	3.67152	-0.076853	3.66405	-0.076846	3.64164		1187	-0.076839	-0.00256
1188	-0.076819	3.71368	-0.07684	3.70917	-0.07682	3.68856	-0.076825	3.67086	-0.076833	3.66007	-0.076826	3.64237		1188	-0.076819	0.03484
1189	-0.076799	3.71399	-0.07682	3.70887	-0.0768	3.68876	-0.076805	3.67367	-0.076813	3.65765	-0.076806	3.64279		1189	-0.076799	0.02434
1190	-0.076779	3.71585	-0.0768	3.70841	-0.07678	3.6899	-0.076785	3.67385	-0.076793	3.65486	-0.076786	3.64686		1190	-0.076779	0.12244
1191	-0.076759	3.71556	-0.07678	3.70747	-0.07676	3.68759	-0.076765	3.67627	-0.076773	3.65348	-0.076766	3.64897		1191	-0.076759	0.07664
1192	-0.076739	3.71528	-0.07676	3.70801	-0.07674	3.68892	-0.076745	3.67784	-0.076753	3.65485	-0.076746	3.64895		1192	-0.076739	0.06514
1193	-0.076719	3.71528	-0.07674	3.70657	-0.07672	3.69036	-0.076725	3.67812	-0.076733	3.6565	-0.076726	3.65074		1193	-0.076719	-0.05336
1194	-0.076699	3.71508	-0.07672	3.70993	-0.0767	3.69155	-0.076705	3.67757	-0.076713	3.65365	-0.076706	3.64852		1194	-0.076699	-0.04756
1195	-0.076679	3.71742	-0.0767	3.70884	-0.07668	3.69085	-0.076685	3.67522	-0.076693	3.65494	-0.076686	3.64949		1195	-0.076679	0.01934
1196	-0.076659	3.71808	-0.07668	3.70865	-0.07666	3.68967	-0.076665	3.67392	-0.076673	3.65607	-0.076666	3.64965		1196	-0.076659	0.00584
1197	-0.076639	3.71837	-0.07666	3.70894	-0.07664	3.69112	-0.076645	3.67354	-0.076653	3.65881	-0.076646	3.64963		1197	-0.076639	0.06644
1198	-0.076619	3.71974	-0.07664	3.70783	-0.07662	3.69202	-0.076625	3.67019	-0.076633	3.65893	-0.076626	3.64795		1198	-0.076619	0.20064
1199	-0.076599	3.71856	-0.07662	3.70968	-0.0766	3.69153	-0.076605	3.67089	-0.076613	3.65986	-0.076606	3.6468		1199	-0.076599	-0.01596
1200	-0.076579	3.71945	-0.0766	3.708	-0.07658	3.69486	-0.076585	3.67081	-0.076593	3.66058	-0.076586	3.64515		1200	-0.076579	-0.00966
1201	-0.076559	3.71847	-0.07658	3.70753	-0.07656	3.69579	-0.076565	3.67091	-0.076573	3.66077	-0.076566	3.64232		1201	-0.076559	0.02694
1202	-0.076539	3.72008	-0.07656	3.70888	-0.07654	3.69424	-0.076545	3.67076	-0.076553	3.65793	-0.076546	3.64013		1202	-0.076539	0.07194
1203	-0.076519	3.72125	-0.07654	3.70667	-0.07652	3.6958	-0.076525	3.67319	-0.076533	3.65743	-0.076526	3.63879		1203	-0.076519	0.11744
1204	-0.076499	3.71897	-0.07652	3.70492	-0.0765	3.69811	-0.076505	3.67249	-0.076513	3.65808	-0.076506	3.63629		1204	-0.076499	0.09064
1205	-0.076479	3.72036	-0.0765	3.70498	-0.07648	3.69754	-0.076485	3.67398	-0.076493	3.65911	-0.076486	3.63643		1205	-0.076479	0.01694
1206	-0.076459	3.72137	-0.07648	3.70357	-0.07646	3.69664	-0.076465	3.67821	-0.076473	3.65845	-0.076466	3.63526		1206	-0.076459	0.07854
1207	-0.076439	3.72112	-0.07646	3.70336	-0.07644	3.69698	-0.076445	3.68125	-0.076453	3.65659	-0.076446	3.63502		1207	-0.076439	0.00824
1208	-0.076419	3.72158	-0.07644	3.70259	-0.07642	3.69931	-0.076425	3.68242	-0.076433	3.6522	-0.076426	3.63527		1208	-0.076419	0.11854
1209	-0.076399	3.72056	-0.07642	3.70687	-0.0764	3.69675	-0.076405	3.68377	-0.076413	3.65266	-0.076406	3.63567		1209	-0.076399	0.01004
1210	-0.076379	3.72316	-0.0764	3.70995	-0.07638	3.69564	-0.076385	3.68479	-0.076393	3.65027	-0.076386	3.63817		1210	-0.076379	0.04514
1211	-0.076359	3.72291	-0.07638	3.70899	-0.07636	3.69143	-0.076365	3.68805	-0.076373	3.64981	-0.076366	3.63805		1211	-0.076359	-0.02176
1212	-0.076339	3.72201	-0.07636	3.71023	-0.07634	3.68969	-0.076345	3.68659	-0.076353	3.64894	-0.076346	3.63847		1212	-0.076339	0.02744
1213	-0.076319	3.72197	-0.07634	3.71049	-0.07632	3.69093	-0.076325	3.68414	-0.076333	3.64789	-0.076326	3.63857		1213	-0.076319	-0.00206
1214	-0.076299	3.72217	-0.07632	3.71137	-0.0763	3.68792	-0.076305	3.68042	-0.076313	3.64824	-0.076306	3.63701		1214	-0.076299	0.07324
1215	-0.076279	3.721	-0.0763	3.71193	-0.07628	3.68722	-0.076285	3.67939	-0.076293	3.65192	-0.076286	3.63879		1215	-0.076279	0.13954
1216	-0.076259	3.72215	-0.07628	3.71174	-0.07626	3.68593	-0.076265	3.67909	-0.076273	3.65293	-0.076266	3.6394		1216	-0.076259	0.05854
1217	-0.076239	3.72362	-0.07626	3.7124	-0.07624	3.68684	-0.076245	3.67879	-0.076253	3.65514	-0.076246	3.638		1217	-0.076239	0.13564
1218	-0.076219	3.72445	-0.07624	3.71157	-0.07622	3.68703	-0.076225	3.67746	-0.076233	3.65493	-0.076226	3.63636		1218	-0.076219	0.00714
1219	-0.076199	3.7254	-0.07622	3.70968	-0.0762	3.68807	-0.076205	3.67971	-0.076213	3.65641	-0.076206	3.63584		1219	-0.076199	0.07744
1220	-0.076179	3.72503	-0.0762	3.70506	-0.07618	3.68966	-0.076185	3.67801	-0.076193	3.65785	-0.076186	3.63411		1220	-0.076179	0.03504
1221	-0.076159	3.72541	-0.07618	3.7029	-0.07616	3.68989	-0.076165	3.67581	-0.076173	3.65861	-0.076166	3.6339		1221	-0.076159	0.09034
1222	-0.076139	3.72448	-0.07616	3.70096	-0.07614	3.69054	-0.076145	3.67577	-0.076153	3.6598	-0.076146	3.631		1222	-0.076139	0.00904
1223	-0.076119	3.72458	-0.07614	3.69874	-0.07612	3.69051	-0.076125	3.6756	-0.076133	3.66108	-0.076126	3.63156		1223	-0.076119	0.07114
1224	-0.076099	3.72494	-0.07612	3.6989	-0.0761	3.69053	-0.076105	3.67312	-0.076113	3.65987	-0.076106	3.63013		1224	-0.076099	0.06084
1225	-0.076079	3.72317	-0.0761	3.69798	-0.07608	3.68907	-0.076085	3.67472	-0.076093	3.65728	-0.076086	3.63064		1225	-0.076079	0.03004
1226	-0.076059	3.72147	-0.07608	3.69539	-0.07606	3.68965	-0.076065	3.67484	-0.076073	3.65453	-0.076066	3.63116		1226	-0.076059	0.05084
1227	-0.076039	3.72012	-0.07606	3.69753	-0.07604	3.69115	-0.076045	3.6741	-0.076053	3.65212	-0.076046	3.6302		1227	-0.076039	0.11904
1228	-0.076019	3.71809	-0.07604	3.69842	-0.07602	3.69268	-0.076025	3.67482	-0.076033	3.65107	-0.076026	3.63035		1228	-0.076019	0.04274
1229	-0.075999	3.71638	-0.07602	3.70106	-0.076	3.6912	-0.076005	3.67479	-0.076013	3.65206	-0.076006	3.63204		1229	-0.075999	0.13664
1230	-0.075979	3.71647	-0.076	3.70338	-0.07598	3.68961	-0.075985	3.67441	-0.075993	3.64895	-0.075986	3.6319		1230	-0.075979	0.06194
1231	-0.075959	3.71524	-0.07598	3.70297	-0.07596	3.68638	-0.075965	3.67456	-0.075973	3.64773	-0.075966	3.63155		1231	-0.075959	-0.00146
1232	-0.075939	3.71545	-0.07596	3.70545	-0.07594	3.68784	-0.075945	3.67254	-0.075953	3.64778	-0.075946	3.63331		1232	-0.075939	0.00164
1233	-0.075919	3.71484	-0.07594	3.70794	-0.07592	3.68801	-0.075925	3.671	-0.075933	3.64995	-0.075926	3.63282		1233	-0.075919	-0.05126
1234	-0.075899	3.71418	-0.07592	3.70851	-0.0759	3.68746	-0.075905	3.67112	-0.075913	3.65223	-0.075906	3.63253		1234	-0.075899	0.03454
1235	-0.075879	3.71603	-0.0759	3.70972	-0.07588	3.68674	-0.075885	3.67133	-0.075893	3.65455	-0.075886	3.63456		1235	-0.075879	-0.04936
1236	-0.075859	3.71477	-0.07588	3.70911	-0.07586	3.68653	-0.075865	3.67091	-0.075873	3.65707	-0.075866	3.63608		1236	-0.075859	0.04294
1237	-0.075839	3.71523	-0.07586	3.71018	-0.07584	3.68699	-0.075845	3.66888	-0.075853	3.65879	-0.075846	3.63586		1237	-0.075839	0.07984
1238	-0.075819	3.71474	-0.07584	3.70989	-0.07582	3.68724	-0.075825	3.66851	-0.075833	3.65972	-0.075826	3.63601		1238	-0.075819	0.14644
1239	-0.075799	3.71493	-0.07582	3.70704	-0.0758	3.68919	-0.075805	3.66849	-0.075813	3.66187	-0.075806	3.63908		1239	-0.075799	0.11664
1240	-0.075779	3.71667	-0.0758	3.70529	-0.07578	3.69111	-0.075785	3.66661	-0.075793	3.66283	-0.075786	3.6379		1240	-0.075779	0.02454
1241	-0.075759	3.7175	-0.07578	3.70564	-0.07576	3.69243	-0.075765	3.66337	-0.075773	3.66375	-0.075766	3.63696		1241	-0.075759	0.08484
1242	-0.075739	3.71781	-0.07576	3.70479	-0.07574	3.69186	-0.075745	3.6604	-0.075753	3.66162	-0.075746	3.63427		1242	-0.075739	-0.04416
1243	-0.075719	3.71878	-0.07574	3.70497	-0.07572	3.69073	-0.075725	3.65804	-0.075733	3.65915	-0.075726	3.63386		1243	-0.075719	-0.00416
1244	-0.075699	3.71958	-0.07572	3.70513	-0.0757	3.691	-0.075705	3.65571	-0.075713	3.65661	-0.075706	3.63365		1244	-0.075699	0.02954
1245	-0.075679	3.71892	-0.0757	3.70293	-0.07568	3.6914	-0.075685	3.65484	-0.075693	3.65408	-0.075686	3.63448		1245	-0.075679	-0.05206
1246	-0.075659	3.7179	-0.07568	3.70195	-0.07566	3.69049	-0.075665	3.65612	-0.075673	3.65028	-0.075666	3.63374		1246	-0.075659	0.01354
1247	-0.075639	3.71765	-0.07566	3.70329	-0.07564	3.69024	-0.075645	3.65721	-0.075653	3.65051	-0.075646	3.63461		1247	-0.075639	0.04954
1248	-0.075619	3.71817	-0.07564	3.70344	-0.07562	3.68837	-0.075625	3.65856	-0.075633	3.65119	-0.075626	3.63639		1248	-0.075619	0.07114
1249	-0.075599	3.7187	-0.07562	3.70555	-0.0756	3.68606	-0.075605	3.65696	-0.075613	3.64857	-0.075606	3.63759		1249	-0.075599	0.12484
1250	-0.075579	3.7186	-0.0756	3.70471	-0.07558	3.68531	-0.075585	3.65762	-0.075593	3.64731	-0.075586	3.63815		1250	-0.075579	-0.01016
1251	-0.075559	3.71827	-0.07558	3.70292	-0.07556	3.68428	-0.075565	3.66011	-0.075573	3.64837	-0.075566	3.63562		1251	-0.075559	0.02324
1252	-0.075539	3.7184	-0.07556	3.70261	-0.07554	3.68441	-0.075545	3.66298	-0.075553	3.65012	-0.075546	3.63527		1252	-0.075539	0.10454
1253	-0.075519	3.719	-0.07554	3.70346	-0.07552	3.6853	-0.075525	3.66491	-0.075533	3.6523	-0.075526	3.63442		1253	-0.075519	0.14144
1254	-0.075499	3.71625	-0.07552	3.7004	-0.0755	3.68741	-0.075505	3.66778	-0.075513	3.65394	-0.075506	3.63209		1254	-0.075499	0.00274
1255	-0.075479	3.7141	-0.0755	3.70125	-0.07548	3.68702	-0.075485	3.66721	-0.075493	3.65475	-0.075486	3.63252		1255	-0.075479	0.09614
1256	-0.075459	3.71377	-0.07548	3.70096	-0.07546	3.68851	-0.075465	3.67017	-0.075473	3.65592	-0.075466	3.63242		1256	-0.075459	0.07114
1257	-0.075439	3.71115	-0.07546	3.70246	-0.07544	3.69035	-0.075445	3.6727	-0.075453	3.65723	-0.075446	3.63226		1257	-0.075439	0.03294
1258	-0.075419	3.71101	-0.07544	3.70189	-0.07542	3.69204	-0.075425	3.6751	-0.075433	3.65919	-0.075426	3.63276		1258	-0.075419	0.06584
1259	-0.075399	3.7092	-0.07542	3.70244	-0.0754	3.69322	-0.075405	3.67461	-0.075413	3.65925	-0.075406	3.63394		1259	-0.075399	0.03354
1260	-0.075379	3.7113	-0.0754	3.70281	-0.07538	3.69425	-0.075385	3.67243	-0.075393	3.65716	-0.075386	3.63053		1260	-0.075379	0.10594
1261	-0.075359	3.71033	-0.07538	3.70456	-0.07536	3.69588	-0.075365	3.67009	-0.075373	3.65646	-0.075366	3.63047		1261	-0.075359	0.01194
1262	-0.075339	3.71107	-0.07536	3.70337	-0.07534	3.69594	-0.075345	3.67055	-0.075353	3.65237	-0.075346	3.63034		1262	-0.075339	-0.01046
1263	-0.075319	3.71093	-0.07534	3.70254	-0.07532	3.69764	-0.075325	3.67219	-0.075333	3.65003	-0.075326	3.63196		1263	-0.075319	0.04824
1264	-0.075299	3.70973	-0.07532	3.701	-0.0753	3.69778	-0.075305	3.67197	-0.075313	3.64987	-0.075306	3.63386		1264	-0.075299	-0.03936
1265	-0.075279	3.70932	-0.0753	3.70066	-0.07528	3.69703	-0.075285	3.67346	-0.075293	3.64751	-0.075286	3.63465		1265	-0.075279	0.03144
1266	-0.075259	3.70832	-0.07528	3.70189	-0.07526	3.69471	-0.075265	3.67494	-0.075273	3.64474	-0.075266	3.63509		1266	-0.075259	0.04294
1267	-0.075239	3.71063	-0.07526	3.70124	-0.07524	3.69214	-0.075245	3.67299	-0.075253	3.64555	-0.075246	3.63846		1267	-0.075239	-0.00516
1268	-0.075219	3.71324	-0.07524	3.70203	-0.07522	3.68883	-0.075225	3.66938	-0.075233	3.64545	-0.075226	3.63803		1268	-0.075219	0.14824
1269	-0.075199	3.71529	-0.07522	3.70282	-0.0752	3.68885	-0.075205	3.66735	-0.075213	3.643	-0.075206	3.63924		1269	-0.075199	-0.01646
1270	-0.075179	3.71772	-0.0752	3.70074	-0.07518	3.68834	-0.075185	3.66644	-0.075193	3.64641	-0.075186	3.63743		1270	-0.075179	0.06904
1271	-0.075159	3.71878	-0.07518	3.70136	-0.07516	3.68622	-0.075165	3.66737	-0.075173	3.6483	-0.075166	3.63409		1271	-0.075159	0.05904
1272	-0.075139	3.71827	-0.07516	3.7019	-0.07514	3.68736	-0.075145	3.66866	-0.075153	3.65161	-0.075146	3.63463		1272	-0.075139	0.02324
1273	-0.075119	3.71917	-0.07514	3.70208	-0.07512	3.68766	-0.075125	3.66783	-0.075133	3.65246	-0.075126	3.63309		1273	-0.075119	0.04854
1274	-0.075099	3.71813	-0.07512	3.70166	-0.0751	3.686	-0.075105	3.66723	-0.075113	3.65148	-0.075106	3.63125		1274	-0.075099	0.06164
1275	-0.075079	3.71663	-0.0751	3.70476	-0.07508	3.68454	-0.075085	3.66636	-0.075093	3.65115	-0.075086	3.63089		1275	-0.075079	0.11434
1276	-0.075059	3.71588	-0.07508	3.70608	-0.07506	3.68398	-0.075065	3.66599	-0.075073	3.64976	-0.075066	3.63148		1276	-0.075059	0.03064
1277	-0.075039	3.71743	-0.07506	3.70833	-0.07504	3.68152	-0.075045	3.66407	-0.075053	3.65096	-0.075046	3.62959		1277	-0.075039	0.10744
1278	-0.075019	3.71868	-0.07504	3.70866	-0.07502	3.68104	-0.075025	3.66225	-0.075033	3.65077	-0.075026	3.62754		1278	-0.075019	0.06404
1279	-0.074999	3.71974	-0.07502	3.7085	-0.075	3.68122	-0.075005	3.66023	-0.075013	3.65192	-0.075006	3.62869		1279	-0.074999	-0.03996
1280	-0.074979	3.71906	-0.075	3.7065	-0.07498	3.681	-0.074985	3.65959	-0.074993	3.65065	-0.074986	3.62871		1280	-0.074979	0.10514
1281	-0.074959	3.71894	-0.07498	3.70634	-0.07496	3.683	-0.074965	3.66335	-0.074973	3.6507	-0.074966	3.62725		1281	-0.074959	0.01774
1282	-0.074939	3.71867	-0.07496	3.70336	-0.07494	3.68274	-0.074945	3.66252	-0.074953	3.65084	-0.074946	3.62635		1282	-0.074939	0.06744
1283	-0.074919	3.71607	-0.07494	3.70339	-0.07492	3.68719	-0.074925	3.66326	-0.074933	3.65175	-0.074926	3.62668		1283	-0.074919	0.08854
1284	-0.074899	3.7126	-0.07492	3.70413	-0.0749	3.68876	-0.074905	3.66055	-0.074913	3.65346	-0.074906	3.62563		1284	-0.074899	0.04434
1285	-0.074879	3.71246	-0.0749	3.70367	-0.07488	3.6892	-0.074885	3.6594	-0.074893	3.65125	-0.074886	3.62607		1285	-0.074879	0.05904
1286	-0.074859	3.71221	-0.07488	3.70458	-0.07486	3.68962	-0.074865	3.65983	-0.074873	3.65083	-0.074866	3.62618		1286	-0.074859	0.05114
1287	-0.074839	3.70915	-0.07486	3.70342	-0.07484	3.68969	-0.074845	3.65824	-0.074853	3.64976	-0.074846	3.62776		1287	-0.074839	-0.02886
1288	-0.074819	3.71107	-0.07484	3.70403	-0.07482	3.68995	-0.074825	3.65902	-0.074833	3.6484	-0.074826	3.62925		1288	-0.074819	0.02244
1289	-0.074799	3.71123	-0.07482	3.70279	-0.0748	3.69056	-0.074805	3.659	-0.074813	3.64561	-0.074806	3.63152		1289	-0.074799	0.04824
1290	-0.074779	3.7119	-0.0748	3.70377	-0.07478	3.68841	-0.074785	3.65855	-0.074793	3.64685	-0.074786	3.631		1290	-0.074779	0.14774
1291	-0.074759	3.70914	-0.07478	3.70407	-0.07476	3.68682	-0.074765	3.66164	-0.074773	3.64621	-0.074766	3.63037		1291	-0.074759	0.03614
1292	-0.074739	3.70872	-0.07476	3.70383	-0.07474	3.68741	-0.074745	3.66353	-0.074753	3.64727	-0.074746	3.63182		1292	-0.074739	0.03644
1293	-0.074719	3.70694	-0.07474	3.70505	-0.07472	3.68597	-0.074725	3.66301	-0.074733	3.64314	-0.074726	3.63405		1293	-0.074719	-0.01786
1294	-0.074699	3.70711	-0.07472	3.70624	-0.0747	3.68666	-0.074705	3.6629	-0.074713	3.64038	-0.074706	3.63598		1294	-0.074699	-0.01046
1295	-0.074679	3.7084	-0.0747	3.70588	-0.07468	3.68604	-0.074685	3.66321	-0.074693	3.63853	-0.074686	3.63728		1295	-0.074679	0.03004
1296	-0.074659	3.70895	-0.07468	3.70573	-0.07466	3.68422	-0.074665	3.66431	-0.074673	3.63544	-0.074666	3.63765		1296	-0.074659	-0.03936
1297	-0.074639	3.71067	-0.07466	3.70526	-0.07464	3.68213	-0.074645	3.66611	-0.074653	3.63557	-0.074646	3.63572		1297	-0.074639	0.00354
1298	-0.074619	3.71071	-0.07464	3.70269	-0.07462	3.68435	-0.074625	3.6678	-0.074633	3.63458	-0.074626	3.63436		1298	-0.074619	0.00744
1299	-0.074599	3.70949	-0.07462	3.69921	-0.0746	3.68512	-0.074605	3.66928	-0.074613	3.63519	-0.074606	3.63489		1299	-0.074599	0.02694
1300	-0.074579	3.70916	-0.0746	3.70082	-0.07458	3.68478	-0.074585	3.66909	-0.074593	3.63484	-0.074586	3.63225		1300	-0.074579	0.05774
1301	-0.074559	3.70772	-0.07458	3.70135	-0.07456	3.68783	-0.074565	3.66969	-0.074573	3.6363	-0.074566	3.62926		1301	-0.074559	0.07114
1302	-0.074539	3.70635	-0.07456	3.7009	-0.07454	3.68795	-0.074545	3.66606	-0.074553	3.64015	-0.074546	3.62969		1302	-0.074539	0.05954
1303	-0.074519	3.70541	-0.07454	3.70383	-0.07452	3.69017	-0.074525	3.66667	-0.074533	3.6394	-0.074526	3.62937		1303	-0.074519	-0.02436
1304	-0.074499	3.70438	-0.07452	3.70452	-0.0745	3.69041	-0.074505	3.66331	-0.074513	3.64156	-0.074506	3.62843		1304	-0.074499	0.00434
1305	-0.074479	3.70404	-0.0745	3.70709	-0.07448	3.69033	-0.074485	3.6638	-0.074493	3.6426	-0.074486	3.62792		1305	-0.074479	0.09064
1306	-0.074459	3.70381	-0.07448	3.70607	-0.07446	3.68949	-0.074465	3.66478	-0.074473	3.64427	-0.074466	3.62737		1306	-0.074459	0.04584
1307	-0.074439	3.70434	-0.07446	3.70685	-0.07444	3.68949	-0.074445	3.66481	-0.074453	3.64318	-0.074446	3.6282		1307	-0.074439	0.05064
1308	-0.074419	3.70336	-0.07444	3.70569	-0.07442	3.68887	-0.074425	3.66457	-0.074433	3.6445	-0.074426	3.62939		1308	-0.074419	0.01064
1309	-0.074399	3.70501	-0.07442	3.70601	-0.0744	3.68709	-0.074405	3.66407	-0.074413	3.64596	-0.074406	3.62813		1309	-0.074399	-0.03756
1310	-0.074379	3.70406	-0.0744	3.70753	-0.07438	3.68681	-0.074385	3.66407	-0.074393	3.64945	-0.074386	3.62884		1310	-0.074379	0.10664
1311	-0.074359	3.70446	-0.07438	3.70692	-0.07436	3.686	-0.074365	3.66624	-0.074373	3.65084	-0.074366	3.62911		1311	-0.074359	0.04584
1312	-0.074339	3.70503	-0.07436	3.70595	-0.07434	3.6881	-0.074345	3.66533	-0.074353	3.65167	-0.074346	3.62914		1312	-0.074339	-0.00646
1313	-0.074319	3.70423	-0.07434	3.70653	-0.07432	3.68805	-0.074325	3.66607	-0.074333	3.65088	-0.074326	3.6299		1313	-0.074319	0.05904
1314	-0.074299	3.70537	-0.07432	3.70581	-0.0743	3.68857	-0.074305	3.6655	-0.074313	3.64979	-0.074306	3.63099		1314	-0.074299	0.00774
1315	-0.074279	3.70613	-0.0743	3.70335	-0.07428	3.68816	-0.074285	3.66592	-0.074293	3.64846	-0.074286	3.62952		1315	-0.074279	0.07114
1316	-0.074259	3.70689	-0.07428	3.70216	-0.07426	3.68632	-0.074265	3.66306	-0.074273	3.64686	-0.074266	3.62804		1316	-0.074259	-0.01066
1317	-0.074239	3.70681	-0.07426	3.70018	-0.07424	3.68576	-0.074245	3.66281	-0.074253	3.64681	-0.074246	3.62667		1317	-0.074239	0.03404
1318	-0.074219	3.70847	-0.07424	3.6964	-0.07422	3.68821	-0.074225	3.66126	-0.074233	3.64617	-0.074226	3.62508		1318	-0.074219	-0.04176
1319	-0.074199	3.70839	-0.07422	3.69386	-0.0742	3.68789	-0.074205	3.65988	-0.074213	3.64509	-0.074206	3.62554		1319	-0.074199	0.00064
1320	-0.074179	3.7087	-0.0742	3.69383	-0.07418	3.68677	-0.074185	3.65553	-0.074193	3.64582	-0.074186	3.62582		1320	-0.074179	0.12644
1321	-0.074159	3.70928	-0.07418	3.69157	-0.07416	3.68702	-0.074165	3.65373	-0.074173	3.64515	-0.074166	3.62742		1321	-0.074159	0.01794
1322	-0.074139	3.70878	-0.07416	3.69288	-0.07414	3.68557	-0.074145	3.65123	-0.074153	3.64375	-0.074146	3.62874		1322	-0.074139	0.05224
1323	-0.074119	3.70912	-0.07414	3.69295	-0.07412	3.68638	-0.074125	3.65252	-0.074133	3.64369	-0.074126	3.62848		1323	-0.074119	0.03874
1324	-0.074099	3.70943	-0.07412	3.69198	-0.0741	3.6867	-0.074105	3.65143	-0.074113	3.64437	-0.074106	3.6276		1324	-0.074099	0.04724
1325	-0.074079	3.70957	-0.0741	3.69223	-0.07408	3.68517	-0.074085	3.65035	-0.074093	3.64505	-0.074086	3.62772		1325	-0.074079	0.07694
1326	-0.074059	3.71013	-0.07408	3.69039	-0.07406	3.68508	-0.074065	3.65052	-0.074073	3.64581	-0.074066	3.62896		1326	-0.074059	0.05034
1327	-0.074039	3.70945	-0.07406	3.69253	-0.07404	3.68717	-0.074045	3.65079	-0.074053	3.64412	-0.074046	3.62901		1327	-0.074039	0.05534
1328	-0.074019	3.70783	-0.07404	3.69117	-0.07402	3.68698	-0.074025	3.65211	-0.074033	3.64232	-0.074026	3.62976		1328	-0.074019	0.14304
1329	-0.073999	3.70776	-0.07402	3.69188	-0.074	3.68624	-0.074005	3.65371	-0.074013	3.6429	-0.074006	3.62888		1329	-0.073999	-0.03016
1330	-0.073979	3.70766	-0.074	3.6939	-0.07398	3.68699	-0.073985	3.65473	-0.073993	3.64219	-0.073986	3.62898		1330	-0.073979	0.01854
1331	-0.073959	3.70801	-0.07398	3.69526	-0.07396	3.68483	-0.073965	3.65699	-0.073973	3.64136	-0.073966	3.62965		1331	-0.073959	-0.01416
1332	-0.073939	3.7081	-0.07396	3.69737	-0.07394	3.68659	-0.073945	3.65969	-0.073953	3.64086	-0.073946	3.62738		1332	-0.073939	0.02274
1333	-0.073919	3.70787	-0.07394	3.69886	-0.07392	3.6852	-0.073925	3.66221	-0.073933	3.6411	-0.073926	3.62692		1333	-0.073919	0.02294
1334	-0.073899	3.70753	-0.07392	3.70043	-0.0739	3.68459	-0.073905	3.66142	-0.073913	3.64012	-0.073906	3.62576		1334	-0.073899	-0.00546
1335	-0.073879	3.70807	-0.0739	3.70016	-0.07388	3.68524	-0.073885	3.66039	-0.073893	3.64018	-0.073886	3.62309		1335	-0.073879	0.04324
1336	-0.073859	3.70832	-0.07388	3.69949	-0.07386	3.68432	-0.073865	3.65903	-0.073873	3.64063	-0.073866	3.62371		1336	-0.073859	0.00354
1337	-0.073839	3.70984	-0.07386	3.69878	-0.07384	3.68535	-0.073845	3.65916	-0.073853	3.64061	-0.073846	3.62328		1337	-0.073839	0.07014
1338	-0.073819	3.71038	-0.07384	3.69747	-0.07382	3.68709	-0.073825	3.65722	-0.073833	3.63997	-0.073826	3.62311		1338	-0.073819	0.14324
1339	-0.073799	3.71271	-0.07382	3.69847	-0.0738	3.68622	-0.073805	3.65508	-0.073813	3.63939	-0.073806	3.62496		1339	-0.073799	0.04014
1340	-0.073779	3.71244	-0.0738	3.69963	-0.07378	3.68545	-0.073785	3.65362	-0.073793	3.63889	-0.073786	3.62424		1340	-0.073779	0.18884
1341	-0.073759	3.71377	-0.07378	3.7003	-0.07376	3.68488	-0.073765	3.65313	-0.073773	3.63864	-0.073766	3.62448		1341	-0.073759	-0.01706
1342	-0.073739	3.71402	-0.07376	3.7018	-0.07374	3.68365	-0.073745	3.65406	-0.073753	3.63997	-0.073746	3.62453		1342	-0.073739	0.00084
1343	-0.073719	3.71337	-0.07374	3.69947	-0.07372	3.68347	-0.073725	3.65917	-0.073733	3.64269	-0.073726	3.62346		1343	-0.073719	0.05144
1344	-0.073699	3.71513	-0.07372	3.6977	-0.0737	3.68202	-0.073705	3.66087	-0.073713	3.64162	-0.073706	3.62592		1344	-0.073699	0.08854
1345	-0.073679	3.71402	-0.0737	3.69744	-0.07368	3.68258	-0.073685	3.66008	-0.073693	3.64408	-0.073686	3.62697		1345	-0.073679	0.02084
1346	-0.073659	3.71308	-0.07368	3.69711	-0.07366	3.682	-0.073665	3.66111	-0.073673	3.64489	-0.073666	3.62614		1346	-0.073659	0.14594
1347	-0.073639	3.71161	-0.07366	3.6973	-0.07364	3.68143	-0.073645	3.66266	-0.073653	3.64096	-0.073646	3.62333		1347	-0.073639	0.04194
1348	-0.073619	3.71065	-0.07364	3.69695	-0.07362	3.68046	-0.073625	3.66589	-0.073633	3.63991	-0.073626	3.62485		1348	-0.073619	0.15244
1349	-0.073599	3.71091	-0.07362	3.69568	-0.0736	3.67915	-0.073605	3.66672	-0.073613	3.64371	-0.073606	3.62491		1349	-0.073599	0.11244
1350	-0.073579	3.70956	-0.0736	3.69837	-0.07358	3.67617	-0.073585	3.66755	-0.073593	3.64393	-0.073586	3.62479		1350	-0.073579	-0.02336
1351	-0.073559	3.70865	-0.07358	3.6993	-0.07356	3.67477	-0.073565	3.66823	-0.073573	3.64414	-0.073566	3.62573		1351	-0.073559	0.05014
1352	-0.073539	3.70712	-0.07356	3.69876	-0.07354	3.67721	-0.073545	3.66904	-0.073553	3.64443	-0.073546	3.62372		1352	-0.073539	0.14034
1353	-0.073519	3.70638	-0.07354	3.69719	-0.07352	3.67645	-0.073525	3.66546	-0.073533	3.64223	-0.073526	3.6231		1353	-0.073519	0.07694
1354	-0.073499	3.70573	-0.07352	3.69734	-0.0735	3.67836	-0.073505	3.66374	-0.073513	3.64003	-0.073506	3.62376		1354	-0.073499	0.05584
1355	-0.073479	3.70551	-0.0735	3.69702	-0.07348	3.68037	-0.073485	3.65905	-0.073493	3.63874	-0.073486	3.62385		1355	-0.073479	0.13824
1356	-0.073459	3.70449	-0.07348	3.69582	-0.07346	3.68069	-0.073465	3.65747	-0.073473	3.63874	-0.073466	3.62535		1356	-0.073459	-0.04596
1357	-0.073439	3.70249	-0.07346	3.69625	-0.07344	3.68274	-0.073445	3.65547	-0.073453	3.63834	-0.073446	3.62631		1357	-0.073439	0.10904
1358	-0.073419	3.70111	-0.07344	3.69597	-0.07342	3.68194	-0.073425	3.65318	-0.073433	3.6395	-0.073426	3.62898		1358	-0.073419	0.12034
1359	-0.073399	3.70097	-0.07342	3.69491	-0.0734	3.68278	-0.073405	3.65015	-0.073413	3.63967	-0.073406	3.62984		1359	-0.073399	0.01854
1360	-0.073379	3.70081	-0.0734	3.69414	-0.07338	3.68392	-0.073385	3.64895	-0.073393	3.63891	-0.073386	3.62743		1360	-0.073379	0.10454
1361	-0.073359	3.70004	-0.07338	3.69232	-0.07336	3.68439	-0.073365	3.64814	-0.073373	3.64057	-0.073366	3.63012		1361	-0.073359	0.09144
1362	-0.073339	3.69903	-0.07336	3.69232	-0.07334	3.68543	-0.073345	3.65055	-0.073353	3.64059	-0.073346	3.63103		1362	-0.073339	0.04224
1363	-0.073319	3.69916	-0.07334	3.68935	-0.07332	3.68778	-0.073325	3.65396	-0.073333	3.63901	-0.073326	3.6313		1363	-0.073319	-0.01966
1364	-0.073299	3.69974	-0.07332	3.68803	-0.0733	3.68753	-0.073305	3.6534	-0.073313	3.63807	-0.073306	3.63269		1364	-0.073299	0.08824
1365	-0.073279	3.70269	-0.0733	3.6884	-0.07328	3.68739	-0.073285	3.65117	-0.073293	3.63807	-0.073286	3.62822		1365	-0.073279	0.06934
1366	-0.073259	3.70375	-0.07328	3.68822	-0.07326	3.6848	-0.073265	3.65119	-0.073273	3.63988	-0.073266	3.6251		1366	-0.073259	0.11244
1367	-0.073239	3.70368	-0.07326	3.6888	-0.07324	3.68446	-0.073245	3.65444	-0.073253	3.63976	-0.073246	3.62331		1367	-0.073239	0.01224
1368	-0.073219	3.70328	-0.07324	3.68689	-0.07322	3.68227	-0.073225	3.65428	-0.073233	3.64206	-0.073226	3.62412		1368	-0.073219	0.08984
1369	-0.073199	3.70426	-0.07322	3.68602	-0.0732	3.67993	-0.073205	3.65357	-0.073213	3.64425	-0.073206	3.62328		1369	-0.073199	0.09874
1370	-0.073179	3.70436	-0.0732	3.6894	-0.07318	3.67698	-0.073185	3.65324	-0.073193	3.64389	-0.073186	3.62028		1370	-0.073179	0.02354
1371	-0.073159	3.70281	-0.07318	3.689	-0.07316	3.67768	-0.073165	3.65173	-0.073173	3.6426	-0.073166	3.61755		1371	-0.073159	-0.00676
1372	-0.073139	3.70457	-0.07316	3.68814	-0.07314	3.67701	-0.073145	3.65072	-0.073153	3.64327	-0.073146	3.61602		1372	-0.073139	-0.04256
1373	-0.073119	3.70529	-0.07314	3.68895	-0.07312	3.67628	-0.073125	3.65085	-0.073133	3.64126	-0.073126	3.61564		1373	-0.073119	0.11484
1374	-0.073099	3.70689	-0.07312	3.69168	-0.0731	3.67703	-0.073105	3.65217	-0.073113	3.64071	-0.073106	3.61582		1374	-0.073099	0.06324
1375	-0.073079	3.70529	-0.0731	3.69338	-0.07308	3.67471	-0.073085	3.65194	-0.073093	3.6415	-0.073086	3.61638		1375	-0.073079	0.01644
1376	-0.073059	3.70383	-0.07308	3.69335	-0.07306	3.67417	-0.073065	3.65324	-0.073073	3.64224	-0.073066	3.61827		1376	-0.073059	0.11144
1377	-0.073039	3.70525	-0.07306	3.69495	-0.07304	3.67387	-0.073045	3.65139	-0.073053	3.64001	-0.073046	3.6198		1377	-0.073039	0.01794
1378	-0.073019	3.70551	-0.07304	3.69394	-0.07302	3.67246	-0.073025	3.65211	-0.073033	3.64119	-0.073026	3.62165		1378	-0.073019	-0.08496
1379	-0.072999	3.70493	-0.07302	3.69542	-0.073	3.67471	-0.073005	3.65232	-0.073013	3.63958	-0.073006	3.62177		1379	-0.072999	0.13904
1380	-0.072979	3.70381	-0.073	3.69526	-0.07298	3.67491	-0.072985	3.65379	-0.072993	3.6375	-0.072986	3.62258		1380	-0.072979	0.06144
1381	-0.072959	3.7061	-0.07298	3.69474	-0.07296	3.67543	-0.072965	3.65277	-0.072973	3.63573	-0.072966	3.6242		1381	-0.072959	0.20724
1382	-0.072939	3.70647	-0.07296	3.69332	-0.07294	3.67587	-0.072945	3.65345	-0.072953	3.63032	-0.072946	3.62388		1382	-0.072939	0.08434
1383	-0.072919	3.7049	-0.07294	3.69162	-0.07292	3.67669	-0.072925	3.6514	-0.072933	3.62736	-0.072926	3.62366		1383	-0.072919	0.07564
1384	-0.072899	3.70452	-0.07292	3.69197	-0.0729	3.67575	-0.072905	3.65108	-0.072913	3.62693	-0.072906	3.62227		1384	-0.072899	0.01744
1385	-0.072879	3.70334	-0.0729	3.69293	-0.07288	3.67567	-0.072885	3.64975	-0.072893	3.62627	-0.072886	3.62062		1385	-0.072879	0.01744
1386	-0.072859	3.70249	-0.07288	3.69193	-0.07286	3.67598	-0.072865	3.65026	-0.072873	3.62958	-0.072866	3.62114		1386	-0.072859	-0.00256
1387	-0.072839	3.70257	-0.07286	3.69086	-0.07284	3.67647	-0.072845	3.65247	-0.072853	3.6289	-0.072846	3.62068		1387	-0.072839	0.01954
1388	-0.072819	3.70184	-0.07284	3.68854	-0.07282	3.67601	-0.072825	3.64855	-0.072833	3.62902	-0.072826	3.62198		1388	-0.072819	0.06014
1389	-0.072799	3.7016	-0.07282	3.68726	-0.0728	3.6755	-0.072805	3.64992	-0.072813	3.63039	-0.072806	3.62159		1389	-0.072799	0.05954
1390	-0.072779	3.7013	-0.0728	3.68764	-0.07278	3.67608	-0.072785	3.65013	-0.072793	3.63073	-0.072786	3.6174		1390	-0.072779	0.03954
1391	-0.072759	3.70073	-0.07278	3.68778	-0.07276	3.67618	-0.072765	3.6485	-0.072773	3.62952	-0.072766	3.61888		1391	-0.072759	-0.03806
1392	-0.072739	3.70022	-0.07276	3.68816	-0.07274	3.67618	-0.072745	3.65032	-0.072753	3.63102	-0.072746	3.61932		1392	-0.072739	0.13114
1393	-0.072719	3.69971	-0.07274	3.6896	-0.07272	3.6771	-0.072725	3.6527	-0.072733	3.63041	-0.072726	3.61996		1393	-0.072719	0.12694
1394	-0.072699	3.69941	-0.07272	3.69459	-0.0727	3.6776	-0.072705	3.65303	-0.072713	3.62886	-0.072706	3.62083		1394	-0.072699	0.06644
1395	-0.072679	3.70015	-0.0727	3.6955	-0.07268	3.67899	-0.072685	3.65143	-0.072693	3.62929	-0.072686	3.62022		1395	-0.072679	0.03324
1396	-0.072659	3.69842	-0.07268	3.69553	-0.07266	3.68009	-0.072665	3.6486	-0.072673	3.63005	-0.072666	3.62037		1396	-0.072659	0.02144
1397	-0.072639	3.69756	-0.07266	3.69399	-0.07264	3.6791	-0.072645	3.64641	-0.072653	3.62839	-0.072646	3.61967		1397	-0.072639	0.08564
1398	-0.072619	3.69702	-0.07264	3.69397	-0.07262	3.68041	-0.072625	3.64849	-0.072633	3.6313	-0.072626	3.62147		1398	-0.072619	0.05034
1399	-0.072599	3.69744	-0.07262	3.69502	-0.0726	3.68052	-0.072605	3.64506	-0.072613	3.6305	-0.072606	3.61997		1399	-0.072599	-0.03176
1400	-0.072579	3.69634	-0.0726	3.69155	-0.07258	3.67787	-0.072585	3.64392	-0.072593	3.63031	-0.072586	3.61757		1400	-0.072579	0.07904
1401	-0.072559	3.69609	-0.07258	3.69079	-0.07256	3.67925	-0.072565	3.64142	-0.072573	3.63078	-0.072566	3.61454		1401	-0.072559	0.02484
1402	-0.072539	3.69891	-0.07256	3.69029	-0.07254	3.6786	-0.072545	3.64154	-0.072553	3.63072	-0.072546	3.61229		1402	-0.072539	0.13904
1403	-0.072519	3.69803	-0.07254	3.69027	-0.07252	3.67894	-0.072525	3.64047	-0.072533	3.63255	-0.072526	3.61257		1403	-0.072519	0.09724
1404	-0.072499	3.69974	-0.07252	3.69093	-0.0725	3.68044	-0.072505	3.6424	-0.072513	3.63632	-0.072506	3.61188		1404	-0.072499	0.09354
1405	-0.072479	3.69951	-0.0725	3.69099	-0.07248	3.68317	-0.072485	3.64177	-0.072493	3.63661	-0.072486	3.61189		1405	-0.072479	0.05164
1406	-0.072459	3.6989	-0.07248	3.68806	-0.07246	3.68261	-0.072465	3.64419	-0.072473	3.63956	-0.072466	3.61212		1406	-0.072459	0.07614
1407	-0.072439	3.70002	-0.07246	3.68608	-0.07244	3.68239	-0.072445	3.64469	-0.072453	3.63899	-0.072446	3.61437		1407	-0.072439	0.04194
1408	-0.072419	3.69977	-0.07244	3.68329	-0.07242	3.6807	-0.072425	3.64163	-0.072433	3.63919	-0.072426	3.61628		1408	-0.072419	0.02794
1409	-0.072399	3.69955	-0.07242	3.68264	-0.0724	3.68027	-0.072405	3.6453	-0.072413	3.63899	-0.072406	3.61425		1409	-0.072399	-0.04206
1410	-0.072379	3.70061	-0.0724	3.68321	-0.07238	3.67891	-0.072385	3.64749	-0.072393	3.63691	-0.072386	3.61349		1410	-0.072379	-0.00256
1411	-0.072359	3.70191	-0.07238	3.68174	-0.07236	3.6774	-0.072365	3.64972	-0.072373	3.63486	-0.072366	3.61675		1411	-0.072359	0.02774
1412	-0.072339	3.70194	-0.07236	3.6825	-0.07234	3.67568	-0.072345	3.6513	-0.072353	3.635	-0.072346	3.61606		1412	-0.072339	-0.04966
1413	-0.072319	3.6999	-0.07234	3.683	-0.07232	3.67483	-0.072325	3.65321	-0.072333	3.63404	-0.072326	3.61635		1413	-0.072319	0.04294
1414	-0.072299	3.70071	-0.07232	3.68405	-0.0723	3.67628	-0.072305	3.65582	-0.072313	3.63444	-0.072306	3.61446		1414	-0.072299	0.06454
1415	-0.072279	3.70014	-0.0723	3.6827	-0.07228	3.67779	-0.072285	3.65707	-0.072293	3.63363	-0.072286	3.61444		1415	-0.072279	0.09404
1416	-0.072259	3.70083	-0.07228	3.68203	-0.07226	3.67611	-0.072265	3.65672	-0.072273	3.63291	-0.072266	3.61352		1416	-0.072259	-0.02576
1417	-0.072239	3.70038	-0.07226	3.68354	-0.07224	3.67494	-0.072245	3.65535	-0.072253	3.63128	-0.072246	3.61423		1417	-0.072239	-0.02886
1418	-0.072219	3.69976	-0.07224	3.68573	-0.07222	3.67528	-0.072225	3.6554	-0.072233	3.63272	-0.072226	3.61575		1418	-0.072219	0.03114
1419	-0.072199	3.69939	-0.07222	3.68715	-0.0722	3.67517	-0.072205	3.65602	-0.072213	3.63176	-0.072206	3.61566		1419	-0.072199	0.02614
1420	-0.072179	3.69884	-0.0722	3.68684	-0.07218	3.67309	-0.072185	3.65677	-0.072193	3.63332	-0.072186	3.61614		1420	-0.072179	0.03434
1421	-0.072159	3.69792	-0.07218	3.68743	-0.07216	3.67473	-0.072165	3.65569	-0.072173	3.63422	-0.072166	3.61629		1421	-0.072159	0.10454
1422	-0.072139	3.69766	-0.07216	3.69079	-0.07214	3.67356	-0.072145	3.65558	-0.072153	3.63575	-0.072146	3.61512		1422	-0.072139	-0.03096
1423	-0.072119	3.69776	-0.07214	3.69394	-0.07212	3.67432	-0.072125	3.65192	-0.072133	3.63634	-0.072126	3.61474		1423	-0.072119	0.11934
1424	-0.072099	3.69787	-0.07212	3.69368	-0.0721	3.67481	-0.072105	3.65242	-0.072113	3.63815	-0.072106	3.613		1424	-0.072099	0.04164
1425	-0.072079	3.69822	-0.0721	3.69449	-0.07208	3.6764	-0.072085	3.65176	-0.072093	3.63551	-0.072086	3.61208		1425	-0.072079	0.10014
1426	-0.072059	3.69787	-0.07208	3.69128	-0.07206	3.67339	-0.072065	3.65037	-0.072073	3.63499	-0.072066	3.61165		1426	-0.072059	0.03954
1427	-0.072039	3.69814	-0.07206	3.69419	-0.07204	3.6736	-0.072045	3.64602	-0.072053	3.6344	-0.072046	3.61464		1427	-0.072039	-0.02336
1428	-0.072019	3.69774	-0.07204	3.69561	-0.07202	3.67404	-0.072025	3.64277	-0.072033	3.63551	-0.072026	3.61289		1428	-0.072019	0.13324
1429	-0.071999	3.6993	-0.07202	3.69676	-0.072	3.67266	-0.072005	3.64399	-0.072013	3.63522	-0.072006	3.61277		1429	-0.071999	-0.03966
1430	-0.071979	3.69942	-0.072	3.69503	-0.07198	3.66986	-0.071985	3.64492	-0.071993	3.63526	-0.071986	3.61447		1430	-0.071979	0.07804
1431	-0.071959	3.69967	-0.07198	3.69472	-0.07196	3.66929	-0.071965	3.64421	-0.071973	3.63699	-0.071966	3.61346		1431	-0.071959	0.09694
1432	-0.071939	3.70128	-0.07196	3.69452	-0.07194	3.66841	-0.071945	3.64415	-0.071953	3.63774	-0.071946	3.60889		1432	-0.071939	0.04454
1433	-0.071919	3.70185	-0.07194	3.69221	-0.07192	3.66889	-0.071925	3.64676	-0.071933	3.63809	-0.071926	3.60763		1433	-0.071919	0.09144
1434	-0.071899	3.70157	-0.07192	3.69048	-0.0719	3.67009	-0.071905	3.64891	-0.071913	3.63776	-0.071906	3.60776		1434	-0.071899	-0.00626
1435	-0.071879	3.69988	-0.0719	3.69014	-0.07188	3.67109	-0.071885	3.6496	-0.071893	3.63271	-0.071886	3.60665		1435	-0.071879	0.07084
1436	-0.071859	3.70002	-0.07188	3.69101	-0.07186	3.67217	-0.071865	3.64828	-0.071873	3.63204	-0.071866	3.60648		1436	-0.071859	0.02084
1437	-0.071839	3.70131	-0.07186	3.69279	-0.07184	3.67335	-0.071845	3.64792	-0.071853	3.63051	-0.071846	3.60704		1437	-0.071839	0.07854
1438	-0.071819	3.70273	-0.07184	3.69233	-0.07182	3.6745	-0.071825	3.64821	-0.071833	3.63179	-0.071826	3.60714		1438	-0.071819	0.01274
1439	-0.071799	3.70251	-0.07182	3.69204	-0.0718	3.67554	-0.071805	3.64992	-0.071813	3.62941	-0.071806	3.6082		1439	-0.071799	0.12854
1440	-0.071779	3.70378	-0.0718	3.69312	-0.07178	3.67402	-0.071785	3.64849	-0.071793	3.63056	-0.071786	3.60932		1440	-0.071779	0.05584
1441	-0.071759	3.70451	-0.07178	3.69572	-0.07176	3.67562	-0.071765	3.64714	-0.071773	3.62874	-0.071766	3.60872		1441	-0.071759	0.01824
1442	-0.071739	3.7059	-0.07176	3.69603	-0.07174	3.67444	-0.071745	3.64685	-0.071753	3.62753	-0.071746	3.60712		1442	-0.071739	0.09454
1443	-0.071719	3.70424	-0.07174	3.69759	-0.07172	3.67572	-0.071725	3.64445	-0.071733	3.62585	-0.071726	3.60664		1443	-0.071719	0.21934
1444	-0.071699	3.7052	-0.07172	3.69538	-0.0717	3.67561	-0.071705	3.64727	-0.071713	3.62503	-0.071706	3.60732		1444	-0.071699	0.00614
1445	-0.071679	3.70504	-0.0717	3.69707	-0.07168	3.67696	-0.071685	3.6472	-0.071693	3.62364	-0.071686	3.60812		1445	-0.071679	0.02664
1446	-0.071659	3.7055	-0.07168	3.69411	-0.07166	3.6772	-0.071665	3.6463	-0.071673	3.62382	-0.071666	3.6098		1446	-0.071659	0.11534
1447	-0.071639	3.70554	-0.07166	3.69706	-0.07164	3.67727	-0.071645	3.6463	-0.071653	3.62361	-0.071646	3.61219		1447	-0.071639	0.16034
1448	-0.071619	3.70621	-0.07164	3.69485	-0.07162	3.67707	-0.071625	3.647	-0.071633	3.62353	-0.071626	3.61259		1448	-0.071619	0.01084
1449	-0.071599	3.70634	-0.07162	3.69297	-0.0716	3.67431	-0.071605	3.64834	-0.071613	3.62081	-0.071606	3.61358		1449	-0.071599	-0.04466
1450	-0.071579	3.70483	-0.0716	3.68958	-0.07158	3.67334	-0.071585	3.65014	-0.071593	3.6215	-0.071586	3.6158		1450	-0.071579	-0.01596
1451	-0.071559	3.70289	-0.07158	3.68735	-0.07156	3.67401	-0.071565	3.65158	-0.071573	3.62083	-0.071566	3.61505		1451	-0.071559	-0.03256
1452	-0.071539	3.70289	-0.07156	3.68474	-0.07154	3.6735	-0.071545	3.65347	-0.071553	3.62329	-0.071546	3.61428		1452	-0.071539	-0.04496
1453	-0.071519	3.70147	-0.07154	3.68334	-0.07152	3.67416	-0.071525	3.65417	-0.071533	3.62356	-0.071526	3.61595		1453	-0.071519	0.08564
1454	-0.071499	3.69956	-0.07152	3.68292	-0.0715	3.67413	-0.071505	3.65369	-0.071513	3.62316	-0.071506	3.61494		1454	-0.071499	0.14644
1455	-0.071479	3.69775	-0.0715	3.68384	-0.07148	3.67383	-0.071485	3.65549	-0.071493	3.6234	-0.071486	3.61308		1455	-0.071479	0.02904
1456	-0.071459	3.697	-0.07148	3.6858	-0.07146	3.67577	-0.071465	3.65313	-0.071473	3.62794	-0.071466	3.61396		1456	-0.071459	0.03854
1457	-0.071439	3.69632	-0.07146	3.68654	-0.07144	3.67739	-0.071445	3.65186	-0.071453	3.62747	-0.071446	3.61401		1457	-0.071439	0.02854
1458	-0.071419	3.69422	-0.07144	3.6871	-0.07142	3.67531	-0.071425	3.64893	-0.071433	3.62862	-0.071426	3.61428		1458	-0.071419	0.03114
1459	-0.071399	3.69304	-0.07142	3.6893	-0.0714	3.67287	-0.071405	3.64883	-0.071413	3.62924	-0.071406	3.6142		1459	-0.071399	-0.02016
1460	-0.071379	3.69137	-0.0714	3.69122	-0.07138	3.67146	-0.071385	3.64808	-0.071393	3.63171	-0.071386	3.61671		1460	-0.071379	0.13694
1461	-0.071359	3.68991	-0.07138	3.69159	-0.07136	3.67139	-0.071365	3.6475	-0.071373	3.63159	-0.071366	3.61577		1461	-0.071359	-0.05096
1462	-0.071339	3.68904	-0.07136	3.69087	-0.07134	3.6676	-0.071345	3.64672	-0.071353	3.63293	-0.071346	3.61762		1462	-0.071339	-0.03076
1463	-0.071319	3.6865	-0.07134	3.69486	-0.07132	3.66752	-0.071325	3.64491	-0.071333	3.63425	-0.071326	3.61598		1463	-0.071319	0.01404
1464	-0.071299	3.68488	-0.07132	3.69424	-0.0713	3.66422	-0.071305	3.64658	-0.071313	3.63437	-0.071306	3.61303		1464	-0.071299	0.11534
1465	-0.071279	3.68516	-0.0713	3.69384	-0.07128	3.66268	-0.071285	3.64705	-0.071293	3.63366	-0.071286	3.6113		1465	-0.071279	0.06584
1466	-0.071259	3.68479	-0.07128	3.69426	-0.07126	3.66231	-0.071265	3.64693	-0.071273	3.63204	-0.071266	3.60924		1466	-0.071259	0.12484
1467	-0.071239	3.68426	-0.07126	3.69366	-0.07124	3.66025	-0.071245	3.6462	-0.071253	3.63086	-0.071246	3.60789		1467	-0.071239	0.06804
1468	-0.071219	3.68466	-0.07124	3.69351	-0.07122	3.6597	-0.071225	3.64833	-0.071233	3.62993	-0.071226	3.60589		1468	-0.071219	-0.04436
1469	-0.071199	3.68496	-0.07122	3.69305	-0.0712	3.66145	-0.071205	3.64855	-0.071213	3.62861	-0.071206	3.60678		1469	-0.071199	0.10954
1470	-0.071179	3.68513	-0.0712	3.69104	-0.07118	3.65984	-0.071185	3.64889	-0.071193	3.62974	-0.071186	3.60997		1470	-0.071179	-0.02996
1471	-0.071159	3.6872	-0.07118	3.68929	-0.07116	3.66012	-0.071165	3.64636	-0.071173	3.62931	-0.071166	3.60743		1471	-0.071159	0.08144
1472	-0.071139	3.68829	-0.07116	3.68787	-0.07114	3.66252	-0.071145	3.64616	-0.071153	3.63282	-0.071146	3.60513		1472	-0.071139	0.03404
1473	-0.071119	3.68718	-0.07114	3.68649	-0.07112	3.66471	-0.071125	3.64482	-0.071133	3.6309	-0.071126	3.60433		1473	-0.071119	0.09534
1474	-0.071099	3.68923	-0.07112	3.68634	-0.0711	3.66587	-0.071105	3.64443	-0.071113	3.6315	-0.071106	3.60728		1474	-0.071099	-0.00996
1475	-0.071079	3.69071	-0.0711	3.686	-0.07108	3.67057	-0.071085	3.64268	-0.071093	3.63241	-0.071086	3.60937		1475	-0.071079	0.07084
1476	-0.071059	3.69158	-0.07108	3.6877	-0.07106	3.67478	-0.071065	3.64159	-0.071073	3.63467	-0.071066	3.60862		1476	-0.071059	0.07324
1477	-0.071039	3.69204	-0.07106	3.68878	-0.07104	3.6763	-0.071045	3.64239	-0.071053	3.63145	-0.071046	3.60969		1477	-0.071039	0.14804
1478	-0.071019	3.69179	-0.07104	3.68854	-0.07102	3.67661	-0.071025	3.64182	-0.071033	3.63206	-0.071026	3.60716		1478	-0.071019	0.09874
1479	-0.070999	3.6914	-0.07102	3.68999	-0.071	3.67678	-0.071005	3.64284	-0.071013	3.63218	-0.071006	3.60665		1479	-0.070999	0.03434
1480	-0.070979	3.69091	-0.071	3.68826	-0.07098	3.6761	-0.070985	3.64614	-0.070993	3.6308	-0.070986	3.60795		1480	-0.070979	0.14854
1481	-0.070959	3.69197	-0.07098	3.6884	-0.07096	3.67585	-0.070965	3.64615	-0.070973	3.62996	-0.070966	3.60758		1481	-0.070959	-0.03336
1482	-0.070939	3.69325	-0.07096	3.68971	-0.07094	3.67423	-0.070945	3.64694	-0.070953	3.62864	-0.070946	3.61026		1482	-0.070939	0.07144
1483	-0.070919	3.69392	-0.07094	3.69146	-0.07092	3.67349	-0.070925	3.64549	-0.070933	3.62977	-0.070926	3.60682		1483	-0.070919	0.01324
1484	-0.070899	3.69286	-0.07092	3.69035	-0.0709	3.67167	-0.070905	3.6471	-0.070913	3.62933	-0.070906	3.60529		1484	-0.070899	0.02794
1485	-0.070879	3.69281	-0.0709	3.69119	-0.07088	3.67103	-0.070885	3.64622	-0.070893	3.62938	-0.070886	3.60632		1485	-0.070879	0.01374
1486	-0.070859	3.69465	-0.07088	3.69236	-0.07086	3.66999	-0.070865	3.64761	-0.070873	3.63131	-0.070866	3.60527		1486	-0.070859	0.03114
1487	-0.070839	3.69483	-0.07086	3.69168	-0.07084	3.66909	-0.070845	3.64893	-0.070853	3.63219	-0.070846	3.60454		1487	-0.070839	-0.05096
1488	-0.070819	3.69363	-0.07084	3.69144	-0.07082	3.66795	-0.070825	3.64939	-0.070833	3.6328	-0.070826	3.60435		1488	-0.070819	0.13854
1489	-0.070799	3.69403	-0.07082	3.69077	-0.0708	3.66587	-0.070805	3.64787	-0.070813	3.634	-0.070806	3.60644		1489	-0.070799	-0.00466
1490	-0.070779	3.69579	-0.0708	3.69104	-0.07078	3.66143	-0.070785	3.64696	-0.070793	3.63582	-0.070786	3.6048		1490	-0.070779	0.10644
1491	-0.070759	3.69462	-0.07078	3.69123	-0.07076	3.66124	-0.070765	3.64676	-0.070773	3.63647	-0.070766	3.60296		1491	-0.070759	-0.00416
1492	-0.070739	3.69512	-0.07076	3.68897	-0.07074	3.66327	-0.070745	3.64845	-0.070753	3.63591	-0.070746	3.60412		1492	-0.070739	0.08934
1493	-0.070719	3.69578	-0.07074	3.68908	-0.07072	3.66374	-0.070725	3.64733	-0.070733	3.63601	-0.070726	3.60771		1493	-0.070719	0.07724
1494	-0.070699	3.69546	-0.07072	3.68895	-0.0707	3.66406	-0.070705	3.64749	-0.070713	3.63664	-0.070706	3.60871		1494	-0.070699	0.14484
1495	-0.070679	3.69559	-0.0707	3.6906	-0.07068	3.6663	-0.070685	3.64713	-0.070693	3.6354	-0.070686	3.60739		1495	-0.070679	0.00714
1496	-0.070659	3.69473	-0.07068	3.69149	-0.07066	3.66788	-0.070665	3.64826	-0.070673	3.63625	-0.070666	3.60688		1496	-0.070659	0.01794
1497	-0.070639	3.69555	-0.07066	3.69012	-0.07064	3.66794	-0.070645	3.64763	-0.070653	3.63259	-0.070646	3.60778		1497	-0.070639	0.02294
1498	-0.070619	3.69597	-0.07064	3.6865	-0.07062	3.66734	-0.070625	3.64515	-0.070633	3.62974	-0.070626	3.60902		1498	-0.070619	-0.05046
1499	-0.070599	3.69641	-0.07062	3.68653	-0.0706	3.66357	-0.070605	3.64503	-0.070613	3.62788	-0.070606	3.60973		1499	-0.070599	0.05534
1500	-0.070579	3.69641	-0.0706	3.68584	-0.07058	3.6621	-0.070585	3.64484	-0.070593	3.62553	-0.070586	3.60972		1500	-0.070579	0.03664
1501	-0.070559	3.69791	-0.07058	3.68539	-0.07056	3.66311	-0.070565	3.64045	-0.070573	3.62272	-0.070566	3.61282		1501	-0.070559	0.12644
1502	-0.070539	3.69691	-0.07056	3.68559	-0.07054	3.66487	-0.070545	3.63753	-0.070553	3.61952	-0.070546	3.61372		1502	-0.070539	0.07404
1503	-0.070519	3.69642	-0.07054	3.68401	-0.07052	3.66358	-0.070525	3.6372	-0.070533	3.62138	-0.070526	3.6137		1503	-0.070519	0.07614
1504	-0.070499	3.69616	-0.07052	3.68301	-0.0705	3.6634	-0.070505	3.6368	-0.070513	3.61915	-0.070506	3.61575		1504	-0.070499	-0.03046
1505	-0.070479	3.69494	-0.0705	3.68311	-0.07048	3.66439	-0.070485	3.6364	-0.070493	3.61941	-0.070486	3.61711		1505	-0.070479	0.06014
1506	-0.070459	3.69326	-0.07048	3.68335	-0.07046	3.66453	-0.070465	3.63782	-0.070473	3.6201	-0.070466	3.61521		1506	-0.070459	0.02904
1507	-0.070439	3.69251	-0.07046	3.6832	-0.07044	3.66383	-0.070445	3.63724	-0.070453	3.61932	-0.070446	3.61428		1507	-0.070439	0.14244
1508	-0.070419	3.69287	-0.07044	3.68255	-0.07042	3.66354	-0.070425	3.63654	-0.070433	3.62065	-0.070426	3.61395		1508	-0.070419	0.10614
1509	-0.070399	3.69115	-0.07042	3.68475	-0.0704	3.6613	-0.070405	3.63863	-0.070413	3.62132	-0.070406	3.61209		1509	-0.070399	0.01224
1510	-0.070379	3.6902	-0.0704	3.68669	-0.07038	3.66217	-0.070385	3.63971	-0.070393	3.62416	-0.070386	3.60971		1510	-0.070379	0.02454
1511	-0.070359	3.68863	-0.07038	3.68749	-0.07036	3.66401	-0.070365	3.63967	-0.070373	3.62536	-0.070366	3.60939		1511	-0.070359	0.02354
1512	-0.070339	3.68688	-0.07036	3.68759	-0.07034	3.66426	-0.070345	3.63695	-0.070353	3.62662	-0.070346	3.61039		1512	-0.070339	-0.02206
1513	-0.070319	3.68626	-0.07034	3.68917	-0.07032	3.66587	-0.070325	3.63791	-0.070333	3.62921	-0.070326	3.60841		1513	-0.070319	0.15014
1514	-0.070299	3.68555	-0.07032	3.69055	-0.0703	3.66668	-0.070305	3.63841	-0.070313	3.62992	-0.070306	3.60561		1514	-0.070299	0.02434
1515	-0.070279	3.68651	-0.0703	3.69067	-0.07028	3.6679	-0.070285	3.638	-0.070293	3.63125	-0.070286	3.60803		1515	-0.070279	-0.04046
1516	-0.070259	3.68664	-0.07028	3.68961	-0.07026	3.66634	-0.070265	3.63651	-0.070273	3.63332	-0.070266	3.60677		1516	-0.070259	0.03224
1517	-0.070239	3.68558	-0.07026	3.68823	-0.07024	3.66362	-0.070245	3.63479	-0.070253	3.63267	-0.070246	3.60494		1517	-0.070239	0.01584
1518	-0.070219	3.6849	-0.07024	3.68657	-0.07022	3.66136	-0.070225	3.63267	-0.070233	3.63316	-0.070226	3.60438		1518	-0.070219	-0.00836
1519	-0.070199	3.68691	-0.07022	3.68508	-0.0702	3.6605	-0.070205	3.63193	-0.070213	3.63466	-0.070206	3.6021		1519	-0.070199	0.04644
1520	-0.070179	3.68813	-0.0702	3.68566	-0.07018	3.6604	-0.070185	3.63125	-0.070193	3.63346	-0.070186	3.60193		1520	-0.070179	0.13904
1521	-0.070159	3.68731	-0.07018	3.68311	-0.07016	3.66126	-0.070165	3.63026	-0.070173	3.63108	-0.070166	3.60392		1521	-0.070159	0.20434
1522	-0.070139	3.68968	-0.07016	3.68429	-0.07014	3.66288	-0.070145	3.63099	-0.070153	3.63016	-0.070146	3.60421		1522	-0.070139	0.12724
1523	-0.070119	3.68986	-0.07014	3.68262	-0.07012	3.66204	-0.070125	3.63582	-0.070133	3.63113	-0.070126	3.60606		1523	-0.070119	0.14854
1524	-0.070099	3.68916	-0.07012	3.68184	-0.0701	3.66232	-0.070105	3.6348	-0.070113	3.62917	-0.070106	3.60591		1524	-0.070099	-0.11206
1525	-0.070079	3.68998	-0.0701	3.6798	-0.07008	3.66412	-0.070085	3.6382	-0.070093	3.62888	-0.070086	3.60628		1525	-0.070079	0.06194
1526	-0.070059	3.68973	-0.07008	3.67845	-0.07006	3.66508	-0.070065	3.63917	-0.070073	3.62915	-0.070066	3.60582		1526	-0.070059	0.11454
1527	-0.070039	3.69076	-0.07006	3.67626	-0.07004	3.66605	-0.070045	3.63881	-0.070053	3.62859	-0.070046	3.60635		1527	-0.070039	0.03244
1528	-0.070019	3.69064	-0.07004	3.67372	-0.07002	3.66634	-0.070025	3.64009	-0.070033	3.62825	-0.070026	3.61001		1528	-0.070019	0.00984
1529	-0.069999	3.69307	-0.07002	3.67356	-0.07	3.66593	-0.070005	3.64115	-0.070013	3.62867	-0.070006	3.61014		1529	-0.069999	0.02744
1530	-0.069979	3.69232	-0.07	3.67439	-0.06998	3.66667	-0.069985	3.64171	-0.069993	3.62941	-0.069986	3.60929		1530	-0.069979	0.06244
1531	-0.069959	3.69191	-0.06998	3.67462	-0.06996	3.6671	-0.069965	3.63968	-0.069973	3.62814	-0.069966	3.60739		1531	-0.069959	0.06434
1532	-0.069939	3.69108	-0.06996	3.67577	-0.06994	3.66577	-0.069945	3.63858	-0.069953	3.62643	-0.069946	3.60909		1532	-0.069939	0.10034
1533	-0.069919	3.68993	-0.06994	3.67558	-0.06992	3.66679	-0.069925	3.64023	-0.069933	3.62481	-0.069926	3.60971		1533	-0.069919	0.00644
1534	-0.069899	3.68804	-0.06992	3.67589	-0.0699	3.66583	-0.069905	3.63826	-0.069913	3.6248	-0.069906	3.6118		1534	-0.069899	0.01244
1535	-0.069879	3.68706	-0.0699	3.67446	-0.06988	3.66125	-0.069885	3.63648	-0.069893	3.62517	-0.069886	3.61297		1535	-0.069879	0.05114
1536	-0.069859	3.68815	-0.06988	3.67479	-0.06986	3.65885	-0.069865	3.63573	-0.069873	3.62433	-0.069866	3.60834		1536	-0.069859	0.09114
1537	-0.069839	3.68813	-0.06986	3.6744	-0.06984	3.65555	-0.069845	3.63469	-0.069853	3.62277	-0.069846	3.60796		1537	-0.069839	0.14824
1538	-0.069819	3.68769	-0.06984	3.67294	-0.06982	3.6538	-0.069825	3.63481	-0.069833	3.62344	-0.069826	3.60557		1538	-0.069819	0.13144
1539	-0.069799	3.68597	-0.06982	3.67352	-0.0698	3.65239	-0.069805	3.63482	-0.069813	3.62112	-0.069806	3.60211		1539	-0.069799	0.17404
1540	-0.069779	3.68554	-0.0698	3.67679	-0.06978	3.65252	-0.069785	3.63374	-0.069793	3.6202	-0.069786	3.60031		1540	-0.069779	-0.05306
1541	-0.069759	3.68499	-0.06978	3.67632	-0.06976	3.65268	-0.069765	3.63283	-0.069773	3.61781	-0.069766	3.59921		1541	-0.069759	0.04114
1542	-0.069739	3.68415	-0.06976	3.67866	-0.06974	3.65426	-0.069745	3.63408	-0.069753	3.61786	-0.069746	3.60056		1542	-0.069739	0.10244
1543	-0.069719	3.68494	-0.06974	3.67911	-0.06972	3.65412	-0.069725	3.63468	-0.069733	3.61835	-0.069726	3.5974		1543	-0.069719	0.01934
1544	-0.069699	3.68589	-0.06972	3.67789	-0.0697	3.65606	-0.069705	3.63208	-0.069713	3.61944	-0.069706	3.59682		1544	-0.069699	0.09374
1545	-0.069679	3.68552	-0.0697	3.67675	-0.06968	3.65938	-0.069685	3.63457	-0.069693	3.62159	-0.069686	3.59762		1545	-0.069679	0.01984
1546	-0.069659	3.68484	-0.06968	3.67715	-0.06966	3.66219	-0.069665	3.6331	-0.069673	3.62497	-0.069666	3.59726		1546	-0.069659	-0.05436
1547	-0.069639	3.68518	-0.06966	3.67528	-0.06964	3.66382	-0.069645	3.63464	-0.069653	3.62588	-0.069646	3.59859		1547	-0.069639	0.05934
1548	-0.069619	3.68593	-0.06964	3.67629	-0.06962	3.66293	-0.069625	3.63571	-0.069633	3.63012	-0.069626	3.601		1548	-0.069619	0.13934
1549	-0.069599	3.68641	-0.06962	3.67769	-0.0696	3.66279	-0.069605	3.63773	-0.069613	3.63231	-0.069606	3.60088		1549	-0.069599	0.02454
1550	-0.069579	3.6855	-0.0696	3.67674	-0.06958	3.66296	-0.069585	3.63767	-0.069593	3.6316	-0.069586	3.60093		1550	-0.069579	0.02114
1551	-0.069559	3.68525	-0.06958	3.67632	-0.06956	3.6641	-0.069565	3.63542	-0.069573	3.63207	-0.069566	3.60421		1551	-0.069559	0.05484
1552	-0.069539	3.6858	-0.06956	3.67685	-0.06954	3.66216	-0.069545	3.63659	-0.069553	3.63028	-0.069546	3.61053		1552	-0.069539	0.05954
1553	-0.069519	3.68528	-0.06954	3.67763	-0.06952	3.66091	-0.069525	3.63598	-0.069533	3.63146	-0.069526	3.61398		1553	-0.069519	0.01454
1554	-0.069499	3.68443	-0.06952	3.67813	-0.0695	3.65694	-0.069505	3.63494	-0.069513	3.62942	-0.069506	3.61795		1554	-0.069499	0.09324
1555	-0.069479	3.6847	-0.0695	3.679	-0.06948	3.65473	-0.069485	3.63534	-0.069493	3.62912	-0.069486	3.61916		1555	-0.069479	-0.00176
1556	-0.069459	3.68449	-0.06948	3.68036	-0.06946	3.65198	-0.069465	3.63653	-0.069473	3.6266	-0.069466	3.62103		1556	-0.069459	0.03504
1557	-0.069439	3.68655	-0.06946	3.68069	-0.06944	3.64891	-0.069445	3.63845	-0.069453	3.62628	-0.069446	3.62127		1557	-0.069439	-0.03046
1558	-0.069419	3.6876	-0.06944	3.67976	-0.06942	3.64871	-0.069425	3.63677	-0.069433	3.62511	-0.069426	3.6163		1558	-0.069419	0.12354
1559	-0.069399	3.68922	-0.06942	3.68131	-0.0694	3.64855	-0.069405	3.6362	-0.069413	3.62363	-0.069406	3.61449		1559	-0.069399	0.03194
1560	-0.069379	3.68788	-0.0694	3.68256	-0.06938	3.64887	-0.069385	3.637	-0.069393	3.62392	-0.069386	3.61214		1560	-0.069379	0.00984
1561	-0.069359	3.68841	-0.06938	3.68257	-0.06936	3.64836	-0.069365	3.6374	-0.069373	3.62234	-0.069366	3.6106		1561	-0.069359	0.05404
1562	-0.069339	3.68841	-0.06936	3.68376	-0.06934	3.65199	-0.069345	3.63751	-0.069353	3.62303	-0.069346	3.60796		1562	-0.069339	0.01294
1563	-0.069319	3.68799	-0.06934	3.6846	-0.06932	3.65383	-0.069325	3.63536	-0.069333	3.62301	-0.069326	3.60297		1563	-0.069319	0.03194
1564	-0.069299	3.68711	-0.06932	3.68189	-0.0693	3.6574	-0.069305	3.63552	-0.069313	3.62458	-0.069306	3.60382		1564	-0.069299	-0.01336
1565	-0.069279	3.68854	-0.0693	3.68156	-0.06928	3.65967	-0.069285	3.63619	-0.069293	3.62593	-0.069286	3.60013		1565	-0.069279	0.12064
1566	-0.069259	3.68947	-0.06928	3.68153	-0.06926	3.66063	-0.069265	3.6354	-0.069273	3.62869	-0.069266	3.59772		1566	-0.069259	0.04904
1567	-0.069239	3.68962	-0.06926	3.68123	-0.06924	3.66214	-0.069245	3.63694	-0.069253	3.63006	-0.069246	3.59434		1567	-0.069239	0.01874
1568	-0.069219	3.68821	-0.06924	3.68188	-0.06922	3.66065	-0.069225	3.63625	-0.069233	3.63474	-0.069226	3.59436		1568	-0.069219	0.00064
1569	-0.069199	3.68827	-0.06922	3.68002	-0.0692	3.66165	-0.069205	3.63737	-0.069213	3.63375	-0.069206	3.59642		1569	-0.069199	0.11724
1570	-0.069179	3.6881	-0.0692	3.67834	-0.06918	3.66335	-0.069185	3.6387	-0.069193	3.63268	-0.069186	3.59755		1570	-0.069179	0.05694
1571	-0.069159	3.68807	-0.06918	3.67976	-0.06916	3.66332	-0.069165	3.63697	-0.069173	3.63156	-0.069166	3.60107		1571	-0.069159	0.05534
1572	-0.069139	3.68748	-0.06916	3.67905	-0.06914	3.6623	-0.069145	3.63729	-0.069153	3.6269	-0.069146	3.6028		1572	-0.069139	0.00904
1573	-0.069119	3.68842	-0.06914	3.67888	-0.06912	3.66222	-0.069125	3.63636	-0.069133	3.6268	-0.069126	3.60757		1573	-0.069119	-0.03886
1574	-0.069099	3.68825	-0.06912	3.67788	-0.0691	3.6631	-0.069105	3.63648	-0.069113	3.62336	-0.069106	3.61182		1574	-0.069099	0.02824
1575	-0.069079	3.68777	-0.0691	3.67708	-0.06908	3.66449	-0.069085	3.63753	-0.069093	3.62418	-0.069086	3.61005		1575	-0.069079	0.14324
1576	-0.069059	3.68651	-0.06908	3.67587	-0.06906	3.6605	-0.069065	3.63676	-0.069073	3.62282	-0.069066	3.61122		1576	-0.069059	-0.05076
1577	-0.069039	3.68527	-0.06906	3.67613	-0.06904	3.66239	-0.069045	3.6368	-0.069053	3.62268	-0.069046	3.60818		1577	-0.069039	0.03144
1578	-0.069019	3.68394	-0.06904	3.67363	-0.06902	3.66273	-0.069025	3.63592	-0.069033	3.62162	-0.069026	3.6058		1578	-0.069019	0.12984
1579	-0.068999	3.68275	-0.06902	3.67373	-0.069	3.66223	-0.069005	3.63658	-0.069013	3.62302	-0.069006	3.60808		1579	-0.068999	-0.03416
1580	-0.068979	3.68205	-0.069	3.67352	-0.06898	3.66295	-0.068985	3.63587	-0.068993	3.62352	-0.068986	3.6079		1580	-0.068979	0.07854
1581	-0.068959	3.68258	-0.06898	3.6713	-0.06896	3.66672	-0.068965	3.63417	-0.068973	3.62323	-0.068966	3.61012		1581	-0.068959	0.03564
1582	-0.068939	3.68095	-0.06896	3.67122	-0.06894	3.66666	-0.068945	3.63433	-0.068953	3.62321	-0.068946	3.60822		1582	-0.068939	0.06724
1583	-0.068919	3.67977	-0.06894	3.6698	-0.06892	3.66541	-0.068925	3.6328	-0.068933	3.62299	-0.068926	3.60577		1583	-0.068919	0.11934
1584	-0.068899	3.67821	-0.06892	3.67075	-0.0689	3.66704	-0.068905	3.63306	-0.068913	3.62261	-0.068906	3.60405		1584	-0.068899	0.07874
1585	-0.068879	3.67917	-0.0689	3.67025	-0.06888	3.66755	-0.068885	3.63076	-0.068893	3.62301	-0.068886	3.60095		1585	-0.068879	0.05454
1586	-0.068859	3.6798	-0.06888	3.67153	-0.06886	3.66607	-0.068865	3.63084	-0.068873	3.62401	-0.068866	3.59945		1586	-0.068859	0.03614
1587	-0.068839	3.68143	-0.06886	3.67101	-0.06884	3.66653	-0.068845	3.6301	-0.068853	3.6243	-0.068846	3.59827		1587	-0.068839	0.06224
1588	-0.068819	3.6804	-0.06884	3.67019	-0.06882	3.66332	-0.068825	3.62969	-0.068833	3.62645	-0.068826	3.6		1588	-0.068819	0.06304
1589	-0.068799	3.67921	-0.06882	3.67169	-0.0688	3.66347	-0.068805	3.62994	-0.068813	3.62491	-0.068806	3.60034		1589	-0.068799	0.13774
1590	-0.068779	3.67983	-0.0688	3.67325	-0.06878	3.66214	-0.068785	3.63035	-0.068793	3.62539	-0.068786	3.59967		1590	-0.068779	-0.03046
1591	-0.068759	3.67923	-0.06878	3.67536	-0.06876	3.6604	-0.068765	3.62798	-0.068773	3.62418	-0.068766	3.59902		1591	-0.068759	0.09594
1592	-0.068739	3.67906	-0.06876	3.67604	-0.06874	3.65957	-0.068745	3.62918	-0.068753	3.62315	-0.068746	3.60004		1592	-0.068739	-0.01576
1593	-0.068719	3.67869	-0.06874	3.67658	-0.06872	3.65902	-0.068725	3.63104	-0.068733	3.62409	-0.068726	3.6013		1593	-0.068719	0.13644
1594	-0.068699	3.68032	-0.06872	3.67778	-0.0687	3.65655	-0.068705	3.63053	-0.068713	3.62388	-0.068706	3.59926		1594	-0.068699	0.10224
1595	-0.068679	3.68255	-0.0687	3.67868	-0.06868	3.65373	-0.068685	3.63049	-0.068693	3.62348	-0.068686	3.59857		1595	-0.068679	0.08164
1596	-0.068659	3.68196	-0.06868	3.67984	-0.06866	3.65217	-0.068665	3.62926	-0.068673	3.62449	-0.068666	3.60079		1596	-0.068659	0.02534
1597	-0.068639	3.683	-0.06866	3.68258	-0.06864	3.65073	-0.068645	3.63078	-0.068653	3.62706	-0.068646	3.60105		1597	-0.068639	0.10194
1598	-0.068619	3.68314	-0.06864	3.68021	-0.06862	3.64965	-0.068625	3.63354	-0.068633	3.62781	-0.068626	3.60175		1598	-0.068619	0.02794
1599	-0.068599	3.68638	-0.06862	3.68074	-0.0686	3.64818	-0.068605	3.63292	-0.068613	3.62902	-0.068606	3.60377		1599	-0.068599	-0.01336
1600	-0.068579	3.6855	-0.0686	3.68087	-0.06858	3.65061	-0.068585	3.63332	-0.068593	3.62667	-0.068586	3.60452		1600	-0.068579	0.06954
1601	-0.068559	3.68551	-0.06858	3.6807	-0.06856	3.65034	-0.068565	3.63599	-0.068573	3.62408	-0.068566	3.60319		1601	-0.068559	0.11244
1602	-0.068539	3.68409	-0.06856	3.68166	-0.06854	3.64865	-0.068545	3.63696	-0.068553	3.62436	-0.068546	3.59977		1602	-0.068539	0.07014
1603	-0.068519	3.68544	-0.06854	3.68205	-0.06852	3.64992	-0.068525	3.63903	-0.068533	3.62248	-0.068526	3.59754		1603	-0.068519	0.05584
1604	-0.068499	3.68611	-0.06852	3.68364	-0.0685	3.65235	-0.068505	3.64118	-0.068513	3.61875	-0.068506	3.59849		1604	-0.068499	0.12244
1605	-0.068479	3.68656	-0.0685	3.68333	-0.06848	3.65357	-0.068485	3.64078	-0.068493	3.61877	-0.068486	3.59864		1605	-0.068479	0.00374
1606	-0.068459	3.6863	-0.06848	3.68264	-0.06846	3.65329	-0.068465	3.64161	-0.068473	3.61785	-0.068466	3.59717		1606	-0.068459	0.10014
1607	-0.068439	3.6872	-0.06846	3.6818	-0.06844	3.65343	-0.068445	3.64168	-0.068453	3.61673	-0.068446	3.59635		1607	-0.068439	0.12434
1608	-0.068419	3.68748	-0.06844	3.68324	-0.06842	3.65412	-0.068425	3.64224	-0.068433	3.61426	-0.068426	3.5938		1608	-0.068419	0.00324
1609	-0.068399	3.68781	-0.06842	3.68279	-0.0684	3.65716	-0.068405	3.64231	-0.068413	3.61418	-0.068406	3.59263		1609	-0.068399	-0.01436
1610	-0.068379	3.68718	-0.0684	3.68243	-0.06838	3.65652	-0.068385	3.64132	-0.068393	3.61473	-0.068386	3.59129		1610	-0.068379	0.13664
1611	-0.068359	3.68665	-0.06838	3.68264	-0.06836	3.65599	-0.068365	3.64225	-0.068373	3.61365	-0.068366	3.59125		1611	-0.068359	0.07484
1612	-0.068339	3.68517	-0.06836	3.68209	-0.06834	3.65476	-0.068345	3.64167	-0.068353	3.61359	-0.068346	3.59271		1612	-0.068339	0.14614
1613	-0.068319	3.68475	-0.06834	3.67924	-0.06832	3.65309	-0.068325	3.64066	-0.068333	3.61476	-0.068326	3.5908		1613	-0.068319	0.06404
1614	-0.068299	3.68564	-0.06832	3.67812	-0.0683	3.65114	-0.068305	3.63831	-0.068313	3.61726	-0.068306	3.59279		1614	-0.068299	0.03824
1615	-0.068279	3.68771	-0.0683	3.67701	-0.06828	3.65389	-0.068285	3.63731	-0.068293	3.61912	-0.068286	3.59575		1615	-0.068279	0.04904
1616	-0.068259	3.6882	-0.06828	3.67505	-0.06826	3.6556	-0.068265	3.63681	-0.068273	3.62142	-0.068266	3.59655		1616	-0.068259	0.10594
1617	-0.068239	3.68869	-0.06826	3.67387	-0.06824	3.65354	-0.068245	3.63682	-0.068253	3.62104	-0.068246	3.59693		1617	-0.068239	0.03224
1618	-0.068219	3.68825	-0.06824	3.67251	-0.06822	3.65411	-0.068225	3.63565	-0.068233	3.62105	-0.068226	3.59824		1618	-0.068219	0.14064
1619	-0.068199	3.68883	-0.06822	3.67056	-0.0682	3.6548	-0.068205	3.63104	-0.068213	3.62034	-0.068206	3.59902		1619	-0.068199	-0.05146
1620	-0.068179	3.69019	-0.0682	3.67084	-0.06818	3.65534	-0.068185	3.62901	-0.068193	3.61968	-0.068186	3.6021		1620	-0.068179	0.02854
1621	-0.068159	3.68946	-0.06818	3.66994	-0.06816	3.65309	-0.068165	3.62871	-0.068173	3.62136	-0.068166	3.60191		1621	-0.068159	0.04114
1622	-0.068139	3.68899	-0.06816	3.66976	-0.06814	3.65202	-0.068145	3.62821	-0.068153	3.6218	-0.068146	3.60228		1622	-0.068139	0.03534
1623	-0.068119	3.68869	-0.06814	3.67047	-0.06812	3.6501	-0.068125	3.62813	-0.068133	3.62111	-0.068126	3.60228		1623	-0.068119	0.08454
1624	-0.068099	3.68958	-0.06812	3.67109	-0.0681	3.64899	-0.068105	3.62877	-0.068113	3.61999	-0.068106	3.60301		1624	-0.068099	-0.04726
1625	-0.068079	3.68867	-0.0681	3.67265	-0.06808	3.64838	-0.068085	3.6275	-0.068093	3.61951	-0.068086	3.60573		1625	-0.068079	0.06374
1626	-0.068059	3.68744	-0.06808	3.67146	-0.06806	3.64649	-0.068065	3.62804	-0.068073	3.61695	-0.068066	3.60664		1626	-0.068059	0.07374
1627	-0.068039	3.68818	-0.06806	3.67298	-0.06804	3.64636	-0.068045	3.62671	-0.068053	3.61572	-0.068046	3.60587		1627	-0.068039	-0.02126
1628	-0.068019	3.68722	-0.06804	3.67318	-0.06802	3.64531	-0.068025	3.62536	-0.068033	3.61511	-0.068026	3.60551		1628	-0.068019	0.11094
1629	-0.067999	3.68679	-0.06802	3.67229	-0.068	3.64503	-0.068005	3.62395	-0.068013	3.61578	-0.068006	3.60405		1629	-0.067999	0.08644
1630	-0.067979	3.68448	-0.068	3.67444	-0.06798	3.64348	-0.067985	3.62512	-0.067993	3.61385	-0.067986	3.60066		1630	-0.067979	0.04454
1631	-0.067959	3.68467	-0.06798	3.67474	-0.06796	3.64414	-0.067965	3.62618	-0.067973	3.61443	-0.067966	3.60069		1631	-0.067959	0.04774
1632	-0.067939	3.68346	-0.06796	3.67363	-0.06794	3.64235	-0.067945	3.62698	-0.067953	3.61394	-0.067946	3.59903		1632	-0.067939	-0.04646
1633	-0.067919	3.68495	-0.06794	3.67271	-0.06792	3.6451	-0.067925	3.62789	-0.067933	3.61395	-0.067926	3.59583		1633	-0.067919	0.03534
1634	-0.067899	3.68415	-0.06792	3.67288	-0.0679	3.64663	-0.067905	3.62839	-0.067913	3.61333	-0.067906	3.59769		1634	-0.067899	0.05984
1635	-0.067879	3.68273	-0.0679	3.67293	-0.06788	3.64951	-0.067885	3.63002	-0.067893	3.61172	-0.067886	3.59737		1635	-0.067879	0.04164
1636	-0.067859	3.68229	-0.06788	3.67218	-0.06786	3.65297	-0.067865	3.63165	-0.067873	3.61048	-0.067866	3.59682		1636	-0.067859	0.01584
1637	-0.067839	3.68249	-0.06786	3.67251	-0.06784	3.6534	-0.067845	3.63156	-0.067853	3.61075	-0.067846	3.59618		1637	-0.067839	0.12774
1638	-0.067819	3.68107	-0.06784	3.67253	-0.06782	3.65581	-0.067825	3.63014	-0.067833	3.61236	-0.067826	3.59778		1638	-0.067819	0.12434
1639	-0.067799	3.68002	-0.06782	3.67206	-0.0678	3.65869	-0.067805	3.63059	-0.067813	3.61145	-0.067806	3.59825		1639	-0.067799	0.10874
1640	-0.067779	3.67819	-0.0678	3.67637	-0.06778	3.65687	-0.067785	3.63249	-0.067793	3.61369	-0.067786	3.60064		1640	-0.067779	0.06324
1641	-0.067759	3.6787	-0.06778	3.67446	-0.06776	3.65769	-0.067765	3.63338	-0.067773	3.61712	-0.067766	3.60213		1641	-0.067759	0.18594
1642	-0.067739	3.68062	-0.06776	3.67352	-0.06774	3.65843	-0.067745	3.63364	-0.067753	3.61487	-0.067746	3.60151		1642	-0.067739	0.07404
1643	-0.067719	3.68141	-0.06774	3.67333	-0.06772	3.65759	-0.067725	3.63447	-0.067733	3.61547	-0.067726	3.6043		1643	-0.067719	-0.02806
1644	-0.067699	3.68333	-0.06772	3.67441	-0.0677	3.65709	-0.067705	3.63604	-0.067713	3.61369	-0.067706	3.60666		1644	-0.067699	-0.02806
1645	-0.067679	3.68247	-0.0677	3.67228	-0.06768	3.65863	-0.067685	3.63517	-0.067693	3.61225	-0.067686	3.60979		1645	-0.067679	0.01404
1646	-0.067659	3.68156	-0.06768	3.67009	-0.06766	3.65849	-0.067665	3.63505	-0.067673	3.6133	-0.067666	3.60619		1646	-0.067659	0.01824
1647	-0.067639	3.68177	-0.06766	3.66987	-0.06764	3.65919	-0.067645	3.63196	-0.067653	3.61543	-0.067646	3.60509		1647	-0.067639	-0.03416
1648	-0.067619	3.6822	-0.06764	3.66958	-0.06762	3.6577	-0.067625	3.6318	-0.067633	3.61463	-0.067626	3.60285		1648	-0.067619	0.03774
1649	-0.067599	3.68275	-0.06762	3.67119	-0.0676	3.6599	-0.067605	3.63318	-0.067613	3.61449	-0.067606	3.59926		1649	-0.067599	0.08484
1650	-0.067579	3.68306	-0.0676	3.67061	-0.06758	3.65833	-0.067585	3.63333	-0.067593	3.61265	-0.067586	3.59683		1650	-0.067579	0.02374
1651	-0.067559	3.68286	-0.06758	3.66988	-0.06756	3.65427	-0.067565	3.63167	-0.067573	3.61357	-0.067566	3.59915		1651	-0.067559	0.08644
1652	-0.067539	3.68307	-0.06756	3.67002	-0.06754	3.65312	-0.067545	3.63146	-0.067553	3.61287	-0.067546	3.59603		1652	-0.067539	-0.03076
1653	-0.067519	3.68341	-0.06754	3.67227	-0.06752	3.65186	-0.067525	3.62927	-0.067533	3.61177	-0.067526	3.59462		1653	-0.067519	0.07224
1654	-0.067499	3.68476	-0.06752	3.67209	-0.0675	3.65067	-0.067505	3.62743	-0.067513	3.60975	-0.067506	3.59784		1654	-0.067499	-0.04916
1655	-0.067479	3.68559	-0.0675	3.67136	-0.06748	3.64981	-0.067485	3.62767	-0.067493	3.61068	-0.067486	3.59708		1655	-0.067479	0.01874
1656	-0.067459	3.68599	-0.06748	3.67045	-0.06746	3.65272	-0.067465	3.6248	-0.067473	3.61139	-0.067466	3.59653		1656	-0.067459	0.07614
1657	-0.067439	3.68682	-0.06746	3.67198	-0.06744	3.65079	-0.067445	3.62344	-0.067453	3.61275	-0.067446	3.59702		1657	-0.067439	0.07804
1658	-0.067419	3.6861	-0.06744	3.67144	-0.06742	3.65286	-0.067425	3.62311	-0.067433	3.61175	-0.067426	3.59569		1658	-0.067419	0.11804
1659	-0.067399	3.68686	-0.06742	3.67479	-0.0674	3.65432	-0.067405	3.62531	-0.067413	3.61406	-0.067406	3.59586		1659	-0.067399	0.04014
1660	-0.067379	3.68434	-0.0674	3.67369	-0.06738	3.65413	-0.067385	3.62473	-0.067393	3.61579	-0.067386	3.59711		1660	-0.067379	-0.04366
1661	-0.067359	3.68353	-0.06738	3.66913	-0.06736	3.65685	-0.067365	3.6247	-0.067373	3.61573	-0.067366	3.59749		1661	-0.067359	0.09034
1662	-0.067339	3.68285	-0.06736	3.67005	-0.06734	3.65563	-0.067345	3.62625	-0.067353	3.61158	-0.067346	3.59664		1662	-0.067339	0.04774
1663	-0.067319	3.6824	-0.06734	3.66952	-0.06732	3.65426	-0.067325	3.62813	-0.067333	3.61108	-0.067326	3.59431		1663	-0.067319	-0.04336
1664	-0.067299	3.68108	-0.06732	3.67023	-0.0673	3.65346	-0.067305	3.62873	-0.067313	3.60843	-0.067306	3.59114		1664	-0.067299	-0.02966
1665	-0.067279	3.68021	-0.0673	3.66818	-0.06728	3.65531	-0.067285	3.62802	-0.067293	3.60727	-0.067286	3.58884		1665	-0.067279	0.00534
1666	-0.067259	3.68048	-0.06728	3.66792	-0.06726	3.6558	-0.067265	3.63014	-0.067273	3.60689	-0.067266	3.58483		1666	-0.067259	0.03904
1667	-0.067239	3.67919	-0.06726	3.66672	-0.06724	3.65821	-0.067245	3.63013	-0.067253	3.60563	-0.067246	3.58483		1667	-0.067239	-0.02756
1668	-0.067219	3.67914	-0.06724	3.66714	-0.06722	3.65834	-0.067225	3.63267	-0.067233	3.60214	-0.067226	3.58323		1668	-0.067219	0.01794
1669	-0.067199	3.67792	-0.06722	3.66627	-0.0672	3.65793	-0.067205	3.63393	-0.067213	3.60181	-0.067206	3.58333		1669	-0.067199	0.08664
1670	-0.067179	3.67711	-0.0672	3.66347	-0.06718	3.65476	-0.067185	3.6309	-0.067193	3.59925	-0.067186	3.5826		1670	-0.067179	0.00484
1671	-0.067159	3.67862	-0.06718	3.66328	-0.06716	3.65356	-0.067165	3.62995	-0.067173	3.59991	-0.067166	3.58507		1671	-0.067159	0.03404
1672	-0.067139	3.6791	-0.06716	3.66258	-0.06714	3.65393	-0.067145	3.62901	-0.067153	3.60204	-0.067146	3.58489		1672	-0.067139	0.14304
1673	-0.067119	3.67817	-0.06714	3.66345	-0.06712	3.65082	-0.067125	3.62795	-0.067133	3.60559	-0.067126	3.58649		1673	-0.067119	-0.02016
1674	-0.067099	3.67638	-0.06712	3.66465	-0.0671	3.65249	-0.067105	3.6277	-0.067113	3.60477	-0.067106	3.59025		1674	-0.067099	0.01064
1675	-0.067079	3.67637	-0.0671	3.66277	-0.06708	3.65153	-0.067085	3.626	-0.067093	3.60735	-0.067086	3.59042		1675	-0.067079	0.11194
1676	-0.067059	3.67648	-0.06708	3.66162	-0.06706	3.65346	-0.067065	3.62524	-0.067073	3.60938	-0.067066	3.5935		1676	-0.067059	-0.05286
1677	-0.067039	3.67756	-0.06706	3.66322	-0.06704	3.6519	-0.067045	3.62457	-0.067053	3.61154	-0.067046	3.59458		1677	-0.067039	-0.03596
1678	-0.067019	3.67704	-0.06704	3.66313	-0.06702	3.65322	-0.067025	3.6246	-0.067033	3.61255	-0.067026	3.59382		1678	-0.067019	0.03644
1679	-0.066999	3.67701	-0.06702	3.66457	-0.067	3.65363	-0.067005	3.62414	-0.067013	3.61627	-0.067006	3.59613		1679	-0.066999	0.09564
1680	-0.066979	3.6772	-0.067	3.6636	-0.06698	3.65274	-0.066985	3.62493	-0.066993	3.61644	-0.066986	3.59778		1680	-0.066979	-0.04496
1681	-0.066959	3.67844	-0.06698	3.66464	-0.06696	3.65252	-0.066965	3.62561	-0.066973	3.61709	-0.066966	3.5991		1681	-0.066959	-0.01436
1682	-0.066939	3.67993	-0.06696	3.66581	-0.06694	3.65042	-0.066945	3.62653	-0.066953	3.61695	-0.066946	3.59894		1682	-0.066939	-0.04516
1683	-0.066919	3.68025	-0.06694	3.66628	-0.06692	3.64911	-0.066925	3.62717	-0.066933	3.61733	-0.066926	3.59733		1683	-0.066919	0.09244
1684	-0.066899	3.68189	-0.06692	3.66619	-0.0669	3.64834	-0.066905	3.62687	-0.066913	3.61841	-0.066906	3.59847		1684	-0.066899	0.02984
1685	-0.066879	3.68283	-0.0669	3.66475	-0.06688	3.64853	-0.066885	3.62679	-0.066893	3.6172	-0.066886	3.59969		1685	-0.066879	0.07164
1686	-0.066859	3.68211	-0.06688	3.66442	-0.06686	3.65019	-0.066865	3.62836	-0.066873	3.61565	-0.066866	3.59874		1686	-0.066859	0.06484
1687	-0.066839	3.6831	-0.06686	3.66264	-0.06684	3.65381	-0.066845	3.62962	-0.066853	3.61186	-0.066846	3.59862		1687	-0.066839	-0.01836
1688	-0.066819	3.68238	-0.06684	3.66174	-0.06682	3.65302	-0.066825	3.63078	-0.066833	3.60849	-0.066826	3.59878		1688	-0.066819	0.07454
1689	-0.066799	3.68185	-0.06682	3.66134	-0.0668	3.65347	-0.066805	3.62979	-0.066813	3.60752	-0.066806	3.59772		1689	-0.066799	0.14094
1690	-0.066779	3.67957	-0.0668	3.66232	-0.06678	3.65354	-0.066785	3.6278	-0.066793	3.60459	-0.066786	3.59851		1690	-0.066779	0.05534
1691	-0.066759	3.68157	-0.06678	3.66349	-0.06676	3.65459	-0.066765	3.6276	-0.066773	3.60418	-0.066766	3.59837		1691	-0.066759	-0.06836
1692	-0.066739	3.68142	-0.06676	3.66505	-0.06674	3.65493	-0.066745	3.62786	-0.066753	3.6028	-0.066746	3.59716		1692	-0.066739	0.08064
1693	-0.066719	3.67989	-0.06674	3.66538	-0.06672	3.65275	-0.066725	3.62664	-0.066733	3.60204	-0.066726	3.59502		1693	-0.066719	0.12854
1694	-0.066699	3.68011	-0.06672	3.66828	-0.0667	3.65474	-0.066705	3.62808	-0.066713	3.59679	-0.066706	3.59408		1694	-0.066699	0.02224
1695	-0.066679	3.67999	-0.0667	3.66531	-0.06668	3.65369	-0.066685	3.62673	-0.066693	3.59797	-0.066686	3.59191		1695	-0.066679	0.06374
1696	-0.066659	3.68043	-0.06668	3.66532	-0.06666	3.65258	-0.066665	3.62844	-0.066673	3.59926	-0.066666	3.59123		1696	-0.066659	-0.04996
1697	-0.066639	3.68051	-0.06666	3.66634	-0.06664	3.65189	-0.066645	3.62736	-0.066653	3.59909	-0.066646	3.58954		1697	-0.066639	0.14954
1698	-0.066619	3.68134	-0.06664	3.66705	-0.06662	3.64971	-0.066625	3.62819	-0.066633	3.60089	-0.066626	3.58665		1698	-0.066619	-0.00966
1699	-0.066599	3.6797	-0.06662	3.66699	-0.0666	3.64874	-0.066605	3.62751	-0.066613	3.60394	-0.066606	3.58199		1699	-0.066599	0.00064
1700	-0.066579	3.67994	-0.0666	3.66813	-0.06658	3.64744	-0.066585	3.63059	-0.066593	3.60605	-0.066586	3.58278		1700	-0.066579	0.01874
1701	-0.066559	3.6797	-0.06658	3.67001	-0.06656	3.64565	-0.066565	3.63051	-0.066573	3.61057	-0.066566	3.58101		1701	-0.066559	0.01084
1702	-0.066539	3.67774	-0.06656	3.67197	-0.06654	3.64368	-0.066545	3.63117	-0.066553	3.61267	-0.066546	3.58174		1702	-0.066539	0.06614
1703	-0.066519	3.67771	-0.06654	3.67083	-0.06652	3.64202	-0.066525	3.63146	-0.066533	3.61691	-0.066526	3.58245		1703	-0.066519	0.04434
1704	-0.066499	3.67701	-0.06652	3.66713	-0.0665	3.64007	-0.066505	3.63138	-0.066513	3.6184	-0.066506	3.58194		1704	-0.066499	0.05984
1705	-0.066479	3.67775	-0.0665	3.66583	-0.06648	3.63857	-0.066485	3.63169	-0.066493	3.61822	-0.066486	3.58201		1705	-0.066479	0.12724
1706	-0.066459	3.67681	-0.06648	3.66547	-0.06646	3.64054	-0.066465	3.63121	-0.066473	3.61941	-0.066466	3.58278		1706	-0.066459	0.01664
1707	-0.066439	3.6766	-0.06646	3.66391	-0.06644	3.64117	-0.066445	3.63243	-0.066453	3.61914	-0.066446	3.58374		1707	-0.066439	0.02584
1708	-0.066419	3.67643	-0.06644	3.6651	-0.06642	3.6376	-0.066425	3.63187	-0.066433	3.61897	-0.066426	3.58502		1708	-0.066419	0.01454
1709	-0.066399	3.67785	-0.06642	3.66693	-0.0664	3.63925	-0.066405	3.63159	-0.066413	3.61877	-0.066406	3.58839		1709	-0.066399	0.14484
1710	-0.066379	3.67858	-0.0664	3.66739	-0.06638	3.63899	-0.066385	3.6313	-0.066393	3.61769	-0.066386	3.5907		1710	-0.066379	-0.05336
1711	-0.066359	3.68063	-0.06638	3.66821	-0.06636	3.63878	-0.066365	3.63079	-0.066373	3.61879	-0.066366	3.59053		1711	-0.066359	-0.03726
1712	-0.066339	3.68084	-0.06636	3.6686	-0.06634	3.63997	-0.066345	3.62898	-0.066353	3.61616	-0.066346	3.58992		1712	-0.066339	0.09744
1713	-0.066319	3.67913	-0.06634	3.66781	-0.06632	3.64066	-0.066325	3.62751	-0.066333	3.6152	-0.066326	3.58958		1713	-0.066319	0.02274
1714	-0.066299	3.68008	-0.06632	3.66899	-0.0663	3.64224	-0.066305	3.62776	-0.066313	3.61367	-0.066306	3.58899		1714	-0.066299	0.11114
1715	-0.066279	3.68017	-0.0663	3.67081	-0.06628	3.64207	-0.066285	3.62833	-0.066293	3.61524	-0.066286	3.59001		1715	-0.066279	0.06194
1716	-0.066259	3.67951	-0.06628	3.67063	-0.06626	3.6448	-0.066265	3.62699	-0.066273	3.61643	-0.066266	3.58945		1716	-0.066259	-0.00936
1717	-0.066239	3.68072	-0.06626	3.67231	-0.06624	3.64491	-0.066245	3.6258	-0.066253	3.61702	-0.066246	3.58939		1717	-0.066239	0.15144
1718	-0.066219	3.68042	-0.06624	3.67216	-0.06622	3.64326	-0.066225	3.62349	-0.066233	3.61844	-0.066226	3.58664		1718	-0.066219	0.01194
1719	-0.066199	3.67987	-0.06622	3.67393	-0.0662	3.64509	-0.066205	3.62272	-0.066213	3.61851	-0.066206	3.58365		1719	-0.066199	0.08854
1720	-0.066179	3.67948	-0.0662	3.67601	-0.06618	3.64597	-0.066185	3.62501	-0.066193	3.61773	-0.066186	3.58495		1720	-0.066179	0.21854
1721	-0.066159	3.68027	-0.06618	3.67673	-0.06616	3.64696	-0.066165	3.623	-0.066173	3.62019	-0.066166	3.58413		1721	-0.066159	0.07064
1722	-0.066139	3.67955	-0.06616	3.67633	-0.06614	3.64722	-0.066145	3.62308	-0.066153	3.6167	-0.066146	3.58581		1722	-0.066139	0.02064
1723	-0.066119	3.67864	-0.06614	3.67307	-0.06612	3.64811	-0.066125	3.62003	-0.066133	3.61478	-0.066126	3.58491		1723	-0.066119	-0.05436
1724	-0.066099	3.67991	-0.06612	3.67232	-0.0661	3.64868	-0.066105	3.61948	-0.066113	3.61234	-0.066106	3.58383		1724	-0.066099	0.07354
1725	-0.066079	3.68048	-0.0661	3.67226	-0.06608	3.65056	-0.066085	3.61614	-0.066093	3.61237	-0.066086	3.58405		1725	-0.066079	0.04034
1726	-0.066059	3.68166	-0.06608	3.67002	-0.06606	3.65286	-0.066065	3.61482	-0.066073	3.61043	-0.066066	3.58737		1726	-0.066059	0.02354
1727	-0.066039	3.68213	-0.06606	3.66837	-0.06604	3.65254	-0.066045	3.61514	-0.066053	3.60943	-0.066046	3.58661		1727	-0.066039	0.02004
1728	-0.066019	3.68213	-0.06604	3.66846	-0.06602	3.65272	-0.066025	3.61669	-0.066033	3.60769	-0.066026	3.58461		1728	-0.066019	0.06724
1729	-0.065999	3.68105	-0.06602	3.66737	-0.066	3.65572	-0.066005	3.61872	-0.066013	3.60544	-0.066006	3.58758		1729	-0.065999	-0.05576
1730	-0.065979	3.68101	-0.066	3.66524	-0.06598	3.65468	-0.065985	3.61855	-0.065993	3.60509	-0.065986	3.58911		1730	-0.065979	0.15274
1731	-0.065959	3.68014	-0.06598	3.66576	-0.06596	3.65575	-0.065965	3.61937	-0.065973	3.6052	-0.065966	3.59047		1731	-0.065959	0.15384
1732	-0.065939	3.6817	-0.06596	3.66415	-0.06594	3.65669	-0.065945	3.62022	-0.065953	3.60204	-0.065946	3.5908		1732	-0.065939	-0.00966
1733	-0.065919	3.68469	-0.06594	3.66285	-0.06592	3.65575	-0.065925	3.62051	-0.065933	3.60143	-0.065926	3.5905		1733	-0.065919	0.05794
1734	-0.065899	3.6845	-0.06592	3.663	-0.0659	3.65189	-0.065905	3.62144	-0.065913	3.60262	-0.065906	3.58884		1734	-0.065899	0.01824
1735	-0.065879	3.68417	-0.0659	3.66441	-0.06588	3.65125	-0.065885	3.62385	-0.065893	3.6053	-0.065886	3.58924		1735	-0.065879	0.12354
1736	-0.065859	3.6844	-0.06588	3.6615	-0.06586	3.65171	-0.065865	3.62443	-0.065873	3.60653	-0.065866	3.58724		1736	-0.065859	0.00454
1737	-0.065839	3.68344	-0.06586	3.66006	-0.06584	3.64801	-0.065845	3.62232	-0.065853	3.6063	-0.065846	3.58827		1737	-0.065839	0.00794
1738	-0.065819	3.6835	-0.06584	3.65772	-0.06582	3.64847	-0.065825	3.62181	-0.065833	3.60772	-0.065826	3.5852		1738	-0.065819	4e-05
1739	-0.065799	3.68282	-0.06582	3.65991	-0.0658	3.64982	-0.065805	3.62366	-0.065813	3.60816	-0.065806	3.5849		1739	-0.065799	0.07114
1740	-0.065779	3.68216	-0.0658	3.65961	-0.06578	3.64735	-0.065785	3.62535	-0.065793	3.61015	-0.065786	3.58612		1740	-0.065779	0.13594
1741	-0.065759	3.68203	-0.06578	3.65858	-0.06576	3.64508	-0.065765	3.62452	-0.065773	3.61088	-0.065766	3.58549		1741	-0.065759	0.06014
1742	-0.065739	3.68033	-0.06576	3.65977	-0.06574	3.64318	-0.065745	3.62654	-0.065753	3.60886	-0.065746	3.58572		1742	-0.065739	0.01824
1743	-0.065719	3.68078	-0.06574	3.66061	-0.06572	3.64203	-0.065725	3.62538	-0.065733	3.61091	-0.065726	3.5847		1743	-0.065719	0.03984
1744	-0.065699	3.68092	-0.06572	3.65977	-0.0657	3.64123	-0.065705	3.62688	-0.065713	3.61212	-0.065706	3.58368		1744	-0.065699	0.02954
1745	-0.065679	3.68024	-0.0657	3.65968	-0.06568	3.64348	-0.065685	3.62604	-0.065693	3.61205	-0.065686	3.58386		1745	-0.065679	0.14514
1746	-0.065659	3.67885	-0.06568	3.65786	-0.06566	3.64559	-0.065665	3.62713	-0.065673	3.61129	-0.065666	3.58305		1746	-0.065659	-0.02886
1747	-0.065639	3.67818	-0.06566	3.65977	-0.06564	3.64608	-0.065645	3.62759	-0.065653	3.61494	-0.065646	3.57937		1747	-0.065639	-0.04176
1748	-0.065619	3.6785	-0.06564	3.66222	-0.06562	3.64941	-0.065625	3.62724	-0.065633	3.61627	-0.065626	3.57775		1748	-0.065619	0.02504
1749	-0.065599	3.67703	-0.06562	3.66264	-0.0656	3.65062	-0.065605	3.62821	-0.065613	3.61709	-0.065606	3.58108		1749	-0.065599	0.11934
1750	-0.065579	3.67555	-0.0656	3.66173	-0.06558	3.64943	-0.065585	3.62685	-0.065593	3.61767	-0.065586	3.5828		1750	-0.065579	0.12324
1751	-0.065559	3.67518	-0.06558	3.66257	-0.06556	3.64995	-0.065565	3.62763	-0.065573	3.61684	-0.065566	3.58046		1751	-0.065559	-0.03726
1752	-0.065539	3.67368	-0.06556	3.66068	-0.06554	3.64798	-0.065545	3.629	-0.065553	3.61528	-0.065546	3.57841		1752	-0.065539	0.13934
1753	-0.065519	3.67235	-0.06554	3.66273	-0.06552	3.64506	-0.065525	3.62677	-0.065533	3.61514	-0.065526	3.57555		1753	-0.065519	0.13384
1754	-0.065499	3.67389	-0.06552	3.66218	-0.0655	3.64178	-0.065505	3.62823	-0.065513	3.61361	-0.065506	3.57395		1754	-0.065499	-0.01096
1755	-0.065479	3.67224	-0.0655	3.66128	-0.06548	3.64251	-0.065485	3.62671	-0.065493	3.61222	-0.065486	3.57436		1755	-0.065479	0.05484
1756	-0.065459	3.67142	-0.06548	3.6611	-0.06546	3.6434	-0.065465	3.62361	-0.065473	3.6091	-0.065466	3.57534		1756	-0.065459	0.10244
1757	-0.065439	3.67187	-0.06546	3.66076	-0.06544	3.64241	-0.065445	3.62112	-0.065453	3.60843	-0.065446	3.57566		1757	-0.065439	0.13884
1758	-0.065419	3.67195	-0.06544	3.66222	-0.06542	3.64113	-0.065425	3.62154	-0.065433	3.60547	-0.065426	3.57361		1758	-0.065419	0.07064
1759	-0.065399	3.67205	-0.06542	3.66619	-0.0654	3.63797	-0.065405	3.62081	-0.065413	3.60396	-0.065406	3.57571		1759	-0.065399	0.07304
1760	-0.065379	3.67148	-0.0654	3.66631	-0.06538	3.63586	-0.065385	3.62087	-0.065393	3.60225	-0.065386	3.57484		1760	-0.065379	0.03504
1761	-0.065359	3.67163	-0.06538	3.66548	-0.06536	3.6356	-0.065365	3.6217	-0.065373	3.59902	-0.065366	3.57159		1761	-0.065359	0.04374
1762	-0.065339	3.67259	-0.06536	3.66796	-0.06534	3.63373	-0.065345	3.62353	-0.065353	3.59798	-0.065346	3.5703		1762	-0.065339	0.08324
1763	-0.065319	3.67156	-0.06534	3.66776	-0.06532	3.63376	-0.065325	3.62094	-0.065333	3.59781	-0.065326	3.57126		1763	-0.065319	0.07584
1764	-0.065299	3.67012	-0.06532	3.66825	-0.0653	3.63501	-0.065305	3.62045	-0.065313	3.59661	-0.065306	3.57203		1764	-0.065299	0.11514
1765	-0.065279	3.66968	-0.0653	3.66817	-0.06528	3.63606	-0.065285	3.61904	-0.065293	3.59785	-0.065286	3.57338		1765	-0.065279	0.05904
1766	-0.065259	3.67038	-0.06528	3.66765	-0.06526	3.63703	-0.065265	3.6166	-0.065273	3.59928	-0.065266	3.57351		1766	-0.065259	0.01274
1767	-0.065239	3.66977	-0.06526	3.66869	-0.06524	3.63861	-0.065245	3.61657	-0.065253	3.60407	-0.065246	3.57527		1767	-0.065239	0.07644
1768	-0.065219	3.66964	-0.06524	3.66727	-0.06522	3.63881	-0.065225	3.61625	-0.065233	3.60515	-0.065226	3.57627		1768	-0.065219	0.10594
1769	-0.065199	3.66902	-0.06522	3.66796	-0.0652	3.63718	-0.065205	3.61614	-0.065213	3.60553	-0.065206	3.57782		1769	-0.065199	0.10484
1770	-0.065179	3.66974	-0.0652	3.66677	-0.06518	3.63618	-0.065185	3.61513	-0.065193	3.60429	-0.065186	3.57932		1770	-0.065179	0.10954
1771	-0.065159	3.66978	-0.06518	3.6655	-0.06516	3.6373	-0.065165	3.6178	-0.065173	3.60638	-0.065166	3.57726		1771	-0.065159	-0.00466
1772	-0.065139	3.67202	-0.06516	3.66355	-0.06514	3.6369	-0.065145	3.61837	-0.065153	3.6076	-0.065146	3.57674		1772	-0.065139	0.11824
1773	-0.065119	3.67311	-0.06514	3.66371	-0.06512	3.63642	-0.065125	3.61927	-0.065133	3.61058	-0.065126	3.57879		1773	-0.065119	0.02664
1774	-0.065099	3.67118	-0.06512	3.6615	-0.0651	3.63691	-0.065105	3.61968	-0.065113	3.60951	-0.065106	3.57827		1774	-0.065099	0.02904
1775	-0.065079	3.67184	-0.0651	3.65947	-0.06508	3.63904	-0.065085	3.61817	-0.065093	3.60923	-0.065086	3.58141		1775	-0.065079	0.01224
1776	-0.065059	3.671	-0.06508	3.6586	-0.06506	3.6383	-0.065065	3.61823	-0.065073	3.60747	-0.065066	3.58067		1776	-0.065059	0.11274
1777	-0.065039	3.67109	-0.06506	3.65997	-0.06504	3.63742	-0.065045	3.6212	-0.065053	3.60521	-0.065046	3.57932		1777	-0.065039	-0.01466
1778	-0.065019	3.67033	-0.06504	3.66015	-0.06502	3.63484	-0.065025	3.62027	-0.065033	3.60347	-0.065026	3.57839		1778	-0.065019	0.02614
1779	-0.064999	3.67011	-0.06502	3.66268	-0.065	3.63492	-0.065005	3.6205	-0.065013	3.60437	-0.065006	3.58221		1779	-0.064999	0.10164
1780	-0.064979	3.67078	-0.065	3.66098	-0.06498	3.63628	-0.064985	3.61993	-0.064993	3.60388	-0.064986	3.58297		1780	-0.064979	0.09854
1781	-0.064959	3.67058	-0.06498	3.65877	-0.06496	3.63841	-0.064965	3.62045	-0.064973	3.60417	-0.064966	3.58151		1781	-0.064959	0.09304
1782	-0.064939	3.66961	-0.06496	3.65899	-0.06494	3.63633	-0.064945	3.61961	-0.064953	3.60234	-0.064946	3.58352		1782	-0.064939	0.02224
1783	-0.064919	3.66946	-0.06494	3.65768	-0.06492	3.63695	-0.064925	3.61645	-0.064933	3.60053	-0.064926	3.58701		1783	-0.064919	0.11824
1784	-0.064899	3.66981	-0.06492	3.65936	-0.0649	3.63604	-0.064905	3.61733	-0.064913	3.59899	-0.064906	3.58704		1784	-0.064899	0.10824
1785	-0.064879	3.66836	-0.0649	3.65803	-0.06488	3.63562	-0.064885	3.61728	-0.064893	3.59828	-0.064886	3.58958		1785	-0.064879	0.20324
1786	-0.064859	3.67041	-0.06488	3.66124	-0.06486	3.63514	-0.064865	3.61731	-0.064873	3.59743	-0.064866	3.58936		1786	-0.064859	0.05854
1787	-0.064839	3.67092	-0.06486	3.66132	-0.06484	3.63544	-0.064845	3.62	-0.064853	3.5987	-0.064846	3.5914		1787	-0.064839	-0.00286
1788	-0.064819	3.67034	-0.06484	3.66354	-0.06482	3.63484	-0.064825	3.62005	-0.064833	3.59796	-0.064826	3.58941		1788	-0.064819	0.15514
1789	-0.064799	3.66942	-0.06482	3.6649	-0.0648	3.63523	-0.064805	3.61824	-0.064813	3.59875	-0.064806	3.58783		1789	-0.064799	0.03194
1790	-0.064779	3.66932	-0.0648	3.66451	-0.06478	3.63573	-0.064785	3.6167	-0.064793	3.5985	-0.064786	3.58649		1790	-0.064779	0.06244
1791	-0.064759	3.66965	-0.06478	3.66518	-0.06476	3.63705	-0.064765	3.61826	-0.064773	3.59977	-0.064766	3.58413		1791	-0.064759	0.12094
1792	-0.064739	3.66912	-0.06476	3.66546	-0.06474	3.63847	-0.064745	3.61638	-0.064753	3.60019	-0.064746	3.58404		1792	-0.064739	0.14744
1793	-0.064719	3.66888	-0.06474	3.66572	-0.06472	3.63904	-0.064725	3.61717	-0.064733	3.6024	-0.064726	3.58255		1793	-0.064719	0.05034
1794	-0.064699	3.67026	-0.06472	3.66621	-0.0647	3.63803	-0.064705	3.61535	-0.064713	3.60001	-0.064706	3.58192		1794	-0.064699	-0.01576
1795	-0.064679	3.67037	-0.0647	3.66509	-0.06468	3.63939	-0.064685	3.61453	-0.064693	3.60151	-0.064686	3.58245		1795	-0.064679	0.07434
1796	-0.064659	3.67183	-0.06468	3.66485	-0.06466	3.64033	-0.064665	3.61645	-0.064673	3.60185	-0.064666	3.58109		1796	-0.064659	0.01404
1797	-0.064639	3.67155	-0.06466	3.6653	-0.06464	3.64046	-0.064645	3.61772	-0.064653	3.603	-0.064646	3.5829		1797	-0.064639	0.01584
1798	-0.064619	3.67122	-0.06464	3.66221	-0.06462	3.63969	-0.064625	3.61488	-0.064633	3.60597	-0.064626	3.5857		1798	-0.064619	0.10774
1799	-0.064599	3.67119	-0.06462	3.66295	-0.0646	3.63989	-0.064605	3.61338	-0.064613	3.60639	-0.064606	3.58684		1799	-0.064599	0.06404
1800	-0.064579	3.67202	-0.0646	3.6606	-0.06458	3.63984	-0.064585	3.61055	-0.064593	3.60614	-0.064586	3.58738		1800	-0.064579	0.04454
1801	-0.064559	3.67206	-0.06458	3.65888	-0.06456	3.6434	-0.064565	3.61107	-0.064573	3.60448	-0.064566	3.58504		1801	-0.064559	0.04614
1802	-0.064539	3.67328	-0.06456	3.65701	-0.06454	3.64447	-0.064545	3.61262	-0.064553	3.60199	-0.064546	3.58548		1802	-0.064539	0.12904
1803	-0.064519	3.67265	-0.06454	3.65757	-0.06452	3.64768	-0.064525	3.61522	-0.064533	3.60147	-0.064526	3.58567		1803	-0.064519	0.06694
1804	-0.064499	3.67268	-0.06452	3.65859	-0.0645	3.64923	-0.064505	3.61723	-0.064513	3.60172	-0.064506	3.58619		1804	-0.064499	0.05354
1805	-0.064479	3.67248	-0.0645	3.65986	-0.06448	3.64974	-0.064485	3.61815	-0.064493	3.60387	-0.064486	3.58611		1805	-0.064479	0.05904
1806	-0.064459	3.67154	-0.06448	3.65875	-0.06446	3.64933	-0.064465	3.62005	-0.064473	3.60511	-0.064466	3.5835		1806	-0.064459	0.14224
1807	-0.064439	3.67199	-0.06446	3.65595	-0.06444	3.64892	-0.064445	3.62182	-0.064453	3.60618	-0.064446	3.58447		1807	-0.064439	0.08354
1808	-0.064419	3.67267	-0.06444	3.65677	-0.06442	3.64847	-0.064425	3.62255	-0.064433	3.60582	-0.064426	3.58205		1808	-0.064419	0.11434
1809	-0.064399	3.6729	-0.06442	3.65336	-0.0644	3.64685	-0.064405	3.62248	-0.064413	3.60716	-0.064406	3.57984		1809	-0.064399	0.00984
1810	-0.064379	3.67263	-0.0644	3.6535	-0.06438	3.64403	-0.064385	3.62317	-0.064393	3.60608	-0.064386	3.57993		1810	-0.064379	0.04824
1811	-0.064359	3.6732	-0.06438	3.65496	-0.06436	3.64079	-0.064365	3.62519	-0.064373	3.60817	-0.064366	3.57658		1811	-0.064359	0.02644
1812	-0.064339	3.67164	-0.06436	3.65536	-0.06434	3.63927	-0.064345	3.62421	-0.064353	3.60884	-0.064346	3.57432		1812	-0.064339	0.08824
1813	-0.064319	3.67179	-0.06434	3.65521	-0.06432	3.63665	-0.064325	3.62458	-0.064333	3.60878	-0.064326	3.57418		1813	-0.064319	0.10274
1814	-0.064299	3.67135	-0.06432	3.65579	-0.0643	3.63574	-0.064305	3.62439	-0.064313	3.60737	-0.064306	3.57705		1814	-0.064299	0.01644
1815	-0.064279	3.67184	-0.0643	3.65493	-0.06428	3.63322	-0.064285	3.62352	-0.064293	3.60791	-0.064286	3.57674		1815	-0.064279	0.04694
1816	-0.064259	3.67143	-0.06428	3.65159	-0.06426	3.63068	-0.064265	3.62404	-0.064273	3.60505	-0.064266	3.57739		1816	-0.064259	-0.00096
1817	-0.064239	3.67091	-0.06426	3.6509	-0.06424	3.62759	-0.064245	3.62232	-0.064253	3.60356	-0.064246	3.57827		1817	-0.064239	0.02434
1818	-0.064219	3.67091	-0.06424	3.6496	-0.06422	3.62706	-0.064225	3.61869	-0.064233	3.60248	-0.064226	3.57942		1818	-0.064219	-0.01336
1819	-0.064199	3.67056	-0.06422	3.65033	-0.0642	3.62772	-0.064205	3.6158	-0.064213	3.60117	-0.064206	3.57805		1819	-0.064199	-0.01786
1820	-0.064179	3.6713	-0.0642	3.64945	-0.06418	3.62968	-0.064185	3.61419	-0.064193	3.59805	-0.064186	3.57906		1820	-0.064179	-0.00436
1821	-0.064159	3.67009	-0.06418	3.6485	-0.06416	3.63469	-0.064165	3.61422	-0.064173	3.59582	-0.064166	3.57594		1821	-0.064159	0.02114
1822	-0.064139	3.67004	-0.06416	3.64883	-0.06414	3.63679	-0.064145	3.61514	-0.064153	3.59482	-0.064146	3.57607		1822	-0.064139	0.11804
1823	-0.064119	3.67053	-0.06414	3.65056	-0.06412	3.6375	-0.064125	3.61533	-0.064133	3.59389	-0.064126	3.57754		1823	-0.064119	0.06164
1824	-0.064099	3.67078	-0.06412	3.65131	-0.0641	3.63893	-0.064105	3.61239	-0.064113	3.59323	-0.064106	3.57849		1824	-0.064099	0.04354
1825	-0.064079	3.66993	-0.0641	3.65178	-0.06408	3.63982	-0.064085	3.61152	-0.064093	3.59294	-0.064086	3.57746		1825	-0.064079	0.15064
1826	-0.064059	3.67157	-0.06408	3.65118	-0.06406	3.64078	-0.064065	3.61182	-0.064073	3.59306	-0.064066	3.57686		1826	-0.064059	0.00614
1827	-0.064039	3.67031	-0.06406	3.65296	-0.06404	3.64049	-0.064045	3.61117	-0.064053	3.59358	-0.064046	3.5801		1827	-0.064039	0.05564
1828	-0.064019	3.67005	-0.06404	3.65349	-0.06402	3.64198	-0.064025	3.61122	-0.064033	3.59425	-0.064026	3.58114		1828	-0.064019	0.06564
1829	-0.063999	3.67086	-0.06402	3.65385	-0.064	3.64018	-0.064005	3.61049	-0.064013	3.59705	-0.064006	3.58076		1829	-0.063999	0.03404
1830	-0.063979	3.67065	-0.064	3.6556	-0.06398	3.63864	-0.063985	3.61057	-0.063993	3.59754	-0.063986	3.58156		1830	-0.063979	0.04354
1831	-0.063959	3.67081	-0.06398	3.659	-0.06396	3.63763	-0.063965	3.61047	-0.063973	3.60297	-0.063966	3.58065		1831	-0.063959	0.07484
1832	-0.063939	3.67073	-0.06396	3.66032	-0.06394	3.63847	-0.063945	3.61089	-0.063953	3.60179	-0.063946	3.58209		1832	-0.063939	0.07114
1833	-0.063919	3.671	-0.06394	3.66013	-0.06392	3.63842	-0.063925	3.6115	-0.063933	3.6021	-0.063926	3.58354		1833	-0.063919	0.18094
1834	-0.063899	3.67101	-0.06392	3.65832	-0.0639	3.63675	-0.063905	3.61175	-0.063913	3.60158	-0.063906	3.58189		1834	-0.063899	0.05694
1835	-0.063879	3.66912	-0.0639	3.65765	-0.06388	3.63377	-0.063885	3.61293	-0.063893	3.60241	-0.063886	3.58052		1835	-0.063879	0.09034
1836	-0.063859	3.66919	-0.06388	3.6567	-0.06386	3.63617	-0.063865	3.61393	-0.063873	3.60351	-0.063866	3.57892		1836	-0.063859	0.10564
1837	-0.063839	3.6697	-0.06386	3.65656	-0.06384	3.63616	-0.063845	3.61584	-0.063853	3.60578	-0.063846	3.57732		1837	-0.063839	-0.04626
1838	-0.063819	3.66907	-0.06384	3.65467	-0.06382	3.63905	-0.063825	3.61583	-0.063833	3.607	-0.063826	3.57326		1838	-0.063819	0.05274
1839	-0.063799	3.66802	-0.06382	3.65399	-0.0638	3.63935	-0.063805	3.61533	-0.063813	3.60614	-0.063806	3.57051		1839	-0.063799	0.07664
1840	-0.063779	3.66881	-0.0638	3.65425	-0.06378	3.63776	-0.063785	3.61697	-0.063793	3.60277	-0.063786	3.56881		1840	-0.063779	-0.04706
1841	-0.063759	3.66843	-0.06378	3.65284	-0.06376	3.63939	-0.063765	3.61806	-0.063773	3.6021	-0.063766	3.566		1841	-0.063759	0.10484
1842	-0.063739	3.66721	-0.06376	3.65434	-0.06374	3.63824	-0.063745	3.62097	-0.063753	3.60214	-0.063746	3.56783		1842	-0.063739	0.02114
1843	-0.063719	3.66797	-0.06374	3.65384	-0.06372	3.63899	-0.063725	3.62251	-0.063733	3.60037	-0.063726	3.56638		1843	-0.063719	-0.11676
1844	-0.063699	3.66777	-0.06372	3.65509	-0.0637	3.6384	-0.063705	3.62205	-0.063713	3.59757	-0.063706	3.56671		1844	-0.063699	-0.08786
1845	-0.063679	3.66797	-0.0637	3.65515	-0.06368	3.63687	-0.063685	3.6227	-0.063693	3.59903	-0.063686	3.5669		1845	-0.063679	0.07854
1846	-0.063659	3.66764	-0.06368	3.65524	-0.06366	3.63181	-0.063665	3.62452	-0.063673	3.59859	-0.063666	3.56469		1846	-0.063659	0.05224
1847	-0.063639	3.66945	-0.06366	3.65515	-0.06364	3.62947	-0.063645	3.62453	-0.063653	3.59638	-0.063646	3.5696		1847	-0.063639	0.02694
1848	-0.063619	3.66858	-0.06364	3.65631	-0.06362	3.63041	-0.063625	3.6239	-0.063633	3.59886	-0.063626	3.57035		1848	-0.063619	0.01664
1849	-0.063599	3.66762	-0.06362	3.65799	-0.0636	3.62716	-0.063605	3.62318	-0.063613	3.6006	-0.063606	3.57214		1849	-0.063599	0.06274
1850	-0.063579	3.66867	-0.0636	3.65897	-0.06358	3.62582	-0.063585	3.62078	-0.063593	3.59665	-0.063586	3.57574		1850	-0.063579	0.05434
1851	-0.063559	3.66874	-0.06358	3.66205	-0.06356	3.6245	-0.063565	3.61991	-0.063573	3.59812	-0.063566	3.57613		1851	-0.063559	0.03484
1852	-0.063539	3.66958	-0.06356	3.66206	-0.06354	3.62428	-0.063545	3.61834	-0.063553	3.59505	-0.063546	3.57537		1852	-0.063539	0.04614
1853	-0.063519	3.6701	-0.06354	3.66208	-0.06352	3.62228	-0.063525	3.6164	-0.063533	3.59614	-0.063526	3.57825		1853	-0.063519	0.03194
1854	-0.063499	3.67126	-0.06352	3.66168	-0.0635	3.62062	-0.063505	3.61464	-0.063513	3.59434	-0.063506	3.57947		1854	-0.063499	0.16194
1855	-0.063479	3.67256	-0.0635	3.66419	-0.06348	3.62173	-0.063485	3.61503	-0.063493	3.59463	-0.063486	3.58034		1855	-0.063479	0.00584
1856	-0.063459	3.67549	-0.06348	3.66387	-0.06346	3.62321	-0.063465	3.61463	-0.063473	3.59462	-0.063466	3.57924		1856	-0.063459	-0.12336
1857	-0.063439	3.67493	-0.06346	3.66363	-0.06344	3.62413	-0.063445	3.61556	-0.063453	3.59341	-0.063446	3.57859		1857	-0.063439	-0.00806
1858	-0.063419	3.67553	-0.06344	3.66169	-0.06342	3.62671	-0.063425	3.61355	-0.063433	3.59368	-0.063426	3.57683		1858	-0.063419	0.07874
1859	-0.063399	3.67547	-0.06342	3.65982	-0.0634	3.6274	-0.063405	3.61496	-0.063413	3.59255	-0.063406	3.57911		1859	-0.063399	0.08744
1860	-0.063379	3.67422	-0.0634	3.66107	-0.06338	3.63016	-0.063385	3.61505	-0.063393	3.59113	-0.063386	3.58156		1860	-0.063379	0.07484
1861	-0.063359	3.67477	-0.06338	3.66095	-0.06336	3.63367	-0.063365	3.61606	-0.063373	3.59415	-0.063366	3.57923		1861	-0.063359	-0.02646
1862	-0.063339	3.67434	-0.06336	3.66217	-0.06334	3.6346	-0.063345	3.61568	-0.063353	3.59412	-0.063346	3.57774		1862	-0.063339	0.06454
1863	-0.063319	3.67503	-0.06334	3.6614	-0.06332	3.63537	-0.063325	3.61566	-0.063333	3.59272	-0.063326	3.57392		1863	-0.063319	0.06194
1864	-0.063299	3.67458	-0.06332	3.6602	-0.0633	3.63534	-0.063305	3.6141	-0.063313	3.59342	-0.063306	3.57494		1864	-0.063299	-0.05416
1865	-0.063279	3.67302	-0.0633	3.65677	-0.06328	3.63634	-0.063285	3.61479	-0.063293	3.597	-0.063286	3.57473		1865	-0.063279	-0.03646
1866	-0.063259	3.67258	-0.06328	3.65579	-0.06326	3.63575	-0.063265	3.61644	-0.063273	3.59429	-0.063266	3.57281		1866	-0.063259	0.13354
1867	-0.063239	3.6725	-0.06326	3.65406	-0.06324	3.63937	-0.063245	3.61497	-0.063253	3.59504	-0.063246	3.57439		1867	-0.063239	0.06304
1868	-0.063219	3.67076	-0.06324	3.65339	-0.06322	3.64126	-0.063225	3.61239	-0.063233	3.59766	-0.063226	3.5735		1868	-0.063219	0.07014
1869	-0.063199	3.67034	-0.06322	3.65245	-0.0632	3.64006	-0.063205	3.61132	-0.063213	3.59801	-0.063206	3.57647		1869	-0.063199	0.09484
1870	-0.063179	3.67043	-0.0632	3.65098	-0.06318	3.64122	-0.063185	3.60831	-0.063193	3.59633	-0.063186	3.57748		1870	-0.063179	0.12854
1871	-0.063159	3.67072	-0.06318	3.65018	-0.06316	3.64328	-0.063165	3.60707	-0.063173	3.59787	-0.063166	3.57575		1871	-0.063159	0.01854
1872	-0.063139	3.67148	-0.06316	3.64893	-0.06314	3.64332	-0.063145	3.60617	-0.063153	3.59872	-0.063146	3.57922		1872	-0.063139	-0.04436
1873	-0.063119	3.66912	-0.06314	3.64785	-0.06312	3.64265	-0.063125	3.60531	-0.063133	3.60081	-0.063126	3.58342		1873	-0.063119	0.08064
1874	-0.063099	3.66818	-0.06312	3.64621	-0.0631	3.64218	-0.063105	3.60498	-0.063113	3.59966	-0.063106	3.58345		1874	-0.063099	0.06984
1875	-0.063079	3.66783	-0.0631	3.64548	-0.06308	3.64341	-0.063085	3.60593	-0.063093	3.59941	-0.063086	3.58337		1875	-0.063079	-0.01996
1876	-0.063059	3.66797	-0.06308	3.64594	-0.06306	3.64386	-0.063065	3.60651	-0.063073	3.60065	-0.063066	3.58285		1876	-0.063059	-0.05416
1877	-0.063039	3.66695	-0.06306	3.64713	-0.06304	3.64373	-0.063045	3.60673	-0.063053	3.60157	-0.063046	3.5826		1877	-0.063039	0.13114
1878	-0.063019	3.66409	-0.06304	3.64648	-0.06302	3.6434	-0.063025	3.60562	-0.063033	3.60339	-0.063026	3.57925		1878	-0.063019	-0.05046
1879	-0.062999	3.6636	-0.06302	3.64779	-0.063	3.64289	-0.063005	3.60757	-0.063013	3.6034	-0.063006	3.57891		1879	-0.062999	0.10454
1880	-0.062979	3.66318	-0.063	3.65056	-0.06298	3.64076	-0.062985	3.60678	-0.062993	3.60288	-0.062986	3.57815		1880	-0.062979	0.03744
1881	-0.062959	3.66289	-0.06298	3.65213	-0.06296	3.63764	-0.062965	3.60841	-0.062973	3.6033	-0.062966	3.57321		1881	-0.062959	-0.01576
1882	-0.062939	3.66159	-0.06296	3.65249	-0.06294	3.63658	-0.062945	3.60889	-0.062953	3.60088	-0.062946	3.57061		1882	-0.062939	0.14564
1883	-0.062919	3.66099	-0.06294	3.65136	-0.06292	3.63444	-0.062925	3.60794	-0.062933	3.60055	-0.062926	3.56783		1883	-0.062919	0.04774
1884	-0.062899	3.66072	-0.06292	3.65207	-0.0629	3.63382	-0.062905	3.60765	-0.062913	3.60262	-0.062906	3.56866		1884	-0.062899	0.06404
1885	-0.062879	3.66058	-0.0629	3.65204	-0.06288	3.63193	-0.062885	3.60906	-0.062893	3.60012	-0.062886	3.56975		1885	-0.062879	0.07114
1886	-0.062859	3.66166	-0.06288	3.65431	-0.06286	3.63089	-0.062865	3.60991	-0.062873	3.60041	-0.062866	3.56895		1886	-0.062859	-0.04496
1887	-0.062839	3.6603	-0.06286	3.65293	-0.06284	3.62982	-0.062845	3.60855	-0.062853	3.60033	-0.062846	3.56689		1887	-0.062839	0.10094
1888	-0.062819	3.66152	-0.06284	3.65157	-0.06282	3.62915	-0.062825	3.60896	-0.062833	3.60049	-0.062826	3.568		1888	-0.062819	0.10514
1889	-0.062799	3.66199	-0.06282	3.65061	-0.0628	3.62896	-0.062805	3.61035	-0.062813	3.59925	-0.062806	3.56861		1889	-0.062799	0.02454
1890	-0.062779	3.66183	-0.0628	3.65096	-0.06278	3.62776	-0.062785	3.61086	-0.062793	3.59722	-0.062786	3.56651		1890	-0.062779	0.13354
1891	-0.062759	3.66285	-0.06278	3.65051	-0.06276	3.62661	-0.062765	3.61123	-0.062773	3.59516	-0.062766	3.56738		1891	-0.062759	0.04014
1892	-0.062739	3.66303	-0.06276	3.65016	-0.06274	3.62407	-0.062745	3.61386	-0.062753	3.59414	-0.062746	3.57077		1892	-0.062739	0.03794
1893	-0.062719	3.66332	-0.06274	3.64722	-0.06272	3.62308	-0.062725	3.61681	-0.062733	3.59412	-0.062726	3.57116		1893	-0.062719	-0.11596
1894	-0.062699	3.66302	-0.06272	3.64797	-0.0627	3.62218	-0.062705	3.61857	-0.062713	3.59356	-0.062706	3.57066		1894	-0.062699	0.13224
1895	-0.062679	3.66287	-0.0627	3.64953	-0.06268	3.6225	-0.062685	3.61878	-0.062693	3.59127	-0.062686	3.57019		1895	-0.062679	0.02724
1896	-0.062659	3.66431	-0.06268	3.65178	-0.06266	3.62267	-0.062665	3.6204	-0.062673	3.59264	-0.062666	3.56989		1896	-0.062659	0.20014
1897	-0.062639	3.66559	-0.06266	3.65179	-0.06264	3.62152	-0.062645	3.62012	-0.062653	3.59321	-0.062646	3.56873		1897	-0.062639	0.13164
1898	-0.062619	3.66702	-0.06264	3.65026	-0.06262	3.62163	-0.062625	3.61949	-0.062633	3.593	-0.062626	3.56711		1898	-0.062619	-0.02996
1899	-0.062599	3.66769	-0.06262	3.64888	-0.0626	3.62235	-0.062605	3.62071	-0.062613	3.5935	-0.062606	3.56576		1899	-0.062599	-0.04076
1900	-0.062579	3.66829	-0.0626	3.65125	-0.06258	3.62081	-0.062585	3.62081	-0.062593	3.59	-0.062586	3.56642		1900	-0.062579	0.03434
1901	-0.062559	3.669	-0.06258	3.65249	-0.06256	3.62261	-0.062565	3.61975	-0.062573	3.58888	-0.062566	3.56539		1901	-0.062559	-0.01306
1902	-0.062539	3.66929	-0.06256	3.65092	-0.06254	3.62383	-0.062545	3.61926	-0.062553	3.58822	-0.062546	3.56535		1902	-0.062539	0.01954
1903	-0.062519	3.66788	-0.06254	3.6512	-0.06252	3.62397	-0.062525	3.61589	-0.062533	3.58636	-0.062526	3.56458		1903	-0.062519	0.02794
1904	-0.062499	3.66876	-0.06252	3.65409	-0.0625	3.62538	-0.062505	3.61492	-0.062513	3.58662	-0.062506	3.56618		1904	-0.062499	0.06194
1905	-0.062479	3.66933	-0.0625	3.65494	-0.06248	3.62748	-0.062485	3.61048	-0.062493	3.58522	-0.062486	3.56652		1905	-0.062479	0.04534
1906	-0.062459	3.66893	-0.06248	3.65376	-0.06246	3.62917	-0.062465	3.60766	-0.062473	3.58811	-0.062466	3.56561		1906	-0.062459	-0.01096
1907	-0.062439	3.66728	-0.06246	3.65014	-0.06244	3.63107	-0.062445	3.60312	-0.062453	3.58599	-0.062446	3.56383		1907	-0.062439	0.07224
1908	-0.062419	3.66634	-0.06244	3.64956	-0.06242	3.63262	-0.062425	3.60451	-0.062433	3.58541	-0.062426	3.56486		1908	-0.062419	0.13564
1909	-0.062399	3.66593	-0.06242	3.64984	-0.0624	3.63265	-0.062405	3.60443	-0.062413	3.58605	-0.062406	3.56566		1909	-0.062399	0.05434
1910	-0.062379	3.66542	-0.0624	3.64864	-0.06238	3.6328	-0.062385	3.60503	-0.062393	3.58664	-0.062386	3.56566		1910	-0.062379	0.14744
1911	-0.062359	3.66469	-0.06238	3.64674	-0.06236	3.63351	-0.062365	3.60371	-0.062373	3.58502	-0.062366	3.56661		1911	-0.062359	0.06694
1912	-0.062339	3.66357	-0.06236	3.64672	-0.06234	3.63242	-0.062345	3.60866	-0.062353	3.58606	-0.062346	3.56564		1912	-0.062339	0.02274
1913	-0.062319	3.66455	-0.06234	3.64657	-0.06232	3.63332	-0.062325	3.60904	-0.062333	3.58819	-0.062326	3.56352		1913	-0.062319	-0.01046
1914	-0.062299	3.66565	-0.06232	3.65062	-0.0623	3.6346	-0.062305	3.60947	-0.062313	3.59041	-0.062306	3.56323		1914	-0.062299	0.12304
1915	-0.062279	3.66707	-0.0623	3.6495	-0.06228	3.63466	-0.062285	3.60973	-0.062293	3.59143	-0.062286	3.56445		1915	-0.062279	0.03874
1916	-0.062259	3.66741	-0.06228	3.65094	-0.06226	3.63508	-0.062265	3.60889	-0.062273	3.59619	-0.062266	3.56619		1916	-0.062259	-0.06226
1917	-0.062239	3.66693	-0.06226	3.65203	-0.06224	3.63357	-0.062245	3.60866	-0.062253	3.5991	-0.062246	3.56519		1917	-0.062239	0.10164
1918	-0.062219	3.66679	-0.06224	3.65153	-0.06222	3.63331	-0.062225	3.60764	-0.062233	3.60079	-0.062226	3.56581		1918	-0.062219	0.04114
1919	-0.062199	3.66534	-0.06222	3.65564	-0.0622	3.63467	-0.062205	3.60892	-0.062213	3.60226	-0.062206	3.56635		1919	-0.062199	-0.00286
1920	-0.062179	3.66394	-0.0622	3.65961	-0.06218	3.63367	-0.062185	3.60835	-0.062193	3.59939	-0.062186	3.56929		1920	-0.062179	0.08774
1921	-0.062159	3.66385	-0.06218	3.65754	-0.06216	3.63456	-0.062165	3.61008	-0.062173	3.60094	-0.062166	3.57021		1921	-0.062159	0.03434
1922	-0.062139	3.66327	-0.06216	3.65681	-0.06214	3.63224	-0.062145	3.61017	-0.062153	3.59986	-0.062146	3.57041		1922	-0.062139	0.04244
1923	-0.062119	3.66212	-0.06214	3.65931	-0.06212	3.63247	-0.062125	3.60928	-0.062133	3.59644	-0.062126	3.56995		1923	-0.062119	0.21724
1924	-0.062099	3.66118	-0.06212	3.66134	-0.0621	3.63254	-0.062105	3.60911	-0.062113	3.59833	-0.062106	3.57023		1924	-0.062099	0.06584
1925	-0.062079	3.66257	-0.0621	3.65938	-0.06208	3.63337	-0.062085	3.60645	-0.062093	3.59811	-0.062086	3.57313		1925	-0.062079	0.07984
1926	-0.062059	3.66415	-0.06208	3.65508	-0.06206	3.63474	-0.062065	3.60967	-0.062073	3.59781	-0.062066	3.57387		1926	-0.062059	0.05084
1927	-0.062039	3.66371	-0.06206	3.6557	-0.06204	3.63609	-0.062045	3.6103	-0.062053	3.59786	-0.062046	3.57344		1927	-0.062039	0.13984
1928	-0.062019	3.66219	-0.06204	3.65397	-0.06202	3.63566	-0.062025	3.61408	-0.062033	3.59651	-0.062026	3.57225		1928	-0.062019	-0.01336
1929	-0.061999	3.6596	-0.06202	3.65045	-0.062	3.63572	-0.062005	3.61624	-0.062013	3.59611	-0.062006	3.57365		1929	-0.061999	0.01274
1930	-0.061979	3.66035	-0.062	3.6494	-0.06198	3.63576	-0.061985	3.61941	-0.061993	3.59116	-0.061986	3.57304		1930	-0.061979	-0.00466
1931	-0.061959	3.66068	-0.06198	3.64957	-0.06196	3.63409	-0.061965	3.61722	-0.061973	3.58619	-0.061966	3.5703		1931	-0.061959	-0.05286
1932	-0.061939	3.65944	-0.06196	3.6516	-0.06194	3.6319	-0.061945	3.61908	-0.061953	3.58721	-0.061946	3.56964		1932	-0.061939	-0.12466
1933	-0.061919	3.65862	-0.06194	3.65113	-0.06192	3.63246	-0.061925	3.61665	-0.061933	3.58457	-0.061926	3.56889		1933	-0.061919	0.09064
1934	-0.061899	3.65982	-0.06192	3.65149	-0.0619	3.63089	-0.061905	3.61742	-0.061913	3.58489	-0.061906	3.56834		1934	-0.061899	-0.00306
1935	-0.061879	3.65937	-0.0619	3.65116	-0.06188	3.62947	-0.061885	3.61343	-0.061893	3.5845	-0.061886	3.56763		1935	-0.061879	-0.01996
1936	-0.061859	3.65738	-0.06188	3.65261	-0.06186	3.62926	-0.061865	3.61132	-0.061873	3.58386	-0.061866	3.56558		1936	-0.061859	0.12094
1937	-0.061839	3.65663	-0.06186	3.65212	-0.06184	3.62709	-0.061845	3.61144	-0.061853	3.58324	-0.061846	3.56276		1937	-0.061839	0.04084
1938	-0.061819	3.65694	-0.06184	3.65214	-0.06182	3.62631	-0.061825	3.60894	-0.061833	3.58078	-0.061826	3.56453		1938	-0.061819	0.10774
1939	-0.061799	3.65573	-0.06182	3.6524	-0.0618	3.62672	-0.061805	3.60974	-0.061813	3.58135	-0.061806	3.56505		1939	-0.061799	-0.01996
1940	-0.061779	3.6565	-0.0618	3.65127	-0.06178	3.62785	-0.061785	3.60818	-0.061793	3.58165	-0.061786	3.56337		1940	-0.061779	-0.03206
1941	-0.061759	3.6563	-0.06178	3.64848	-0.06176	3.62639	-0.061765	3.60725	-0.061773	3.58074	-0.061766	3.56078		1941	-0.061759	0.01354
1942	-0.061739	3.65777	-0.06176	3.65159	-0.06174	3.62566	-0.061745	3.60625	-0.061753	3.57791	-0.061746	3.55837		1942	-0.061739	0.12644
1943	-0.061719	3.65645	-0.06174	3.65174	-0.06172	3.626	-0.061725	3.60757	-0.061733	3.57817	-0.061726	3.55908		1943	-0.061719	-0.01496
1944	-0.061699	3.65661	-0.06172	3.65027	-0.0617	3.62446	-0.061705	3.60892	-0.061713	3.58121	-0.061706	3.56213		1944	-0.061699	0.06564
1945	-0.061679	3.6556	-0.0617	3.64713	-0.06168	3.62401	-0.061685	3.60721	-0.061693	3.58075	-0.061686	3.56385		1945	-0.061679	0.04934
1946	-0.061659	3.65432	-0.06168	3.64469	-0.06166	3.62356	-0.061665	3.60791	-0.061673	3.58246	-0.061666	3.56502		1946	-0.061659	-0.05076
1947	-0.061639	3.65464	-0.06166	3.64571	-0.06164	3.62277	-0.061645	3.60801	-0.061653	3.58632	-0.061646	3.56541		1947	-0.061639	0.11694
1948	-0.061619	3.65426	-0.06164	3.64088	-0.06162	3.62188	-0.061625	3.60964	-0.061633	3.58392	-0.061626	3.56749		1948	-0.061619	0.04824
1949	-0.061599	3.65486	-0.06162	3.64079	-0.0616	3.62179	-0.061605	3.61098	-0.061613	3.5827	-0.061606	3.57167		1949	-0.061599	0.06694
1950	-0.061579	3.65564	-0.0616	3.64422	-0.06158	3.62183	-0.061585	3.61059	-0.061593	3.5818	-0.061586	3.57206		1950	-0.061579	0.04904
1951	-0.061559	3.6575	-0.06158	3.64488	-0.06156	3.6206	-0.061565	3.60763	-0.061573	3.58059	-0.061566	3.57391		1951	-0.061559	0.04774
1952	-0.061539	3.65784	-0.06156	3.64619	-0.06154	3.61901	-0.061545	3.60901	-0.061553	3.58432	-0.061546	3.57543		1952	-0.061539	0.05484
1953	-0.061519	3.65804	-0.06154	3.6445	-0.06152	3.61893	-0.061525	3.60939	-0.061533	3.5837	-0.061526	3.57406		1953	-0.061519	0.08534
1954	-0.061499	3.65997	-0.06152	3.64747	-0.0615	3.61902	-0.061505	3.61002	-0.061513	3.58588	-0.061506	3.57265		1954	-0.061499	0.01374
1955	-0.061479	3.66245	-0.0615	3.64914	-0.06148	3.62164	-0.061485	3.60766	-0.061493	3.5883	-0.061486	3.57317		1955	-0.061479	0.10224
1956	-0.061459	3.66259	-0.06148	3.64893	-0.06146	3.6222	-0.061465	3.60835	-0.061473	3.58968	-0.061466	3.5718		1956	-0.061459	0.07484
1957	-0.061439	3.66201	-0.06146	3.65032	-0.06144	3.62422	-0.061445	3.608	-0.061453	3.59034	-0.061446	3.57115		1957	-0.061439	0.02934
1958	-0.061419	3.66281	-0.06144	3.65116	-0.06142	3.62739	-0.061425	3.60715	-0.061433	3.59003	-0.061426	3.56793		1958	-0.061419	0.07664
1959	-0.061399	3.66416	-0.06142	3.65185	-0.0614	3.62946	-0.061405	3.60626	-0.061413	3.59266	-0.061406	3.56605		1959	-0.061399	-0.01146
1960	-0.061379	3.66556	-0.0614	3.65363	-0.06138	3.63282	-0.061385	3.60573	-0.061393	3.59301	-0.061386	3.56245		1960	-0.061379	0.07484
1961	-0.061359	3.66569	-0.06138	3.65392	-0.06136	3.63224	-0.061365	3.60545	-0.061373	3.58946	-0.061366	3.5614		1961	-0.061359	-0.04866
1962	-0.061339	3.66681	-0.06136	3.65714	-0.06134	3.63297	-0.061345	3.60884	-0.061353	3.58972	-0.061346	3.56201		1962	-0.061339	0.00744
1963	-0.061319	3.66884	-0.06134	3.6544	-0.06132	3.63205	-0.061325	3.60991	-0.061333	3.58951	-0.061326	3.56443		1963	-0.061319	0.06084
1964	-0.061299	3.67006	-0.06132	3.65261	-0.0613	3.6317	-0.061305	3.60946	-0.061313	3.58901	-0.061306	3.56737		1964	-0.061299	0.07014
1965	-0.061279	3.66836	-0.0613	3.65156	-0.06128	3.63184	-0.061285	3.60893	-0.061293	3.5864	-0.061286	3.56865		1965	-0.061279	0.07374
1966	-0.061259	3.66654	-0.06128	3.65029	-0.06126	3.63064	-0.061265	3.60903	-0.061273	3.58654	-0.061266	3.57215		1966	-0.061259	0.14824
1967	-0.061239	3.66758	-0.06126	3.64877	-0.06124	3.63013	-0.061245	3.61178	-0.061253	3.58736	-0.061246	3.57239		1967	-0.061239	0.03454
1968	-0.061219	3.66753	-0.06124	3.64718	-0.06122	3.62766	-0.061225	3.61115	-0.061233	3.5855	-0.061226	3.57375		1968	-0.061219	0.07454
1969	-0.061199	3.66723	-0.06122	3.64965	-0.0612	3.62742	-0.061205	3.61002	-0.061213	3.58582	-0.061206	3.57558		1969	-0.061199	0.03534
1970	-0.061179	3.66738	-0.0612	3.64966	-0.06118	3.62447	-0.061185	3.6118	-0.061193	3.58578	-0.061186	3.57727		1970	-0.061179	0.00404
1971	-0.061159	3.66649	-0.06118	3.64993	-0.06116	3.62134	-0.061165	3.61237	-0.061173	3.58607	-0.061166	3.58086		1971	-0.061159	0.01824
1972	-0.061139	3.6649	-0.06116	3.64838	-0.06114	3.62032	-0.061145	3.61146	-0.061153	3.58851	-0.061146	3.57997		1972	-0.061139	0.11094
1973	-0.061119	3.66343	-0.06114	3.6467	-0.06112	3.62137	-0.061125	3.61081	-0.061133	3.59034	-0.061126	3.57725		1973	-0.061119	-0.02046
1974	-0.061099	3.66418	-0.06112	3.64941	-0.0611	3.62242	-0.061105	3.61174	-0.061113	3.59289	-0.061106	3.57674		1974	-0.061099	0.02934
1975	-0.061079	3.66215	-0.0611	3.64811	-0.06108	3.6239	-0.061085	3.61015	-0.061093	3.59378	-0.061086	3.57612		1975	-0.061079	0.05374
1976	-0.061059	3.66193	-0.06108	3.64687	-0.06106	3.62387	-0.061065	3.60957	-0.061073	3.59246	-0.061066	3.57239		1976	-0.061059	0.04664
1977	-0.061039	3.66087	-0.06106	3.6473	-0.06104	3.62531	-0.061045	3.6093	-0.061053	3.59295	-0.061046	3.56986		1977	-0.061039	-0.03516
1978	-0.061019	3.65876	-0.06104	3.64588	-0.06102	3.62663	-0.061025	3.60781	-0.061033	3.59031	-0.061026	3.56409		1978	-0.061019	0.02984
1979	-0.060999	3.65877	-0.06102	3.64683	-0.061	3.62666	-0.061005	3.60711	-0.061013	3.5915	-0.061006	3.56544		1979	-0.060999	0.12904
1980	-0.060979	3.65765	-0.061	3.64601	-0.06098	3.62657	-0.060985	3.60649	-0.060993	3.58865	-0.060986	3.56361		1980	-0.060979	0.01984
1981	-0.060959	3.65758	-0.06098	3.64629	-0.06096	3.62675	-0.060965	3.60804	-0.060973	3.58697	-0.060966	3.56609		1981	-0.060959	0.09824
1982	-0.060939	3.65695	-0.06096	3.64579	-0.06094	3.6264	-0.060945	3.60866	-0.060953	3.58681	-0.060946	3.5652		1982	-0.060939	-0.03386
1983	-0.060919	3.65643	-0.06094	3.64147	-0.06092	3.62486	-0.060925	3.60725	-0.060933	3.5847	-0.060926	3.56838		1983	-0.060919	-0.02546
1984	-0.060899	3.65553	-0.06092	3.64082	-0.0609	3.62517	-0.060905	3.6065	-0.060913	3.58506	-0.060906	3.57137		1984	-0.060899	0.20614
1985	-0.060879	3.65592	-0.0609	3.6412	-0.06088	3.62503	-0.060885	3.60618	-0.060893	3.58573	-0.060886	3.57343		1985	-0.060879	-0.03786
1986	-0.060859	3.65716	-0.06088	3.64157	-0.06086	3.62299	-0.060865	3.60483	-0.060873	3.58616	-0.060866	3.57447		1986	-0.060859	0.05984
1987	-0.060839	3.65698	-0.06086	3.64123	-0.06084	3.6246	-0.060845	3.60327	-0.060853	3.58886	-0.060846	3.57339		1987	-0.060839	-0.05386
1988	-0.060819	3.65586	-0.06084	3.64285	-0.06082	3.62405	-0.060825	3.60165	-0.060833	3.58935	-0.060826	3.57414		1988	-0.060819	-0.03786
1989	-0.060799	3.65522	-0.06082	3.64391	-0.0608	3.62534	-0.060805	3.60142	-0.060813	3.58869	-0.060806	3.57647		1989	-0.060799	0.06244
1990	-0.060779	3.65542	-0.0608	3.64382	-0.06078	3.62515	-0.060785	3.60362	-0.060793	3.58795	-0.060786	3.57639		1990	-0.060779	0.09224
1991	-0.060759	3.65571	-0.06078	3.64565	-0.06076	3.6273	-0.060765	3.60348	-0.060773	3.58855	-0.060766	3.577		1991	-0.060759	0.04514
1992	-0.060739	3.65529	-0.06076	3.64377	-0.06074	3.62953	-0.060745	3.60308	-0.060753	3.58948	-0.060746	3.57423		1992	-0.060739	0.07614
1993	-0.060719	3.65504	-0.06074	3.64416	-0.06072	3.63277	-0.060725	3.6017	-0.060733	3.59231	-0.060726	3.57278		1993	-0.060719	0.12694
1994	-0.060699	3.65455	-0.06072	3.6451	-0.0607	3.63308	-0.060705	3.60381	-0.060713	3.59106	-0.060706	3.57226		1994	-0.060699	0.01584
1995	-0.060679	3.65428	-0.0607	3.64573	-0.06068	3.63276	-0.060685	3.60416	-0.060693	3.58896	-0.060686	3.56978		1995	-0.060679	4e-05
1996	-0.060659	3.65502	-0.06068	3.64672	-0.06066	3.63241	-0.060665	3.60379	-0.060673	3.58849	-0.060666	3.56703		1996	-0.060659	0.07584
1997	-0.060639	3.65614	-0.06066	3.64837	-0.06064	3.63332	-0.060645	3.60354	-0.060653	3.58866	-0.060646	3.56507		1997	-0.060639	-0.00436
[truncated: 48,059 more rows]
