# Supplementary material for: Wireless light energy harvesting and communication in a waterproof GaN optoelectronic system
Source: Commun Eng. 2022 Jul 7;1:16. doi: 10.1038/s44172-022-00016-5 (PMC10956059; doi:10.1038/s44172-022-00016-5)
Supplement: Supplementary file 8 — Supplementary Data 2 [file 44172_2022_16_MOESM8_ESM.zip › Supplementary Data 2/Figure3c.xlsx]

## Sheet: Sheet1
Long Name	Time	Voltage	Time	Voltage	Time	Voltage	Time	Voltage	Time	Voltage		Long Name	Time	Voltage
Units	s	V	s	V	s	V	s	V	s	V		Units	s	V
Comments		5Hz		50Hz		500Hz		5kHz		50kHz		Comments		Modulated signal
1	-0.0261298	-0.0329	-0.04501	0.0161	-0.0394552	2.59537	-0.046114	3.68772	-0.03279	3.99035		1	-0.0261298	0
2	-0.0261098	-0.0486	-0.04499	0.0675	-0.0394352	2.60811	-0.046094	3.68066	-0.03277	3.98886		2	-0.0261098	0.1462
3	-0.0260898	-0.0947	-0.04497	0.06	-0.0394152	2.59925	-0.046074	3.68018	-0.03275	3.98882		3	-0.0260898	0.1466
4	-0.0260698	-0.0495	-0.04495	0.0416	-0.0393952	2.62259	-0.046054	3.68741	-0.03273	3.98827		4	-0.0260698	-0.049
5	-0.0260498	-0.0815	-0.04493	0.1041	-0.0393752	2.56523	-0.046034	3.68446	-0.03271	3.98043		5	-0.0260498	0.3271
6	-0.0260298	-0.0356	-0.04491	0.0517	-0.0393552	2.5926	-0.046014	3.68069	-0.03269	3.98579		6	-0.0260298	0.0928
7	-0.0260098	-0.0781	-0.04489	0.0325	-0.0393352	2.59743	-0.045994	3.68166	-0.03267	3.9864		7	-0.0260098	0.0798
8	-0.0259898	-0.1052	-0.04487	0.0248	-0.0393152	2.55921	-0.045974	3.67713	-0.03265	3.99266		8	-0.0259898	0.0091
9	-0.0259698	-0.0741	-0.04485	0.0689	-0.0392952	2.56198	-0.045954	3.66961	-0.03263	3.98367		9	-0.0259698	0.1138
10	-0.0259498	-0.0938	-0.04483	0.0574	-0.0392752	2.61761	-0.045934	3.68269	-0.03261	3.98766		10	-0.0259498	0.0494
11	-0.0259298	-0.0256	-0.04481	0.0199	-0.0392552	2.59593	-0.045914	3.68778	-0.03259	3.98392		11	-0.0259298	0.1264
12	-0.0259098	-0.0811	-0.04479	0.0319	-0.0392352	2.59094	-0.045894	3.6737	-0.03257	3.98749		12	-0.0259098	0.1134
13	-0.0258898	-0.0347	-0.04477	0.0274	-0.0392152	2.59498	-0.045874	3.68061	-0.03255	3.98193		13	-0.0258898	0.098
14	-0.0258698	-0.0368	-0.04475	0.0094	-0.0391952	2.57069	-0.045854	3.67731	-0.03253	3.98956		14	-0.0258698	-0.151
15	-0.0258498	-0.0524	-0.04473	0.0709	-0.0391752	2.5771	-0.045834	3.69215	-0.03251	3.98305		15	-0.0258498	0.0292
16	-0.0258298	-0.0944	-0.04471	-0.0219	-0.0391552	2.56499	-0.045814	3.6825	-0.03249	3.99318		16	-0.0258298	-0.0447
17	-0.0258098	-0.0413	-0.04469	-0.0082	-0.0391352	2.5983	-0.045794	3.6795	-0.03247	3.99082		17	-0.0258098	0
18	-0.0257898	-0.0864	-0.04467	0.0161	-0.0391152	2.59268	-0.045774	3.68446	-0.03245	3.98744		18	-0.0257898	0.0964
19	-0.0257698	-0.0592	-0.04465	0.0208	-0.0390952	2.5892	-0.045754	3.67085	-0.03243	3.98616		19	-0.0257698	0.1474
20	-0.0257498	-0.0656	-0.04463	0.0301	-0.0390752	2.61349	-0.045734	3.6722	-0.03241	3.98877		20	-0.0257498	0.0486
21	-0.0257298	-0.0827	-0.04461	0.0373	-0.0390552	2.5676	-0.045714	3.67515	-0.03239	3.98271		21	-0.0257298	0.0873
22	-0.0257098	-0.0574	-0.04459	0.0863	-0.0390352	2.57892	-0.045694	3.67789	-0.03237	3.98745		22	-0.0257098	-0.1747
23	-0.0256898	-0.0624	-0.04457	0.0208	-0.0390152	2.57702	-0.045674	3.67383	-0.03235	3.98711		23	-0.0256898	-0.0474
24	-0.0256698	-0.0929	-0.04455	0.023	-0.0389952	2.65827	-0.045654	3.66539	-0.03233	3.98788		24	-0.0256698	-0.0471
25	-0.0256498	-0.0359	-0.04453	-0.0256	-0.0389752	2.57567	-0.045634	3.67083	-0.03231	3.9877		25	-0.0256498	-0.1466
26	-0.0256298	-0.0426	-0.04451	0.0661	-0.0389552	2.60146	-0.045614	3.68024	-0.03229	3.99449		26	-0.0256298	0.026
27	-0.0256098	-0.0507	-0.04449	-0.0772	-0.0389352	2.59529	-0.045594	3.67475	-0.03227	3.98613		27	-0.0256098	-0.1269
28	-0.0255898	-0.0194	-0.04447	-0.0743	-0.0389152	2.58026	-0.045574	3.67847	-0.03225	3.98763		28	-0.0255898	-0.0316
29	-0.0255698	-0.0466	-0.04445	0.0598	-0.0388952	2.61618	-0.045554	3.66613	-0.03223	3.98432		29	-0.0255698	0.0818
30	-0.0255498	-0.0186	-0.04443	-0.0051	-0.0388752	2.57369	-0.045534	3.67718	-0.03221	3.98332		30	-0.0255498	0.0565
31	-0.0255298	-0.0138	-0.04441	-0.0205	-0.0388552	2.58097	-0.045514	3.67678	-0.03219	3.98555		31	-0.0255298	-0.0502
32	-0.0255098	-0.0462	-0.04439	0.0442	-0.0388352	2.59411	-0.045494	3.66764	-0.03217	3.98276		32	-0.0255098	-0.0909
33	-0.0254898	-0.0683	-0.04437	-0.0029	-0.0388152	2.60597	-0.045474	3.6839	-0.03215	3.98346		33	-0.0254898	0.0304
34	-0.0254698	-0.0214	-0.04435	-0.0223	-0.0387952	2.59838	-0.045454	3.67206	-0.03213	3.98027		34	-0.0254698	0.0877
35	-0.0254498	-0.0319	-0.04433	-0.0347	-0.0387752	2.58216	-0.045434	3.6796	-0.03211	3.97956		35	-0.0254498	0.0312
36	-0.0254298	-0.0468	-0.04431	0.0628	-0.0387552	2.57061	-0.045414	3.67858	-0.03209	3.98865		36	-0.0254298	-0.0482
37	-0.0254098	-0.0656	-0.04429	0.0349	-0.0387352	2.54315	-0.045394	3.67101	-0.03207	3.99099		37	-0.0254098	-0.0522
38	-0.0253898	-0.0512	-0.04427	0.0343	-0.0387152	2.5896	-0.045374	3.67209	-0.03205	3.98752		38	-0.0253898	-0.1162
39	-0.0253698	-0.0072	-0.04425	-0.0197	-0.0386952	2.55724	-0.045354	3.67375	-0.03203	3.98803		39	-0.0253698	0.0419
40	-0.0253498	-0.0619	-0.04423	0.1187	-0.0386752	2.5733	-0.045334	3.67589	-0.03201	3.98446		40	-0.0253498	0.0193
41	-0.0253298	-0.0513	-0.04421	-0.0221	-0.0386552	2.60977	-0.045314	3.67647	-0.03199	3.98334		41	-0.0253298	0.0845
42	-0.0253098	-0.0573	-0.04419	-0.0025	-0.0386352	2.59221	-0.045294	3.66922	-0.03197	3.98503		42	-0.0253098	0.1177
43	-0.0252898	-0.0342	-0.04417	0.0604	-0.0386152	2.5714	-0.045274	3.67257	-0.03195	3.98796		43	-0.0252898	0.0442
44	-0.0252698	-0.0211	-0.04415	0.0873	-0.0385952	2.60503	-0.045254	3.68127	-0.03193	3.98725		44	-0.0252698	0.1165
45	-0.0252498	-0.0582	-0.04413	-0.0282	-0.0385752	2.61325	-0.045234	3.66532	-0.03191	3.9826		45	-0.0252498	0.0509
46	-0.0252298	-0.0499	-0.04411	0.0171	-0.0385552	2.55273	-0.045214	3.681	-0.03189	3.98554		46	-0.0252298	-0.164
47	-0.0252098	-0.0859	-0.04409	0.0695	-0.0385352	2.58097	-0.045194	3.6791	-0.03187	3.98388		47	-0.0252098	-0.096
48	-0.0251898	-0.03	-0.04407	0.0155	-0.0385152	2.57955	-0.045174	3.67589	-0.03185	3.9863		48	-0.0251898	-0.1522
49	-0.0251698	-0.091	-0.04405	0.009	-0.0384952	2.61389	-0.045154	3.68714	-0.03183	3.98283		49	-0.0251698	0.1284
50	-0.0251498	-0.0351	-0.04403	-0.0369	-0.0384752	2.58145	-0.045134	3.66655	-0.03181	3.9873		50	-0.0251498	0.1126
51	-0.0251298	-0.0446	-0.04401	-0.0031	-0.0384552	2.56997	-0.045114	3.67942	-0.03179	3.98831		51	-0.0251298	0.1276
52	-0.0251098	-0.048	-0.04399	-0.0102	-0.0384352	2.55668	-0.045094	3.68084	-0.03177	3.98347		52	-0.0251098	0.1707
53	-0.0250898	-0.0691	-0.04397	0.0062	-0.0384152	2.56357	-0.045074	3.68622	-0.03175	3.98409		53	-0.0250898	-0.0838
54	-0.0250698	-0.0464	-0.04395	0.1355	-0.0383952	2.60566	-0.045054	3.67852	-0.03173	3.9887		54	-0.0250698	-0.0324
55	-0.0250498	-0.0757	-0.04393	0.112	-0.0383752	2.58912	-0.045034	3.67591	-0.03171	3.99019		55	-0.0250498	-0.0431
56	-0.0250298	-0.0077	-0.04391	0.0151	-0.0383552	2.60756	-0.045014	3.67233	-0.03169	3.98467		56	-0.0250298	0.075
57	-0.0250098	-0.0536	-0.04389	0.0284	-0.0383352	2.57575	-0.044994	3.66521	-0.03167	3.98407		57	-0.0250098	0.015
58	-0.0249898	-0.054	-0.04387	-0.0001	-0.0383152	2.5801	-0.044974	3.67375	-0.03165	3.98749		58	-0.0249898	0.1292
59	-0.0249698	-0.0835	-0.04385	0.0426	-0.0382952	2.58485	-0.044954	3.67668	-0.03163	3.98809		59	-0.0249698	-0.0546
60	-0.0249498	-0.0657	-0.04383	-0.0618	-0.0382752	2.58572	-0.044934	3.67987	-0.03161	3.98705		60	-0.0249498	0.1078
61	-0.0249298	-0.0193	-0.04381	0.0284	-0.0382552	2.61626	-0.044914	3.68989	-0.03159	3.98611		61	-0.0249298	0.0569
62	-0.0249098	-0.0944	-0.04379	0.0701	-0.0382352	2.57654	-0.044894	3.67449	-0.03157	3.98712		62	-0.0249098	0.1434
63	-0.0248898	-0.0509	-0.04377	0.0351	-0.0382152	2.56444	-0.044874	3.66574	-0.03155	3.98433		63	-0.0248898	0.1067
64	-0.0248698	-0.0567	-0.04375	0.0475	-0.0381952	2.58991	-0.044854	3.67138	-0.03153	3.98612		64	-0.0248698	-0.1482
65	-0.0248498	-0.052	-0.04373	0.0673	-0.0381752	2.58184	-0.044834	3.66513	-0.03151	3.98517		65	-0.0248498	0.0794
66	-0.0248298	-0.0657	-0.04371	-0.0381	-0.0381552	2.57931	-0.044814	3.67868	-0.03149	3.98338		66	-0.0248298	0.2169
67	-0.0248098	-0.0085	-0.04369	-0.0063	-0.0381352	2.58564	-0.044794	3.67531	-0.03147	3.97942		67	-0.0248098	-0.0075
68	-0.0247898	-0.0636	-0.04367	-0.0231	-0.0381152	2.57741	-0.044774	3.67299	-0.03145	3.98191		68	-0.0247898	0.2216
69	-0.0247698	-0.0644	-0.04365	0.0155	-0.0380952	2.59608	-0.044754	3.68145	-0.03143	3.98628		69	-0.0247698	0.1134
70	-0.0247498	-0.0201	-0.04363	0.0382	-0.0380752	2.55534	-0.044734	3.69281	-0.03141	3.98112		70	-0.0247498	0.0936
71	-0.0247298	-0.0822	-0.04361	0.0396	-0.0380552	2.57931	-0.044714	3.67768	-0.03139	3.9816		71	-0.0247298	-0.0747
72	-0.0247098	-0.0946	-0.04359	0.0885	-0.0380352	2.57512	-0.044694	3.66893	-0.03137	3.98388		72	-0.0247098	-0.1178
73	-0.0246898	-0.0557	-0.04357	0.1365	-0.0380152	2.56697	-0.044674	3.67573	-0.03135	3.98487		73	-0.0246898	0.0924
74	-0.0246698	-0.0675	-0.04355	-0.0003	-0.0379952	2.5998	-0.044654	3.66858	-0.03133	3.98405		74	-0.0246698	0.032
75	-0.0246498	-0.0443	-0.04353	0.0511	-0.0379752	2.58018	-0.044634	3.67006	-0.03131	3.9842		75	-0.0246498	0.0494
76	-0.0246298	-0.078	-0.04351	0.0222	-0.0379552	2.6036	-0.044614	3.67541	-0.03129	3.98813		76	-0.0246298	-0.0443
77	-0.0246098	-0.0346	-0.04349	0.0193	-0.0379352	2.58659	-0.044594	3.67612	-0.03127	3.99118		77	-0.0246098	0.075
78	-0.0245898	-0.0305	-0.04347	0.0893	-0.0379152	2.58588	-0.044574	3.68258	-0.03125	3.99049		78	-0.0245898	-0.0103
79	-0.0245698	-0.0497	-0.04345	-0.0153	-0.0378952	2.5945	-0.044554	3.66974	-0.03123	3.99054		79	-0.0245698	-0.0463
80	-0.0245498	-0.038	-0.04343	0.0133	-0.0378752	2.60241	-0.044534	3.65944	-0.03121	3.9887		80	-0.0245498	0.1276
81	-0.0245298	-0.0537	-0.04341	-0.0098	-0.0378552	2.56784	-0.044514	3.66951	-0.03119	3.99166		81	-0.0245298	0.0912
82	-0.0245098	0.0212	-0.04339	0.0608	-0.0378352	2.55486	-0.044494	3.67697	-0.03117	3.9848		82	-0.0245098	0.0628
83	-0.0244898	-0.0384	-0.04337	-0.0003	-0.0378152	2.57781	-0.044474	3.67206	-0.03115	3.98619		83	-0.0244898	0.0699
84	-0.0244698	-0.0409	-0.04335	0.008	-0.0377952	2.54371	-0.044454	3.67143	-0.03113	3.99481		84	-0.0244698	0.1086
85	-0.0244498	-0.06	-0.04333	0.005	-0.0377752	2.58437	-0.044434	3.67868	-0.03111	3.98077		85	-0.0244498	0.1161
86	-0.0244298	-0.0544	-0.04331	0.0206	-0.0377552	2.58619	-0.044414	3.68327	-0.03109	3.98763		86	-0.0244298	-0.053
87	-0.0244098	-0.0574	-0.04329	-0.0345	-0.0377352	2.55391	-0.044394	3.66742	-0.03107	3.99054		87	-0.0244098	-0.0561
88	-0.0243898	-0.0745	-0.04327	0.0345	-0.0377152	2.55463	-0.044374	3.68132	-0.03105	3.98777		88	-0.0243898	-0.0297
89	-0.0243698	-0.0488	-0.04325	0.0402	-0.0376952	2.5589	-0.044354	3.68061	-0.03103	3.98		89	-0.0243698	0.1928
90	-0.0243498	-0.0565	-0.04323	-0.0181	-0.0376752	2.60613	-0.044334	3.67496	-0.03101	3.98408		90	-0.0243498	-0.0798
91	-0.0243298	-0.0575	-0.04321	0.0359	-0.0376552	2.54268	-0.044314	3.6781	-0.03099	3.99166		91	-0.0243298	0.0249
92	-0.0243098	-0.0272	-0.04319	-0.0011	-0.0376352	2.55692	-0.044294	3.67373	-0.03097	3.98138		92	-0.0243098	-0.102
93	-0.0242898	-0.0868	-0.04317	0.0038	-0.0376152	2.58287	-0.044274	3.68185	-0.03095	3.97972		93	-0.0242898	-0.1304
94	-0.0242698	-0.0548	-0.04315	-0.0078	-0.0375952	2.59252	-0.044254	3.67367	-0.03093	3.98417		94	-0.0242698	0.0486
95	-0.0242498	-0.0387	-0.04313	0.0003	-0.0375752	2.57401	-0.044234	3.67304	-0.03091	3.98355		95	-0.0242498	0.0395
96	-0.0242298	-0.0434	-0.04311	0.0133	-0.0375552	2.5604	-0.044214	3.68069	-0.03089	3.98378		96	-0.0242298	0.1067
97	-0.0242098	-0.0409	-0.04309	-0.0434	-0.0375352	2.57077	-0.044194	3.6757	-0.03087	3.98432		97	-0.0242098	0.0944
98	-0.0241898	-0.0723	-0.04307	0.0487	-0.0375152	2.5407	-0.044174	3.68163	-0.03085	3.99299		98	-0.0241898	0.0241
99	-0.0241698	-0.0424	-0.04305	0.1304	-0.0374952	2.5358	-0.044154	3.67373	-0.03083	3.98361		99	-0.0241698	-0.0557
100	-0.0241498	-0.0586	-0.04303	-0.0005	-0.0374752	2.58525	-0.044134	3.67354	-0.03081	3.98659		100	-0.0241498	0.0019
101	-0.0241298	-0.0559	-0.04301	-0.0013	-0.0374552	2.53856	-0.044114	3.66774	-0.03079	3.98045		101	-0.0241298	-0.055
102	-0.0241098	-0.0985	-0.04299	0.0193	-0.0374352	2.53453	-0.044094	3.66919	-0.03077	3.98325		102	-0.0241098	0.0399
103	-0.0240898	-0.0671	-0.04297	-0.0654	-0.0374152	2.5475	-0.044074	3.67257	-0.03075	3.983		103	-0.0240898	0.1363
104	-0.0240698	0.0296	-0.04295	0.0375	-0.0373952	2.58865	-0.044054	3.67496	-0.03073	3.98295		104	-0.0240698	0.1272
105	-0.0240498	-0.035	-0.04293	-0.0205	-0.0373752	2.59197	-0.044034	3.67647	-0.03071	3.98474		105	-0.0240498	0.0707
106	-0.0240298	-0.0342	-0.04291	0.02	-0.0373552	2.55312	-0.044014	3.68372	-0.03069	3.99032		106	-0.0240298	0.0588
107	-0.0240098	-0.0499	-0.04289	0.0681	-0.0373352	2.57971	-0.043994	3.67141	-0.03067	3.98386		107	-0.0240098	0.1236
108	-0.0239898	-0.0965	-0.04287	0.0096	-0.0373152	2.59189	-0.043974	3.66761	-0.03065	3.98518		108	-0.0239898	0.047
109	-0.0239698	-0.0431	-0.04285	0.0074	-0.0372952	2.55819	-0.043954	3.68105	-0.03063	3.98313		109	-0.0239698	0.0735
110	-0.0239498	-0.0309	-0.04283	-0.0496	-0.0372752	2.54102	-0.043934	3.6674	-0.03061	3.98698		110	-0.0239498	0.0347
111	-0.0239298	-0.0327	-0.04281	-0.0442	-0.0372552	2.5801	-0.043914	3.6795	-0.03059	3.97991		111	-0.0239298	-0.1375
112	-0.0239098	-0.0818	-0.04279	-0.0059	-0.0372352	2.54268	-0.043894	3.66721	-0.03057	3.98495		112	-0.0239098	0.0648
113	-0.0238898	-0.0911	-0.04277	-0.031	-0.0372152	2.54845	-0.043874	3.67723	-0.03055	3.97834		113	-0.0238898	0.0814
114	-0.0238698	-0.0826	-0.04275	-0.0241	-0.0371952	2.57686	-0.043854	3.6688	-0.03053	3.98368		114	-0.0238698	0.0446
115	-0.0238498	-0.053	-0.04273	-0.0037	-0.0371752	2.56641	-0.043834	3.68301	-0.03051	3.97984		115	-0.0238498	-0.1644
116	-0.0238298	-0.0737	-0.04271	-0.0328	-0.0371552	2.56562	-0.043814	3.67133	-0.03049	3.9845		116	-0.0238298	0.0719
117	-0.0238098	-0.0604	-0.04269	-0.0707	-0.0371352	2.58722	-0.043794	3.66877	-0.03047	3.98545		117	-0.0238098	0.0565
118	-0.0237898	-0.1133	-0.04267	0.0202	-0.0371152	2.54015	-0.043774	3.6617	-0.03045	3.98072		118	-0.0237898	0.0446
119	-0.0237698	-0.0787	-0.04265	-0.0389	-0.0370952	2.55281	-0.043754	3.67257	-0.03043	3.98982		119	-0.0237698	0.1304
120	-0.0237498	-0.053	-0.04263	0.009	-0.0370752	2.54474	-0.043734	3.67533	-0.03041	3.98529		120	-0.0237498	0.0762
121	-0.0237298	-0.0611	-0.04261	0.0584	-0.0370552	2.58675	-0.043714	3.67483	-0.03039	3.9843		121	-0.0237298	0.0067
122	-0.0237098	-0.0797	-0.04259	0.007	-0.0370352	2.54663	-0.043694	3.66777	-0.03037	3.98542		122	-0.0237098	0.0055
123	-0.0236898	-0.0563	-0.04257	0.0479	-0.0370152	2.5479	-0.043674	3.68253	-0.03035	3.98574		123	-0.0236898	0.1422
124	-0.0236698	-0.0732	-0.04255	-0.0169	-0.0369952	2.54576	-0.043654	3.67386	-0.03033	3.98729		124	-0.0236698	0.1067
125	-0.0236498	-0.0273	-0.04253	0.0175	-0.0369752	2.57702	-0.043634	3.68042	-0.03031	3.98326		125	-0.0236498	-0.0407
126	-0.0236298	-0.0843	-0.04251	0.0228	-0.0369552	2.54735	-0.043614	3.67539	-0.03029	3.98607		126	-0.0236298	0.0363
127	-0.0236098	-0.0563	-0.04249	0.0717	-0.0369352	2.55439	-0.043594	3.66532	-0.03027	3.98335		127	-0.0236098	-0.0356
128	-0.0235898	-0.0793	-0.04247	0.0212	-0.0369152	2.54236	-0.043574	3.67307	-0.03025	3.97867		128	-0.0235898	-0.0376
129	-0.0235698	-0.0256	-0.04245	0.0727	-0.0368952	2.52037	-0.043554	3.67112	-0.03023	3.97779		129	-0.0235698	-0.1316
130	-0.0235498	-0.0367	-0.04243	0.0149	-0.0368752	2.56285	-0.043534	3.66608	-0.03021	3.98379		130	-0.0235498	-0.1399
131	-0.0235298	-0.1099	-0.04241	0.0469	-0.0368552	2.5498	-0.043514	3.68008	-0.03019	3.98487		131	-0.0235298	0.2461
132	-0.0235098	-0.038	-0.04239	0.0189	-0.0368352	2.57045	-0.043494	3.6738	-0.03017	3.98555		132	-0.0235098	-0.0309
133	-0.0234898	-0.0591	-0.04237	0.0507	-0.0368152	2.55352	-0.043474	3.67304	-0.03015	3.97955		133	-0.0234898	0.0569
134	-0.0234698	-0.0599	-0.04235	0.0163	-0.0367952	2.54347	-0.043454	3.67235	-0.03013	3.98674		134	-0.0234698	0.1398
135	-0.0234498	-0.1045	-0.04233	-0.0132	-0.0367752	2.53572	-0.043434	3.66916	-0.03011	3.98129		135	-0.0234498	-0.1676
136	-0.0234298	-0.0225	-0.04231	0.0703	-0.0367552	2.55977	-0.043414	3.66869	-0.03009	3.97985		136	-0.0234298	0.0039
137	-0.0234098	-0.0273	-0.04229	0.0297	-0.0367352	2.54972	-0.043394	3.66542	-0.03007	3.97879		137	-0.0234098	-0.0783
138	-0.0233898	-0.0574	-0.04227	0.043	-0.0367152	2.54766	-0.043374	3.66537	-0.03005	3.98285		138	-0.0233898	0.0142
139	-0.0233698	-0.0404	-0.04225	0.0074	-0.0366952	2.51855	-0.043354	3.67557	-0.03003	3.98463		139	-0.0233698	0.0142
140	-0.0233498	-0.0173	-0.04223	0.0697	-0.0366752	2.55478	-0.043334	3.66677	-0.03001	3.98346		140	-0.0233498	-0.032
141	-0.0233298	-0.0402	-0.04221	-0.0244	-0.0366552	2.53587	-0.043314	3.67591	-0.02999	3.99139		141	-0.0233298	0.1509
142	-0.0233098	-0.0519	-0.04219	0.0181	-0.0366352	2.54133	-0.043294	3.6728	-0.02997	3.98713		142	-0.0233098	0.1924
143	-0.0232898	-0.1045	-0.04217	-0.0072	-0.0366152	2.54236	-0.043274	3.67359	-0.02995	3.98917		143	-0.0232898	-0.0652
144	-0.0232698	-0.047	-0.04215	0.0145	-0.0365952	2.55178	-0.043254	3.67146	-0.02993	3.98367		144	-0.0232698	0.1493
145	-0.0232498	-0.0264	-0.04213	-0.0114	-0.0365752	2.52978	-0.043234	3.66682	-0.02991	3.98545		145	-0.0232498	0.0332
146	-0.0232298	-0.0426	-0.04211	0.042	-0.0365552	2.54822	-0.043214	3.67143	-0.02989	3.98572		146	-0.0232298	0.1205
147	-0.0232098	-0.0213	-0.04209	0.0353	-0.0365352	2.51807	-0.043194	3.67365	-0.02987	3.97981		147	-0.0232098	0.0628
148	-0.0231898	-0.0545	-0.04207	0.0539	-0.0365152	2.55383	-0.043174	3.66587	-0.02985	3.98035		148	-0.0231898	0.1213
149	-0.0231698	-0.0832	-0.04205	0.0365	-0.0364952	2.54545	-0.043154	3.67001	-0.02983	3.97991		149	-0.0231698	0.0549
150	-0.0231498	-0.0625	-0.04203	0.1338	-0.0364752	2.54735	-0.043134	3.67541	-0.02981	3.98056		150	-0.0231498	0.0166
151	-0.0231298	-0.0559	-0.04201	-0.047	-0.0364552	2.5589	-0.043114	3.67233	-0.02979	3.97989		151	-0.0231298	0.0865
152	-0.0231098	-0.0397	-0.04199	0.0596	-0.0364352	2.54339	-0.043094	3.66848	-0.02977	3.97892		152	-0.0231098	0.0735
153	-0.0230898	-0.0673	-0.04197	-0.0415	-0.0364152	2.54387	-0.043074	3.67196	-0.02975	3.98396		153	-0.0230898	0.1213
154	-0.0230698	-0.0206	-0.04195	0.0149	-0.0363952	2.53603	-0.043054	3.6732	-0.02973	3.9907		154	-0.0230698	0.0363
155	-0.0230498	-0.0694	-0.04193	-0.0039	-0.0363752	2.54663	-0.043034	3.67692	-0.02971	3.98308		155	-0.0230498	0.1402
156	-0.0230298	-0.1122	-0.04191	-0.0814	-0.0363552	2.58912	-0.043014	3.67715	-0.02969	3.98262		156	-0.0230298	-0.0289
157	-0.0230098	-0.066	-0.04189	-0.0806	-0.0363352	2.53382	-0.042994	3.66816	-0.02967	3.98644		157	-0.0230098	0.1327
158	-0.0229898	-0.0958	-0.04187	0.0208	-0.0363152	2.58738	-0.042974	3.66787	-0.02965	3.98357		158	-0.0229898	0.1474
159	-0.0229698	-0.0733	-0.04185	-0.0229	-0.0362952	2.55771	-0.042954	3.67357	-0.02963	3.98399		159	-0.0229698	0.0912
160	-0.0229498	-0.0685	-0.04183	0.0412	-0.0362752	2.57085	-0.042934	3.68279	-0.02961	3.97976		160	-0.0229498	0.1355
161	-0.0229298	-0.0921	-0.04181	0.08	-0.0362552	2.5388	-0.042914	3.67486	-0.02959	3.98504		161	-0.0229298	-0.1403
162	-0.0229098	-0.0454	-0.04179	0.02	-0.0362352	2.54648	-0.042894	3.6775	-0.02957	3.98309		162	-0.0229098	-0.034
163	-0.0228898	-0.084	-0.04177	-0.0155	-0.0362152	2.59189	-0.042874	3.67673	-0.02955	3.98041		163	-0.0228898	-0.0605
164	-0.0228698	-0.0317	-0.04175	-0.0446	-0.0361952	2.55162	-0.042854	3.66832	-0.02953	3.98041		164	-0.0228698	0.0015
165	-0.0228498	-0.0744	-0.04173	-0.0426	-0.0361752	2.56926	-0.042834	3.66706	-0.02951	3.98054		165	-0.0228498	0.0067
166	-0.0228298	-0.0835	-0.04171	0.0556	-0.0361552	2.54656	-0.042814	3.67027	-0.02949	3.98055		166	-0.0228298	-0.145
167	-0.0228098	-0.1005	-0.04169	-0.0165	-0.0361352	2.54118	-0.042794	3.65909	-0.02947	3.98154		167	-0.0228098	0.0399
168	-0.0227898	-0.0578	-0.04167	-0.0197	-0.0361152	2.56309	-0.042774	3.66982	-0.02945	3.98297		168	-0.0227898	-0.1399
169	-0.0227698	-0.0512	-0.04165	0.0303	-0.0360952	2.54094	-0.042754	3.67315	-0.02943	3.98459		169	-0.0227698	0.0146
170	-0.0227498	-0.1001	-0.04163	-0.0333	-0.0360752	2.54157	-0.042734	3.66711	-0.02941	3.98816		170	-0.0227498	0.1335
171	-0.0227298	-0.042	-0.04161	0.0266	-0.0360552	2.55217	-0.042714	3.66998	-0.02939	3.98122		171	-0.0227298	0.1525
172	-0.0227098	-0.0623	-0.04159	-0.0223	-0.0360352	2.54466	-0.042694	3.67114	-0.02937	3.98416		172	-0.0227098	-0.0285
173	-0.0226898	-0.0417	-0.04157	-0.0515	-0.0360152	2.51253	-0.042674	3.67554	-0.02935	3.98467		173	-0.0226898	-0.0617
174	-0.0226698	-0.0409	-0.04155	-0.0482	-0.0359952	2.5066	-0.042654	3.66031	-0.02933	3.9833		174	-0.0226698	0.0561
175	-0.0226498	-0.0567	-0.04153	0.011	-0.0359752	2.53999	-0.042634	3.66695	-0.02931	3.9795		175	-0.0226498	0.1236
176	-0.0226298	-0.0161	-0.04151	0.0068	-0.0359552	2.5369	-0.042614	3.67204	-0.02929	3.97909		176	-0.0226298	0.1537
177	-0.0226098	-0.0277	-0.04149	0.0208	-0.0359352	2.50874	-0.042594	3.67106	-0.02927	3.98483		177	-0.0226098	-0.0554
178	-0.0225898	-0.0453	-0.04147	0.063	-0.0359152	2.56301	-0.042574	3.66513	-0.02925	3.98815		178	-0.0225898	-0.0036
179	-0.0225698	-0.1161	-0.04145	-0.0861	-0.0358952	2.54078	-0.042554	3.67847	-0.02923	3.98181		179	-0.0225698	0.0387
180	-0.0225498	-0.0856	-0.04143	0.0628	-0.0358752	2.57124	-0.042534	3.6688	-0.02921	3.98075		180	-0.0225498	-0.0554
181	-0.0225298	-0.043	-0.04141	-0.0432	-0.0358552	2.50359	-0.042514	3.67146	-0.02919	3.98109		181	-0.0225298	0.128
182	-0.0225098	-0.0565	-0.04139	0.0141	-0.0358352	2.52883	-0.042494	3.67373	-0.02917	3.98334		182	-0.0225098	-0.0024
183	-0.0224898	-0.0542	-0.04137	-0.0191	-0.0358152	2.53421	-0.042474	3.66922	-0.02915	3.97987		183	-0.0224898	0.1177
184	-0.0224698	-0.0753	-0.04135	0.0034	-0.0357952	2.54054	-0.042454	3.67473	-0.02913	3.98525		184	-0.0224698	0.0328
185	-0.0224498	-0.0868	-0.04133	0.0054	-0.0357752	2.52978	-0.042434	3.66582	-0.02911	3.97835		185	-0.0224498	-0.0407
186	-0.0224298	-0.0722	-0.04131	-0.0015	-0.0357552	2.52503	-0.042414	3.66007	-0.02909	3.98745		186	-0.0224298	0.0012
187	-0.0224098	-0.1258	-0.04129	0.0647	-0.0357352	2.53144	-0.042394	3.67164	-0.02907	3.98156		187	-0.0224098	0.1335
188	-0.0223898	-0.0188	-0.04127	0.0228	-0.0357152	2.52171	-0.042374	3.66816	-0.02905	3.98447		188	-0.0223898	0.011
189	-0.0223698	-0.0397	-0.04125	0.0503	-0.0356952	2.55059	-0.042354	3.67881	-0.02903	3.98609		189	-0.0223698	-0.0162
190	-0.0223498	-0.067	-0.04123	0.0121	-0.0356752	2.52092	-0.042334	3.66785	-0.02901	3.983		190	-0.0223498	0.1268
191	-0.0223298	-0.0901	-0.04121	-0.0049	-0.0356552	2.54355	-0.042314	3.66513	-0.02899	3.98372		191	-0.0223298	0.239
192	-0.0223098	-0.1167	-0.04119	0.0159	-0.0356352	2.51348	-0.042294	3.66671	-0.02897	3.97914		192	-0.0223098	0.098
193	-0.0222898	-0.0317	-0.04117	-0.0029	-0.0356152	2.51483	-0.042274	3.66661	-0.02895	3.98341		193	-0.0222898	0.1149
194	-0.0222698	-0.0764	-0.04115	0.0284	-0.0355952	2.57195	-0.042254	3.66534	-0.02893	3.9854		194	-0.0222698	0.0197
195	-0.0222498	-0.0197	-0.04113	0.0133	-0.0355752	2.54964	-0.042234	3.67491	-0.02891	3.98379		195	-0.0222498	0.0845
196	-0.0222298	-0.0457	-0.04111	0.1077	-0.0355552	2.5475	-0.042214	3.67328	-0.02889	3.98482		196	-0.0222298	0.0865
197	-0.0222098	-0.0134	-0.04109	-0.0256	-0.0355352	2.50075	-0.042194	3.67465	-0.02887	3.985		197	-0.0222098	0.0336
198	-0.0221898	-0.0119	-0.04107	0.0125	-0.0355152	2.51151	-0.042174	3.68092	-0.02885	3.98478		198	-0.0221898	0.1418
199	-0.0221698	-0.0231	-0.04105	-0.0569	-0.0354952	2.56997	-0.042154	3.66065	-0.02883	3.98181		199	-0.0221698	0.1339
200	-0.0221498	-0.0938	-0.04103	0.041	-0.0354752	2.535	-0.042134	3.66779	-0.02881	3.98572		200	-0.0221498	-0.0486
201	-0.0221298	-0.066	-0.04101	0.0337	-0.0354552	2.54932	-0.042114	3.6693	-0.02879	3.98025		201	-0.0221298	0.0043
202	-0.0221098	-0.112	-0.04099	-0.0353	-0.0354352	2.55739	-0.042094	3.67304	-0.02877	3.9855		202	-0.0221098	-0.0265
203	-0.0220898	-0.1117	-0.04097	-0.0096	-0.0354152	2.53334	-0.042074	3.67288	-0.02875	3.9796		203	-0.0220898	0.1098
204	-0.0220698	-0.0559	-0.04095	-0.0652	-0.0353952	2.51554	-0.042054	3.67003	-0.02873	3.98445		204	-0.0220698	0.1023
205	-0.0220498	-0.04	-0.04093	0.0645	-0.0353752	2.54743	-0.042034	3.67249	-0.02871	3.9815		205	-0.0220498	0.0498
206	-0.0220298	-0.0312	-0.04091	-0.0391	-0.0353552	2.52211	-0.042014	3.68274	-0.02869	3.98034		206	-0.0220298	0.2295
207	-0.0220098	-0.0656	-0.04089	0.0367	-0.0353352	2.53888	-0.041994	3.66128	-0.02867	3.97937		207	-0.0220098	-0.0467
208	-0.0219898	-0.1059	-0.04087	0.0011	-0.0353152	2.52559	-0.041974	3.6834	-0.02865	3.98877		208	-0.0219898	-0.0439
209	-0.0219698	-0.0346	-0.04085	-0.0029	-0.0352952	2.54932	-0.041954	3.66479	-0.02863	3.98012		209	-0.0219698	0.0509
210	-0.0219498	-0.1171	-0.04083	0.0044	-0.0352752	2.53959	-0.041934	3.66874	-0.02861	3.98525		210	-0.0219498	-0.0672
211	-0.0219298	-0.0463	-0.04081	-0.0025	-0.0352552	2.53714	-0.041914	3.66853	-0.02859	3.98151		211	-0.0219298	-0.147
212	-0.0219098	-0.0627	-0.04079	-0.0895	-0.0352352	2.50636	-0.041894	3.67112	-0.02857	3.97851		212	-0.0219098	0.1493
213	-0.0218898	-0.0098	-0.04077	0.045	-0.0352152	2.55146	-0.041874	3.66827	-0.02855	3.98138		213	-0.0218898	-0.0968
214	-0.0218698	-0.0302	-0.04075	0.0266	-0.0351952	2.54125	-0.041854	3.66843	-0.02853	3.97992		214	-0.0218698	0.0498
215	-0.0218498	-0.0903	-0.04073	0.043	-0.0351752	2.51277	-0.041834	3.6626	-0.02851	3.98465		215	-0.0218498	-0.1012
216	-0.0218298	-0.082	-0.04071	-0.0092	-0.0351552	2.53516	-0.041814	3.66532	-0.02849	3.98421		216	-0.0218298	0.0588
217	-0.0218098	-0.0948	-0.04069	0.0879	-0.0351352	2.5403	-0.041794	3.67056	-0.02847	3.98357		217	-0.0218098	-0.0265
218	-0.0217898	-0.0617	-0.04067	-0.0041	-0.0351152	2.5388	-0.041774	3.67001	-0.02845	3.98196		218	-0.0217898	0.1169
219	-0.0217698	-0.1054	-0.04065	-0.0468	-0.0350952	2.52567	-0.041754	3.66938	-0.02843	3.97941		219	-0.0217698	0.1912
220	-0.0217498	-0.0884	-0.04063	-0.0197	-0.0350752	2.53651	-0.041734	3.66384	-0.02841	3.97888		220	-0.0217498	0.0379
221	-0.0217298	-0.0877	-0.04061	0.0189	-0.0350552	2.52907	-0.041714	3.67225	-0.02839	3.98586		221	-0.0217298	0.1576
222	-0.0217098	-0.0144	-0.04059	0.0171	-0.0350352	2.54956	-0.041694	3.66534	-0.02837	3.9774		222	-0.0217098	-0.0091
223	-0.0216898	-0.0122	-0.04057	-0.0126	-0.0350152	2.57354	-0.041674	3.67739	-0.02835	3.98151		223	-0.0216898	0.0624
224	-0.0216698	-0.0107	-0.04055	-0.03	-0.0349952	2.51443	-0.041654	3.6659	-0.02833	3.9857		224	-0.0216698	0.1292
225	-0.0216498	-0.0918	-0.04053	0.0946	-0.0349752	2.49813	-0.041634	3.66803	-0.02831	3.97696		225	-0.0216498	0.113
226	-0.0216298	-0.0276	-0.04051	0.0112	-0.0349552	2.53271	-0.041614	3.67175	-0.02829	3.98008		226	-0.0216298	0.0284
227	-0.0216098	-0.0898	-0.04049	0.0359	-0.0349352	2.5085	-0.041594	3.66795	-0.02827	3.98361		227	-0.0216098	0.1126
228	-0.0215898	-0.011	-0.04047	-0.0415	-0.0349152	2.50146	-0.041574	3.66579	-0.02825	3.98242		228	-0.0215898	0.1319
229	-0.0215698	-0.095	-0.04045	0.0359	-0.0348952	2.52701	-0.041554	3.67715	-0.02823	3.98291		229	-0.0215698	0.0367
230	-0.0215498	-0.0244	-0.04043	0.0908	-0.0348752	2.52013	-0.041534	3.66967	-0.02821	3.9751		230	-0.0215498	0.0746
231	-0.0215298	-0.0687	-0.04041	0.0901	-0.0348552	2.53532	-0.041514	3.66547	-0.02819	3.97947		231	-0.0215298	0.017
232	-0.0215098	-0.0515	-0.04039	-0.0211	-0.0348352	2.53635	-0.041494	3.66806	-0.02817	3.98038		232	-0.0215098	0.1327
233	-0.0214898	-0.0257	-0.04037	-0.014	-0.0348152	2.52614	-0.041474	3.67072	-0.02815	3.9821		233	-0.0214898	-0.1533
234	-0.0214698	-0.0437	-0.04035	0.0135	-0.0347952	2.52931	-0.041454	3.664	-0.02813	3.98118		234	-0.0214698	0.1169
235	-0.0214498	-0.037	-0.04033	0.0191	-0.0347752	2.54426	-0.041434	3.66901	-0.02811	3.98018		235	-0.0214498	-0.1134
236	-0.0214298	-0.0526	-0.04031	0.0558	-0.0347552	2.50351	-0.041414	3.67288	-0.02809	3.9823		236	-0.0214298	-0.0494
237	-0.0214098	-0.045	-0.04029	-0.0165	-0.0347352	2.49624	-0.041394	3.67707	-0.02807	3.98137		237	-0.0214098	0.1161
238	-0.0213898	-0.0422	-0.04027	0.0137	-0.0347152	2.51934	-0.041374	3.66993	-0.02805	3.98062		238	-0.0213898	0.0296
239	-0.0213698	-0.0553	-0.04025	0.0905	-0.0346952	2.53374	-0.041354	3.66727	-0.02803	3.98037		239	-0.0213698	0.0715
240	-0.0213498	-0.0519	-0.04023	0.0375	-0.0346752	2.52931	-0.041334	3.67475	-0.02801	3.97993		240	-0.0213498	0.1232
241	-0.0213298	-0.0682	-0.04021	0.0687	-0.0346552	2.52234	-0.041314	3.66661	-0.02799	3.98417		241	-0.0213298	0.1438
242	-0.0213098	0.0162	-0.04019	0.02	-0.0346352	2.52907	-0.041294	3.66513	-0.02797	3.98077		242	-0.0213098	-0.1079
243	-0.0212898	-0.0326	-0.04017	0.0402	-0.0346152	2.48041	-0.041274	3.66874	-0.02795	3.97937		243	-0.0212898	0.0264
244	-0.0212698	-0.0587	-0.04015	0.0293	-0.0345952	2.52883	-0.041254	3.67349	-0.02793	3.98192		244	-0.0212698	0.126
245	-0.0212498	-0.0557	-0.04013	-0.0084	-0.0345752	2.50272	-0.041234	3.65324	-0.02791	3.97839		245	-0.0212498	-0.0364
246	-0.0212298	-0.0658	-0.04011	-0.0381	-0.0345552	2.51032	-0.041214	3.66655	-0.02789	3.9808		246	-0.0212298	0.2868
247	-0.0212098	-0.0533	-0.04009	0.0442	-0.0345352	2.54584	-0.041194	3.67262	-0.02787	3.98216		247	-0.0212098	0.0458
248	-0.0211898	-0.0074	-0.04007	0.0106	-0.0345152	2.53469	-0.041174	3.67668	-0.02785	3.98109		248	-0.0211898	0.0343
249	-0.0211698	-0.0272	-0.04005	0.0228	-0.0344952	2.51158	-0.041154	3.66816	-0.02783	3.97723		249	-0.0211698	0.13
250	-0.0211498	-0.0768	-0.04003	0.063	-0.0344752	2.54054	-0.041134	3.66626	-0.02781	3.97669		250	-0.0211498	0.1967
251	-0.0211298	0.0068	-0.04001	-0.0205	-0.0344552	2.51562	-0.041114	3.65656	-0.02779	3.98017		251	-0.0211298	0.1019
252	-0.0211098	-0.0095	-0.03999	0.0347	-0.0344352	2.52472	-0.041094	3.66445	-0.02777	3.98592		252	-0.0211098	0.0782
253	-0.0210898	-0.0388	-0.03997	0.0193	-0.0344152	2.54387	-0.041074	3.66906	-0.02775	3.97969		253	-0.0210898	-0.0226
254	-0.0210698	-0.0471	-0.03995	0.0398	-0.0343952	2.50407	-0.041054	3.66658	-0.02773	3.98235		254	-0.0210698	0.1379
255	-0.0210498	-0.1176	-0.03993	0.1122	-0.0343752	2.50652	-0.041034	3.66086	-0.02771	3.97919		255	-0.0210498	0.0833
256	-0.0210298	-0.0132	-0.03991	0.039	-0.0343552	2.51048	-0.041014	3.67417	-0.02769	3.98018		256	-0.0210298	-0.1699
257	-0.0210098	-0.1019	-0.03989	0.0754	-0.0343352	2.52187	-0.040994	3.67431	-0.02767	3.983		257	-0.0210098	0.0407
258	-0.0209898	-0.0387	-0.03987	0.01	-0.0343152	2.48927	-0.040974	3.67647	-0.02765	3.98141		258	-0.0209898	0.0794
259	-0.0209698	-0.0859	-0.03985	0.0286	-0.0342952	2.49821	-0.040954	3.66476	-0.02763	3.98287		259	-0.0209698	0.1343
260	-0.0209498	-0.0758	-0.03983	0.0179	-0.0342752	2.52725	-0.040934	3.66822	-0.02761	3.98104		260	-0.0209498	0.0604
261	-0.0209298	-0.0803	-0.03981	0.0177	-0.0342552	2.51973	-0.040914	3.66698	-0.02759	3.98022		261	-0.0209298	0.1019
262	-0.0209098	-0.0421	-0.03979	0.0218	-0.0342352	2.5464	-0.040894	3.66974	-0.02757	3.98034		262	-0.0209098	0.098
263	-0.0208898	-0.0377	-0.03977	0.0333	-0.0342152	2.53398	-0.040874	3.66329	-0.02755	3.97805		263	-0.0208898	0.0711
264	-0.0208698	-0.0343	-0.03975	-0.0104	-0.0341952	2.52203	-0.040854	3.66368	-0.02753	3.97927		264	-0.0208698	0.0794
265	-0.0208498	-0.0776	-0.03973	-0.0055	-0.0341752	2.46419	-0.040834	3.66909	-0.02751	3.98332		265	-0.0208498	-0.136
266	-0.0208298	-0.0627	-0.03971	0.0017	-0.0341552	2.51989	-0.040814	3.65996	-0.02749	3.97967		266	-0.0208298	0.0019
267	-0.0208098	-0.1168	-0.03969	0.005	-0.0341352	2.53176	-0.040794	3.67109	-0.02747	3.98239		267	-0.0208098	-0.0478
268	-0.0207898	-0.1097	-0.03967	0.0228	-0.0341152	2.53113	-0.040774	3.6703	-0.02745	3.98006		268	-0.0207898	-0.0668
269	-0.0207698	-0.0223	-0.03965	-0.0776	-0.0340952	2.50328	-0.040754	3.68224	-0.02743	3.97979		269	-0.0207698	0.1114
270	-0.0207498	-0.0964	-0.03963	0.0234	-0.0340752	2.49924	-0.040734	3.67025	-0.02741	3.98031		270	-0.0207498	0.0197
271	-0.0207298	-0.1071	-0.03961	-0.0897	-0.0340552	2.51839	-0.040714	3.66534	-0.02739	3.97868		271	-0.0207298	-0.0222
272	-0.0207098	-0.0603	-0.03959	-0.0739	-0.0340352	2.50478	-0.040694	3.66611	-0.02737	3.97768		272	-0.0207098	0.0861
273	-0.0206898	-0.0182	-0.03957	-0.0424	-0.0340152	2.48326	-0.040674	3.66115	-0.02735	3.98013		273	-0.0206898	0.0825
274	-0.0206698	-0.0455	-0.03955	-0.0102	-0.0339952	2.48698	-0.040654	3.66244	-0.02733	3.97901		274	-0.0206698	0.0861
275	-0.0206498	-0.0065	-0.03953	-0.0274	-0.0339752	2.51752	-0.040634	3.66582	-0.02731	3.9811		275	-0.0206498	0.1201
276	-0.0206298	-0.0433	-0.03951	0.0013	-0.0339552	2.50059	-0.040614	3.65395	-0.02729	3.9733		276	-0.0206298	0.0549
277	-0.0206098	-0.0248	-0.03949	0.043	-0.0339352	2.51071	-0.040594	3.65757	-0.02727	3.979		277	-0.0206098	0.0205
278	-0.0205898	-0.0381	-0.03947	0.0843	-0.0339152	2.52788	-0.040574	3.67586	-0.02725	3.97684		278	-0.0205898	0.0379
279	-0.0205698	-0.0434	-0.03945	0.0458	-0.0338952	2.54118	-0.040554	3.66898	-0.02723	3.97678		279	-0.0205698	-0.1134
280	-0.0205498	-0.052	-0.03943	0.0802	-0.0338752	2.5123	-0.040534	3.67133	-0.02721	3.98054		280	-0.0205498	-0.0656
281	-0.0205298	-0.1051	-0.03941	0.0009	-0.0338552	2.48658	-0.040514	3.66959	-0.02719	3.97996		281	-0.0205298	0.1039
282	-0.0205098	-0.0878	-0.03939	0.0833	-0.0338352	2.51135	-0.040494	3.66334	-0.02717	3.98152		282	-0.0205098	0.0419
283	-0.0204898	-0.0443	-0.03937	-0.0175	-0.0338152	2.50154	-0.040474	3.67048	-0.02715	3.98267		283	-0.0204898	0.1379
284	-0.0204698	-0.0816	-0.03935	-0.0476	-0.0337952	2.52179	-0.040454	3.67462	-0.02713	3.97829		284	-0.0204698	0.0984
285	-0.0204498	-0.0203	-0.03933	0.0325	-0.0337752	2.50367	-0.040434	3.66539	-0.02711	3.97664		285	-0.0204498	-0.032
286	-0.0204298	-0.122	-0.03931	0.0549	-0.0337552	2.48951	-0.040414	3.67104	-0.02709	3.98088		286	-0.0204298	0.0735
287	-0.0204098	-0.0951	-0.03929	-0.0377	-0.0337352	2.50644	-0.040394	3.66302	-0.02707	3.98055		287	-0.0204098	0.0284
288	-0.0203898	-0.0567	-0.03927	-0.0345	-0.0337152	2.54861	-0.040374	3.67119	-0.02705	3.9807		288	-0.0203898	-0.006
289	-0.0203698	-0.0679	-0.03925	-0.0626	-0.0336952	2.51467	-0.040354	3.66692	-0.02703	3.98246		289	-0.0203698	0.1122
290	-0.0203498	-0.0931	-0.03923	-0.0664	-0.0336752	2.50518	-0.040334	3.65836	-0.02701	3.97646		290	-0.0203498	-0.096
291	-0.0203298	-0.054	-0.03921	0.0173	-0.0336552	2.46158	-0.040314	3.65896	-0.02699	3.97676		291	-0.0203298	0.1489
292	-0.0203098	-0.066	-0.03919	0.0545	-0.0336352	2.50502	-0.040294	3.6597	-0.02697	3.97906		292	-0.0203098	0.0359
293	-0.0202898	-0.0665	-0.03917	0.0104	-0.0336152	2.5028	-0.040274	3.66342	-0.02695	3.98004		293	-0.0202898	0.0912
294	-0.0202698	-0.0078	-0.03915	-0.0074	-0.0335952	2.47907	-0.040254	3.6622	-0.02693	3.977		294	-0.0202698	-0.0372
295	-0.0202498	-0.0408	-0.03913	0.0709	-0.0335752	2.50731	-0.040234	3.66476	-0.02691	3.98026		295	-0.0202498	0.0786
296	-0.0202298	-0.0352	-0.03911	-0.0652	-0.0335552	2.49275	-0.040214	3.66033	-0.02689	3.9801		296	-0.0202298	-0.0222
297	-0.0202098	-0.04	-0.03909	-0.0333	-0.0335352	2.50146	-0.040194	3.66083	-0.02687	3.97513		297	-0.0202098	-0.0257
298	-0.0201898	-0.0569	-0.03907	-0.0241	-0.0335152	2.49252	-0.040174	3.66257	-0.02685	3.98114		298	-0.0201898	-0.1636
299	-0.0201698	-0.0431	-0.03905	-0.0009	-0.0334952	2.50367	-0.040154	3.66384	-0.02683	3.97864		299	-0.0201698	0.1466
300	-0.0201498	-0.049	-0.03903	-0.0142	-0.0334752	2.48065	-0.040134	3.66524	-0.02681	3.98259		300	-0.0201498	0.0924
301	-0.0201298	-0.0305	-0.03901	-0.0379	-0.0334552	2.51364	-0.040114	3.67167	-0.02679	3.98193		301	-0.0201298	0.0221
302	-0.0201098	-0.0209	-0.03899	0.0088	-0.0334352	2.50541	-0.040094	3.64789	-0.02677	3.97689		302	-0.0201098	0.1169
303	-0.0200898	-0.0645	-0.03897	0.0175	-0.0334152	2.50067	-0.040074	3.66916	-0.02675	3.98005		303	-0.0200898	0.0249
304	-0.0200698	-0.0551	-0.03895	0.0481	-0.0333952	2.48215	-0.040054	3.66028	-0.02673	3.98229		304	-0.0200698	0.1335
305	-0.0200498	-0.0836	-0.03893	0.0835	-0.0333752	2.50367	-0.040034	3.67022	-0.02671	3.98512		305	-0.0200498	0.1074
306	-0.0200298	-0.0205	-0.03891	0.0165	-0.0333552	2.51198	-0.040014	3.6573	-0.02669	3.97623		306	-0.0200298	0.1074
307	-0.0200098	-0.0789	-0.03889	0.0086	-0.0333352	2.50676	-0.039994	3.66756	-0.02667	3.97887		307	-0.0200098	0.0746
308	-0.0199898	-0.0756	-0.03887	-0.0422	-0.0333152	2.49291	-0.039974	3.65279	-0.02665	3.98235		308	-0.0199898	0.0865
309	-0.0199698	-0.0124	-0.03885	-0.0401	-0.0332952	2.5301	-0.039954	3.65999	-0.02663	3.97904		309	-0.0199698	-0.1486
310	-0.0199498	-0.0563	-0.03883	0.0078	-0.0332752	2.47084	-0.039934	3.65981	-0.02661	3.9803		310	-0.0199498	0.0209
311	-0.0199298	-0.0794	-0.03881	0.0503	-0.0332552	2.47076	-0.039914	3.67006	-0.02659	3.97792		311	-0.0199298	0.0308
312	-0.0199098	-0.0588	-0.03879	0.0284	-0.0332352	2.50676	-0.039894	3.66719	-0.02657	3.98358		312	-0.0199098	0.0549
313	-0.0198898	-0.0426	-0.03877	0.0628	-0.0332152	2.5047	-0.039874	3.66076	-0.02655	3.98247		313	-0.0198898	0.0837
314	-0.0198698	-0.0486	-0.03875	-0.0333	-0.0331952	2.49386	-0.039854	3.65743	-0.02653	3.97842		314	-0.0198698	0.066
315	-0.0198498	-0.0583	-0.03873	0.0301	-0.0331752	2.48065	-0.039834	3.663	-0.02651	3.97646		315	-0.0198498	0.0355
316	-0.0198298	-0.0101	-0.03871	0.025	-0.0331552	2.49117	-0.039814	3.66597	-0.02649	3.97293		316	-0.0198298	0.1308
317	-0.0198098	-0.0484	-0.03869	0.0438	-0.0331352	2.48777	-0.039794	3.6592	-0.02647	3.97851		317	-0.0198098	0.0094
318	-0.0197898	-0.0351	-0.03867	0.0127	-0.0331152	2.50589	-0.039774	3.65994	-0.02645	3.9803		318	-0.0197898	0.2177
319	-0.0197698	-0.0649	-0.03865	0.0523	-0.0330952	2.48571	-0.039754	3.65899	-0.02643	3.97931		319	-0.0197698	0.0035
320	-0.0197498	-0.0072	-0.03863	0.0341	-0.0330752	2.47171	-0.039734	3.65965	-0.02641	3.98038		320	-0.0197498	0.1616
321	-0.0197298	-0.1006	-0.03861	0.0214	-0.0330552	2.49473	-0.039714	3.66816	-0.02639	3.9826		321	-0.0197298	0.0802
322	-0.0197098	-0.0509	-0.03859	-0.0094	-0.0330352	2.51799	-0.039694	3.66521	-0.02637	3.98811		322	-0.0197098	-0.1573
323	-0.0196898	-0.0686	-0.03857	0.043	-0.0330152	2.4797	-0.039674	3.67626	-0.02635	3.9775		323	-0.0196898	0.0529
324	-0.0196698	-0.0785	-0.03855	-0.0055	-0.0329952	2.47076	-0.039654	3.66771	-0.02633	3.97802		324	-0.0196698	0.1268
325	-0.0196498	-0.0078	-0.03853	0.0082	-0.0329752	2.50605	-0.039634	3.6596	-0.02631	3.97605		325	-0.0196498	0.1276
326	-0.0196298	-0.0546	-0.03851	0.0873	-0.0329552	2.49964	-0.039614	3.66851	-0.02629	3.97675		326	-0.0196298	0.1149
327	-0.0196098	-0.0524	-0.03849	-0.0369	-0.0329352	2.51839	-0.039594	3.65087	-0.02627	3.97996		327	-0.0196098	-0.0277
328	-0.0195898	-0.0482	-0.03847	0.0626	-0.0329152	2.5123	-0.039574	3.66252	-0.02625	3.98214		328	-0.0195898	0.0371
329	-0.0195698	-0.0371	-0.03845	0.0315	-0.0328952	2.51594	-0.039554	3.66344	-0.02623	3.97956		329	-0.0195698	0.0264
330	-0.0195498	-0.082	-0.03843	0.0416	-0.0328752	2.50937	-0.039534	3.65793	-0.02621	3.97698		330	-0.0195498	0.0964
331	-0.0195298	0.0089	-0.03841	-0.085	-0.0328552	2.50834	-0.039514	3.66191	-0.02619	3.97772		331	-0.0195298	0.0987
332	-0.0195098	-0.0863	-0.03839	0.0256	-0.0328352	2.50162	-0.039494	3.66901	-0.02617	3.97467		332	-0.0195098	0.0762
333	-0.0194898	-0.0856	-0.03837	0.0371	-0.0328152	2.52021	-0.039474	3.65878	-0.02615	3.98172		333	-0.0194898	-0.1273
334	-0.0194698	-0.0435	-0.03835	0.0719	-0.0327952	2.50454	-0.039454	3.6553	-0.02613	3.98569		334	-0.0194698	0.211
335	-0.0194498	-0.0878	-0.03833	-0.0013	-0.0327752	2.4998	-0.039434	3.66706	-0.02611	3.97815		335	-0.0194498	0.1679
336	-0.0194298	-0.0168	-0.03831	-0.0482	-0.0327552	2.51427	-0.039414	3.66297	-0.02609	3.97628		336	-0.0194298	0.1319
337	-0.0194098	-0.0161	-0.03829	0.0695	-0.0327352	2.49505	-0.039394	3.65936	-0.02607	3.97948		337	-0.0194098	0.0968
338	-0.0193898	-0.0574	-0.03827	-0.0525	-0.0327152	2.48397	-0.039374	3.67098	-0.02605	3.9805		338	-0.0193898	0.0869
339	-0.0193698	-0.0893	-0.03825	0.0054	-0.0326952	2.49853	-0.039354	3.66603	-0.02603	3.9763		339	-0.0193698	-0.1794
340	-0.0193498	-0.0471	-0.03823	0.0185	-0.0326752	2.46973	-0.039334	3.66118	-0.02601	3.97692		340	-0.0193498	0.1169
341	-0.0193298	-0.0608	-0.03821	0.02	-0.0326552	2.46767	-0.039314	3.65983	-0.02599	3.97648		341	-0.0193298	0.0636
342	-0.0193098	-0.0783	-0.03819	0.0418	-0.0326352	2.49101	-0.039294	3.66323	-0.02597	3.98266		342	-0.0193098	-0.0775
343	-0.0192898	-0.1249	-0.03817	0.0218	-0.0326152	2.5267	-0.039274	3.65522	-0.02595	3.98068		343	-0.0192898	-0.0206
344	-0.0192698	-0.0873	-0.03815	0.028	-0.0325952	2.48959	-0.039254	3.65617	-0.02593	3.97615		344	-0.0192698	0.0596
345	-0.0192498	-0.0566	-0.03813	0.0365	-0.0325752	2.47764	-0.039234	3.65498	-0.02591	3.98455		345	-0.0192498	-0.1249
346	-0.0192298	-0.0565	-0.03811	-0.0824	-0.0325552	2.5047	-0.039214	3.65517	-0.02589	3.98001		346	-0.0192298	-0.1506
347	-0.0192098	-0.0885	-0.03809	0.0901	-0.0325352	2.50818	-0.039194	3.66471	-0.02587	3.97352		347	-0.0192098	0.141
348	-0.0191898	-0.091	-0.03807	-0.0553	-0.0325152	2.50707	-0.039174	3.6646	-0.02585	3.97676		348	-0.0191898	0.032
349	-0.0191698	-0.0521	-0.03805	0.0222	-0.0324952	2.49331	-0.039154	3.66887	-0.02583	3.97706		349	-0.0191698	0.0051
350	-0.0191498	-0.0816	-0.03803	0.0113	-0.0324752	2.47827	-0.039134	3.65941	-0.02581	3.98484		350	-0.0191498	0.1327
351	-0.0191298	-0.0595	-0.03801	0.0175	-0.0324552	2.46198	-0.039114	3.65764	-0.02579	3.98188		351	-0.0191298	0.1264
352	-0.0191098	-0.0807	-0.03799	0.0339	-0.0324352	2.48674	-0.039094	3.65875	-0.02577	3.98258		352	-0.0191098	-0.1387
353	-0.0190898	-0.0368	-0.03797	-0.0363	-0.0324152	2.51119	-0.039074	3.64842	-0.02575	3.97846		353	-0.0190898	0.0142
354	-0.0190698	-0.0409	-0.03795	0.081	-0.0323952	2.46324	-0.039054	3.66561	-0.02573	3.97434		354	-0.0190698	-0.0593
355	-0.0190498	-0.0454	-0.03793	-0.0504	-0.0323752	2.49568	-0.039034	3.65957	-0.02571	3.98541		355	-0.0190498	0.0849
356	-0.0190298	-0.0404	-0.03791	-0.0223	-0.0323552	2.50787	-0.039014	3.66226	-0.02569	3.97028		356	-0.0190298	0.1086
357	-0.0190098	-0.0058	-0.03789	0.0252	-0.0323352	2.48437	-0.038994	3.65844	-0.02567	3.97657		357	-0.0190098	0.1185
358	-0.0189898	-0.0671	-0.03787	-0.0229	-0.0323152	2.46293	-0.038974	3.66123	-0.02565	3.98159		358	-0.0189898	0.0458
359	-0.0189698	-0.0383	-0.03785	0.0187	-0.0322952	2.50019	-0.038954	3.65435	-0.02563	3.97835		359	-0.0189698	0.0201
360	-0.0189498	-0.1171	-0.03783	-0.0173	-0.0322752	2.49726	-0.038934	3.66882	-0.02561	3.98077		360	-0.0189498	0.0513
361	-0.0189298	-0.0156	-0.03781	-0.0426	-0.0322552	2.47471	-0.038914	3.66321	-0.02559	3.97851		361	-0.0189298	0.1165
362	-0.0189098	0.0197	-0.03779	-0.0535	-0.0322352	2.4509	-0.038894	3.65485	-0.02557	3.97805		362	-0.0189098	-0.0174
363	-0.0188898	-0.0285	-0.03777	0.0224	-0.0322152	2.47226	-0.038874	3.66785	-0.02555	3.97374		363	-0.0188898	0.0509
364	-0.0188698	-0.0896	-0.03775	-0.0169	-0.0321952	2.50905	-0.038854	3.65482	-0.02553	3.98131		364	-0.0188698	0.1015
365	-0.0188498	-0.0961	-0.03773	-0.0185	-0.0321752	2.48492	-0.038834	3.66244	-0.02551	3.97913		365	-0.0188498	0.0482
366	-0.0188298	-0.0393	-0.03771	-0.0211	-0.0321552	2.49711	-0.038814	3.66242	-0.02549	3.9795		366	-0.0188298	0.1438
367	-0.0188098	-0.1223	-0.03769	-0.0331	-0.0321352	2.51063	-0.038794	3.65952	-0.02547	3.97339		367	-0.0188098	0.1268
368	-0.0187898	-0.0451	-0.03767	0.0024	-0.0321152	2.48294	-0.038774	3.67014	-0.02545	3.98231		368	-0.0187898	0.1497
369	-0.0187698	-0.0851	-0.03765	0.045	-0.0320952	2.48057	-0.038754	3.65467	-0.02543	3.97983		369	-0.0187698	0.0213
370	-0.0187498	-0.0839	-0.03763	0.0112	-0.0320752	2.50684	-0.038734	3.6699	-0.02541	3.97885		370	-0.0187498	0.0387
371	-0.0187298	-0.1092	-0.03761	0.0758	-0.0320552	2.48144	-0.038714	3.66426	-0.02539	3.98133		371	-0.0187298	0.1387
372	-0.0187098	-0.0578	-0.03759	-0.0242	-0.0320352	2.4907	-0.038694	3.66215	-0.02537	3.9826		372	-0.0187098	-0.023
373	-0.0186898	-0.0475	-0.03757	0.0614	-0.0320152	2.47772	-0.038674	3.6485	-0.02535	3.98142		373	-0.0186898	0.0754
374	-0.0186698	-0.0786	-0.03755	0.0189	-0.0319952	2.46126	-0.038654	3.66561	-0.02533	3.97804		374	-0.0186698	-0.0131
375	-0.0186498	-0.0803	-0.03753	0.0333	-0.0319752	2.46751	-0.038634	3.6567	-0.02531	3.97754		375	-0.0186498	0.126
376	-0.0186298	-0.0787	-0.03751	-0.0167	-0.0319552	2.49608	-0.038614	3.66829	-0.02529	3.98338		376	-0.0186298	-0.0601
377	-0.0186098	-0.077	-0.03749	0.0367	-0.0319352	2.51166	-0.038594	3.66297	-0.02527	3.97877		377	-0.0186098	0.1359
378	-0.0185898	-0.0368	-0.03747	-0.0693	-0.0319152	2.43484	-0.038574	3.6538	-0.02525	3.97769		378	-0.0185898	0.0249
379	-0.0185698	-0.0526	-0.03745	0.0511	-0.0318952	2.46554	-0.038554	3.66458	-0.02523	3.97686		379	-0.0185698	0.0565
380	-0.0185498	-0.0393	-0.03743	0.0796	-0.0318752	2.47092	-0.038534	3.65227	-0.02521	3.98023		380	-0.0185498	0.0225
381	-0.0185298	-0.0404	-0.03741	0.0001	-0.0318552	2.49093	-0.038514	3.65453	-0.02519	3.97806		381	-0.0185298	0.0976
382	-0.0185098	-0.0383	-0.03739	0.0032	-0.0318352	2.47717	-0.038494	3.65287	-0.02517	3.97834		382	-0.0185098	-0.0036
383	-0.0184898	-0.1244	-0.03737	0.0305	-0.0318152	2.48128	-0.038474	3.65923	-0.02515	3.97676		383	-0.0184898	-0.0976
384	-0.0184698	-0.1043	-0.03735	0.0353	-0.0317952	2.50264	-0.038454	3.66273	-0.02513	3.97567		384	-0.0184698	-0.1186
385	-0.0184498	-0.0406	-0.03733	0.0147	-0.0317752	2.48089	-0.038434	3.65894	-0.02511	3.97825		385	-0.0184498	-0.0423
386	-0.0184298	-0.0466	-0.03731	0.0363	-0.0317552	2.4865	-0.038414	3.65862	-0.02509	3.97676		386	-0.0184298	0.0695
387	-0.0184098	-0.0159	-0.03729	-0.0272	-0.0317352	2.46459	-0.038394	3.6597	-0.02507	3.97901		387	-0.0184098	0.0288
388	-0.0183898	-0.0476	-0.03727	-0.0476	-0.0317152	2.46957	-0.038374	3.67093	-0.02505	3.97399		388	-0.0183898	0.2351
389	-0.0183698	-0.0555	-0.03725	0.0137	-0.0316952	2.44069	-0.038354	3.65564	-0.02503	3.97339		389	-0.0183698	-0.068
390	-0.0183498	-0.1109	-0.03723	-0.0337	-0.0316752	2.46538	-0.038334	3.66031	-0.02501	3.97688		390	-0.0183498	-0.1352
391	-0.0183298	-0.0402	-0.03721	-0.047	-0.0316552	2.46459	-0.038314	3.65453	-0.02499	3.98025		391	-0.0183298	-0.0451
392	-0.0183098	-0.0381	-0.03719	-0.0357	-0.0316352	2.47558	-0.038294	3.67064	-0.02497	3.97773		392	-0.0183098	0.0221
393	-0.0182898	-0.0744	-0.03717	0.0272	-0.0316152	2.47543	-0.038274	3.65859	-0.02495	3.97661		393	-0.0182898	0.0296
394	-0.0182698	-0.0495	-0.03715	0.0113	-0.0315952	2.4922	-0.038254	3.65498	-0.02493	3.97927		394	-0.0182698	0.1715
395	-0.0182498	-0.0364	-0.03713	0.0893	-0.0315752	2.46142	-0.038234	3.66173	-0.02491	3.98088		395	-0.0182498	0.0537
396	-0.0182298	-0.0325	-0.03711	0.0766	-0.0315552	2.45351	-0.038214	3.65646	-0.02489	3.98092		396	-0.0182298	-0.179
397	-0.0182098	-0.0561	-0.03709	0.0206	-0.0315352	2.46293	-0.038194	3.66318	-0.02487	3.98027		397	-0.0182098	-0.053
398	-0.0181898	-0.049	-0.03707	-0.0152	-0.0315152	2.48104	-0.038174	3.65793	-0.02485	3.98135		398	-0.0181898	0.0636
399	-0.0181698	-0.0561	-0.03705	0.0028	-0.0314952	2.44734	-0.038154	3.65569	-0.02483	3.98084		399	-0.0181698	0.356
400	-0.0181498	-0.0203	-0.03703	-0.0063	-0.0314752	2.48405	-0.038134	3.65878	-0.02481	3.98141		400	-0.0181498	0.1252
401	-0.0181298	-0.0418	-0.03701	-0.0114	-0.0314552	2.48468	-0.038114	3.6467	-0.02479	3.97765		401	-0.0181298	0.0762
402	-0.0181098	-0.0652	-0.03699	0.0276	-0.0314352	2.46103	-0.038094	3.66176	-0.02477	3.97409		402	-0.0181098	0.0588
403	-0.0180898	-0.0607	-0.03697	0.0024	-0.0314152	2.47163	-0.038074	3.65662	-0.02475	3.97655		403	-0.0180898	-0.0664
404	-0.0180698	-0.0455	-0.03695	-0.0446	-0.0313952	2.45137	-0.038054	3.66168	-0.02473	3.97902		404	-0.0180698	0.013
405	-0.0180498	-0.0534	-0.03693	0.0592	-0.0313752	2.45027	-0.038034	3.6491	-0.02471	3.97555		405	-0.0180498	0.1379
406	-0.0180298	-0.0774	-0.03691	0.0367	-0.0313552	2.44022	-0.038014	3.65788	-0.02469	3.97349		406	-0.0180298	-0.1557
407	-0.0180098	-0.0707	-0.03689	-0.0108	-0.0313352	2.46728	-0.037994	3.66141	-0.02467	3.97825		407	-0.0180098	0.128
408	-0.0179898	-0.0554	-0.03687	0.0424	-0.0313152	2.43413	-0.037974	3.65717	-0.02465	3.97406		408	-0.0179898	0.192
409	-0.0179698	-0.0422	-0.03685	-0.045	-0.0312952	2.46118	-0.037954	3.65757	-0.02463	3.97455		409	-0.0179698	0.2722
410	-0.0179498	-0.0955	-0.03683	0.0396	-0.0312752	2.46593	-0.037934	3.66508	-0.02461	3.97426		410	-0.0179498	0.1276
411	-0.0179298	-0.0873	-0.03681	0.0788	-0.0312552	2.4596	-0.037914	3.66073	-0.02459	3.97636		411	-0.0179298	0.0434
412	-0.0179098	-0.0816	-0.03679	-0.0776	-0.0312352	2.46126	-0.037894	3.65675	-0.02457	3.97884		412	-0.0179098	0.128
413	-0.0178898	-0.0898	-0.03677	-0.0041	-0.0312152	2.47915	-0.037874	3.65401	-0.02455	3.98164		413	-0.0178898	-0.0672
414	-0.0178698	-0.0847	-0.03675	0.0422	-0.0311952	2.47661	-0.037854	3.65638	-0.02453	3.97418		414	-0.0178698	0.0154
415	-0.0178498	-0.024	-0.03673	0.0007	-0.0311752	2.46941	-0.037834	3.65525	-0.02451	3.97846		415	-0.0178498	0.192
416	-0.0178298	-0.0731	-0.03671	-0.0432	-0.0311552	2.46269	-0.037814	3.6621	-0.02449	3.98058		416	-0.0178298	0.1015
417	-0.0178098	-0.0787	-0.03669	-0.042	-0.0311352	2.43302	-0.037794	3.65609	-0.02447	3.97243		417	-0.0178098	0.1568
418	-0.0177898	-0.0669	-0.03667	-0.0041	-0.0311152	2.44069	-0.037774	3.65324	-0.02445	3.97434		418	-0.0177898	-0.0253
419	-0.0177698	-0.0627	-0.03665	0.0373	-0.0310952	2.44046	-0.037754	3.65709	-0.02443	3.97909		419	-0.0177698	0.0905
420	-0.0177498	-0.0499	-0.03663	-0.0377	-0.0310752	2.46419	-0.037734	3.6543	-0.02441	3.98012		420	-0.0177498	0.0276
421	-0.0177298	-0.0834	-0.03661	0.0155	-0.0310552	2.44188	-0.037714	3.65738	-0.02439	3.97711		421	-0.0177298	0.1201
422	-0.0177098	-0.0954	-0.03659	0.0232	-0.0310352	2.46926	-0.037694	3.65032	-0.02437	3.97876		422	-0.0177098	0.0359
423	-0.0176898	-0.0491	-0.03657	-0.0227	-0.0310152	2.45525	-0.037674	3.66155	-0.02435	3.98163		423	-0.0176898	0.1394
424	-0.0176698	-0.0454	-0.03655	-0.0883	-0.0309952	2.46229	-0.037654	3.66139	-0.02433	3.97328		424	-0.0176698	0.1639
425	-0.0176498	-0.0259	-0.03653	0.0187	-0.0309752	2.45493	-0.037634	3.6641	-0.02431	3.97584		425	-0.0176498	0.0932
426	-0.0176298	-0.0285	-0.03651	0.0197	-0.0309552	2.48112	-0.037614	3.66553	-0.02429	3.97944		426	-0.0176298	0.0845
427	-0.0176098	-0.1016	-0.03649	-0.0059	-0.0309352	2.499	-0.037594	3.66089	-0.02427	3.97226		427	-0.0176098	-0.0735
428	-0.0175898	-0.0609	-0.03647	-0.0266	-0.0309152	2.4259	-0.037574	3.64931	-0.02425	3.97419		428	-0.0175898	0.1161
429	-0.0175698	-0.0528	-0.03645	0.0357	-0.0308952	2.47835	-0.037554	3.66012	-0.02423	3.97388		429	-0.0175698	0.0671
430	-0.0175498	-0.0529	-0.03643	0.0853	-0.0308752	2.47883	-0.037534	3.66136	-0.02421	3.97933		430	-0.0175498	0.1367
431	-0.0175298	-0.0853	-0.03641	0.0845	-0.0308552	2.43547	-0.037514	3.66584	-0.02419	3.97859		431	-0.0175298	0.0419
432	-0.0175098	-0.043	-0.03639	0.0005	-0.0308352	2.47187	-0.037494	3.65282	-0.02417	3.97434		432	-0.0175098	-0.1245
433	-0.0174898	-0.0834	-0.03637	0.0278	-0.0308152	2.4725	-0.037474	3.65501	-0.02415	3.97191		433	-0.0174898	-0.0463
434	-0.0174698	-0.1228	-0.03635	-0.0846	-0.0307952	2.44829	-0.037454	3.64852	-0.02413	3.97339		434	-0.0174698	0.0699
435	-0.0174498	-0.0463	-0.03633	-0.0379	-0.0307752	2.47448	-0.037434	3.64665	-0.02411	3.97659		435	-0.0174498	-0.0372
436	-0.0174298	-0.0351	-0.03631	0.0173	-0.0307552	2.45367	-0.037414	3.665	-0.02409	3.97372		436	-0.0174298	-0.0431
437	-0.0174098	-0.0463	-0.03629	-0.0674	-0.0307352	2.45486	-0.037394	3.65282	-0.02407	3.97553		437	-0.0174098	-0.1178
438	-0.0173898	-0.0575	-0.03627	0.0325	-0.0307152	2.45264	-0.037374	3.65364	-0.02405	3.97627		438	-0.0173898	0.0241
439	-0.0173698	-0.0582	-0.03625	-0.0177	-0.0306952	2.44884	-0.037354	3.66389	-0.02403	3.97808		439	-0.0173698	-0.0842
440	-0.0173498	-0.0623	-0.03623	0.0325	-0.0306752	2.45304	-0.037334	3.65343	-0.02401	3.97661		440	-0.0173498	0.0905
441	-0.0173298	-0.0119	-0.03621	0.038	-0.0306552	2.47369	-0.037314	3.64984	-0.02399	3.97844		441	-0.0173298	-0.0783
442	-0.0173098	-0.119	-0.03619	0.0212	-0.0306352	2.46886	-0.037294	3.66342	-0.02397	3.97391		442	-0.0173098	-0.0289
443	-0.0172898	-0.1216	-0.03617	0.0013	-0.0306152	2.45209	-0.037274	3.65701	-0.02395	3.98063		443	-0.0172898	0.1537
444	-0.0172698	-0.0927	-0.03615	-0.0175	-0.0305952	2.48524	-0.037254	3.651	-0.02393	3.9776		444	-0.0172698	0.0924
445	-0.0172498	-0.0453	-0.03613	0.0026	-0.0305752	2.46744	-0.037234	3.65498	-0.02391	3.97925		445	-0.0172498	0.0652
446	-0.0172298	-0.0163	-0.03611	0.045	-0.0305552	2.45414	-0.037214	3.65656	-0.02389	3.97489		446	-0.0172298	0.0478
447	-0.0172098	-0.0491	-0.03609	-0.0165	-0.0305352	2.46657	-0.037194	3.65327	-0.02387	3.98505		447	-0.0172098	-0.0459
448	-0.0171898	-0.0384	-0.03607	0.0007	-0.0305152	2.44766	-0.037174	3.64847	-0.02385	3.97556		448	-0.0171898	0.0004
449	-0.0171698	-0.0397	-0.03605	-0.0286	-0.0304952	2.45248	-0.037154	3.65472	-0.02383	3.97517		449	-0.0171698	-0.0103
450	-0.0171498	-0.0466	-0.03603	0.0272	-0.0304752	2.47772	-0.037134	3.65322	-0.02381	3.97332		450	-0.0171498	0.0434
451	-0.0171298	-0.1168	-0.03601	0.0258	-0.0304552	2.44204	-0.037114	3.6538	-0.02379	3.9791		451	-0.0171298	0.1398
452	-0.0171098	-0.0625	-0.03599	-0.0551	-0.0304352	2.45628	-0.037094	3.65567	-0.02377	3.96928		452	-0.0171098	0.0043
453	-0.0170898	-0.038	-0.03597	0.0169	-0.0304152	2.43919	-0.037074	3.65672	-0.02375	3.97115		453	-0.0170898	-0.055
454	-0.0170698	-0.0843	-0.03595	0.0155	-0.0303952	2.42416	-0.037054	3.665	-0.02373	3.97366		454	-0.0170698	-0.1723
455	-0.0170498	-0.0836	-0.03593	0.0098	-0.0303752	2.42471	-0.037034	3.64868	-0.02371	3.97702		455	-0.0170498	-0.0289
456	-0.0170298	-0.1059	-0.03591	0.0212	-0.0303552	2.4528	-0.037014	3.65285	-0.02369	3.97208		456	-0.0170298	0.0687
457	-0.0170098	-0.0105	-0.03589	0.0408	-0.0303352	2.43468	-0.036994	3.65949	-0.02367	3.97667		457	-0.0170098	0.045
458	-0.0169898	-0.0222	-0.03587	0.0598	-0.0303152	2.44805	-0.036974	3.65986	-0.02365	3.97607		458	-0.0169898	0.1197
459	-0.0169698	-0.0815	-0.03585	0.011	-0.0302952	2.44125	-0.036954	3.65079	-0.02363	3.97919		459	-0.0169698	0.1383
460	-0.0169498	-0.0865	-0.03583	0.0288	-0.0302752	2.44639	-0.036934	3.65862	-0.02361	3.97052		460	-0.0169498	-0.0692
461	-0.0169298	-0.0089	-0.03581	-0.0094	-0.0302552	2.44125	-0.036914	3.66025	-0.02359	3.97761		461	-0.0169298	-0.0083
462	-0.0169098	-0.0159	-0.03579	-0.0339	-0.0302352	2.45398	-0.036894	3.64945	-0.02357	3.97646		462	-0.0169098	0.1193
463	-0.0168898	-0.0562	-0.03577	0.0396	-0.0302152	2.46736	-0.036874	3.64462	-0.02355	3.97455		463	-0.0168898	0.0608
464	-0.0168698	-0.0319	-0.03575	-0.045	-0.0301952	2.45098	-0.036854	3.65725	-0.02353	3.97085		464	-0.0168698	-0.002
465	-0.0168498	-0.0707	-0.03573	0.0021	-0.0301752	2.48263	-0.036834	3.65809	-0.02351	3.97179		465	-0.0168498	-0.0324
466	-0.0168298	-0.0455	-0.03571	0.0214	-0.0301552	2.44125	-0.036814	3.66302	-0.02349	3.97424		466	-0.0168298	0.0699
467	-0.0168098	-0.0678	-0.03569	-0.0211	-0.0301352	2.44987	-0.036794	3.65068	-0.02347	3.97535		467	-0.0168098	0.1398
468	-0.0167898	-0.0666	-0.03567	0.009	-0.0301152	2.46039	-0.036774	3.65527	-0.02345	3.97353		468	-0.0167898	0.0588
469	-0.0167698	-0.1168	-0.03565	0.0224	-0.0300952	2.44085	-0.036754	3.64728	-0.02343	3.97291		469	-0.0167698	0.1213
470	-0.0167498	-0.0608	-0.03563	-0.0468	-0.0300752	2.48239	-0.036734	3.64106	-0.02341	3.97484		470	-0.0167498	0.0833
471	-0.0167298	-0.0859	-0.03561	0.0659	-0.0300552	2.44584	-0.036714	3.66191	-0.02339	3.97706		471	-0.0167298	0.1264
472	-0.0167098	-0.0865	-0.03559	0.0365	-0.0300352	2.44631	-0.036694	3.65356	-0.02337	3.97004		472	-0.0167098	0.0557
473	-0.0166898	-0.0959	-0.03557	0.0187	-0.0300152	2.47218	-0.036674	3.64789	-0.02335	3.97736		473	-0.0166898	0.1197
474	-0.0166698	-0.0826	-0.03555	0.0151	-0.0299952	2.43595	-0.036654	3.64428	-0.02333	3.97567		474	-0.0166698	0.0004
475	-0.0166498	-0.1141	-0.03553	0.021	-0.0299752	2.49299	-0.036634	3.6572	-0.02331	3.97603		475	-0.0166498	0.1418
476	-0.0166298	-0.0671	-0.03551	0.0317	-0.0299552	2.44133	-0.036614	3.65677	-0.02329	3.97665		476	-0.0166298	0.1402
477	-0.0166098	-0.0898	-0.03549	0.0402	-0.0299352	2.45628	-0.036594	3.64918	-0.02327	3.97789		477	-0.0166098	0.0632
478	-0.0165898	-0.0852	-0.03547	0.1164	-0.0299152	2.47456	-0.036574	3.66286	-0.02325	3.98234		478	-0.0165898	-0.0214
479	-0.0165698	-0.0455	-0.03545	0.041	-0.0298952	2.45739	-0.036554	3.6597	-0.02323	3.97498		479	-0.0165698	0.0897
480	-0.0165498	-0.093	-0.03543	0.0343	-0.0298752	2.46522	-0.036534	3.65886	-0.02321	3.97585		480	-0.0165498	0.1003
481	-0.0165298	-0.1043	-0.03541	0.0715	-0.0298552	2.47258	-0.036514	3.66363	-0.02319	3.97697		481	-0.0165298	-0.0735
482	-0.0165098	-0.0889	-0.03539	0.0212	-0.0298352	2.4217	-0.036494	3.64702	-0.02317	3.97285		482	-0.0165098	0.0675
483	-0.0164898	-0.0557	-0.03537	0.0044	-0.0298152	2.45865	-0.036474	3.65467	-0.02315	3.97852		483	-0.0164898	0.0671
484	-0.0164698	-0.0395	-0.03535	-0.0065	-0.0297952	2.42376	-0.036454	3.65894	-0.02313	3.97987		484	-0.0164698	0.0928
485	-0.0164498	-0.0582	-0.03533	-0.0377	-0.0297752	2.47709	-0.036434	3.65757	-0.02311	3.98199		485	-0.0164498	0.1462
486	-0.0164298	-0.0331	-0.03531	-0.0328	-0.0297552	2.46965	-0.036414	3.66152	-0.02309	3.97573		486	-0.0164298	0.0905
487	-0.0164098	-0.0471	-0.03529	0.0299	-0.0297352	2.46831	-0.036394	3.65327	-0.02307	3.97839		487	-0.0164098	0.0363
488	-0.0163898	-0.1207	-0.03527	0.0301	-0.0297152	2.43413	-0.036374	3.66869	-0.02305	3.97702		488	-0.0163898	0.1963
489	-0.0163698	-0.0892	-0.03525	0.0167	-0.0296952	2.44125	-0.036354	3.65271	-0.02303	3.97398		489	-0.0163698	0.045
490	-0.0163498	-0.0461	-0.03523	0.0058	-0.0296752	2.45462	-0.036334	3.64718	-0.02301	3.97062		490	-0.0163498	0.1288
491	-0.0163298	-0.0244	-0.03521	0.111	-0.0296552	2.44038	-0.036314	3.65374	-0.02299	3.97251		491	-0.0163298	0.0142
492	-0.0163098	-0.0545	-0.03519	0.0414	-0.0296352	2.45762	-0.036294	3.65962	-0.02297	3.97556		492	-0.0163098	0.0004
493	-0.0162898	-0.0276	-0.03517	-0.0458	-0.0296152	2.40897	-0.036274	3.64728	-0.02295	3.97739		493	-0.0162898	0.1438
494	-0.0162698	-0.0708	-0.03515	-0.0138	-0.0295952	2.43405	-0.036254	3.64778	-0.02293	3.9761		494	-0.0162698	0.1987
495	-0.0162498	-0.0735	-0.03513	0.0117	-0.0295752	2.42677	-0.036234	3.65656	-0.02291	3.97549		495	-0.0162498	0.0462
496	-0.0162298	-0.0155	-0.03511	-0.0739	-0.0295552	2.42811	-0.036214	3.66466	-0.02289	3.97648		496	-0.0162298	0.0422
497	-0.0162098	-0.0422	-0.03509	0.0183	-0.0295352	2.43033	-0.036194	3.65851	-0.02287	3.97402		497	-0.0162098	-0.0451
498	-0.0161898	-0.0562	-0.03507	-0.0418	-0.0295152	2.43911	-0.036174	3.64821	-0.02285	3.97447		498	-0.0161898	0.0177
499	-0.0161698	-0.0689	-0.03505	-0.0288	-0.0294952	2.43191	-0.036154	3.64557	-0.02283	3.97208		499	-0.0161698	0.1616
500	-0.0161498	-0.1279	-0.03503	0.022	-0.0294752	2.45762	-0.036134	3.65401	-0.02281	3.97481		500	-0.0161498	0.0189
501	-0.0161298	-0.0083	-0.03501	0.0711	-0.0294552	2.43207	-0.036114	3.65799	-0.02279	3.97489		501	-0.0161298	0.0098
502	-0.0161098	-0.0393	-0.03499	0.01	-0.0294352	2.44591	-0.036094	3.65403	-0.02277	3.9763		502	-0.0161098	-0.0826
503	-0.0160898	-0.0553	-0.03497	-0.0118	-0.0294152	2.44196	-0.036074	3.64523	-0.02275	3.97776		503	-0.0160898	-0.0139
504	-0.0160698	-0.0628	-0.03495	-0.0357	-0.0293952	2.45232	-0.036054	3.64734	-0.02273	3.97377		504	-0.0160698	0.1153
505	-0.0160498	-0.1225	-0.03493	-0.0126	-0.0293752	2.42598	-0.036034	3.64778	-0.02271	3.97738		505	-0.0160498	0.1485
506	-0.0160298	-0.0624	-0.03491	0.0325	-0.0293552	2.43547	-0.036014	3.65448	-0.02269	3.96707		506	-0.0160298	0.1339
507	-0.0160098	-0.0546	-0.03489	0.0301	-0.0293352	2.44259	-0.035994	3.6495	-0.02267	3.96849		507	-0.0160098	0.0375
508	-0.0159898	-0.0675	-0.03487	0.0117	-0.0293152	2.42685	-0.035974	3.65366	-0.02265	3.97097		508	-0.0159898	0.0177
509	-0.0159698	-0.0458	-0.03485	-0.0537	-0.0292952	2.43318	-0.035954	3.64823	-0.02263	3.97413		509	-0.0159698	0.0114
510	-0.0159498	-0.0583	-0.03483	0.0442	-0.0292752	2.41617	-0.035934	3.6583	-0.02261	3.97403		510	-0.0159498	0.1023
511	-0.0159298	-0.0831	-0.03481	0.0875	-0.0292552	2.48263	-0.035914	3.65559	-0.02259	3.97871		511	-0.0159298	-0.0237
512	-0.0159098	-0.1224	-0.03479	0.0628	-0.0292352	2.40525	-0.035894	3.66489	-0.02257	3.97432		512	-0.0159098	0.147
513	-0.0158898	-0.0898	-0.03477	0.0341	-0.0292152	2.43326	-0.035874	3.64786	-0.02255	3.97107		513	-0.0158898	0.0727
514	-0.0158698	-0.036	-0.03475	-0.0565	-0.0291952	2.45604	-0.035854	3.64815	-0.02253	3.97511		514	-0.0158698	0.1564
515	-0.0158498	-0.0548	-0.03473	0.0376	-0.0291752	2.41023	-0.035834	3.65746	-0.02251	3.97341		515	-0.0158498	-0.0261
516	-0.0158298	-0.078	-0.03471	0.1128	-0.0291552	2.45454	-0.035814	3.65453	-0.02249	3.97689		516	-0.0158298	-0.0629
517	-0.0158098	-0.0943	-0.03469	0.0655	-0.0291352	2.44425	-0.035794	3.65248	-0.02247	3.9779		517	-0.0158098	0.0158
518	-0.0157898	-0.0288	-0.03467	-0.0326	-0.0291152	2.40968	-0.035774	3.66078	-0.02245	3.97944		518	-0.0157898	0.1252
519	-0.0157698	-0.0559	-0.03465	0.0155	-0.0290952	2.41522	-0.035754	3.63595	-0.02243	3.97584		519	-0.0157698	0.3477
520	-0.0157498	-0.0822	-0.03463	0.0147	-0.0290752	2.45232	-0.035734	3.65999	-0.02241	3.97363		520	-0.0157498	0.0015
521	-0.0157298	-0.077	-0.03461	-0.0256	-0.0290552	2.41719	-0.035714	3.65351	-0.02239	3.9756		521	-0.0157298	-0.0534
522	-0.0157098	-0.0913	-0.03459	0.0112	-0.0290352	2.42788	-0.035694	3.6568	-0.02237	3.97664		522	-0.0157098	0.2382
523	-0.0156898	-0.0847	-0.03457	0.0444	-0.0290152	2.45327	-0.035674	3.65171	-0.02235	3.97589		523	-0.0156898	-0.0573
524	-0.0156698	-0.0633	-0.03455	0.0119	-0.0289952	2.42756	-0.035654	3.65638	-0.02233	3.97455		524	-0.0156698	0.2264
525	-0.0156498	-0.0603	-0.03453	0.026	-0.0289752	2.43349	-0.035634	3.6578	-0.02231	3.97827		525	-0.0156498	0.0241
526	-0.0156298	-0.0268	-0.03451	-0.0274	-0.0289552	2.40762	-0.035614	3.64968	-0.02229	3.97465		526	-0.0156298	0.0118
527	-0.0156098	-0.0478	-0.03449	0.0432	-0.0289352	2.42621	-0.035594	3.66152	-0.02227	3.97282		527	-0.0156098	0.092
528	-0.0155898	-0.0881	-0.03447	-0.0272	-0.0289152	2.45327	-0.035574	3.65393	-0.02225	3.97397		528	-0.0155898	0.0521
529	-0.0155698	-0.0389	-0.03445	0.0023	-0.0288952	2.42044	-0.035554	3.65224	-0.02223	3.98245		529	-0.0155698	0.0932
530	-0.0155498	0.0106	-0.03443	0.021	-0.0288752	2.43215	-0.035534	3.65902	-0.02221	3.97141		530	-0.0155498	0.0667
531	-0.0155298	-0.0627	-0.03441	0.0469	-0.0288552	2.42052	-0.035514	3.64681	-0.02219	3.97441		531	-0.0155298	-0.0581
532	-0.0155098	-0.0604	-0.03439	0.0191	-0.0288352	2.43033	-0.035494	3.65108	-0.02217	3.97546		532	-0.0155098	0.1244
533	-0.0154898	-0.0938	-0.03437	-0.0403	-0.0288152	2.38665	-0.035474	3.6583	-0.02215	3.97359		533	-0.0154898	0.0494
534	-0.0154698	-0.0453	-0.03435	0.0295	-0.0287952	2.42914	-0.035454	3.64159	-0.02213	3.97033		534	-0.0154698	0.0166
535	-0.0154498	-0.0325	-0.03433	-0.0403	-0.0287752	2.41221	-0.035434	3.64749	-0.02211	3.97295		535	-0.0154498	-0.0285
536	-0.0154298	-0.0375	-0.03431	0.0161	-0.0287552	2.43033	-0.035414	3.663	-0.02209	3.96621		536	-0.0154298	-0.0423
537	-0.0154098	-0.058	-0.03429	-0.0403	-0.0287352	2.43966	-0.035394	3.65873	-0.02207	3.97494		537	-0.0154098	0.1023
538	-0.0153898	-0.0931	-0.03427	0.041	-0.0287152	2.42566	-0.035374	3.65192	-0.02205	3.9769		538	-0.0153898	0.0098
539	-0.0153698	-0.0528	-0.03425	-0.0053	-0.0286952	2.44639	-0.035354	3.65561	-0.02203	3.97524		539	-0.0153698	-0.0834
540	-0.0153498	-0.0508	-0.03423	0.0173	-0.0286752	2.40936	-0.035334	3.66057	-0.02201	3.97377		540	-0.0153498	0.0695
541	-0.0153298	-0.0776	-0.03421	0.0661	-0.0286552	2.44046	-0.035314	3.65013	-0.02199	3.97385		541	-0.0153298	-0.038
542	-0.0153098	-0.0101	-0.03419	0.0112	-0.0286352	2.44307	-0.035294	3.65261	-0.02197	3.96894		542	-0.0153098	0.0818
543	-0.0152898	-0.0577	-0.03417	0.0715	-0.0286152	2.38578	-0.035274	3.64035	-0.02195	3.97602		543	-0.0152898	0.1284
544	-0.0152698	-0.0474	-0.03415	-0.0395	-0.0285952	2.42052	-0.035254	3.65641	-0.02193	3.97041		544	-0.0152698	-0.0083
545	-0.0152498	-0.049	-0.03413	0.0098	-0.0285752	2.40311	-0.035234	3.65295	-0.02191	3.97047		545	-0.0152498	-0.0119
546	-0.0152298	-0.0416	-0.03411	-0.0242	-0.0285552	2.4145	-0.035214	3.65406	-0.02189	3.97054		546	-0.0152298	0.098
547	-0.0152098	-0.0486	-0.03409	0.0023	-0.0285352	2.42843	-0.035194	3.64127	-0.02187	3.97718		547	-0.0152098	0.1466
548	-0.0151898	-0.0255	-0.03407	0.0171	-0.0285152	2.42962	-0.035174	3.65625	-0.02185	3.97802		548	-0.0151898	-0.0636
549	-0.0151698	-0.0334	-0.03405	0.0375	-0.0284952	2.43278	-0.035154	3.65749	-0.02183	3.97505		549	-0.0151698	0.032
550	-0.0151498	-0.0968	-0.03403	0.0195	-0.0284752	2.44908	-0.035134	3.6538	-0.02181	3.97411		550	-0.0151498	0.179
551	-0.0151298	-0.0396	-0.03401	-0.0039	-0.0284552	2.42875	-0.035114	3.66313	-0.02179	3.96557		551	-0.0151298	-0.0036
552	-0.0151098	-0.0392	-0.03399	-0.0353	-0.0284352	2.43341	-0.035094	3.65677	-0.02177	3.97944		552	-0.0151098	0.079
553	-0.0150898	-0.0522	-0.03397	0.0019	-0.0284152	2.43326	-0.035074	3.65071	-0.02175	3.97486		553	-0.0150898	0.0126
554	-0.0150698	-0.0774	-0.03395	0.0351	-0.0283952	2.4361	-0.035054	3.66281	-0.02173	3.97427		554	-0.0150698	-0.017
555	-0.0150498	-0.0566	-0.03393	0.0104	-0.0283752	2.42471	-0.035034	3.64407	-0.02171	3.97106		555	-0.0150498	0.0387
556	-0.0150298	-0.0724	-0.03391	0.0276	-0.0283552	2.42107	-0.035014	3.65614	-0.02169	3.97539		556	-0.0150298	-0.004
557	-0.0150098	-0.0283	-0.03389	-0.083	-0.0283352	2.41213	-0.034994	3.64665	-0.02167	3.97877		557	-0.0150098	0.0091
558	-0.0149898	-0.0781	-0.03387	-0.0061	-0.0283152	2.43033	-0.034974	3.64958	-0.02165	3.97044		558	-0.0149898	0.0043
559	-0.0149698	-0.0292	-0.03385	0.0177	-0.0282952	2.43001	-0.034954	3.64742	-0.02163	3.97486		559	-0.0149698	-0.0474
560	-0.0149498	-0.0842	-0.03383	0.0272	-0.0282752	2.43531	-0.034934	3.64702	-0.02161	3.97397		560	-0.0149498	-0.0514
561	-0.0149298	-0.1031	-0.03381	0.0274	-0.0282552	2.41672	-0.034914	3.64871	-0.02159	3.97888		561	-0.0149298	0.064
562	-0.0149098	-0.0587	-0.03379	-0.0796	-0.0282352	2.4187	-0.034894	3.64763	-0.02157	3.9756		562	-0.0149098	-0.1778
563	-0.0148898	-0.0367	-0.03377	-0.0013	-0.0282152	2.39536	-0.034874	3.65119	-0.02155	3.97478		563	-0.0148898	0.0023
564	-0.0148698	-0.0587	-0.03375	-0.0258	-0.0281952	2.44156	-0.034854	3.64755	-0.02153	3.96717		564	-0.0148698	0.0478
565	-0.0148498	-0.0754	-0.03373	0.0256	-0.0281752	2.41806	-0.034834	3.64528	-0.02151	3.97341		565	-0.0148498	0.026
566	-0.0148298	-0.0222	-0.03371	-0.0331	-0.0281552	2.41379	-0.034814	3.65548	-0.02149	3.97319		566	-0.0148298	0.0268
567	-0.0148098	-0.1149	-0.03369	-0.0227	-0.0281352	2.41221	-0.034794	3.64615	-0.02147	3.97517		567	-0.0148098	-0.0901
568	-0.0147898	-0.066	-0.03367	-0.0308	-0.0281152	2.41577	-0.034774	3.64096	-0.02145	3.96821		568	-0.0147898	0.0458
569	-0.0147698	-0.0602	-0.03365	-0.0466	-0.0280952	2.42479	-0.034754	3.64177	-0.02143	3.97478		569	-0.0147698	0.0565
570	-0.0147498	-0.0231	-0.03363	-0.0031	-0.0280752	2.41941	-0.034734	3.65324	-0.02141	3.9723		570	-0.0147498	0.2359
571	-0.0147298	-0.0852	-0.03361	0.0123	-0.0280552	2.43009	-0.034714	3.6572	-0.02139	3.97045		571	-0.0147298	0.0498
572	-0.0147098	-0.043	-0.03359	0.0135	-0.0280352	2.43151	-0.034694	3.65662	-0.02137	3.97194		572	-0.0147098	-0.1731
573	-0.0146898	-0.1262	-0.03357	-0.0371	-0.0280152	2.3986	-0.034674	3.65609	-0.02135	3.97226		573	-0.0146898	0.224
574	-0.0146698	-0.0377	-0.03355	-0.0462	-0.0279952	2.41276	-0.034654	3.65733	-0.02133	3.9747		574	-0.0146698	0.0924
575	-0.0146498	-0.1221	-0.03353	-0.0322	-0.0279752	2.43057	-0.034634	3.64349	-0.02131	3.97265		575	-0.0146498	-0.0178
576	-0.0146298	-0.0667	-0.03351	0.0404	-0.0279552	2.4073	-0.034614	3.64322	-0.02129	3.9726		576	-0.0146298	-0.0589
577	-0.0146098	-0.071	-0.03349	-0.0331	-0.0279352	2.43547	-0.034594	3.65604	-0.02127	3.97588		577	-0.0146098	0.0604
578	-0.0145898	-0.0615	-0.03347	-0.0104	-0.0279152	2.43112	-0.034574	3.63995	-0.02125	3.96746		578	-0.0145898	0.098
579	-0.0145698	-0.0472	-0.03345	-0.0292	-0.0278952	2.42922	-0.034554	3.64583	-0.02123	3.96667		579	-0.0145698	0.1201
580	-0.0145498	-0.0592	-0.03343	-0.0187	-0.0278752	2.39401	-0.034534	3.65556	-0.02121	3.96813		580	-0.0145498	-0.179
581	-0.0145298	-0.0389	-0.03341	-0.0472	-0.0278552	2.43769	-0.034514	3.65416	-0.02119	3.96411		581	-0.0145298	0.0355
582	-0.0145098	0.0101	-0.03339	-0.044	-0.0278352	2.44077	-0.034494	3.64575	-0.02117	3.97223		582	-0.0145098	0.0501
583	-0.0144898	-0.0657	-0.03337	0.0226	-0.0278152	2.38499	-0.034474	3.65448	-0.02115	3.97251		583	-0.0144898	0.1102
584	-0.0144698	-0.1062	-0.03335	0.042	-0.0277952	2.42835	-0.034454	3.63647	-0.02113	3.96708		584	-0.0144698	0.207
585	-0.0144498	-0.0388	-0.03333	0.0009	-0.0277752	2.40153	-0.034434	3.64114	-0.02111	3.97643		585	-0.0144498	0.0509
586	-0.0144298	-0.0538	-0.03331	0.0272	-0.0277552	2.43705	-0.034414	3.63832	-0.02109	3.97302		586	-0.0144298	-0.1707
587	-0.0144098	-0.0972	-0.03329	0.0066	-0.0277352	2.39979	-0.034394	3.65314	-0.02107	3.96595		587	-0.0144098	-0.0878
588	-0.0143898	-0.0839	-0.03327	-0.0484	-0.0277152	2.42036	-0.034374	3.65295	-0.02105	3.97082		588	-0.0143898	0.094
589	-0.0143698	-0.0526	-0.03325	0.0974	-0.0276952	2.42859	-0.034354	3.64365	-0.02103	3.96904		589	-0.0143698	0.124
590	-0.0143498	-0.0624	-0.03323	0.0244	-0.0276752	2.39852	-0.034334	3.64046	-0.02101	3.97269		590	-0.0143498	-0.1529
591	-0.0143298	-0.0714	-0.03321	0.0875	-0.0276552	2.41957	-0.034314	3.64947	-0.02099	3.97198		591	-0.0143298	0.092
592	-0.0143098	-0.0248	-0.03319	-0.0013	-0.0276352	2.40509	-0.034294	3.64773	-0.02097	3.97414		592	-0.0143098	-0.0881
593	-0.0142898	-0.0402	-0.03317	0.0282	-0.0276152	2.41166	-0.034274	3.64109	-0.02095	3.97078		593	-0.0142898	0.1086
594	-0.0142698	-0.1147	-0.03315	0.0444	-0.0275952	2.43547	-0.034254	3.65126	-0.02093	3.97572		594	-0.0142698	-0.0253
595	-0.0142498	-0.0466	-0.03313	-0.0114	-0.0275752	2.41585	-0.034234	3.63389	-0.02091	3.97107		595	-0.0142498	-0.0071
596	-0.0142298	-0.0366	-0.03311	0.0833	-0.0275552	2.41118	-0.034214	3.6573	-0.02089	3.96782		596	-0.0142298	0.0632
597	-0.0142098	-0.084	-0.03309	-0.0011	-0.0275352	2.4168	-0.034194	3.64048	-0.02087	3.96561		597	-0.0142098	0.1477
598	-0.0141898	-0.0611	-0.03307	-0.0664	-0.0275152	2.43959	-0.034174	3.66476	-0.02085	3.97814		598	-0.0141898	0.126
599	-0.0141698	-0.1279	-0.03305	-0.0444	-0.0274952	2.43697	-0.034154	3.6548	-0.02083	3.97162		599	-0.0141698	-0.0233
600	-0.0141498	-0.082	-0.03303	0.0345	-0.0274752	2.43215	-0.034134	3.64114	-0.02081	3.97061		600	-0.0141498	0.0675
601	-0.0141298	-0.0671	-0.03301	-0.0106	-0.0274552	2.42447	-0.034114	3.64053	-0.02079	3.97497		601	-0.0141298	0.062
602	-0.0141098	-0.0515	-0.03299	0.0442	-0.0274352	2.42613	-0.034094	3.65641	-0.02077	3.97112		602	-0.0141098	-0.1237
603	-0.0140898	-0.0667	-0.03297	-0.0418	-0.0274152	2.40651	-0.034074	3.64006	-0.02075	3.97169		603	-0.0140898	-0.0309
604	-0.0140698	-0.0691	-0.03295	0.0141	-0.0273952	2.40382	-0.034054	3.64246	-0.02073	3.97311		604	-0.0140698	-0.0162
605	-0.0140498	-0.0929	-0.03293	-0.0213	-0.0273752	2.42511	-0.034034	3.65063	-0.02071	3.97135		605	-0.0140498	-0.1601
606	-0.0140298	-0.05	-0.03291	0.0222	-0.0273552	2.38507	-0.034014	3.63798	-0.02069	3.97438		606	-0.0140298	-0.0795
607	-0.0140098	-0.0624	-0.03289	0.0102	-0.0273352	2.43444	-0.033994	3.65464	-0.02067	3.96853		607	-0.0140098	0.0624
608	-0.0139898	-0.0578	-0.03287	-0.0654	-0.0273152	2.41482	-0.033974	3.6563	-0.02065	3.96788		608	-0.0139898	-0.0775
609	-0.0139698	-0.0845	-0.03285	0.0914	-0.0272952	2.4092	-0.033954	3.64736	-0.02063	3.97415		609	-0.0139698	-0.0561
610	-0.0139498	-0.0443	-0.03283	0.0511	-0.0272752	2.42052	-0.033934	3.64575	-0.02061	3.96702		610	-0.0139498	0.0924
611	-0.0139298	-0.0781	-0.03281	0.0054	-0.0272552	2.37574	-0.033914	3.65142	-0.02059	3.9723		611	-0.0139298	0.0217
612	-0.0139098	-0.0492	-0.03279	0.0021	-0.0272352	2.42598	-0.033894	3.64473	-0.02057	3.97352		612	-0.0139098	0.1248
613	-0.0138898	-0.0496	-0.03277	0.0341	-0.0272152	2.38396	-0.033874	3.649	-0.02055	3.96857		613	-0.0138898	0.0142
614	-0.0138698	-0.0554	-0.03275	0.0038	-0.0271952	2.39971	-0.033854	3.63647	-0.02053	3.97283		614	-0.0138698	0.1244
615	-0.0138498	-0.05	-0.03273	0.0394	-0.0271752	2.39219	-0.033834	3.64138	-0.02051	3.96937		615	-0.0138498	0.126
616	-0.0138298	-0.0548	-0.03271	0.0145	-0.0271552	2.41901	-0.033814	3.64293	-0.02049	3.97373		616	-0.0138298	-0.064
617	-0.0138098	-0.1279	-0.03269	0.0015	-0.0271352	2.42115	-0.033794	3.64457	-0.02047	3.97197		617	-0.0138098	0.1367
618	-0.0137898	-0.0381	-0.03267	0.0236	-0.0271152	2.41213	-0.033774	3.63547	-0.02045	3.96912		618	-0.0137898	-0.0352
619	-0.0137698	-0.0256	-0.03265	-0.0201	-0.0270952	2.40825	-0.033754	3.64048	-0.02043	3.96758		619	-0.0137698	0.1153
620	-0.0137498	-0.0521	-0.03263	0.0224	-0.0270752	2.40857	-0.033734	3.64865	-0.02041	3.97251		620	-0.0137498	-0.0178
621	-0.0137298	-0.0562	-0.03261	0.0108	-0.0270552	2.4073	-0.033714	3.64275	-0.02039	3.9707		621	-0.0137298	-0.0482
622	-0.0137098	-0.0538	-0.03259	0.0808	-0.0270352	2.40469	-0.033694	3.64375	-0.02037	3.97706		622	-0.0137098	0.045
623	-0.0136898	-0.1226	-0.03257	-0.0199	-0.0270152	2.43697	-0.033674	3.64378	-0.02035	3.96146		623	-0.0136898	0.045
624	-0.0136698	-0.0591	-0.03255	-0.0335	-0.0269952	2.40121	-0.033654	3.64325	-0.02033	3.97182		624	-0.0136698	0.0383
625	-0.0136498	-0.0462	-0.03253	0.0015	-0.0269752	2.42598	-0.033634	3.64032	-0.02031	3.9691		625	-0.0136498	-0.0186
626	-0.0136298	-0.0781	-0.03251	-0.0719	-0.0269552	2.39987	-0.033614	3.6351	-0.02029	3.96763		626	-0.0136298	0.015
627	-0.0136098	-0.0728	-0.03249	0.0021	-0.0269352	2.42257	-0.033594	3.64781	-0.02027	3.97132		627	-0.0136098	-0.102
628	-0.0135898	-0.1221	-0.03247	0.005	-0.0269152	2.39749	-0.033574	3.63959	-0.02025	3.9696		628	-0.0135898	0.0735
629	-0.0135698	-0.0925	-0.03245	0.009	-0.0268952	2.39021	-0.033554	3.65329	-0.02023	3.97506		629	-0.0135698	0.0964
630	-0.0135498	-0.0757	-0.03243	-0.0146	-0.0268752	2.43737	-0.033534	3.64937	-0.02021	3.96878		630	-0.0135498	0.143
631	-0.0135298	-0.1091	-0.03241	-0.0007	-0.0268552	2.38673	-0.033514	3.64739	-0.02019	3.97251		631	-0.0135298	-0.0356
632	-0.0135098	-0.0428	-0.03239	0.0086	-0.0268352	2.4206	-0.033494	3.6548	-0.02017	3.97276		632	-0.0135098	-0.0609
633	-0.0134898	-0.0404	-0.03237	-0.0292	-0.0268152	2.39472	-0.033474	3.63972	-0.02015	3.97154		633	-0.0134898	0.0094
634	-0.0134698	-0.0401	-0.03235	0.076	-0.0267952	2.38357	-0.033454	3.648	-0.02013	3.96991		634	-0.0134698	0.094
635	-0.0134498	-0.0606	-0.03233	0.0119	-0.0267752	2.39915	-0.033434	3.63887	-0.02011	3.97373		635	-0.0134498	0.0031
636	-0.0134298	-0.0621	-0.03231	0.0143	-0.0267552	2.39939	-0.033414	3.64428	-0.02009	3.97177		636	-0.0134298	-0.0392
637	-0.0134098	-0.048	-0.03229	0.0796	-0.0267352	2.42202	-0.033394	3.6374	-0.02007	3.97087		637	-0.0134098	0.1908
638	-0.0133898	-0.064	-0.03227	0.0149	-0.0267152	2.3861	-0.033374	3.66442	-0.02005	3.96807		638	-0.0133898	0.2477
639	-0.0133698	-0.0773	-0.03225	0.0072	-0.0266952	2.39457	-0.033354	3.64436	-0.02003	3.97041		639	-0.0133698	0.1217
640	-0.0133498	-0.0521	-0.03223	0.076	-0.0266752	2.38515	-0.033334	3.65527	-0.02001	3.97041		640	-0.0133498	0.0126
641	-0.0133298	-0.0827	-0.03221	-0.0381	-0.0266552	2.42447	-0.033314	3.64618	-0.01999	3.96738		641	-0.0133298	-0.0305
642	-0.0133098	-0.062	-0.03219	0.0339	-0.0266352	2.41308	-0.033294	3.64589	-0.01997	3.96773		642	-0.0133098	-0.0344
643	-0.0132898	-0.0549	-0.03217	-0.0027	-0.0266152	2.42463	-0.033274	3.64462	-0.01995	3.97305		643	-0.0132898	-0.0589
644	-0.0132698	-0.0646	-0.03215	-0.0836	-0.0265952	2.41973	-0.033254	3.64032	-0.01993	3.97445		644	-0.0132698	0.1007
645	-0.0132498	-0.096	-0.03213	0.0491	-0.0265752	2.39567	-0.033234	3.64449	-0.01991	3.97151		645	-0.0132498	0.0513
646	-0.0132298	-0.0815	-0.03211	-0.009	-0.0265552	2.39734	-0.033214	3.6418	-0.01989	3.97011		646	-0.0132298	0.0743
647	-0.0132098	-0.0503	-0.03209	-0.0418	-0.0265352	2.39267	-0.033194	3.64407	-0.01987	3.97503		647	-0.0132098	-0.0644
648	-0.0131898	-0.0463	-0.03207	-0.0084	-0.0265152	2.41276	-0.033174	3.63995	-0.01985	3.9721		648	-0.0131898	-0.0419
649	-0.0131698	-0.0275	-0.03205	-0.0769	-0.0264952	2.38752	-0.033154	3.64457	-0.01983	3.97118		649	-0.0131698	0.1055
650	-0.0131498	-0.0391	-0.03203	0.0295	-0.0264752	2.43761	-0.033134	3.65625	-0.01981	3.97218		650	-0.0131498	0.2758
651	-0.0131298	-0.0252	-0.03201	0.0195	-0.0264552	2.39544	-0.033114	3.65308	-0.01979	3.97266		651	-0.0131298	-0.017
652	-0.0131098	-0.0554	-0.03199	0.0062	-0.0264352	2.40422	-0.033094	3.63737	-0.01977	3.97302		652	-0.0131098	-0.0147
653	-0.0130898	-0.0633	-0.03197	0.1344	-0.0264152	2.41015	-0.033074	3.63669	-0.01975	3.97218		653	-0.0130898	0.1197
654	-0.0130698	-0.0099	-0.03195	-0.0045	-0.0263952	2.3914	-0.033054	3.64296	-0.01973	3.96917		654	-0.0130698	0.0861
655	-0.0130498	-0.0919	-0.03193	0.0432	-0.0263752	2.39773	-0.033034	3.64546	-0.01971	3.96554		655	-0.0130498	0.1059
656	-0.0130298	-0.0397	-0.03191	-0.0015	-0.0263552	2.40232	-0.033014	3.64125	-0.01969	3.96792		656	-0.0130298	0.1213
657	-0.0130098	-0.0484	-0.03189	0.0193	-0.0263352	2.38966	-0.032994	3.65208	-0.01967	3.97239		657	-0.0130098	-0.0518
658	-0.0129898	-0.0761	-0.03187	-0.0723	-0.0263152	2.40469	-0.032974	3.64053	-0.01965	3.96804		658	-0.0129898	0.2315
659	-0.0129698	-0.0913	-0.03185	0.0254	-0.0262952	2.38531	-0.032954	3.65409	-0.01963	3.96799		659	-0.0129698	-0.0068
660	-0.0129498	-0.0931	-0.03183	0.0291	-0.0262752	2.3876	-0.032934	3.65401	-0.01961	3.9696		660	-0.0129498	0.0707
661	-0.0129298	-0.0653	-0.03181	-0.0836	-0.0262552	2.41799	-0.032914	3.63381	-0.01959	3.97382		661	-0.0129298	0.0316
662	-0.0129098	-0.0649	-0.03179	0.0254	-0.0262352	2.39504	-0.032894	3.64942	-0.01957	3.96885		662	-0.0129098	0.0667
663	-0.0128898	-0.0413	-0.03177	-0.0361	-0.0262152	2.39496	-0.032874	3.63866	-0.01955	3.97607		663	-0.0128898	0.1683
664	-0.0128698	-0.0584	-0.03175	-0.0003	-0.0261952	2.41276	-0.032854	3.64125	-0.01953	3.96989		664	-0.0128698	0.0166
665	-0.0128498	-0.0352	-0.03173	-0.0539	-0.0261752	2.39749	-0.032834	3.65253	-0.01951	3.97066		665	-0.0128498	-0.0716
666	-0.0128298	-0.0613	-0.03171	0.0193	-0.0261552	2.35793	-0.032814	3.64006	-0.01949	3.96807		666	-0.0128298	0.0608
667	-0.0128098	-0.1116	-0.03169	0.094	-0.0261352	2.38515	-0.032794	3.63732	-0.01947	3.97172		667	-0.0128098	0.062
668	-0.0127898	-0.0621	-0.03167	-0.0181	-0.0261152	2.38713	-0.032774	3.64649	-0.01945	3.97474		668	-0.0127898	0.0071
669	-0.0127698	-0.0201	-0.03165	-0.013	-0.0260952	2.41395	-0.032754	3.6379	-0.01943	3.97306		669	-0.0127698	-0.1589
670	-0.0127498	-0.0218	-0.03163	-0.0339	-0.0260752	2.38499	-0.032734	3.6577	-0.01941	3.96846		670	-0.0127498	0.1276
671	-0.0127298	-0.0885	-0.03161	0.0305	-0.0260552	2.399	-0.032714	3.64317	-0.01939	3.97131		671	-0.0127298	0.0292
672	-0.0127098	-0.0753	-0.03159	0.0102	-0.0260352	2.38428	-0.032694	3.63394	-0.01937	3.96927		672	-0.0127098	0.2651
673	-0.0126898	-0.0814	-0.03157	0.0062	-0.0260152	2.38745	-0.032674	3.63468	-0.01935	3.97815		673	-0.0126898	0.0743
674	-0.0126698	-0.043	-0.03155	0.0191	-0.0259952	2.37684	-0.032654	3.64981	-0.01933	3.96991		674	-0.0126698	0.1335
675	-0.0126498	-0.0636	-0.03153	-0.0931	-0.0259752	2.39504	-0.032634	3.63545	-0.01931	3.97597		675	-0.0126498	0.1402
676	-0.0126298	-0.0758	-0.03151	0.0242	-0.0259552	2.39876	-0.032614	3.64763	-0.01929	3.96995		676	-0.0126298	-0.1273
677	-0.0126098	-0.078	-0.03149	0.0345	-0.0259352	2.39164	-0.032594	3.63927	-0.01927	3.97047		677	-0.0126098	-0.0368
678	-0.0125898	-0.0549	-0.03147	-0.0033	-0.0259152	2.37534	-0.032574	3.64114	-0.01925	3.97603		678	-0.0125898	0.0608
679	-0.0125698	-0.0147	-0.03145	-0.0418	-0.0258952	2.34796	-0.032554	3.63887	-0.01923	3.97198		679	-0.0125698	0.1442
680	-0.0125498	-0.0085	-0.03143	-0.0189	-0.0258752	2.377	-0.032534	3.64119	-0.01921	3.9707		680	-0.0125498	0.1185
681	-0.0125298	-0.0466	-0.03141	0.0843	-0.0258552	2.36395	-0.032514	3.65121	-0.01919	3.9732		681	-0.0125298	0.0663
682	-0.0125098	-0.0449	-0.03139	-0.0345	-0.0258352	2.37384	-0.032494	3.6443	-0.01917	3.96849		682	-0.0125098	0.0545
683	-0.0124898	-0.014	-0.03137	0.0104	-0.0258152	2.36672	-0.032474	3.65704	-0.01915	3.96705		683	-0.0124898	0.1474
684	-0.0124698	-0.0118	-0.03135	0.0738	-0.0257952	2.39559	-0.032454	3.63935	-0.01913	3.96655		684	-0.0124698	-0.0482
685	-0.0124498	-0.016	-0.03133	0.0414	-0.0257752	2.39069	-0.032434	3.64496	-0.01911	3.97286		685	-0.0124498	0.1043
686	-0.0124298	-0.0822	-0.03131	0.0351	-0.0257552	2.4134	-0.032414	3.64275	-0.01909	3.9705		686	-0.0124298	0.0478
687	-0.0124098	-0.0594	-0.03129	-0.0541	-0.0257352	2.37597	-0.032394	3.64549	-0.01907	3.96762		687	-0.0124098	0.1343
688	-0.0123898	-0.0202	-0.03127	0.0129	-0.0257152	2.36854	-0.032374	3.6447	-0.01905	3.96819		688	-0.0123898	-0.0012
689	-0.0123698	-0.0913	-0.03125	0.0252	-0.0256952	2.39164	-0.032354	3.62862	-0.01903	3.96528		689	-0.0123698	0.0719
690	-0.0123498	-0.0439	-0.03123	0.0414	-0.0256752	2.34092	-0.032334	3.65142	-0.01901	3.96898		690	-0.0123498	-0.0672
691	-0.0123298	-0.0483	-0.03121	-0.0191	-0.0256552	2.38966	-0.032314	3.64159	-0.01899	3.96471		691	-0.0123298	-0.0012
692	-0.0123098	-0.0927	-0.03119	-0.0727	-0.0256352	2.39211	-0.032294	3.63695	-0.01897	3.96699		692	-0.0123098	-0.0648
693	-0.0122898	-0.0545	-0.03117	0.0082	-0.0256152	2.38127	-0.032274	3.65382	-0.01895	3.96719		693	-0.0122898	0.028
694	-0.0122698	-0.038	-0.03115	0.0266	-0.0255952	2.35596	-0.032254	3.63956	-0.01893	3.96821		694	-0.0122698	0.0897
695	-0.0122498	-0.0638	-0.03113	0.0394	-0.0255752	2.35168	-0.032234	3.63998	-0.01891	3.97151		695	-0.0122498	0.0644
696	-0.0122298	-0.0915	-0.03111	0.0351	-0.0255552	2.38563	-0.032214	3.64349	-0.01889	3.96985		696	-0.0122298	0.1837
697	-0.0122098	-0.1219	-0.03109	0.0382	-0.0255352	2.36695	-0.032194	3.63497	-0.01887	3.9743		697	-0.0122098	0.0905
698	-0.0121898	-0.0628	-0.03107	-0.0363	-0.0255152	2.35888	-0.032174	3.64106	-0.01885	3.9672		698	-0.0121898	-0.0265
699	-0.0121698	-0.0372	-0.03105	-0.0371	-0.0254952	2.38563	-0.032154	3.63434	-0.01883	3.96632		699	-0.0121698	-0.1423
700	-0.0121498	-0.0864	-0.03103	-0.0822	-0.0254752	2.38396	-0.032134	3.636	-0.01881	3.9742		700	-0.0121498	0.1734
701	-0.0121298	-0.0495	-0.03101	0.0165	-0.0254552	2.3505	-0.032114	3.6452	-0.01879	3.96899		701	-0.0121298	0.0557
702	-0.0121098	-0.0558	-0.03099	0.0254	-0.0254352	2.38539	-0.032094	3.64138	-0.01877	3.96861		702	-0.0121098	-0.0881
703	-0.0120898	-0.0313	-0.03097	0.0082	-0.0254152	2.37004	-0.032074	3.638	-0.01875	3.96549		703	-0.0120898	-0.0352
704	-0.0120698	-0.1056	-0.03095	0.0032	-0.0253952	2.4001	-0.032054	3.64462	-0.01873	3.9742		704	-0.0120698	-0.0474
705	-0.0120498	-0.0165	-0.03093	0.0353	-0.0253752	2.3717	-0.032034	3.64631	-0.01871	3.96798		705	-0.0120498	0.0268
706	-0.0120298	-0.0758	-0.03091	0.0398	-0.0253552	2.39449	-0.032014	3.63386	-0.01869	3.97593		706	-0.0120298	0.1971
707	-0.0120098	-0.0546	-0.03089	-0.0343	-0.0253352	2.39931	-0.031994	3.64797	-0.01867	3.96694		707	-0.0120098	-0.0032
708	-0.0119898	-0.0918	-0.03087	0.0359	-0.0253152	2.34733	-0.031974	3.64409	-0.01865	3.96837		708	-0.0119898	0.0162
709	-0.0119698	-0.0176	-0.03085	-0.0359	-0.0252952	2.35137	-0.031954	3.63919	-0.01863	3.96584		709	-0.0119698	0.1011
710	-0.0119498	-0.1147	-0.03083	0.0272	-0.0252752	2.36102	-0.031934	3.64156	-0.01861	3.97006		710	-0.0119498	-0.0324
711	-0.0119298	-0.0722	-0.03081	0.0339	-0.0252552	2.37376	-0.031914	3.63566	-0.01859	3.96813		711	-0.0119298	0.0588
712	-0.0119098	-0.0578	-0.03079	0.0347	-0.0252352	2.3607	-0.031894	3.64146	-0.01857	3.97177		712	-0.0119098	0.1019
713	-0.0118898	-0.1184	-0.03077	-0.0312	-0.0252152	2.40216	-0.031874	3.64101	-0.01855	3.97194		713	-0.0118898	0.0347
714	-0.0118698	-0.0193	-0.03075	0.078	-0.0251952	2.35184	-0.031854	3.63408	-0.01853	3.96944		714	-0.0118698	-0.0633
715	-0.0118498	-0.1146	-0.03073	-0.0533	-0.0251752	2.3914	-0.031834	3.63466	-0.01851	3.96483		715	-0.0118498	0.0569
716	-0.0118298	-0.0441	-0.03071	-0.031	-0.0251552	2.38222	-0.031814	3.635	-0.01849	3.9616		716	-0.0118298	0.0984
717	-0.0118098	-0.0449	-0.03069	0.0357	-0.0251352	2.38476	-0.031794	3.63571	-0.01847	3.96429		717	-0.0118098	-0.0447
718	-0.0117898	-0.0847	-0.03067	0.0867	-0.0251152	2.39876	-0.031774	3.64467	-0.01845	3.96771		718	-0.0117898	0.1304
719	-0.0117698	-0.0621	-0.03065	0.0331	-0.0250952	2.35959	-0.031754	3.63951	-0.01843	3.97212		719	-0.0117698	0.1225
720	-0.0117498	-0.0106	-0.03063	0.0414	-0.0250752	2.34171	-0.031734	3.63869	-0.01841	3.97145		720	-0.0117498	0.1019
721	-0.0117298	-0.0557	-0.03061	0.011	-0.0250552	2.37684	-0.031714	3.64496	-0.01839	3.97072		721	-0.0117298	0.0415
722	-0.0117098	-0.0886	-0.03059	-0.0452	-0.0250352	2.39623	-0.031694	3.64299	-0.01837	3.97086		722	-0.0117098	0.207
723	-0.0116898	-0.0201	-0.03057	0.0218	-0.0250152	2.35667	-0.031674	3.63397	-0.01835	3.96226		723	-0.0116898	0.0869
724	-0.0116698	-0.0683	-0.03055	0.0266	-0.0249952	2.35453	-0.031654	3.6414	-0.01833	3.97467		724	-0.0116698	0.0379
725	-0.0116498	-0.0761	-0.03053	-0.0604	-0.0249752	2.39322	-0.031634	3.63592	-0.01831	3.96941		725	-0.0116498	-0.0656
726	-0.0116298	-0.0298	-0.03051	0.0125	-0.0249552	2.37012	-0.031614	3.64981	-0.01829	3.96948		726	-0.0116298	-0.0467
727	-0.0116098	-0.0283	-0.03049	0.0341	-0.0249352	2.33641	-0.031594	3.63924	-0.01827	3.96736		727	-0.0116098	-0.0585
728	-0.0115898	0.0224	-0.03047	0.039	-0.0249152	2.38112	-0.031574	3.64594	-0.01825	3.96858		728	-0.0115898	-0.0565
729	-0.0115698	-0.0948	-0.03045	0.0232	-0.0248952	2.34456	-0.031554	3.63431	-0.01823	3.97032		729	-0.0115698	-0.0795
730	-0.0115498	-0.082	-0.03043	-0.0345	-0.0248752	2.37819	-0.031534	3.63908	-0.01821	3.96792		730	-0.0115498	0.0901
731	-0.0115298	-0.0845	-0.03041	-0.0612	-0.0248552	2.36703	-0.031514	3.63405	-0.01819	3.9668		731	-0.0115298	-0.0633
732	-0.0115098	-0.0286	-0.03039	-0.0148	-0.0248352	2.37835	-0.031494	3.64177	-0.01817	3.97062		732	-0.0115098	-0.019
733	-0.0114898	-0.0396	-0.03037	0.0082	-0.0248152	2.32961	-0.031474	3.63376	-0.01815	3.96823		733	-0.0114898	0.0679
734	-0.0114698	-0.0802	-0.03035	-0.0017	-0.0247952	2.34947	-0.031454	3.64407	-0.01813	3.96928		734	-0.0114698	0.0596
735	-0.0114498	-0.0313	-0.03033	-0.0365	-0.0247752	2.3228	-0.031434	3.63771	-0.01811	3.96904		735	-0.0114498	0.0158
736	-0.0114298	-0.0389	-0.03031	0.0274	-0.0247552	2.35714	-0.031414	3.64773	-0.01809	3.9681		736	-0.0114298	-0.1047
737	-0.0114098	-0.0188	-0.03029	-0.0235	-0.0247352	2.35683	-0.031394	3.64786	-0.01807	3.97224		737	-0.0114098	0.2382
738	-0.0113898	-0.06	-0.03027	-0.0242	-0.0247152	2.37716	-0.031374	3.64024	-0.01805	3.96813		738	-0.0113898	-0.0068
739	-0.0113698	-0.0464	-0.03025	-0.0272	-0.0246952	2.35524	-0.031354	3.6356	-0.01803	3.97187		739	-0.0113698	-0.1616
740	-0.0113498	-0.0461	-0.03023	0.0645	-0.0246752	2.39908	-0.031334	3.65846	-0.01801	3.9712		740	-0.0113498	0.1051
741	-0.0113298	-0.0795	-0.03021	0.0242	-0.0246552	2.39536	-0.031314	3.64314	-0.01799	3.96952		741	-0.0113298	0.045
742	-0.0113098	-0.0649	-0.03019	-0.0318	-0.0246352	2.3338	-0.031294	3.63553	-0.01797	3.96831		742	-0.0113098	0.0241
743	-0.0112898	-0.0886	-0.03017	0.0313	-0.0246152	2.34124	-0.031274	3.6375	-0.01795	3.97		743	-0.0112898	0.1311
744	-0.0112698	-0.0367	-0.03015	0.0007	-0.0245952	2.37613	-0.031254	3.64834	-0.01793	3.9643		744	-0.0112698	0.077
745	-0.0112498	-0.0306	-0.03013	-0.0009	-0.0245752	2.35825	-0.031234	3.63545	-0.01791	3.97057		745	-0.0112498	0.2501
746	-0.0112298	-0.0733	-0.03011	0.0216	-0.0245552	2.38325	-0.031214	3.6336	-0.01789	3.96858		746	-0.0112298	-0.1194
747	-0.0112098	-0.0462	-0.03009	0.0133	-0.0245352	2.35651	-0.031194	3.64201	-0.01787	3.96885		747	-0.0112098	-0.1249
748	-0.0111898	-0.0402	-0.03007	-0.0634	-0.0245152	2.33499	-0.031174	3.6509	-0.01785	3.96961		748	-0.0111898	-0.0874
749	-0.0111698	-0.0996	-0.03005	0.0715	-0.0244952	2.33847	-0.031154	3.6442	-0.01783	3.96858		749	-0.0111698	-0.1486
750	-0.0111498	-0.0537	-0.03003	0.043	-0.0244752	2.33459	-0.031134	3.64104	-0.01781	3.97186		750	-0.0111498	0.0545
751	-0.0111298	-0.052	-0.03001	-0.0179	-0.0244552	2.38792	-0.031114	3.63002	-0.01779	3.9706		751	-0.0111298	-0.066
752	-0.0111098	-0.0526	-0.02999	0.0082	-0.0244352	2.34203	-0.031094	3.64225	-0.01777	3.97049		752	-0.0111098	0.0991
753	-0.0110898	-0.0231	-0.02997	-0.0314	-0.0244152	2.36054	-0.031074	3.64517	-0.01775	3.97233		753	-0.0110898	-0.1466
754	-0.0110698	-0.0669	-0.02995	-0.045	-0.0243952	2.3463	-0.031054	3.63624	-0.01773	3.97382		754	-0.0110698	0.0509
755	-0.0110498	-0.0491	-0.02993	0.0092	-0.0243752	2.38072	-0.031034	3.63057	-0.01771	3.9667		755	-0.0110498	0.1051
756	-0.0110298	-0.0499	-0.02991	0.0001	-0.0243552	2.36284	-0.031014	3.6356	-0.01769	3.96466		756	-0.0110298	0.0857
757	-0.0110098	-0.0424	-0.02989	-0.0842	-0.0243352	2.327	-0.030994	3.64778	-0.01767	3.97069		757	-0.0110098	-0.0427
758	-0.0109898	-0.0159	-0.02987	-0.0189	-0.0243152	2.34907	-0.030974	3.64148	-0.01765	3.96811		758	-0.0109898	0.0778
759	-0.0109698	-0.0595	-0.02985	0.0147	-0.0242952	2.35809	-0.030954	3.63068	-0.01763	3.96807		759	-0.0109698	0.0648
760	-0.0109498	-0.024	-0.02983	0.0321	-0.0242752	2.35493	-0.030934	3.64262	-0.01761	3.96899		760	-0.0109498	0.0964
761	-0.0109298	-0.1096	-0.02981	0.0141	-0.0242552	2.32842	-0.030914	3.64438	-0.01759	3.97095		761	-0.0109298	-0.0621
762	-0.0109098	-0.0136	-0.02979	0.0375	-0.0242352	2.34504	-0.030894	3.63305	-0.01757	3.9659		762	-0.0109098	0.0683
763	-0.0108898	-0.0376	-0.02977	-0.0763	-0.0242152	2.3611	-0.030874	3.62894	-0.01755	3.96773		763	-0.0108898	-0.0605
764	-0.0108698	-0.0641	-0.02975	0.0074	-0.0241952	2.35501	-0.030854	3.6307	-0.01753	3.96777		764	-0.0108698	0.1118
765	-0.0108498	-0.0381	-0.02973	-0.0033	-0.0241752	2.33451	-0.030834	3.63157	-0.01751	3.96154		765	-0.0108498	-0.0712
766	-0.0108298	-0.0405	-0.02971	0.0017	-0.0241552	2.3569	-0.030814	3.63774	-0.01749	3.96691		766	-0.0108298	0.1884
767	-0.0108098	-0.0368	-0.02969	-0.0383	-0.0241352	2.3107	-0.030794	3.63893	-0.01747	3.96765		767	-0.0108098	-0.0044
768	-0.0107898	-0.0155	-0.02967	-0.0403	-0.0241152	2.35572	-0.030774	3.63136	-0.01745	3.96882		768	-0.0107898	-0.0147
769	-0.0107698	-0.0955	-0.02965	0.0307	-0.0240952	2.34678	-0.030754	3.65329	-0.01743	3.96824		769	-0.0107698	-0.0652
770	-0.0107498	-0.0363	-0.02963	-0.0875	-0.0240752	2.36418	-0.030734	3.63756	-0.01741	3.96899		770	-0.0107498	0.0486
771	-0.0107298	-0.0508	-0.02961	-0.0411	-0.0240552	2.35675	-0.030714	3.64183	-0.01739	3.96454		771	-0.0107298	0.147
772	-0.0107098	-0.0725	-0.02959	0.0145	-0.0240352	2.34694	-0.030694	3.63824	-0.01737	3.96896		772	-0.0107098	-0.1529
773	-0.0106898	-0.0496	-0.02957	-0.0237	-0.0240152	2.35778	-0.030674	3.63935	-0.01735	3.96441		773	-0.0106898	0.0422
774	-0.0106698	-0.0772	-0.02955	-0.0432	-0.0239952	2.3501	-0.030654	3.64235	-0.01733	3.96707		774	-0.0106698	-0.0708
775	-0.0106498	-0.0058	-0.02953	0.025	-0.0239752	2.35089	-0.030634	3.6437	-0.01731	3.96898		775	-0.0106498	0.0233
776	-0.0106298	-0.071	-0.02951	0.0143	-0.0239552	2.34013	-0.030614	3.64243	-0.01729	3.9644		776	-0.0106298	0.1268
777	-0.0106098	-0.0559	-0.02949	0.0339	-0.0239352	2.3308	-0.030594	3.64578	-0.01727	3.97197		777	-0.0106098	0.0936
778	-0.0105898	-0.0859	-0.02947	-0.0282	-0.0239152	2.33246	-0.030574	3.63458	-0.01725	3.96567		778	-0.0105898	-0.0557
779	-0.0105698	-0.0312	-0.02945	0.0665	-0.0238952	2.35334	-0.030554	3.64328	-0.01723	3.96665		779	-0.0105698	0.0743
780	-0.0105498	-0.0954	-0.02943	-0.043	-0.0238752	2.36379	-0.030534	3.63819	-0.01721	3.96878		780	-0.0105498	0.0419
781	-0.0105298	-0.0632	-0.02941	-0.0753	-0.0238552	2.33546	-0.030514	3.63716	-0.01719	3.97064		781	-0.0105298	-0.1719
782	-0.0105098	-0.0089	-0.02939	0.026	-0.0238352	2.33989	-0.030494	3.63191	-0.01717	3.9684		782	-0.0105098	0.0719
783	-0.0104898	-0.117	-0.02937	-0.0923	-0.0238152	2.34076	-0.030474	3.64436	-0.01715	3.9668		783	-0.0104898	0.0118
784	-0.0104698	-0.043	-0.02935	-0.0213	-0.0237952	2.34274	-0.030454	3.63829	-0.01713	3.96835		784	-0.0104698	-0.0395
785	-0.0104498	-0.0203	-0.02933	0.0384	-0.0237752	2.35952	-0.030434	3.6418	-0.01711	3.96966		785	-0.0104498	0.0699
786	-0.0104298	-0.0141	-0.02931	0.0204	-0.0237552	2.3164	-0.030414	3.63358	-0.01709	3.96792		786	-0.0104298	0.0332
787	-0.0104098	-0.0416	-0.02929	0.0307	-0.0237352	2.35105	-0.030394	3.6365	-0.01707	3.96712		787	-0.0104098	0.1007
788	-0.0103898	-0.0679	-0.02927	0.0376	-0.0237152	2.32969	-0.030374	3.64488	-0.01705	3.96854		788	-0.0103898	-0.0554
789	-0.0103698	-0.0644	-0.02925	-0.014	-0.0236952	2.35042	-0.030354	3.63068	-0.01703	3.97069		789	-0.0103698	0.0312
790	-0.0103498	-0.0774	-0.02923	-0.011	-0.0236752	2.33349	-0.030334	3.64246	-0.01701	3.9687		790	-0.0103498	0.2327
791	-0.0103298	-0.048	-0.02921	-0.0136	-0.0236552	2.35058	-0.030314	3.63624	-0.01699	3.96771		791	-0.0103298	-0.0664
792	-0.0103098	-0.1249	-0.02919	0.0288	-0.0236352	2.34069	-0.030294	3.64022	-0.01697	3.96795		792	-0.0103098	0.0193
793	-0.0102898	-0.0877	-0.02917	-0.0434	-0.0236152	2.31458	-0.030274	3.62514	-0.01695	3.96404		793	-0.0102898	-0.068
794	-0.0102698	-0.0211	-0.02915	-0.0013	-0.0235952	2.34804	-0.030254	3.63637	-0.01693	3.96882		794	-0.0102698	-0.0585
795	-0.0102498	-0.0582	-0.02913	-0.0375	-0.0235752	2.32668	-0.030234	3.64359	-0.01691	3.97218		795	-0.0102498	-0.0569
796	-0.0102298	-0.0619	-0.02911	-0.0017	-0.0235552	2.32027	-0.030214	3.63608	-0.01689	3.97065		796	-0.0102298	0.3394
797	-0.0102098	-0.0333	-0.02909	0.0226	-0.0235352	2.35184	-0.030194	3.63708	-0.01687	3.96509		797	-0.0102098	0.1027
798	-0.0101898	-0.0524	-0.02907	0.024	-0.0235152	2.34994	-0.030174	3.64931	-0.01685	3.96982		798	-0.0101898	0.0636
799	-0.0101698	-0.0511	-0.02905	0.0183	-0.0234952	2.35073	-0.030154	3.63695	-0.01683	3.97278		799	-0.0101698	0.0355
800	-0.0101498	-0.0174	-0.02903	0.0313	-0.0234752	2.35216	-0.030134	3.62875	-0.01681	3.96977		800	-0.0101498	0.2236
801	-0.0101298	-0.106	-0.02901	0.041	-0.0234552	2.34425	-0.030114	3.62812	-0.01679	3.96437		801	-0.0101298	0.1043
802	-0.0101098	-0.0304	-0.02899	-0.061	-0.0234352	2.34053	-0.030094	3.63901	-0.01677	3.96979		802	-0.0101098	0.0162
803	-0.0100898	-0.0281	-0.02897	-0.0373	-0.0234152	2.32423	-0.030074	3.64204	-0.01675	3.96095		803	-0.0100898	0.1118
804	-0.0100698	-0.047	-0.02895	-0.0205	-0.0233952	2.36221	-0.030054	3.6306	-0.01673	3.96858		804	-0.0100698	0.0498
805	-0.0100498	-0.0823	-0.02893	0.0291	-0.0233752	2.32692	-0.030034	3.64227	-0.01671	3.97018		805	-0.0100498	0.1015
806	-0.0100298	-0.0805	-0.02891	0.0363	-0.0233552	2.33997	-0.030014	3.63613	-0.01669	3.96862		806	-0.0100298	0.0525
807	-0.0100098	-0.0381	-0.02889	0.0212	-0.0233352	2.33625	-0.029994	3.63713	-0.01667	3.97423		807	-0.0100098	-0.0423
808	-0.00998977	-0.0437	-0.02887	0.0266	-0.0233152	2.31442	-0.029974	3.63808	-0.01665	3.96845		808	-0.00998977	0.0818
809	-0.00996977	-0.1103	-0.02885	0.0189	-0.0232952	2.31877	-0.029954	3.63445	-0.01663	3.96437		809	-0.00996977	0.0399
810	-0.00994977	-0.0559	-0.02883	0.0278	-0.0232752	2.33689	-0.029934	3.63885	-0.01661	3.96985		810	-0.00994977	0.0098
811	-0.00992977	-0.0314	-0.02881	-0.0482	-0.0232552	2.29124	-0.029914	3.63234	-0.01659	3.96438		811	-0.00992977	0.0711
812	-0.00990977	-0.0869	-0.02879	0.038	-0.0232352	2.32003	-0.029894	3.6306	-0.01657	3.96994		812	-0.00990977	0.0885
813	-0.00988977	-0.0722	-0.02877	0.0254	-0.0232152	2.31062	-0.029874	3.63819	-0.01655	3.96478		813	-0.00988977	-0.0474
814	-0.00986977	-0.0822	-0.02875	-0.0122	-0.0231952	2.30927	-0.029854	3.63982	-0.01653	3.96986		814	-0.00986977	0.1288
815	-0.00984977	-0.0606	-0.02873	0.0863	-0.0231752	2.30833	-0.029834	3.63408	-0.01651	3.9653		815	-0.00984977	0.1276
816	-0.00982977	-0.1161	-0.02871	-0.0197	-0.0231552	2.35825	-0.029814	3.62751	-0.01649	3.96363		816	-0.00982977	0.0964
817	-0.00980977	-0.0306	-0.02869	-0.08	-0.0231352	2.34417	-0.029794	3.62949	-0.01647	3.96528		817	-0.00980977	0.0976
818	-0.00978977	-0.0458	-0.02867	-0.0363	-0.0231152	2.32399	-0.029774	3.64586	-0.01645	3.96156		818	-0.00978977	0.0118
819	-0.00976977	-0.04	-0.02865	0.0305	-0.0230952	2.31117	-0.029754	3.64396	-0.01643	3.96687		819	-0.00976977	0.1288
820	-0.00974977	-0.0135	-0.02863	-0.0223	-0.0230752	2.30833	-0.029734	3.63133	-0.01641	3.96949		820	-0.00974977	0.1315
821	-0.00972977	-0.0379	-0.02861	-0.0298	-0.0230552	2.31774	-0.029714	3.63302	-0.01639	3.96994		821	-0.00972977	0.0363
822	-0.00970977	-0.0687	-0.02859	-0.012	-0.0230352	2.32771	-0.029694	3.6336	-0.01637	3.96783		822	-0.00970977	-0.1182
823	-0.00968977	-0.0558	-0.02857	0.0349	-0.0230152	2.32818	-0.029674	3.63057	-0.01635	3.96507		823	-0.00968977	0.126
824	-0.00966977	-0.0814	-0.02855	0.0432	-0.0229952	2.31734	-0.029654	3.62825	-0.01633	3.96952		824	-0.00966977	0.0268
825	-0.00964977	-0.0327	-0.02853	-0.0411	-0.0229752	2.32549	-0.029634	3.63872	-0.01631	3.963		825	-0.00964977	-0.0044
826	-0.00962977	-0.1104	-0.02851	0.0719	-0.0229552	2.31632	-0.029614	3.63426	-0.01629	3.96652		826	-0.00962977	0.1608
827	-0.00960977	-0.0803	-0.02849	-0.0256	-0.0229352	2.34322	-0.029594	3.63908	-0.01627	3.96396		827	-0.00960977	-0.1166
828	-0.00958977	-0.0902	-0.02847	0.0177	-0.0229152	2.33934	-0.029574	3.63181	-0.01625	3.96727		828	-0.00958977	-0.0585
829	-0.00956977	-0.0914	-0.02845	-0.0357	-0.0228952	2.29559	-0.029554	3.63687	-0.01623	3.96325		829	-0.00956977	-0.0233
830	-0.00954977	-0.0948	-0.02843	0.0347	-0.0228752	2.32462	-0.029534	3.64304	-0.01621	3.96974		830	-0.00954977	-0.1079
831	-0.00952977	-0.0923	-0.02841	0.0719	-0.0228552	2.33712	-0.029514	3.63516	-0.01619	3.9684		831	-0.00952977	0.0893
832	-0.00950977	-0.1063	-0.02839	0.0325	-0.0228352	2.32684	-0.029494	3.63803	-0.01617	3.96915		832	-0.00950977	0.1655
833	-0.00948977	-0.0795	-0.02837	0.0088	-0.0228152	2.31141	-0.029474	3.63437	-0.01615	3.96454		833	-0.00948977	0.0422
834	-0.00946977	-0.0404	-0.02835	-0.0169	-0.0227952	2.31521	-0.029454	3.63416	-0.01613	3.96771		834	-0.00946977	-0.0174
835	-0.00944977	-0.042	-0.02833	0.0503	-0.0227752	2.33032	-0.029434	3.63107	-0.01611	3.97214		835	-0.00944977	0.1189
836	-0.00942977	-0.0911	-0.02831	0.0369	-0.0227552	2.31473	-0.029414	3.63779	-0.01609	3.96712		836	-0.00942977	-0.0546
837	-0.00940977	-0.0939	-0.02829	0.0127	-0.0227352	2.32826	-0.029394	3.63305	-0.01607	3.96313		837	-0.00940977	-0.0253
838	-0.00938977	-0.1077	-0.02827	-0.0365	-0.0227152	2.32858	-0.029374	3.63613	-0.01605	3.96609		838	-0.00938977	-0.0004
839	-0.00936977	-0.048	-0.02825	0.0021	-0.0226952	2.33705	-0.029354	3.63168	-0.01603	3.96655		839	-0.00936977	-0.0095
840	-0.00934977	-0.0591	-0.02823	0.0009	-0.0226752	2.32811	-0.029334	3.63674	-0.01601	3.97218		840	-0.00934977	0.0699
841	-0.00932977	-0.0424	-0.02821	0.1276	-0.0226552	2.34417	-0.029314	3.63937	-0.01599	3.96869		841	-0.00932977	0.0343
842	-0.00930977	-0.0072	-0.02819	-0.0272	-0.0226352	2.30856	-0.029294	3.64077	-0.01597	3.96654		842	-0.00930977	0.0134
843	-0.00928977	-0.0546	-0.02817	0.0802	-0.0226152	2.3194	-0.029274	3.6219	-0.01595	3.96153		843	-0.00928977	0.0288
844	-0.00926977	-0.0387	-0.02815	-0.0161	-0.0225952	2.33048	-0.029254	3.63373	-0.01593	3.96925		844	-0.00926977	-0.0099
845	-0.00924977	-0.0832	-0.02813	0.0363	-0.0225752	2.31861	-0.029234	3.62801	-0.01591	3.9645		845	-0.00924977	0.0264
846	-0.00922977	-0.0621	-0.02811	-0.0021	-0.0225552	2.35762	-0.029214	3.6297	-0.01589	3.96836		846	-0.00922977	0.0245
847	-0.00920977	-0.0646	-0.02809	0.0893	-0.0225352	2.30421	-0.029194	3.64138	-0.01587	3.96379		847	-0.00920977	-0.019
848	-0.00918977	-0.0181	-0.02807	0.0082	-0.0225152	2.30896	-0.029174	3.63574	-0.01585	3.9685		848	-0.00918977	-0.1423
849	-0.00916977	-0.0807	-0.02805	-0.0009	-0.0224952	2.33586	-0.029154	3.63218	-0.01583	3.96077		849	-0.00916977	0.0498
850	-0.00914977	-0.0934	-0.02803	-0.048	-0.0224752	2.33768	-0.029134	3.63089	-0.01581	3.97182		850	-0.00914977	0.0521
851	-0.00912977	-0.0033	-0.02801	0.0371	-0.0224552	2.32929	-0.029114	3.64367	-0.01579	3.96583		851	-0.00912977	-0.0186
852	-0.00910977	-0.0392	-0.02799	-0.0163	-0.0224352	2.33483	-0.029094	3.6287	-0.01577	3.96725		852	-0.00910977	-0.0032
853	-0.00908977	-0.0231	-0.02797	0.0602	-0.0224152	2.31529	-0.029074	3.63589	-0.01575	3.96504		853	-0.00908977	0.0114
854	-0.00906977	-0.0689	-0.02795	0.0436	-0.0223952	2.31489	-0.029054	3.63724	-0.01573	3.96661		854	-0.00906977	0.0545
855	-0.00904977	-0.0521	-0.02793	0.0058	-0.0223752	2.32122	-0.029034	3.63368	-0.01571	3.9655		855	-0.00904977	0.0387
856	-0.00902977	-0.0404	-0.02791	0.0195	-0.0223552	2.30825	-0.029014	3.6394	-0.01569	3.96969		856	-0.00902977	0.1086
857	-0.00900977	-0.0445	-0.02789	0.0212	-0.0223352	2.32375	-0.028994	3.63634	-0.01567	3.96605		857	-0.00900977	0.1019
858	-0.00898977	-0.0471	-0.02787	-0.0128	-0.0223152	2.34567	-0.028974	3.63708	-0.01565	3.96501		858	-0.00898977	0.0126
859	-0.00896977	-0.024	-0.02785	-0.0066	-0.0222952	2.31632	-0.028954	3.62867	-0.01563	3.96461		859	-0.00896977	0.0478
860	-0.00894977	-0.0922	-0.02783	0.0173	-0.0222752	2.30935	-0.028934	3.63711	-0.01561	3.96083		860	-0.00894977	0.1347
861	-0.00892977	-0.0642	-0.02781	-0.0201	-0.0222552	2.31584	-0.028914	3.62234	-0.01559	3.96788		861	-0.00892977	-0.0478
862	-0.00890977	-0.0645	-0.02779	0.079	-0.0222352	2.29582	-0.028894	3.62466	-0.01557	3.96432		862	-0.00890977	0.1268
863	-0.00888977	-0.1047	-0.02777	0.0206	-0.0222152	2.33238	-0.028874	3.63039	-0.01555	3.96365		863	-0.00888977	0.0592
864	-0.00886977	-0.0515	-0.02775	0.0361	-0.0221952	2.32945	-0.028854	3.63028	-0.01553	3.96652		864	-0.00886977	0.1477
865	-0.00884977	-0.0925	-0.02773	-0.0146	-0.0221752	2.31521	-0.028834	3.63642	-0.01551	3.96084		865	-0.00884977	-0.0332
866	-0.00882977	-0.0285	-0.02771	0.0871	-0.0221552	2.29844	-0.028814	3.63492	-0.01549	3.96438		866	-0.00882977	0.1892
867	-0.00880977	-0.0812	-0.02769	-0.0082	-0.0221352	2.34084	-0.028794	3.6336	-0.01547	3.96413		867	-0.00880977	0.0422
868	-0.00878977	-0.0979	-0.02767	0.0163	-0.0221152	2.352	-0.028774	3.63368	-0.01545	3.96168		868	-0.00878977	0.0565
869	-0.00876977	-0.0492	-0.02765	0.0074	-0.0220952	2.31442	-0.028754	3.63645	-0.01543	3.96411		869	-0.00876977	-0.166
870	-0.00874977	-0.0368	-0.02763	-0.0033	-0.0220752	2.31378	-0.028734	3.63218	-0.01541	3.96063		870	-0.00874977	0.0569
871	-0.00872977	-0.058	-0.02761	0.044	-0.0220552	2.33285	-0.028714	3.63985	-0.01539	3.96425		871	-0.00872977	0.0091
872	-0.00870977	-0.0832	-0.02759	-0.0165	-0.0220352	2.35548	-0.028694	3.6288	-0.01537	3.95777		872	-0.00870977	0.1454
873	-0.00868977	-0.0097	-0.02757	0.0315	-0.0220152	2.32185	-0.028674	3.63181	-0.01535	3.96436		873	-0.00868977	0.1244
874	-0.00866977	-0.0454	-0.02755	-0.0337	-0.0219952	2.32478	-0.028654	3.61971	-0.01533	3.96358		874	-0.00866977	0.0478
875	-0.00864977	-0.0648	-0.02753	0.0746	-0.0219752	2.34203	-0.028634	3.62807	-0.01531	3.95923		875	-0.00864977	0.1157
876	-0.00862977	-0.1008	-0.02751	0.0155	-0.0219552	2.3092	-0.028614	3.63893	-0.01529	3.96966		876	-0.00862977	0.0746
877	-0.00860977	-0.0484	-0.02749	-0.0782	-0.0219352	2.33317	-0.028594	3.62883	-0.01527	3.96508		877	-0.00860977	0.1292
878	-0.00858977	-0.1236	-0.02747	-0.0021	-0.0219152	2.29377	-0.028574	3.62949	-0.01525	3.96811		878	-0.00858977	-0.1522
879	-0.00856977	-0.0758	-0.02745	-0.0903	-0.0218952	2.29567	-0.028554	3.62772	-0.01523	3.96114		879	-0.00856977	0.0557
880	-0.00854977	-0.0478	-0.02743	-0.0187	-0.0218752	2.32542	-0.028534	3.6292	-0.01521	3.96699		880	-0.00854977	0.0371
881	-0.00852977	-0.0604	-0.02741	0.0169	-0.0218552	2.34804	-0.028514	3.63152	-0.01519	3.96525		881	-0.00852977	0.047
882	-0.00850977	-0.0644	-0.02739	-0.0272	-0.0218352	2.29749	-0.028494	3.63442	-0.01517	3.96615		882	-0.00850977	-0.166
883	-0.00848977	-0.0214	-0.02737	0.025	-0.0218152	2.32771	-0.028474	3.6277	-0.01515	3.96678		883	-0.00848977	0.1217
884	-0.00846977	-0.0607	-0.02735	-0.0161	-0.0217952	2.31276	-0.028454	3.62356	-0.01513	3.96405		884	-0.00846977	0.1363
885	-0.00844977	-0.0379	-0.02733	-0.0274	-0.0217752	2.33712	-0.028434	3.6259	-0.01511	3.96126		885	-0.00844977	0.0205
886	-0.00842977	-0.0958	-0.02731	0.0228	-0.0217552	2.30128	-0.028414	3.63964	-0.01509	3.96404		886	-0.00842977	0.1387
887	-0.00840977	-0.0453	-0.02729	0.007	-0.0217352	2.30476	-0.028394	3.63708	-0.01507	3.96524		887	-0.00840977	0.0758
888	-0.00838977	-0.0443	-0.02727	0.0333	-0.0217152	2.30785	-0.028374	3.62237	-0.01505	3.96337		888	-0.00838977	0.0023
889	-0.00836977	-0.0591	-0.02725	-0.0901	-0.0216952	2.32423	-0.028354	3.63191	-0.01503	3.9615		889	-0.00836977	0.0818
890	-0.00834977	-0.0511	-0.02723	0.0339	-0.0216752	2.31102	-0.028334	3.63197	-0.01501	3.96333		890	-0.00834977	0.0336
891	-0.00832977	-0.0652	-0.02721	0.0418	-0.0216552	2.29416	-0.028314	3.62495	-0.01499	3.96428		891	-0.00832977	0.1343
892	-0.00830977	-0.0848	-0.02719	-0.0017	-0.0216352	2.29875	-0.028294	3.62192	-0.01497	3.96434		892	-0.00830977	-0.164
893	-0.00828977	-0.0201	-0.02717	0.0127	-0.0216152	2.35026	-0.028274	3.6142	-0.01495	3.96529		893	-0.00828977	0.0217
894	-0.00826977	-0.0654	-0.02715	-0.0616	-0.0215952	2.29756	-0.028254	3.62891	-0.01493	3.96418		894	-0.00826977	0.1268
895	-0.00824977	-0.0334	-0.02713	0.0384	-0.0215752	2.3213	-0.028234	3.62559	-0.01491	3.96445		895	-0.00824977	-0.0419
896	-0.00822977	-0.0322	-0.02711	-0.0385	-0.0215552	2.29994	-0.028214	3.62448	-0.01489	3.96418		896	-0.00822977	0.1474
897	-0.00820977	-0.0642	-0.02709	0.021	-0.0215352	2.30674	-0.028194	3.63176	-0.01487	3.97197		897	-0.00820977	-0.0012
898	-0.00818977	-0.0641	-0.02707	-0.0678	-0.0215152	2.32462	-0.028174	3.62775	-0.01485	3.96155		898	-0.00818977	-0.0917
899	-0.00816977	-0.0625	-0.02705	0.0464	-0.0214952	2.29764	-0.028154	3.64009	-0.01483	3.96295		899	-0.00816977	-0.017
900	-0.00814977	-0.0211	-0.02703	0.0661	-0.0214752	2.30991	-0.028134	3.61565	-0.01481	3.96312		900	-0.00814977	-0.0202
901	-0.00812977	-0.0954	-0.02701	0.0376	-0.0214552	2.34029	-0.028114	3.63687	-0.01479	3.96295		901	-0.00812977	0.0533
902	-0.00810977	-0.0406	-0.02699	0.0185	-0.0214352	2.30761	-0.028094	3.63539	-0.01477	3.9618		902	-0.00810977	0.0675
903	-0.00808977	-0.0484	-0.02697	0.0199	-0.0214152	2.31782	-0.028074	3.62788	-0.01475	3.96954		903	-0.00808977	0.0284
904	-0.00806977	-0.0508	-0.02695	-0.0171	-0.0213952	2.30437	-0.028054	3.62163	-0.01473	3.96391		904	-0.00806977	0.1019
905	-0.00804977	-0.043	-0.02693	0.0084	-0.0213752	2.3194	-0.028034	3.6341	-0.01471	3.96569		905	-0.00804977	0.1252
906	-0.00802977	-0.0573	-0.02691	0.0054	-0.0213552	2.32747	-0.028014	3.63634	-0.01469	3.96271		906	-0.00802977	0.0367
907	-0.00800977	-0.0747	-0.02689	0.0171	-0.0213352	2.31845	-0.027994	3.62812	-0.01467	3.97298		907	-0.00800977	0.0644
908	-0.00798977	-0.0757	-0.02687	0.0084	-0.0213152	2.31252	-0.027974	3.63197	-0.01465	3.96293		908	-0.00798977	0.0185
909	-0.00796977	-0.0558	-0.02685	0.0349	-0.0212952	2.29796	-0.027954	3.62799	-0.01463	3.96143		909	-0.00796977	0.079
910	-0.00794977	-0.0532	-0.02683	0.0434	-0.0212752	2.31703	-0.027934	3.63049	-0.01461	3.96716		910	-0.00794977	0.0075
911	-0.00792977	-0.0964	-0.02681	-0.0241	-0.0212552	2.31529	-0.027914	3.63872	-0.01459	3.95897		911	-0.00792977	0.0367
912	-0.00790977	-0.0222	-0.02679	-0.0424	-0.0212352	2.31141	-0.027894	3.6301	-0.01457	3.96089		912	-0.00790977	-0.0384
913	-0.00788977	-0.0416	-0.02677	0.0311	-0.0212152	2.31916	-0.027874	3.6461	-0.01455	3.96197		913	-0.00788977	0.066
914	-0.00786977	-0.0682	-0.02675	-0.0328	-0.0211952	2.3122	-0.027854	3.63307	-0.01453	3.96351		914	-0.00786977	-0.0534
915	-0.00784977	-0.0836	-0.02673	0.0197	-0.0211752	2.32288	-0.027834	3.63326	-0.01451	3.97302		915	-0.00784977	-0.0139
916	-0.00782977	-0.0421	-0.02671	-0.0393	-0.0211552	2.34132	-0.027814	3.62596	-0.01449	3.96544		916	-0.00782977	-0.0198
917	-0.00780977	-0.0599	-0.02669	0.046	-0.0211352	2.31244	-0.027794	3.62949	-0.01447	3.9618		917	-0.00780977	-0.1202
918	-0.00778977	-0.0608	-0.02667	-0.0901	-0.0211152	2.31901	-0.027774	3.63977	-0.01445	3.96617		918	-0.00778977	0.081
919	-0.00776977	-0.0428	-0.02665	-0.0397	-0.0210952	2.34053	-0.027754	3.62643	-0.01443	3.96575		919	-0.00776977	0.0217
920	-0.00774977	-0.0428	-0.02663	0.0046	-0.0210752	2.33459	-0.027734	3.62253	-0.01441	3.96284		920	-0.00774977	0.1122
921	-0.00772977	-0.0793	-0.02661	-0.0306	-0.0210552	2.30651	-0.027714	3.63719	-0.01439	3.96295		921	-0.00772977	-0.053
922	-0.00770977	-0.0789	-0.02659	0.0523	-0.0210352	2.31007	-0.027694	3.61444	-0.01437	3.96537		922	-0.00770977	0.1134
923	-0.00768977	-0.0476	-0.02657	0.0015	-0.0210152	2.32534	-0.027674	3.62875	-0.01435	3.96272		923	-0.00768977	-0.0463
924	-0.00766977	-0.0457	-0.02655	0.0614	-0.0209952	2.27525	-0.027654	3.62559	-0.01433	3.96769		924	-0.00766977	0.0683
925	-0.00764977	-0.0844	-0.02653	-0.0146	-0.0209752	2.30579	-0.027634	3.63943	-0.01431	3.9626		925	-0.00764977	-0.0636
926	-0.00762977	-0.0426	-0.02651	-0.0361	-0.0209552	2.3122	-0.027614	3.63102	-0.01429	3.9667		926	-0.00762977	0.1485
927	-0.00760977	-0.0509	-0.02649	0.0129	-0.0209352	2.27834	-0.027594	3.62572	-0.01427	3.96666		927	-0.00760977	0.1055
928	-0.00758977	-0.0222	-0.02647	-0.0229	-0.0209152	2.24914	-0.027574	3.62524	-0.01425	3.96418		928	-0.00758977	0.0549
929	-0.00756977	-0.0106	-0.02645	0.0141	-0.0208952	2.27114	-0.027554	3.62978	-0.01423	3.96665		929	-0.00756977	0.1466
930	-0.00754977	-0.1186	-0.02643	-0.0185	-0.0208752	2.2656	-0.027534	3.63376	-0.01421	3.96478		930	-0.00754977	0.0328
931	-0.00752977	-0.043	-0.02641	-0.0225	-0.0208552	2.32138	-0.027514	3.62016	-0.01419	3.96679		931	-0.00752977	0.3066
932	-0.00750977	-0.1126	-0.02639	0.0032	-0.0208352	2.29954	-0.027494	3.62432	-0.01417	3.96646		932	-0.00750977	0.1197
933	-0.00748977	-0.1085	-0.02637	0.0531	-0.0208152	2.30445	-0.027474	3.63321	-0.01415	3.96532		933	-0.00748977	0.2114
934	-0.00746977	-0.06	-0.02635	0.0331	-0.0207952	2.27858	-0.027454	3.62358	-0.01413	3.96771		934	-0.00746977	0.0237
935	-0.00744977	-0.0541	-0.02633	-0.0328	-0.0207752	2.31458	-0.027434	3.63173	-0.01411	3.96266		935	-0.00744977	-0.0368
936	-0.00742977	-0.0648	-0.02631	0.0204	-0.0207552	2.27612	-0.027414	3.62799	-0.01409	3.96139		936	-0.00742977	-0.0395
937	-0.00740977	-0.0503	-0.02629	-0.0415	-0.0207352	2.27438	-0.027394	3.62767	-0.01407	3.96026		937	-0.00740977	0.0924
938	-0.00738977	-0.0773	-0.02627	-0.0324	-0.0207152	2.29234	-0.027374	3.62617	-0.01405	3.96063		938	-0.00738977	-0.1664
939	-0.00736977	-0.0528	-0.02625	0.0153	-0.0206952	2.32328	-0.027354	3.62522	-0.01403	3.96039		939	-0.00736977	-0.0498
940	-0.00734977	-0.0265	-0.02623	0.0005	-0.0206752	2.31394	-0.027334	3.62643	-0.01401	3.96609		940	-0.00734977	0.1477
941	-0.00732977	-0.0567	-0.02621	0.0394	-0.0206552	2.30896	-0.027314	3.62851	-0.01399	3.96303		941	-0.00732977	0.0928
942	-0.00730977	-0.0892	-0.02619	-0.0361	-0.0206352	2.28498	-0.027294	3.6292	-0.01397	3.96621		942	-0.00730977	0.0221
943	-0.00728977	-0.0168	-0.02617	-0.0106	-0.0206152	2.30429	-0.027274	3.6312	-0.01395	3.96623		943	-0.00728977	0.0936
944	-0.00726977	-0.0591	-0.02615	0.0117	-0.0205952	2.29828	-0.027254	3.63893	-0.01393	3.96594		944	-0.00726977	0.1355
945	-0.00724977	-0.0625	-0.02613	0.0056	-0.0205752	2.31529	-0.027234	3.62875	-0.01391	3.9649		945	-0.00724977	0.1426
946	-0.00722977	-0.0356	-0.02611	0.0064	-0.0205552	2.28886	-0.027214	3.62999	-0.01389	3.96558		946	-0.00722977	0.1205
947	-0.00720977	-0.0475	-0.02609	0.0392	-0.0205352	2.28712	-0.027194	3.62572	-0.01387	3.9627		947	-0.00720977	0.162
948	-0.00718977	-0.0507	-0.02607	0.0046	-0.0205152	2.26584	-0.027174	3.63165	-0.01385	3.96791		948	-0.00718977	0.0043
949	-0.00716977	-0.0424	-0.02605	-0.0207	-0.0204952	2.29938	-0.027154	3.63118	-0.01383	3.96077		949	-0.00716977	-0.0502
950	-0.00714977	-0.0525	-0.02603	0.007	-0.0204752	2.27691	-0.027134	3.63321	-0.01381	3.96565		950	-0.00714977	-0.0202
951	-0.00712977	-0.0557	-0.02601	-0.0114	-0.0204552	2.28293	-0.027114	3.63642	-0.01379	3.96239		951	-0.00712977	-0.0427
952	-0.00710977	-0.1447	-0.02599	-0.0029	-0.0204352	2.31458	-0.027094	3.63806	-0.01377	3.95956		952	-0.00710977	0.2086
953	-0.00708977	-0.0515	-0.02597	-0.0411	-0.0204152	2.31465	-0.027074	3.63234	-0.01375	3.96083		953	-0.00708977	0.0442
954	-0.00706977	-0.0331	-0.02595	0.0804	-0.0203952	2.28475	-0.027054	3.63139	-0.01373	3.95626		954	-0.00706977	-0.0233
955	-0.00704977	-0.0134	-0.02593	0.0412	-0.0203752	2.31204	-0.027034	3.62369	-0.01371	3.963		955	-0.00704977	0.0494
956	-0.00702977	-0.067	-0.02591	-0.048	-0.0203552	2.29203	-0.027014	3.63133	-0.01369	3.96259		956	-0.00702977	0.2339
957	-0.00700977	-0.0526	-0.02589	0.0248	-0.0203352	2.31046	-0.026994	3.62393	-0.01367	3.96212		957	-0.00700977	-0.0265
958	-0.00698977	-0.0859	-0.02587	-0.0043	-0.0203152	2.30374	-0.026974	3.62778	-0.01365	3.96112		958	-0.00698977	0.1339
959	-0.00696977	-0.0404	-0.02585	0.0195	-0.0202952	2.28261	-0.026954	3.62735	-0.01363	3.96253		959	-0.00696977	0.292
960	-0.00694977	-0.0446	-0.02583	0.0301	-0.0202752	2.3126	-0.026934	3.62482	-0.01361	3.96185		960	-0.00694977	0.3066
961	-0.00692977	-0.0414	-0.02581	-0.031	-0.0202552	2.2868	-0.026914	3.62461	-0.01359	3.96519		961	-0.00692977	0.047
962	-0.00690977	-0.049	-0.02579	0.1266	-0.0202352	2.30556	-0.026894	3.6322	-0.01357	3.95601		962	-0.00690977	0.1043
963	-0.00688977	-0.0453	-0.02577	0.0238	-0.0202152	2.29654	-0.026874	3.62105	-0.01355	3.96339		963	-0.00688977	-0.1731
964	-0.00686977	-0.0892	-0.02575	0.0889	-0.0201952	2.27422	-0.026854	3.62675	-0.01353	3.96133		964	-0.00686977	-0.0257
965	-0.00684977	-0.101	-0.02573	0.0208	-0.0201752	2.23585	-0.026834	3.63136	-0.01351	3.96026		965	-0.00684977	-0.0135
966	-0.00682977	-0.0635	-0.02571	-0.0082	-0.0201552	2.28206	-0.026814	3.62448	-0.01349	3.95972		966	-0.00682977	0.0984
967	-0.00680977	-0.0381	-0.02569	0.0274	-0.0201352	2.294	-0.026794	3.6331	-0.01347	3.95867		967	-0.00680977	0.1165
968	-0.00678977	-0.0112	-0.02567	-0.043	-0.0201152	2.2872	-0.026774	3.62706	-0.01345	3.96365		968	-0.00678977	-0.0858
969	-0.00676977	-0.1391	-0.02565	-0.0292	-0.0200952	2.26663	-0.026754	3.62622	-0.01343	3.96187		969	-0.00676977	-0.0443
970	-0.00674977	-0.0644	-0.02563	-0.0252	-0.0200752	2.30532	-0.026734	3.62443	-0.01341	3.95819		970	-0.00674977	0.1011
971	-0.00672977	-0.0433	-0.02561	-0.0286	-0.0200552	2.25927	-0.026714	3.63017	-0.01339	3.96228		971	-0.00672977	0.0071
972	-0.00670977	-0.0486	-0.02559	-0.0161	-0.0200352	2.29606	-0.026694	3.63547	-0.01337	3.9649		972	-0.00670977	0.0237
973	-0.00668977	-0.0761	-0.02557	-0.0114	-0.0200152	2.28222	-0.026674	3.62158	-0.01335	3.96143		973	-0.00668977	0.026
974	-0.00666977	-0.0794	-0.02555	-0.0397	-0.0199952	2.29669	-0.026654	3.62198	-0.01333	3.96499		974	-0.00666977	-0.0139
975	-0.00664977	-0.0625	-0.02553	-0.0347	-0.0199752	2.27976	-0.026634	3.6312	-0.01331	3.96361		975	-0.00664977	0.0312
976	-0.00662977	-0.0595	-0.02551	0.0266	-0.0199552	2.28411	-0.026614	3.63257	-0.01329	3.96129		976	-0.00662977	-0.0407
977	-0.00660977	-0.107	-0.02549	-0.0339	-0.0199352	2.26481	-0.026594	3.62256	-0.01327	3.96407		977	-0.00660977	0.0727
978	-0.00658977	-0.0918	-0.02547	-0.0146	-0.0199152	2.2891	-0.026574	3.61705	-0.01325	3.96182		978	-0.00658977	0.1292
979	-0.00656977	-0.0468	-0.02545	0.0042	-0.0198952	2.31489	-0.026554	3.63908	-0.01323	3.96503		979	-0.00656977	-0.0554
980	-0.00654977	-0.0257	-0.02543	-0.0367	-0.0198752	2.28728	-0.026534	3.63168	-0.01321	3.95837		980	-0.00654977	-0.0474
981	-0.00652977	-0.0645	-0.02541	-0.0132	-0.0198552	2.29551	-0.026514	3.63091	-0.01319	3.96921		981	-0.00652977	-0.1316
982	-0.00650977	-0.0658	-0.02539	-0.0411	-0.0198352	2.27446	-0.026494	3.62142	-0.01317	3.96246		982	-0.00650977	-0.0297
983	-0.00648977	-0.0725	-0.02537	0.0044	-0.0198152	2.23356	-0.026474	3.62016	-0.01315	3.96449		983	-0.00648977	0.1027
984	-0.00646977	-0.0923	-0.02535	-0.0163	-0.0197952	2.27723	-0.026454	3.63713	-0.01313	3.96158		984	-0.00646977	0.1798
985	-0.00644977	-0.077	-0.02533	-0.0411	-0.0197752	2.30184	-0.026434	3.62896	-0.01311	3.95891		985	-0.00644977	0.098
986	-0.00642977	-0.0859	-0.02531	-0.0063	-0.0197552	2.24448	-0.026414	3.62393	-0.01309	3.96342		986	-0.00642977	-0.1162
987	-0.00640977	-0.118	-0.02529	0.0299	-0.0197352	2.28467	-0.026394	3.62799	-0.01307	3.963		987	-0.00640977	-0.0139
988	-0.00638977	-0.0644	-0.02527	-0.048	-0.0197152	2.32494	-0.026374	3.62785	-0.01305	3.96393		988	-0.00638977	0.0679
989	-0.00636977	-0.0645	-0.02525	0.0125	-0.0196952	2.27565	-0.026354	3.63244	-0.01303	3.96691		989	-0.00636977	0.2469
990	-0.00634977	-0.0268	-0.02523	0.0867	-0.0196752	2.28427	-0.026334	3.6282	-0.01301	3.95468		990	-0.00634977	0.1027
991	-0.00632977	-0.0366	-0.02521	0.0021	-0.0196552	2.27913	-0.026314	3.63218	-0.01299	3.96156		991	-0.00632977	0.0667
992	-0.00630977	-0.0068	-0.02519	0.0444	-0.0196352	2.30192	-0.026294	3.6254	-0.01297	3.96077		992	-0.00630977	0.0533
993	-0.00628977	-0.0559	-0.02517	0.0307	-0.0196152	2.32716	-0.026274	3.6283	-0.01295	3.95975		993	-0.00628977	0.0063
994	-0.00626977	-0.0766	-0.02515	-0.0401	-0.0195952	2.28649	-0.026254	3.62105	-0.01293	3.96147		994	-0.00626977	-0.0028
995	-0.00624977	-0.1229	-0.02513	0.0242	-0.0195752	2.32162	-0.026234	3.62764	-0.01291	3.96382		995	-0.00624977	-0.0937
996	-0.00622977	-0.0838	-0.02511	0.0098	-0.0195552	2.28166	-0.026214	3.63107	-0.01289	3.96128		996	-0.00622977	0.0825
997	-0.00620977	-0.0565	-0.02509	0.0256	-0.0195352	2.27509	-0.026194	3.63935	-0.01287	3.96682		997	-0.00620977	0.0853
998	-0.00618977	-0.0882	-0.02507	0.0291	-0.0195152	2.27509	-0.026174	3.63263	-0.01285	3.9658		998	-0.00618977	0.092
999	-0.00616977	-0.0461	-0.02505	-0.0377	-0.0194952	2.26346	-0.026154	3.62738	-0.01283	3.96329		999	-0.00616977	0.124
1000	-0.00614977	-0.0304	-0.02503	-0.0373	-0.0194752	2.28831	-0.026134	3.61865	-0.01281	3.96176		1000	-0.00614977	0.0177
1001	-0.00612977	-0.0815	-0.02501	0.0964	-0.0194552	2.30643	-0.026114	3.62925	-0.01279	3.95914		1001	-0.00612977	0.1011
1002	-0.00610977	-0.0814	-0.02499	-0.0733	-0.0194352	2.28198	-0.026094	3.6292	-0.01277	3.96066		1002	-0.00610977	0.2382
1003	-0.00608977	-0.008	-0.02497	-0.0134	-0.0194152	2.28989	-0.026074	3.62978	-0.01275	3.96085		1003	-0.00608977	0.0782
1004	-0.00606977	-0.0832	-0.02495	-0.0167	-0.0193952	2.27106	-0.026054	3.63181	-0.01273	3.9617		1004	-0.00606977	-0.1573
1005	-0.00604977	-0.0098	-0.02493	0.0074	-0.0193752	2.3145	-0.026034	3.63231	-0.01271	3.96267		1005	-0.00604977	0.1351
1006	-0.00602977	-0.0193	-0.02491	-0.0654	-0.0193552	2.26339	-0.026014	3.62764	-0.01269	3.95764		1006	-0.00602977	0.3169
1007	-0.00600977	-0.0288	-0.02489	0.0175	-0.0193352	2.27509	-0.025994	3.63081	-0.01267	3.95863		1007	-0.00600977	0.0912
1008	-0.00598977	-0.0416	-0.02487	-0.0094	-0.0193152	2.28166	-0.025974	3.63271	-0.01265	3.96141		1008	-0.00598977	0.0434
1009	-0.00596977	-0.0689	-0.02485	0.0321	-0.0192952	2.26133	-0.025954	3.63178	-0.01263	3.96293		1009	-0.00596977	0.1311
1010	-0.00594977	-0.0624	-0.02483	0.0442	-0.0192752	2.29535	-0.025934	3.62343	-0.01261	3.96184		1010	-0.00594977	-0.038
1011	-0.00592977	-0.0428	-0.02481	-0.0314	-0.0192552	2.30959	-0.025914	3.62118	-0.01259	3.96275		1011	-0.00592977	0.239
1012	-0.00590977	-0.059	-0.02479	-0.0468	-0.0192352	2.28419	-0.025894	3.63099	-0.01257	3.96683		1012	-0.00590977	0.1892
1013	-0.00588977	-0.0512	-0.02477	0.0424	-0.0192152	2.28388	-0.025874	3.61652	-0.01255	3.96562		1013	-0.00588977	-0.0233
1014	-0.00586977	-0.021	-0.02475	0.0015	-0.0191952	2.28475	-0.025854	3.62126	-0.01253	3.9654		1014	-0.00586977	-0.0712
1015	-0.00584977	-0.0467	-0.02473	-0.1405	-0.0191752	2.2728	-0.025834	3.6287	-0.01251	3.95698		1015	-0.00584977	0.1035
1016	-0.00582977	-0.0459	-0.02471	0.0343	-0.0191552	2.28356	-0.025814	3.61665	-0.01249	3.96324		1016	-0.00582977	0.2382
1017	-0.00580977	-0.0491	-0.02469	0.0371	-0.0191352	2.28459	-0.025794	3.63305	-0.01247	3.96155		1017	-0.00580977	0.0379
1018	-0.00578977	-0.0873	-0.02467	-0.0438	-0.0191152	2.25334	-0.025774	3.63207	-0.01245	3.96296		1018	-0.00578977	-0.0324
1019	-0.00576977	-0.0574	-0.02465	0.0424	-0.0190952	2.26797	-0.025754	3.6292	-0.01243	3.96322		1019	-0.00576977	0.111
1020	-0.00574977	-0.0525	-0.02463	0.0236	-0.0190752	2.29804	-0.025734	3.63497	-0.01241	3.95793		1020	-0.00574977	-0.0127
1021	-0.00572977	-0.0145	-0.02461	0.0897	-0.0190552	2.3126	-0.025714	3.62358	-0.01239	3.96303		1021	-0.00572977	0.1351
1022	-0.00570977	-0.064	-0.02459	0.0098	-0.0190352	2.29234	-0.025694	3.6253	-0.01237	3.95833		1022	-0.00570977	-0.0625
1023	-0.00568977	-0.1221	-0.02457	0.0171	-0.0190152	2.2796	-0.025674	3.63284	-0.01235	3.96033		1023	-0.00568977	0.0154
1024	-0.00566977	-0.0573	-0.02455	0.0414	-0.0189952	2.26679	-0.025654	3.62891	-0.01233	3.95648		1024	-0.00566977	-0.0115
1025	-0.00564977	-0.0906	-0.02453	0.006	-0.0189752	2.25286	-0.025634	3.61509	-0.01231	3.95938		1025	-0.00564977	-0.0976
1026	-0.00562977	-0.0616	-0.02451	-0.0571	-0.0189552	2.31125	-0.025614	3.62609	-0.01229	3.95812		1026	-0.00562977	-0.0356
1027	-0.00560977	-0.0595	-0.02449	0.0303	-0.0189352	2.29915	-0.025594	3.63524	-0.01227	3.96611		1027	-0.00560977	-0.1134
1028	-0.00558977	-0.0519	-0.02447	0.0966	-0.0189152	2.23878	-0.025574	3.6235	-0.01225	3.9638		1028	-0.00558977	-0.0585
1029	-0.00556977	-0.0664	-0.02445	-0.0859	-0.0188952	2.25706	-0.025554	3.61594	-0.01223	3.96051		1029	-0.00556977	0.1197
1030	-0.00554977	-0.0554	-0.02443	0.0527	-0.0188752	2.28522	-0.025534	3.62134	-0.01221	3.95888		1030	-0.00554977	-0.0557
1031	-0.00552977	-0.0695	-0.02441	0.0968	-0.0188552	2.27937	-0.025514	3.62203	-0.01219	3.96388		1031	-0.00552977	-0.0471
1032	-0.00550977	-0.0468	-0.02439	0.0788	-0.0188352	2.26639	-0.025494	3.62498	-0.01217	3.95967		1032	-0.00550977	0.1355
1033	-0.00548977	-0.0413	-0.02437	-0.0828	-0.0188152	2.26418	-0.025474	3.62517	-0.01215	3.95898		1033	-0.00548977	-0.0186
1034	-0.00546977	-0.0433	-0.02435	0.0436	-0.0187952	2.25294	-0.025454	3.62411	-0.01213	3.95883		1034	-0.00546977	0.0652
1035	-0.00544977	-0.1118	-0.02433	0.0384	-0.0187752	2.23395	-0.025434	3.62453	-0.01211	3.96487		1035	-0.00544977	0.1398
1036	-0.00542977	-0.0347	-0.02431	-0.0306	-0.0187552	2.29195	-0.025414	3.62735	-0.01209	3.96116		1036	-0.00542977	0.047
1037	-0.00540977	-0.0929	-0.02429	0.0327	-0.0187352	2.32367	-0.025394	3.63249	-0.01207	3.95388		1037	-0.00540977	0.143
1038	-0.00538977	-0.0876	-0.02427	0.0187	-0.0187152	2.23538	-0.025374	3.62664	-0.01205	3.96089		1038	-0.00538977	0.0177
1039	-0.00536977	-0.0505	-0.02425	-0.0025	-0.0186952	2.26687	-0.025354	3.62923	-0.01203	3.96328		1039	-0.00536977	0.0422
1040	-0.00534977	-0.0428	-0.02423	0.0337	-0.0186752	2.26101	-0.025334	3.62248	-0.01201	3.96467		1040	-0.00534977	0.1355
1041	-0.00532977	-0.0578	-0.02421	-0.0502	-0.0186552	2.25144	-0.025314	3.62704	-0.01199	3.9603		1041	-0.00532977	-0.0522
1042	-0.00530977	-0.0702	-0.02419	0.0165	-0.0186352	2.26861	-0.025294	3.62614	-0.01197	3.95984		1042	-0.00530977	0.0387
1043	-0.00528977	-0.0347	-0.02417	-0.0116	-0.0186152	2.26069	-0.025274	3.61818	-0.01195	3.96187		1043	-0.00528977	0.0509
1044	-0.00526977	-0.0555	-0.02415	0.0177	-0.0185952	2.24052	-0.025254	3.62488	-0.01193	3.95843		1044	-0.00526977	-0.017
1045	-0.00524977	-0.0147	-0.02413	0.005	-0.0185752	2.27652	-0.025234	3.62714	-0.01191	3.95975		1045	-0.00524977	0.0786
1046	-0.00522977	-0.0462	-0.02411	-0.0448	-0.0185552	2.27446	-0.025214	3.62416	-0.01189	3.96422		1046	-0.00522977	-0.0557
1047	-0.00520977	-0.0359	-0.02409	0.0023	-0.0185352	2.25136	-0.025194	3.62564	-0.01187	3.9659		1047	-0.00520977	-0.0241
1048	-0.00518977	-0.1168	-0.02407	-0.0717	-0.0185152	2.26093	-0.025174	3.62778	-0.01185	3.96644		1048	-0.00518977	0.2149
1049	-0.00516977	-0.1039	-0.02405	0.0738	-0.0184952	2.26592	-0.025154	3.62606	-0.01183	3.96275		1049	-0.00516977	0.0849
1050	-0.00514977	-0.0864	-0.02403	0.0228	-0.0184752	2.26964	-0.025134	3.62907	-0.01181	3.96467		1050	-0.00514977	0.1264
1051	-0.00512977	-0.0236	-0.02401	0.0428	-0.0184552	2.2724	-0.025114	3.62329	-0.01179	3.96207		1051	-0.00512977	0.1213
1052	-0.00510977	-0.0776	-0.02399	0.1272	-0.0184352	2.26687	-0.025094	3.62103	-0.01177	3.96178		1052	-0.00510977	0.0478
1053	-0.00508977	0.0286	-0.02397	0.0072	-0.0184152	2.27644	-0.025074	3.62171	-0.01175	3.96204		1053	-0.00508977	0.0683
1054	-0.00506977	-0.0599	-0.02395	-0.0312	-0.0183952	2.25832	-0.025054	3.61868	-0.01173	3.95792		1054	-0.00506977	-0.0581
1055	-0.00504977	-0.0619	-0.02393	-0.0355	-0.0183752	2.28847	-0.025034	3.62198	-0.01171	3.95946		1055	-0.00504977	0.0968
1056	-0.00502977	-0.0592	-0.02391	0.041	-0.0183552	2.28419	-0.025014	3.62875	-0.01169	3.96496		1056	-0.00502977	0.0573
1057	-0.00500977	-0.0222	-0.02389	0.0003	-0.0183352	2.25721	-0.024994	3.63133	-0.01167	3.96197		1057	-0.00500977	0.0482
1058	-0.00498977	-0.0774	-0.02387	0.0436	-0.0183152	2.24194	-0.024974	3.61238	-0.01165	3.95879		1058	-0.00498977	0.2208
1059	-0.00496977	-0.0987	-0.02385	0.0416	-0.0182952	2.28546	-0.024954	3.63023	-0.01163	3.95632		1059	-0.00496977	-0.0486
1060	-0.00494977	-0.0592	-0.02383	-0.028	-0.0182752	2.24384	-0.024934	3.61596	-0.01161	3.96228		1060	-0.00494977	0.0569
1061	-0.00492977	-0.0478	-0.02381	-0.0167	-0.0182552	2.27225	-0.024914	3.63007	-0.01159	3.96442		1061	-0.00492977	-0.0352
1062	-0.00490977	-0.0644	-0.02379	-0.0515	-0.0182352	2.23348	-0.024894	3.62298	-0.01157	3.95956		1062	-0.00490977	-0.0621
1063	-0.00488977	-0.0702	-0.02377	0.0295	-0.0182152	2.24131	-0.024874	3.62195	-0.01155	3.95842		1063	-0.00488977	0.0715
1064	-0.00486977	-0.0422	-0.02375	0.0268	-0.0181952	2.21837	-0.024854	3.62195	-0.01153	3.96043		1064	-0.00486977	0.0557
1065	-0.00484977	-0.0824	-0.02373	0.005	-0.0181752	2.26457	-0.024834	3.6196	-0.01151	3.95916		1065	-0.00484977	0.1319
1066	-0.00482977	-0.0493	-0.02371	0.0386	-0.0181552	2.24629	-0.024814	3.62809	-0.01149	3.96342		1066	-0.00482977	0.0091
1067	-0.00480977	-0.0462	-0.02369	0.0495	-0.0181352	2.26283	-0.024794	3.6311	-0.01147	3.95871		1067	-0.00480977	0.017
1068	-0.00478977	-0.0551	-0.02367	0.0044	-0.0181152	2.26283	-0.024774	3.61248	-0.01145	3.96156		1068	-0.00478977	-0.0087
1069	-0.00476977	-0.0724	-0.02365	-0.0029	-0.0180952	2.24004	-0.024754	3.63329	-0.01143	3.95798		1069	-0.00476977	-0.1616
1070	-0.00474977	-0.1126	-0.02363	0.0503	-0.0180752	2.28744	-0.024734	3.62635	-0.01141	3.96254		1070	-0.00474977	0.094
1071	-0.00472977	-0.0461	-0.02361	0.0309	-0.0180552	2.23419	-0.024714	3.62506	-0.01139	3.95827		1071	-0.00472977	0.077
1072	-0.00470977	-0.048	-0.02359	-0.0365	-0.0180352	2.24717	-0.024694	3.63299	-0.01137	3.96491		1072	-0.00470977	0.0695
1073	-0.00468977	-0.0619	-0.02357	0.0608	-0.0180152	2.26687	-0.024674	3.62227	-0.01135	3.96383		1073	-0.00468977	0.1402
1074	-0.00466977	-0.0822	-0.02355	0.0293	-0.0179952	2.24978	-0.024654	3.62385	-0.01133	3.96147		1074	-0.00466977	-0.0455
1075	-0.00464977	-0.0447	-0.02353	-0.0142	-0.0179752	2.26299	-0.024634	3.63223	-0.01131	3.95926		1075	-0.00464977	-0.0237
1076	-0.00462977	-0.0559	-0.02351	0.0444	-0.0179552	2.26877	-0.024614	3.62654	-0.01129	3.96243		1076	-0.00462977	0.0509
1077	-0.00460977	-0.0499	-0.02349	-0.0403	-0.0179352	2.23553	-0.024594	3.62324	-0.01127	3.96225		1077	-0.00460977	0.1351
1078	-0.00458977	-0.0476	-0.02347	0.0046	-0.0179152	2.26687	-0.024574	3.62899	-0.01125	3.96154		1078	-0.00458977	0.1292
1079	-0.00456977	-0.0744	-0.02345	0.0598	-0.0178952	2.23917	-0.024554	3.63845	-0.01123	3.95507		1079	-0.00456977	0.0213
1080	-0.00454977	-0.0549	-0.02343	0.0123	-0.0178752	2.24914	-0.024534	3.62836	-0.01121	3.96263		1080	-0.00454977	-0.0309
1081	-0.00452977	-0.0745	-0.02341	0.0426	-0.0178552	2.24804	-0.024514	3.61702	-0.01119	3.95761		1081	-0.00452977	0.049
1082	-0.00450977	-0.0621	-0.02339	-0.0072	-0.0178352	2.22406	-0.024494	3.62406	-0.01117	3.96982		1082	-0.00450977	0.2078
1083	-0.00448977	-0.0612	-0.02337	0.0313	-0.0178152	2.25943	-0.024474	3.62124	-0.01115	3.95984		1083	-0.00448977	0.0458
1084	-0.00446977	-0.0499	-0.02335	0.0816	-0.0177952	2.27771	-0.024454	3.61889	-0.01113	3.96334		1084	-0.00446977	0.1426
1085	-0.00444977	-0.0892	-0.02333	-0.0211	-0.0177752	2.25832	-0.024434	3.621	-0.01111	3.95854		1085	-0.00444977	0.0972
1086	-0.00442977	-0.0343	-0.02331	-0.026	-0.0177552	2.23269	-0.024414	3.63289	-0.01109	3.95939		1086	-0.00442977	0.1098
1087	-0.00440977	-0.0463	-0.02329	0.0019	-0.0177352	2.24416	-0.024394	3.61868	-0.01107	3.95859		1087	-0.00440977	0.3335
1088	-0.00438977	-0.0342	-0.02327	-0.0116	-0.0177152	2.26069	-0.024374	3.62393	-0.01105	3.9602		1088	-0.00438977	0.1039
1089	-0.00436977	-0.0491	-0.02325	-0.0098	-0.0176952	2.26014	-0.024354	3.62192	-0.01103	3.96076		1089	-0.00436977	0
1090	-0.00434977	-0.0206	-0.02323	-0.0011	-0.0176752	2.24804	-0.024334	3.6239	-0.01101	3.96101		1090	-0.00434977	-0.1257
1091	-0.00432977	-0.0797	-0.02321	-0.0343	-0.0176552	2.26837	-0.024314	3.6225	-0.01099	3.95779		1091	-0.00432977	-0.0905
1092	-0.00430977	-0.043	-0.02319	0.0432	-0.0176352	2.25793	-0.024294	3.62111	-0.01097	3.96145		1092	-0.00430977	0.0142
1093	-0.00428977	-0.0689	-0.02317	-0.0903	-0.0176152	2.2512	-0.024274	3.6215	-0.01095	3.96329		1093	-0.00428977	-0.1043
1094	-0.00426977	-0.0499	-0.02315	0.0252	-0.0175952	2.24281	-0.024254	3.62408	-0.01093	3.95607		1094	-0.00426977	0.13
1095	-0.00424977	-0.0673	-0.02313	0.0895	-0.0175752	2.24273	-0.024234	3.61881	-0.01091	3.9623		1095	-0.00424977	-0.0293
1096	-0.00422977	-0.0447	-0.02311	-0.0237	-0.0175552	2.23221	-0.024214	3.62522	-0.01089	3.96089		1096	-0.00422977	0.066
1097	-0.00420977	-0.0587	-0.02309	-0.0596	-0.0175352	2.25761	-0.024194	3.61683	-0.01087	3.96179		1097	-0.00420977	0.0636
1098	-0.00418977	-0.0683	-0.02307	0.0758	-0.0175152	2.25144	-0.024174	3.62345	-0.01085	3.95958		1098	-0.00418977	-0.0747
1099	-0.00416977	-0.0604	-0.02305	-0.0262	-0.0174952	2.23039	-0.024154	3.62269	-0.01083	3.95941		1099	-0.00416977	-0.1794
1100	-0.00414977	-0.0383	-0.02303	-0.0399	-0.0174752	2.24709	-0.024134	3.62324	-0.01081	3.96608		1100	-0.00414977	0.1304
1101	-0.00412977	-0.0165	-0.02301	0.0133	-0.0174552	2.23735	-0.024114	3.60779	-0.01079	3.95966		1101	-0.00412977	-0.064
1102	-0.00410977	-0.0541	-0.02299	0.0286	-0.0174352	2.26592	-0.024094	3.61768	-0.01077	3.95855		1102	-0.00410977	0.1232
1103	-0.00408977	-0.088	-0.02297	-0.0286	-0.0174152	2.23379	-0.024074	3.63081	-0.01075	3.96526		1103	-0.00408977	0.2145
1104	-0.00406977	-0.0675	-0.02295	0.0373	-0.0173952	2.25571	-0.024054	3.62018	-0.01073	3.95985		1104	-0.00406977	0.0964
1105	-0.00404977	-0.0548	-0.02293	0.0244	-0.0173752	2.24993	-0.024034	3.62387	-0.01071	3.96076		1105	-0.00404977	0.1655
1106	-0.00402977	-0.0422	-0.02291	0.0416	-0.0173552	2.20919	-0.024014	3.61952	-0.01069	3.96091		1106	-0.00402977	0.0999
1107	-0.00400977	-0.0631	-0.02289	0.0307	-0.0173352	2.24827	-0.023994	3.62841	-0.01067	3.95706		1107	-0.00400977	-0.102
1108	-0.00398977	-0.0839	-0.02287	0.0226	-0.0173152	2.25104	-0.023974	3.6326	-0.01065	3.96188		1108	-0.00398977	0.1126
1109	-0.00396977	-0.0367	-0.02285	0.0543	-0.0172952	2.21306	-0.023954	3.63017	-0.01063	3.9602		1109	-0.00396977	-0.021
1110	-0.00394977	-0.0635	-0.02283	-0.0432	-0.0172752	2.2569	-0.023934	3.62759	-0.01061	3.95988		1110	-0.00394977	0.0213
1111	-0.00392977	-0.0199	-0.02281	-0.0246	-0.0172552	2.25096	-0.023914	3.62314	-0.01059	3.96067		1111	-0.00392977	0.1252
1112	-0.00390977	-0.0435	-0.02279	-0.0381	-0.0172352	2.27256	-0.023894	3.62451	-0.01057	3.96025		1112	-0.00390977	0.2197
1113	-0.00388977	-0.0832	-0.02277	0.0212	-0.0172152	2.24764	-0.023874	3.61557	-0.01055	3.95894		1113	-0.00388977	0.0652
1114	-0.00386977	-0.0645	-0.02275	-0.0579	-0.0171952	2.26734	-0.023854	3.61686	-0.01053	3.95456		1114	-0.00386977	-0.1427
1115	-0.00384977	-0.0296	-0.02273	0.0028	-0.0171752	2.24685	-0.023834	3.61776	-0.01051	3.95747		1115	-0.00384977	-0.1593
1116	-0.00382977	-0.0074	-0.02271	-0.042	-0.0171552	2.22833	-0.023814	3.60943	-0.01049	3.95629		1116	-0.00382977	0.1019
1117	-0.00380977	-0.0878	-0.02269	0.0288	-0.0171352	2.22446	-0.023794	3.61697	-0.01047	3.95785		1117	-0.00380977	-0.0237
1118	-0.00378977	-0.0603	-0.02267	0.0349	-0.0171152	2.2474	-0.023774	3.61923	-0.01045	3.96066		1118	-0.00378977	-0.0727
1119	-0.00376977	-0.0507	-0.02265	0.0159	-0.0170952	2.23546	-0.023754	3.62414	-0.01043	3.95931		1119	-0.00376977	-0.0427
1120	-0.00374977	-0.0806	-0.02263	0.0367	-0.0170752	2.2497	-0.023734	3.62696	-0.01041	3.95814		1120	-0.00374977	0.0071
1121	-0.00372977	-0.0958	-0.02261	0.0357	-0.0170552	2.2652	-0.023714	3.62053	-0.01039	3.95714		1121	-0.00372977	0.147
1122	-0.00370977	-0.0511	-0.02259	0.0321	-0.0170352	2.2205	-0.023694	3.63218	-0.01037	3.95848		1122	-0.00370977	0.094
1123	-0.00368977	-0.0447	-0.02257	0.0278	-0.0170152	2.23087	-0.023674	3.61976	-0.01035	3.95833		1123	-0.00368977	-0.0091
1124	-0.00366977	-0.0689	-0.02255	-0.031	-0.0169952	2.23506	-0.023654	3.62994	-0.01033	3.96112		1124	-0.00366977	0.0102
1125	-0.00364977	-0.0582	-0.02253	-0.0484	-0.0169752	2.24574	-0.023634	3.63083	-0.01031	3.96033		1125	-0.00364977	-0.002
1126	-0.00362977	-0.0752	-0.02251	-0.0707	-0.0169552	2.26853	-0.023614	3.62237	-0.01029	3.95808		1126	-0.00362977	0.0276
1127	-0.00360977	-0.0312	-0.02249	0.0295	-0.0169352	2.27051	-0.023594	3.61839	-0.01027	3.95909		1127	-0.00360977	0.098
1128	-0.00358977	-0.0375	-0.02247	0.0066	-0.0169152	2.2516	-0.023574	3.62501	-0.01025	3.96534		1128	-0.00358977	0.0407
1129	-0.00356977	-0.1034	-0.02245	-0.0017	-0.0168952	2.23174	-0.023554	3.62975	-0.01023	3.95889		1129	-0.00356977	0.1063
1130	-0.00354977	-0.0629	-0.02243	0.073	-0.0168752	2.27945	-0.023534	3.61322	-0.01021	3.95976		1130	-0.00354977	-0.134
1131	-0.00352977	-0.0682	-0.02241	0.0367	-0.0168552	2.22778	-0.023514	3.61997	-0.01019	3.9595		1131	-0.00352977	0.0237
1132	-0.00350977	-0.0277	-0.02239	0.0036	-0.0168352	2.24218	-0.023494	3.6161	-0.01017	3.95967		1132	-0.00350977	0.0984
1133	-0.00348977	-0.0338	-0.02237	-0.0155	-0.0168152	2.26892	-0.023474	3.63025	-0.01015	3.9588		1133	-0.00348977	0.0584
1134	-0.00346977	-0.0906	-0.02235	0.04	-0.0167952	2.23854	-0.023454	3.61818	-0.01013	3.96043		1134	-0.00346977	-0.0079
1135	-0.00344977	-0.0348	-0.02233	0.0117	-0.0167752	2.21995	-0.023434	3.6137	-0.01011	3.95906		1135	-0.00344977	0.1391
1136	-0.00342977	-0.0654	-0.02231	-0.0019	-0.0167552	2.24012	-0.023414	3.62327	-0.01009	3.95553		1136	-0.00342977	0.1924
1137	-0.00340977	-0.0165	-0.02229	0.007	-0.0167352	2.24273	-0.023394	3.6287	-0.01007	3.95198		1137	-0.00340977	0.0901
1138	-0.00338977	-0.0695	-0.02227	-0.026	-0.0167152	2.23474	-0.023374	3.62973	-0.01005	3.95725		1138	-0.00338977	0.0687
1139	-0.00336977	-0.0722	-0.02225	-0.0098	-0.0166952	2.23292	-0.023354	3.61778	-0.01003	3.95767		1139	-0.00336977	0.1462
1140	-0.00334977	-0.1071	-0.02223	-0.0432	-0.0166752	2.25888	-0.023334	3.62648	-0.01001	3.96595		1140	-0.00334977	0.0004
1141	-0.00332977	-0.0596	-0.02221	-0.0015	-0.0166552	2.23989	-0.023314	3.6142	-0.00999	3.95787		1141	-0.00332977	-0.0609
1142	-0.00330977	-0.0849	-0.02219	-0.0326	-0.0166352	2.24978	-0.023294	3.62701	-0.00997	3.96		1142	-0.00330977	0.045
1143	-0.00328977	-0.0782	-0.02217	0.003	-0.0166152	2.23735	-0.023274	3.61283	-0.00995	3.96121		1143	-0.00328977	0.0707
1144	-0.00326977	-0.0582	-0.02215	0.0248	-0.0165952	2.24693	-0.023254	3.62118	-0.00993	3.96566		1144	-0.00326977	-0.0474
1145	-0.00324977	-0.083	-0.02213	-0.0502	-0.0165752	2.22778	-0.023234	3.61973	-0.00991	3.95998		1145	-0.00324977	0.1359
1146	-0.00322977	-0.0546	-0.02211	0.0307	-0.0165552	2.20571	-0.023214	3.6171	-0.00989	3.9665		1146	-0.00322977	0.0723
1147	-0.00320977	-0.029	-0.02209	0.0323	-0.0165352	2.22699	-0.023194	3.61589	-0.00987	3.95926		1147	-0.00320977	0.0711
1148	-0.00318977	-0.0169	-0.02207	0.0248	-0.0165152	2.21449	-0.023174	3.61776	-0.00985	3.95835		1148	-0.00318977	-0.0344
1149	-0.00316977	-0.0392	-0.02205	-0.013	-0.0164952	2.24155	-0.023154	3.62809	-0.00983	3.95738		1149	-0.00316977	0.1268
1150	-0.00314977	-0.0098	-0.02203	0.0284	-0.0164752	2.25753	-0.023134	3.6393	-0.00981	3.95284		1150	-0.00314977	0.0873
1151	-0.00312977	-0.0675	-0.02201	0.0373	-0.0164552	2.23	-0.023114	3.62451	-0.00979	3.95935		1151	-0.00312977	0.0561
1152	-0.00310977	-0.0218	-0.02199	0.0256	-0.0164352	2.24218	-0.023094	3.62527	-0.00977	3.95582		1152	-0.00310977	0.0434
1153	-0.00308977	-0.0592	-0.02197	0.0851	-0.0164152	2.24645	-0.023074	3.63257	-0.00975	3.96038		1153	-0.00308977	-0.055
1154	-0.00306977	-0.0479	-0.02195	-0.0288	-0.0163952	2.20207	-0.023054	3.62053	-0.00973	3.95723		1154	-0.00306977	0.1327
1155	-0.00304977	-0.0283	-0.02193	0.0867	-0.0163752	2.20761	-0.023034	3.60995	-0.00971	3.9584		1155	-0.00304977	-0.117
1156	-0.00302977	-0.0351	-0.02191	-0.0533	-0.0163552	2.20167	-0.023014	3.62416	-0.00969	3.95704		1156	-0.00302977	-0.0471
1157	-0.00300977	-0.076	-0.02189	-0.031	-0.0163352	2.20112	-0.022994	3.62643	-0.00967	3.95769		1157	-0.00300977	-0.0798
1158	-0.00298977	-0.05	-0.02187	0.0885	-0.0163152	2.23356	-0.022974	3.62464	-0.00965	3.96088		1158	-0.00298977	0.1138
1159	-0.00296977	-0.0305	-0.02185	-0.0237	-0.0162952	2.24139	-0.022954	3.62089	-0.00963	3.96006		1159	-0.00296977	0.0075
1160	-0.00294977	-0.0818	-0.02183	0.021	-0.0162752	2.21053	-0.022934	3.63344	-0.00961	3.96541		1160	-0.00294977	0.0454
1161	-0.00292977	-0.0657	-0.02181	-0.0177	-0.0162552	2.2622	-0.022914	3.60611	-0.00959	3.96066		1161	-0.00292977	0.0205
1162	-0.00290977	-0.0632	-0.02179	-0.0399	-0.0162352	2.24724	-0.022894	3.62205	-0.00957	3.95921		1162	-0.00290977	0.0837
1163	-0.00288977	-0.0495	-0.02177	0.0076	-0.0162152	2.23506	-0.022874	3.61509	-0.00955	3.96054		1163	-0.00288977	-0.1166
1164	-0.00286977	-0.0878	-0.02175	-0.0772	-0.0161952	2.23095	-0.022854	3.61589	-0.00953	3.95988		1164	-0.00286977	-0.0174
1165	-0.00284977	-0.0342	-0.02173	0.0687	-0.0161752	2.21014	-0.022834	3.61573	-0.00951	3.95547		1165	-0.00284977	0.1458
1166	-0.00282977	0.0056	-0.02171	0.0096	-0.0161552	2.20761	-0.022814	3.62812	-0.00949	3.95825		1166	-0.00282977	0.1157
1167	-0.00280977	-0.0532	-0.02169	0.0197	-0.0161352	2.24756	-0.022794	3.62432	-0.00947	3.95585		1167	-0.00280977	0.1197
1168	-0.00278977	-0.0892	-0.02167	0.0345	-0.0161152	2.24582	-0.022774	3.6283	-0.00945	3.96087		1168	-0.00278977	0.0758
1169	-0.00276977	-0.0298	-0.02165	-0.0438	-0.0160952	2.21757	-0.022754	3.61082	-0.00943	3.95863		1169	-0.00276977	0.1086
1170	-0.00274977	-0.0633	-0.02163	0.0539	-0.0160752	2.25112	-0.022734	3.61976	-0.00941	3.9546		1170	-0.00274977	0.0114
1171	-0.00272977	-0.088	-0.02161	-0.0134	-0.0160552	2.22153	-0.022714	3.61741	-0.00939	3.95726		1171	-0.00272977	0.0454
1172	-0.00270977	-0.0831	-0.02159	0.0173	-0.0160352	2.25096	-0.022694	3.61396	-0.00937	3.96623		1172	-0.00270977	-0.0605
1173	-0.00268977	-0.0551	-0.02157	-0.0422	-0.0160152	2.21781	-0.022674	3.6176	-0.00935	3.95918		1173	-0.00268977	0.077
1174	-0.00266977	-0.0298	-0.02155	0.0017	-0.0159952	2.25073	-0.022654	3.61768	-0.00933	3.96249		1174	-0.00266977	-0.0672
1175	-0.00264977	-0.0769	-0.02153	0.0145	-0.0159752	2.26892	-0.022634	3.61183	-0.00931	3.95948		1175	-0.00264977	-0.1727
1176	-0.00262977	-0.0388	-0.02151	0.0707	-0.0159552	2.20009	-0.022614	3.62174	-0.00929	3.96655		1176	-0.00262977	0.1118
1177	-0.00260977	-0.0225	-0.02149	-0.0693	-0.0159352	2.22921	-0.022594	3.61868	-0.00927	3.95879		1177	-0.00260977	-0.1253
1178	-0.00258977	-0.0192	-0.02147	0.0278	-0.0159152	2.20539	-0.022574	3.60265	-0.00925	3.95256		1178	-0.00258977	0.0399
1179	-0.00256977	-0.0488	-0.02145	0.0442	-0.0158952	2.23878	-0.022554	3.61929	-0.00923	3.95859		1179	-0.00256977	-0.0585
1180	-0.00254977	-0.0678	-0.02143	-0.1101	-0.0158752	2.21726	-0.022534	3.60713	-0.00921	3.95793		1180	-0.00254977	0.0336
1181	-0.00252977	-0.0416	-0.02141	0.021	-0.0158552	2.22802	-0.022514	3.61014	-0.00919	3.95812		1181	-0.00252977	-0.0064
1182	-0.00250977	-0.0566	-0.02139	-0.0254	-0.0158352	2.25777	-0.022494	3.61802	-0.00917	3.95827		1182	-0.00250977	0.286
1183	-0.00248977	-0.0988	-0.02137	0.0384	-0.0158152	2.21829	-0.022474	3.60977	-0.00915	3.95913		1183	-0.00248977	0.1189
1184	-0.00246977	-0.0402	-0.02135	0.0187	-0.0157952	2.21591	-0.022454	3.60568	-0.00913	3.95431		1184	-0.00246977	0.0249
1185	-0.00244977	-0.0843	-0.02133	-0.0205	-0.0157752	2.21813	-0.022434	3.61884	-0.00911	3.96052		1185	-0.00244977	-0.0265
1186	-0.00242977	-0.0757	-0.02131	-0.0515	-0.0157552	2.22612	-0.022414	3.60842	-0.00909	3.95804		1186	-0.00242977	0.0584
1187	-0.00240977	-0.0577	-0.02129	-0.0001	-0.0157352	2.20586	-0.022394	3.62585	-0.00907	3.96401		1187	-0.00240977	0.1418
1188	-0.00238977	-0.0441	-0.02127	0.0614	-0.0157152	2.2383	-0.022374	3.62382	-0.00905	3.95804		1188	-0.00238977	0.1639
1189	-0.00236977	-0.0078	-0.02125	-0.0413	-0.0156952	2.22691	-0.022354	3.61509	-0.00903	3.95527		1189	-0.00236977	-0.0704
1190	-0.00234977	-0.0582	-0.02123	0.0228	-0.0156752	2.21037	-0.022334	3.6181	-0.00901	3.95531		1190	-0.00234977	-0.0435
1191	-0.00232977	-0.0629	-0.02121	0.0361	-0.0156552	2.20468	-0.022314	3.62522	-0.00899	3.95993		1191	-0.00232977	0.0964
1192	-0.00230977	-0.0793	-0.02119	-0.0353	-0.0156352	2.22659	-0.022294	3.61043	-0.00897	3.957		1192	-0.00230977	0.045
1193	-0.00228977	-0.0275	-0.02117	-0.0227	-0.0156152	2.27272	-0.022274	3.61515	-0.00895	3.95759		1193	-0.00228977	0.0288
1194	-0.00226977	-0.0979	-0.02115	-0.0383	-0.0155952	2.19914	-0.022254	3.62266	-0.00893	3.95966		1194	-0.00226977	0.1319
1195	-0.00224977	-0.0408	-0.02113	0.0167	-0.0155752	2.24685	-0.022234	3.61863	-0.00891	3.95773		1195	-0.00224977	0.211
1196	-0.00222977	-0.0493	-0.02111	0.0137	-0.0155552	2.2349	-0.022214	3.6152	-0.00889	3.95892		1196	-0.00222977	0.1035
1197	-0.00220977	-0.0693	-0.02109	-0.0157	-0.0155352	2.23126	-0.022194	3.61923	-0.00887	3.95759		1197	-0.00220977	0.1952
1198	-0.00218977	-0.0918	-0.02107	-0.0399	-0.0155152	2.24685	-0.022174	3.61676	-0.00885	3.95679		1198	-0.00218977	0.3038
1199	-0.00216977	-0.0151	-0.02105	0.0084	-0.0154952	2.22762	-0.022154	3.62161	-0.00883	3.96012		1199	-0.00216977	0.0189
1200	-0.00214977	-0.0964	-0.02103	0.1102	-0.0154752	2.21346	-0.022134	3.61979	-0.00881	3.96166		1200	-0.00214977	0.0355
1201	-0.00212977	-0.0132	-0.02101	0.0222	-0.0154552	2.22723	-0.022114	3.61082	-0.00879	3.9616		1201	-0.00212977	0.0628
1202	-0.00210977	-0.0868	-0.02099	0.0895	-0.0154352	2.21172	-0.022094	3.62691	-0.00877	3.95792		1202	-0.00210977	0.0778
1203	-0.00208977	-0.0955	-0.02097	0.0058	-0.0154152	2.23158	-0.022074	3.6219	-0.00875	3.962		1203	-0.00208977	0.1157
1204	-0.00206977	-0.077	-0.02095	-0.0175	-0.0153952	2.20452	-0.022054	3.61786	-0.00873	3.95485		1204	-0.00206977	-0.1486
1205	-0.00204977	-0.0544	-0.02093	-0.0391	-0.0153752	2.24487	-0.022034	3.62654	-0.00871	3.959		1205	-0.00204977	0.1126
1206	-0.00202977	-0.0421	-0.02091	0.0102	-0.0153552	2.22248	-0.022014	3.61942	-0.00869	3.95497		1206	-0.00202977	-0.1245
1207	-0.00200977	-0.064	-0.02089	0.0386	-0.0153352	2.22667	-0.021994	3.61905	-0.00867	3.95731		1207	-0.00200977	-0.064
1208	-0.00198977	-0.1	-0.02087	0.0159	-0.0153152	2.20191	-0.021974	3.61246	-0.00865	3.95455		1208	-0.00198977	-0.0237
1209	-0.00196977	-0.1079	-0.02085	-0.0063	-0.0152952	2.20104	-0.021954	3.61233	-0.00863	3.96218		1209	-0.00196977	0.0703
1210	-0.00194977	-0.0756	-0.02083	0.0679	-0.0152752	2.23047	-0.021934	3.61338	-0.00861	3.95704		1210	-0.00194977	0.0596
1211	-0.00192977	-0.0646	-0.02081	0.0422	-0.0152552	2.24289	-0.021914	3.61248	-0.00859	3.95481		1211	-0.00192977	0.1051
1212	-0.00190977	-0.0358	-0.02079	0.0339	-0.0152352	2.18941	-0.021894	3.60977	-0.00857	3.9606		1212	-0.00190977	0.1264
1213	-0.00188977	-0.0859	-0.02077	-0.0237	-0.0152152	2.22026	-0.021874	3.61409	-0.00855	3.95486		1213	-0.00188977	0.079
1214	-0.00186977	-0.0402	-0.02075	0.0705	-0.0151952	2.19732	-0.021854	3.62292	-0.00853	3.95764		1214	-0.00186977	-0.0257
1215	-0.00184977	-0.1008	-0.02073	0.0355	-0.0151752	2.20333	-0.021834	3.60969	-0.00851	3.95625		1215	-0.00184977	-0.015
1216	-0.00182977	-0.0753	-0.02071	0.0282	-0.0151552	2.20958	-0.021814	3.6195	-0.00849	3.95819		1216	-0.00182977	-0.0233
1217	-0.00180977	-0.1025	-0.02069	0.0317	-0.0151352	2.20816	-0.021794	3.60542	-0.00847	3.95747		1217	-0.00180977	0.0588
1218	-0.00178977	-0.0218	-0.02067	0.0165	-0.0151152	2.2156	-0.021774	3.62018	-0.00845	3.95713		1218	-0.00178977	0.0968
1219	-0.00176977	-0.0586	-0.02065	-0.0308	-0.0150952	2.22224	-0.021754	3.61262	-0.00843	3.95838		1219	-0.00176977	-0.0328
1220	-0.00174977	-0.0341	-0.02063	-0.0124	-0.0150752	2.20832	-0.021734	3.62253	-0.00841	3.95686		1220	-0.00174977	0.0458
1221	-0.00172977	-0.1154	-0.02061	-0.0339	-0.0150552	2.21322	-0.021714	3.61976	-0.00839	3.95851		1221	-0.00172977	0.0984
1222	-0.00170977	-0.0644	-0.02059	0.0376	-0.0150352	2.21101	-0.021694	3.6162	-0.00837	3.95494		1222	-0.00170977	0.128
1223	-0.00168977	-0.0695	-0.02057	0.0003	-0.0150152	2.21947	-0.021674	3.62037	-0.00835	3.9568		1223	-0.00168977	0.0355
1224	-0.00166977	-0.0888	-0.02055	-0.0171	-0.0149952	2.22098	-0.021654	3.61581	-0.00833	3.96055		1224	-0.00166977	0.0936
1225	-0.00164977	-0.1274	-0.02053	0.0046	-0.0149752	2.2171	-0.021634	3.61317	-0.00831	3.95665		1225	-0.00164977	0.0972
1226	-0.00162977	-0.0635	-0.02051	-0.05	-0.0149552	2.20982	-0.021614	3.61815	-0.00829	3.95498		1226	-0.00162977	0.0849
1227	-0.00160977	-0.0901	-0.02049	0.0475	-0.0149352	2.1993	-0.021594	3.6138	-0.00827	3.95582		1227	-0.00160977	-0.032
1228	-0.00158977	-0.0748	-0.02047	-0.0084	-0.0149152	2.21481	-0.021574	3.61807	-0.00825	3.96112		1228	-0.00158977	0.0596
1229	-0.00156977	-0.0097	-0.02045	-0.0418	-0.0148952	2.21726	-0.021554	3.62155	-0.00823	3.95801		1229	-0.00156977	0.0118
1230	-0.00154977	-0.0528	-0.02043	-0.0189	-0.0148752	2.22517	-0.021534	3.61359	-0.00821	3.95531		1230	-0.00154977	-0.1545
1231	-0.00152977	-0.0231	-0.02041	0.0321	-0.0148552	2.2084	-0.021514	3.61293	-0.00819	3.96262		1231	-0.00152977	0.1063
1232	-0.00150977	-0.064	-0.02039	0.0115	-0.0148352	2.20927	-0.021494	3.61372	-0.00817	3.95623		1232	-0.00150977	0.1173
1233	-0.00148977	-0.0892	-0.02037	-0.0415	-0.0148152	2.21481	-0.021474	3.6157	-0.00815	3.96214		1233	-0.00148977	-0.0419
1234	-0.00146977	-0.0621	-0.02035	0.0499	-0.0147952	2.20325	-0.021454	3.61726	-0.00813	3.96038		1234	-0.00146977	0.0383
1235	-0.00144977	-0.0213	-0.02033	0.0727	-0.0147752	2.21401	-0.021434	3.6249	-0.00811	3.95353		1235	-0.00144977	0.0908
1236	-0.00142977	-0.0239	-0.02031	0.0023	-0.0147552	2.23221	-0.021414	3.61805	-0.00809	3.95676		1236	-0.00142977	0.0596
1237	-0.00140977	-0.0675	-0.02029	-0.0229	-0.0147352	2.22106	-0.021394	3.60842	-0.00807	3.95726		1237	-0.00140977	-0.006
1238	-0.00138977	-0.0839	-0.02027	-0.026	-0.0147152	2.18949	-0.021374	3.62374	-0.00805	3.95561		1238	-0.00138977	-0.0522
1239	-0.00136977	-0.0562	-0.02025	-0.0302	-0.0146952	2.20784	-0.021354	3.61317	-0.00803	3.95735		1239	-0.00136977	0.0972
1240	-0.00134977	-0.0803	-0.02023	0.0754	-0.0146752	2.18055	-0.021334	3.61019	-0.00801	3.95848		1240	-0.00134977	-0.0048
1241	-0.00132977	-0.043	-0.02021	-0.0385	-0.0146552	2.23933	-0.021314	3.61024	-0.00799	3.95663		1241	-0.00132977	0.0438
1242	-0.00130977	-0.0678	-0.02019	0.0007	-0.0146352	2.18403	-0.021294	3.6156	-0.00797	3.95812		1242	-0.00130977	0.064
1243	-0.00128977	-0.0665	-0.02017	0.0015	-0.0146152	2.19795	-0.021274	3.62382	-0.00795	3.95884		1243	-0.00128977	-0.1316
1244	-0.00126977	-0.0675	-0.02015	-0.011	-0.0145952	2.21148	-0.021254	3.62087	-0.00793	3.95647		1244	-0.00126977	-0.0269
1245	-0.00124977	-0.1179	-0.02013	0.0414	-0.0145752	2.22541	-0.021234	3.6123	-0.00791	3.95672		1245	-0.00124977	-0.064
1246	-0.00122977	-0.0521	-0.02011	0.0303	-0.0145552	2.21148	-0.021214	3.62219	-0.00789	3.95973		1246	-0.00122977	-0.0348
1247	-0.00120977	-0.0511	-0.02009	-0.0215	-0.0145352	2.17216	-0.021194	3.61813	-0.00787	3.95776		1247	-0.00120977	0.017
1248	-0.00118977	-0.0719	-0.02007	-0.0161	-0.0145152	2.21378	-0.021174	3.6035	-0.00785	3.95905		1248	-0.00118977	0.1434
1249	-0.00116977	-0.0565	-0.02005	0.0086	-0.0144952	2.20096	-0.021154	3.61491	-0.00783	3.96074		1249	-0.00116977	0.2394
1250	-0.00114977	-0.0483	-0.02003	0.0408	-0.0144752	2.17762	-0.021134	3.61665	-0.00781	3.95299		1250	-0.00114977	0.0794
1251	-0.00112977	-0.0599	-0.02001	-0.0428	-0.0144552	2.20428	-0.021114	3.61301	-0.00779	3.95231		1251	-0.00112977	-0.1707
1252	-0.00110977	-0.0857	-0.01999	0.0256	-0.0144352	2.22058	-0.021094	3.61304	-0.00777	3.95476		1252	-0.00110977	0.1327
1253	-0.00108977	-0.0658	-0.01997	0.0442	-0.0144152	2.20871	-0.021074	3.61805	-0.00775	3.95714		1253	-0.00108977	0.0679
1254	-0.00106977	-0.0139	-0.01995	-0.045	-0.0143952	2.19874	-0.021054	3.61989	-0.00773	3.95359		1254	-0.00106977	0.2726
1255	-0.00104977	-0.0611	-0.01993	0.0015	-0.0143752	2.19352	-0.021034	3.60534	-0.00771	3.95826		1255	-0.00104977	0.1244
1256	-0.00102977	-0.0964	-0.01991	-0.0292	-0.0143552	2.20563	-0.021014	3.61409	-0.00769	3.95536		1256	-0.00102977	-0.0763
1257	-0.00100977	-0.049	-0.01989	0.0117	-0.0143352	2.17952	-0.020994	3.60853	-0.00767	3.95427		1257	-0.00100977	0.1185
1258	-0.00098977	-0.115	-0.01987	0.0185	-0.0143152	2.20579	-0.020974	3.61628	-0.00765	3.96222		1258	-0.00098977	0.2082
1259	-0.00096977	-0.0288	-0.01985	-0.0397	-0.0142952	2.18102	-0.020954	3.63268	-0.00763	3.9578		1259	-0.00096977	-0.1759
1260	-0.00094977	-0.0559	-0.01983	0.0153	-0.0142752	2.22343	-0.020934	3.61968	-0.00761	3.9553		1260	-0.00094977	0.0422
1261	-0.00092977	-0.041	-0.01981	0.0396	-0.0142552	2.19874	-0.020914	3.61712	-0.00759	3.96179		1261	-0.00092977	0.0501
1262	-0.00090977	-0.0433	-0.01979	0.021	-0.0142352	2.1807	-0.020894	3.61032	-0.00757	3.95507		1262	-0.00090977	0.0233
1263	-0.00088977	-0.0434	-0.01977	-0.0557	-0.0142152	2.20262	-0.020874	3.61955	-0.00755	3.95488		1263	-0.00088977	0.0908
1264	-0.00086977	-0.0669	-0.01975	-0.0225	-0.0141952	2.17572	-0.020854	3.6036	-0.00753	3.96179		1264	-0.00086977	-0.1205
1265	-0.00084977	-0.0628	-0.01973	-0.0452	-0.0141752	2.19772	-0.020834	3.61979	-0.00751	3.9526		1265	-0.00084977	-0.1474
1266	-0.00082977	-0.0277	-0.01971	-0.0104	-0.0141552	2.2247	-0.020814	3.61064	-0.00749	3.95582		1266	-0.00082977	0.0897
1267	-0.00080977	-0.048	-0.01969	0.0446	-0.0141352	2.18324	-0.020794	3.60249	-0.00747	3.95203		1267	-0.00080977	-0.1715
1268	-0.00078977	-0.0135	-0.01967	0.0284	-0.0141152	2.16567	-0.020774	3.60302	-0.00745	3.9555		1268	-0.00078977	0.0739
1269	-0.00076977	-0.0397	-0.01965	0.0062	-0.0140952	2.19819	-0.020754	3.61602	-0.00743	3.95294		1269	-0.00076977	0.1063
1270	-0.00074977	-0.0247	-0.01963	-0.0474	-0.0140752	2.20278	-0.020734	3.60286	-0.00741	3.95176		1270	-0.00074977	0.0422
1271	-0.00072977	-0.0592	-0.01961	0.0054	-0.0140552	2.21061	-0.020714	3.61868	-0.00739	3.95542		1271	-0.00072977	-0.0621
1272	-0.00070977	-0.0484	-0.01959	0.0665	-0.0140352	2.16567	-0.020694	3.60653	-0.00737	3.95485		1272	-0.00070977	0.0604
1273	-0.00068977	-0.0284	-0.01957	-0.045	-0.0140152	2.18332	-0.020674	3.61847	-0.00735	3.95623		1273	-0.00068977	0.0031
1274	-0.00066977	-0.1113	-0.01955	0.0829	-0.0139952	2.1936	-0.020654	3.61517	-0.00733	3.95689		1274	-0.00066977	0.0592
1275	-0.00064977	-0.0501	-0.01953	0.006	-0.0139752	2.18371	-0.020634	3.6177	-0.00731	3.95141		1275	-0.00064977	0.0565
1276	-0.00062977	-0.0334	-0.01951	0.0513	-0.0139552	2.18941	-0.020614	3.61143	-0.00729	3.95698		1276	-0.00062977	0.0719
1277	-0.00060977	-0.0885	-0.01949	-0.0096	-0.0139352	2.21488	-0.020594	3.61103	-0.00727	3.95357		1277	-0.00060977	-0.0269
1278	-0.00058977	-0.1277	-0.01947	0.0289	-0.0139152	2.21299	-0.020574	3.61683	-0.00725	3.95939		1278	-0.00058977	0.0976
1279	-0.00056977	-0.0609	-0.01945	-0.049	-0.0138952	2.22161	-0.020554	3.61467	-0.00723	3.95306		1279	-0.00056977	0.0727
1280	-0.00054977	-0.0322	-0.01943	-0.0915	-0.0138752	2.20555	-0.020534	3.61222	-0.00721	3.95706		1280	-0.00054977	0.094
1281	-0.00052977	-0.0565	-0.01941	0.0357	-0.0138552	2.21227	-0.020514	3.61103	-0.00719	3.95556		1281	-0.00052977	0.1217
1282	-0.00050977	-0.0815	-0.01939	0.0396	-0.0138352	2.19313	-0.020494	3.61997	-0.00717	3.96183		1282	-0.00050977	-0.1763
1283	-0.00048977	-0.0968	-0.01937	0.0723	-0.0138152	2.19653	-0.020474	3.6128	-0.00715	3.95143		1283	-0.00048977	-0.1794
1284	-0.00046977	-0.0594	-0.01935	0.0254	-0.0137952	2.19447	-0.020454	3.61314	-0.00713	3.96304		1284	-0.00046977	0.1394
1285	-0.00044977	-0.066	-0.01933	-0.01	-0.0137752	2.18339	-0.020434	3.61143	-0.00711	3.95499		1285	-0.00044977	0.1501
1286	-0.00042977	-0.0433	-0.01931	0.0794	-0.0137552	2.20966	-0.020414	3.59656	-0.00709	3.95461		1286	-0.00042977	0.1272
1287	-0.00040977	-0.0549	-0.01929	-0.044	-0.0137352	2.21124	-0.020394	3.61726	-0.00707	3.96104		1287	-0.00040977	-0.0866
1288	-0.00038977	-0.1516	-0.01927	0.0129	-0.0137152	2.19423	-0.020374	3.61897	-0.00705	3.95469		1288	-0.00038977	-0.0312
1289	-0.00036977	-0.0434	-0.01925	-0.0575	-0.0136952	2.21172	-0.020354	3.61628	-0.00703	3.95339		1289	-0.00036977	0.1201
1290	-0.00034977	-0.1018	-0.01923	0.0133	-0.0136752	2.1671	-0.020334	3.61647	-0.00701	3.95187		1290	-0.00034977	0.0415
1291	-0.00032977	-0.0537	-0.01921	0.0426	-0.0136552	2.17888	-0.020314	3.6162	-0.00699	3.95166		1291	-0.00032977	0.062
1292	-0.00030977	-0.0573	-0.01919	0.0333	-0.0136352	2.1735	-0.020294	3.60684	-0.00697	3.95265		1292	-0.00030977	0.1442
1293	-0.00028977	-0.0947	-0.01917	-0.0432	-0.0136152	2.20397	-0.020274	3.61201	-0.00695	3.96054		1293	-0.00028977	0.2177
1294	-0.00026977	-0.0885	-0.01915	-0.0397	-0.0135952	2.19756	-0.020254	3.61285	-0.00693	3.95497		1294	-0.00026977	0.0533
1295	-0.00024977	-0.0263	-0.01913	-0.031	-0.0135752	2.2012	-0.020234	3.60413	-0.00691	3.95734		1295	-0.00024977	0.1367
1296	-0.00022977	-0.0463	-0.01911	0.0173	-0.0135552	2.19779	-0.020214	3.61264	-0.00689	3.9575		1296	-0.00022977	0.1177
1297	-0.00020977	-0.0592	-0.01909	-0.0482	-0.0135352	2.2095	-0.020194	3.61768	-0.00687	3.95501		1297	-0.00020977	0.1363
1298	-0.00018977	-0.0085	-0.01907	-0.0616	-0.0135152	2.18284	-0.020174	3.62079	-0.00685	3.9532		1298	-0.00018977	-0.0415
1299	-0.00016977	-0.049	-0.01905	-0.0268	-0.0134952	2.18727	-0.020154	3.60795	-0.00683	3.95484		1299	-0.00016977	0.0442
1300	-0.00014977	-0.052	-0.01903	-0.05	-0.0134752	2.17018	-0.020134	3.60674	-0.00681	3.95482		1300	-0.00014977	-0.0502
1301	-0.00012977	-0.0062	-0.01901	-0.0126	-0.0134552	2.19629	-0.020114	3.6293	-0.00679	3.95524		1301	-0.00012977	0.0513
1302	-0.00010977	-0.0251	-0.01899	-0.0672	-0.0134352	2.19336	-0.020094	3.60932	-0.00677	3.95582		1302	-0.00010977	0.1118
1303	-8.977e-05	-0.0257	-0.01897	0.0867	-0.0134152	2.17588	-0.020074	3.60273	-0.00675	3.95255		1303	-8.977e-05	-0.0866
1304	-6.977e-05	-0.0391	-0.01895	0.0218	-0.0133952	2.18458	-0.020054	3.61135	-0.00673	3.95553		1304	-6.977e-05	0.1387
1305	-4.977e-05	-0.0537	-0.01893	-0.0466	-0.0133752	2.18949	-0.020034	3.61517	-0.00671	3.95607		1305	-4.977e-05	0.0794
1306	-2.977e-05	-0.0766	-0.01891	0.091	-0.0133552	2.19431	-0.020014	3.62031	-0.00669	3.95617		1306	-2.977e-05	0.0596
1307	-9.77e-06	-0.0433	-0.01889	0.008	-0.0133352	2.23008	-0.019994	3.62142	-0.00667	3.95305		1307	-9.77e-06	-0.0119
1308	1.023e-05	3.6594	-0.01887	0.0141	-0.0133152	2.17849	-0.019974	3.61852	-0.00665	3.95559		1308	1.023e-05	-0.0474
1309	3.023e-05	3.9322	-0.01885	-0.0446	-0.0132952	2.20998	-0.019954	3.61618	-0.00663	3.95667		1309	3.023e-05	0.1383
1310	5.023e-05	4.0206	-0.01883	0.0359	-0.0132752	2.18783	-0.019934	3.62161	-0.00661	3.95651		1310	5.023e-05	-0.0147
1311	7.023e-05	3.924	-0.01881	0.0912	-0.0132552	2.20998	-0.019914	3.62298	-0.00659	3.95584		1311	7.023e-05	-0.2505
1312	9.023e-05	3.9319	-0.01879	0.0641	-0.0132352	2.197	-0.019894	3.60495	-0.00657	3.94989		1312	9.023e-05	0.1394
1313	0.00011023	3.9791	-0.01877	0.0371	-0.0132152	2.1682	-0.019874	3.61401	-0.00655	3.95611		1313	0.00011023	0.0561
1314	0.00013023	3.9427	-0.01875	-0.0369	-0.0131952	2.21172	-0.019854	3.61976	-0.00653	3.95449		1314	0.00013023	-0.0763
1315	0.00015023	3.8755	-0.01873	-0.008	-0.0131752	2.17295	-0.019834	3.61428	-0.00651	3.95897		1315	0.00015023	0.0762
1316	0.00017023	3.9349	-0.01871	-0.0153	-0.0131552	2.20072	-0.019814	3.61206	-0.00649	3.95873		1316	0.00017023	0.0162
1317	0.00019023	3.9665	-0.01869	-0.0567	-0.0131352	2.17414	-0.019794	3.61241	-0.00647	3.9564		1317	0.00019023	0.0387
1318	0.00021023	3.9353	-0.01867	-0.0256	-0.0131152	2.16805	-0.019774	3.60774	-0.00645	3.95452		1318	0.00021023	0.1335
1319	0.00023023	3.9508	-0.01865	-0.0428	-0.0130952	2.18197	-0.019754	3.61064	-0.00643	3.95141		1319	0.00023023	0.1015
1320	0.00025023	3.9608	-0.01863	-0.0157	-0.0130752	2.19115	-0.019734	3.59828	-0.00641	3.96126		1320	0.00025023	0.0746
1321	0.00027023	3.9833	-0.01861	-0.0335	-0.0130552	2.19234	-0.019714	3.61241	-0.00639	3.95855		1321	0.00027023	-0.0502
1322	0.00029023	4.0148	-0.01859	0.0361	-0.0130352	2.1951	-0.019694	3.6119	-0.00637	3.95406		1322	0.00029023	0.1288
1323	0.00031023	3.9355	-0.01857	0.0222	-0.0130152	2.18466	-0.019674	3.60611	-0.00635	3.95455		1323	0.00031023	0.0233
1324	0.00033023	3.9253	-0.01855	-0.0867	-0.0129952	2.21172	-0.019654	3.61921	-0.00633	3.95501		1324	0.00033023	0.1402
1325	0.00035023	3.957	-0.01853	-0.0731	-0.0129752	2.194	-0.019634	3.61285	-0.00631	3.95698		1325	0.00035023	-0.0158
1326	0.00037023	3.9625	-0.01851	0.0011	-0.0129552	2.18205	-0.019614	3.61154	-0.00629	3.9516		1326	0.00037023	-0.0036
1327	0.00039023	3.9462	-0.01849	0.0094	-0.0129352	2.18118	-0.019594	3.6138	-0.00627	3.95316		1327	0.00039023	-0.0463
1328	0.00041023	3.9608	-0.01847	0.0058	-0.0129152	2.18988	-0.019574	3.60708	-0.00625	3.9537		1328	0.00041023	0.0569
1329	0.00043023	3.8999	-0.01845	-0.0096	-0.0128952	2.14178	-0.019554	3.60587	-0.00623	3.94866		1329	0.00043023	0.081
1330	0.00045023	4.021	-0.01843	-0.0294	-0.0128752	2.17224	-0.019534	3.62042	-0.00621	3.95463		1330	0.00045023	0.0023
1331	0.00047023	3.9407	-0.01841	0.0274	-0.0128552	2.16575	-0.019514	3.61509	-0.00619	3.95244		1331	0.00047023	-0.0617
1332	0.00049023	3.9625	-0.01839	0.0335	-0.0128352	2.1599	-0.019494	3.60808	-0.00617	3.95187		1332	0.00049023	-0.0348
1333	0.00051023	3.9831	-0.01837	0.045	-0.0128152	2.1917	-0.019474	3.6098	-0.00615	3.9554		1333	0.00051023	-0.1059
1334	0.00053023	3.9688	-0.01835	0.0214	-0.0127952	2.1811	-0.019454	3.60379	-0.00613	3.95389		1334	0.00053023	-0.0048
1335	0.00055023	3.9895	-0.01833	0.0193	-0.0127752	2.12192	-0.019434	3.61109	-0.00611	3.95519		1335	0.00055023	-0.034
1336	0.00057023	3.9459	-0.01831	-0.0132	-0.0127552	2.1792	-0.019414	3.60792	-0.00609	3.95754		1336	0.00057023	-0.0111
1337	0.00059023	3.9836	-0.01829	0.0448	-0.0127352	2.16607	-0.019394	3.60932	-0.00607	3.9574		1337	0.00059023	-0.0561
1338	0.00061023	3.9491	-0.01827	-0.015	-0.0127152	2.18063	-0.019374	3.61554	-0.00605	3.95696		1338	0.00061023	0.1074
1339	0.00063023	3.973	-0.01825	0.0038	-0.0126952	2.20713	-0.019354	3.60339	-0.00603	3.95355		1339	0.00063023	0.113
1340	0.00065023	3.9877	-0.01823	-0.0237	-0.0126752	2.15278	-0.019334	3.61291	-0.00601	3.95344		1340	0.00065023	0.2054
1341	0.00067023	3.9674	-0.01821	-0.0029	-0.0126552	2.14605	-0.019314	3.6171	-0.00599	3.95754		1341	0.00067023	0.0897
1342	0.00069023	3.9555	-0.01819	-0.0029	-0.0126352	2.1887	-0.019294	3.60676	-0.00597	3.95589		1342	0.00069023	0.0264
1343	0.00071023	3.9476	-0.01817	-0.007	-0.0126152	2.18142	-0.019274	3.60737	-0.00595	3.95319		1343	0.00071023	0.145
1344	0.00073023	3.9185	-0.01815	-0.0179	-0.0125952	2.17303	-0.019254	3.61813	-0.00593	3.95481		1344	0.00073023	0.2256
1345	0.00075023	3.948	-0.01813	-0.0391	-0.0125752	2.16963	-0.019234	3.61528	-0.00591	3.95672		1345	0.00075023	-0.134
1346	0.00077023	3.9841	-0.01811	0.0242	-0.0125552	2.16029	-0.019214	3.60845	-0.00589	3.95184		1346	0.00077023	0.0877
1347	0.00079023	3.9848	-0.01809	0.0398	-0.0125352	2.19313	-0.019194	3.61177	-0.00587	3.95361		1347	0.00079023	0.0774
1348	0.00081023	3.9382	-0.01807	0.0315	-0.0125152	2.20658	-0.019174	3.6114	-0.00585	3.95655		1348	0.00081023	-0.1008
1349	0.00083023	3.9339	-0.01805	0.0386	-0.0124952	2.15808	-0.019154	3.61283	-0.00583	3.94544		1349	0.00083023	-0.1703
1350	0.00085023	3.9856	-0.01803	0.0363	-0.0124752	2.16267	-0.019134	3.61119	-0.00581	3.95456		1350	0.00085023	0.0379
1351	0.00087023	3.9231	-0.01801	0.0226	-0.0124552	2.16164	-0.019114	3.60205	-0.00579	3.96058		1351	0.00087023	-0.0012
1352	0.00089023	3.9257	-0.01799	0.0072	-0.0124352	2.14842	-0.019094	3.60669	-0.00577	3.95149		1352	0.00089023	0.0134
1353	0.00091023	3.9149	-0.01797	0.0238	-0.0124152	2.17161	-0.019074	3.60402	-0.00575	3.9569		1353	0.00091023	0.0553
1354	0.00093023	3.9881	-0.01795	-0.1293	-0.0123952	2.17683	-0.019054	3.59654	-0.00573	3.9561		1354	0.00093023	-0.1071
1355	0.00095023	3.9406	-0.01793	0.0313	-0.0123752	2.16646	-0.019034	3.60531	-0.00571	3.95648		1355	0.00095023	-0.021
1356	0.00097023	3.9342	-0.01791	0.0361	-0.0123552	2.16195	-0.019014	3.59994	-0.00569	3.95168		1356	0.00097023	0.2422
1357	0.00099023	4.0189	-0.01789	0.0062	-0.0123352	2.18553	-0.018994	3.60484	-0.00567	3.95933		1357	0.00099023	10.0845
1358	0.00101023	3.9197	-0.01787	-0.0476	-0.0123152	2.14051	-0.018974	3.61051	-0.00565	3.95357		1358	0.00101023	10.0592
1359	0.00103023	3.9596	-0.01785	0.0167	-0.0122952	2.18442	-0.018954	3.60779	-0.00563	3.95542		1359	0.00103023	10.0896
1360	0.00105023	3.9831	-0.01783	-0.0856	-0.0122752	2.17477	-0.018934	3.61483	-0.00561	3.95311		1360	0.00105023	10.1129
1361	0.00107023	3.982	-0.01781	0.0331	-0.0122552	2.15966	-0.018914	3.61309	-0.00559	3.95754		1361	0.00107023	9.9647
1362	0.00109023	3.9823	-0.01779	-0.0664	-0.0122352	2.16915	-0.018894	3.60885	-0.00557	3.95176		1362	0.00109023	10.0975
1363	0.00111023	3.9571	-0.01777	0.0113	-0.0122152	2.14122	-0.018874	3.6075	-0.00555	3.95586		1363	0.00111023	10.0797
1364	0.00113023	3.9696	-0.01775	0.0179	-0.0121952	2.16203	-0.018854	3.61219	-0.00553	3.95272		1364	0.00113023	10.0588
1365	0.00115023	3.9637	-0.01773	0.0082	-0.0121752	2.20373	-0.018834	3.60141	-0.00551	3.95261		1365	0.00115023	10.0509
1366	0.00117023	3.9819	-0.01771	-0.011	-0.0121552	2.15262	-0.018814	3.60679	-0.00549	3.95274		1366	0.00117023	10.0529
1367	0.00119023	3.914	-0.01769	0.0317	-0.0121352	2.1826	-0.018794	3.60421	-0.00547	3.94908		1367	0.00119023	10.0608
1368	0.00121023	3.9127	-0.01767	-0.0043	-0.0121152	2.15483	-0.018774	3.60579	-0.00545	3.95256		1368	0.00121023	10.026
1369	0.00123023	4.0181	-0.01765	0.0375	-0.0120952	2.17232	-0.018754	3.60582	-0.00543	3.95216		1369	0.00123023	9.8703
1370	0.00125023	3.9149	-0.01763	-0.0161	-0.0120752	2.14985	-0.018734	3.60263	-0.00541	3.9568		1370	0.00125023	10.2583
1371	0.00127023	3.957	-0.01761	0.0721	-0.0120552	2.16219	-0.018714	3.60508	-0.00539	3.95336		1371	0.00127023	9.9971
1372	0.00129023	3.9687	-0.01759	-0.0399	-0.0120352	2.14249	-0.018694	3.61169	-0.00537	3.95355		1372	0.00129023	10.0813
1373	0.00131023	3.9605	-0.01757	0.0082	-0.0120152	2.15744	-0.018674	3.60637	-0.00535	3.95648		1373	0.00131023	10.0655
1374	0.00133023	3.9674	-0.01755	-0.0322	-0.0119952	2.14558	-0.018654	3.61343	-0.00533	3.95619		1374	0.00133023	10.1086
1375	0.00135023	3.9079	-0.01753	-0.1077	-0.0119752	2.15103	-0.018634	3.62311	-0.00531	3.95713		1375	0.00135023	10.0975
1376	0.00137023	3.9243	-0.01751	0.0335	-0.0119552	2.15673	-0.018614	3.61143	-0.00529	3.95198		1376	0.00137023	10.1414
1377	0.00139023	3.9335	-0.01749	0.075	-0.0119352	2.17501	-0.018594	3.61386	-0.00527	3.95215		1377	0.00139023	9.9517
1378	0.00141023	3.9709	-0.01747	-0.01	-0.0119152	2.15096	-0.018574	3.60421	-0.00525	3.95222		1378	0.00141023	10.1153
1379	0.00143023	3.9766	-0.01745	0.007	-0.0118952	2.17414	-0.018554	3.61093	-0.00523	3.95152		1379	0.00143023	9.898
1380	0.00145023	3.9675	-0.01743	-0.0122	-0.0118752	2.16227	-0.018534	3.61256	-0.00521	3.95465		1380	0.00145023	10.1267
1381	0.00147023	3.9409	-0.01741	-0.0233	-0.0118552	2.13766	-0.018514	3.60418	-0.00519	3.95835		1381	0.00147023	9.894
1382	0.00149023	3.9774	-0.01739	-0.0074	-0.0118352	2.18142	-0.018494	3.60392	-0.00517	3.95315		1382	0.00149023	9.9841
1383	0.00151023	3.9322	-0.01737	0.0402	-0.0118152	2.19526	-0.018474	3.6133	-0.00515	3.95261		1383	0.00151023	9.9869
1384	0.00153023	3.9588	-0.01735	-0.0029	-0.0117952	2.15515	-0.018454	3.61272	-0.00513	3.95224		1384	0.00153023	10.0098
1385	0.00155023	3.9044	-0.01733	-0.043	-0.0117752	2.15365	-0.018434	3.60589	-0.00511	3.94889		1385	0.00155023	9.8723
1386	0.00157023	3.9324	-0.01731	-0.0142	-0.0117552	2.15357	-0.018414	3.60363	-0.00509	3.95509		1386	0.00157023	10.0572
1387	0.00159023	3.9595	-0.01729	-0.0009	-0.0117352	2.13529	-0.018394	3.60241	-0.00507	3.95344		1387	0.00159023	9.9047
1388	0.00161023	3.9678	-0.01727	-0.0136	-0.0117152	2.16907	-0.018374	3.60771	-0.00505	3.95705		1388	0.00161023	10.0264
1389	0.00163023	3.9684	-0.01725	-0.0828	-0.0116952	2.15467	-0.018354	3.61417	-0.00503	3.95565		1389	0.00163023	10.0015
1390	0.00165023	3.955	-0.01723	0.043	-0.0116752	2.10388	-0.018334	3.60869	-0.00501	3.9524		1390	0.00165023	9.9742
1391	0.00167023	3.9893	-0.01721	-0.0066	-0.0116552	2.15966	-0.018314	3.60273	-0.00499	3.95232		1391	0.00167023	10.0197
1392	0.00169023	3.9717	-0.01719	0.0193	-0.0116352	2.17263	-0.018294	3.61222	-0.00497	3.95471		1392	0.00169023	10.1342
1393	0.00171023	3.9318	-0.01717	0.0195	-0.0116152	2.15301	-0.018274	3.62068	-0.00495	3.95137		1393	0.00171023	9.8399
1394	0.00173023	3.9647	-0.01715	-0.0029	-0.0115952	2.17224	-0.018254	3.60273	-0.00493	3.95224		1394	0.00173023	10.0453
1395	0.00175023	3.9632	-0.01713	0.0244	-0.0115752	2.19115	-0.018234	3.59777	-0.00491	3.95527		1395	0.00175023	10.141
1396	0.00177023	3.9636	-0.01711	0.0369	-0.0115552	2.15808	-0.018214	3.60473	-0.00489	3.95157		1396	0.00177023	9.896
1397	0.00179023	3.9447	-0.01709	0.0007	-0.0115352	2.15634	-0.018194	3.61686	-0.00487	3.95427		1397	0.00179023	10.0043
1398	0.00181023	3.9665	-0.01707	0.1009	-0.0115152	2.13228	-0.018174	3.60608	-0.00485	3.95381		1398	0.00181023	9.9568
1399	0.00183023	3.9836	-0.01705	0.0355	-0.0114952	2.14858	-0.018154	3.60265	-0.00483	3.9598		1399	0.00183023	10.1619
1400	0.00185023	4.0009	-0.01703	0.0066	-0.0114752	2.16053	-0.018134	3.60376	-0.00481	3.95671		1400	0.00185023	9.9505
1401	0.00187023	3.9529	-0.01701	-0.0193	-0.0114552	2.17469	-0.018114	3.60729	-0.00479	3.95585		1401	0.00187023	10.1524
1402	0.00189023	3.9339	-0.01699	0.0193	-0.0114352	2.15372	-0.018094	3.607	-0.00477	3.9565		1402	0.00189023	10.1256
1403	0.00191023	3.9518	-0.01697	0.0388	-0.0114152	2.19336	-0.018074	3.60389	-0.00475	3.95418		1403	0.00191023	9.9861
1404	0.00193023	3.9595	-0.01695	0.0214	-0.0113952	2.14937	-0.018054	3.61233	-0.00473	3.95222		1404	0.00193023	10.0935
1405	0.00195023	3.9596	-0.01693	-0.0326	-0.0113752	2.14186	-0.018034	3.60344	-0.00471	3.95409		1405	0.00195023	9.8581
1406	0.00197023	3.9708	-0.01691	-0.0381	-0.0113552	2.16029	-0.018014	3.60165	-0.00469	3.95316		1406	0.00197023	10.011
1407	0.00199023	3.9891	-0.01689	0.0353	-0.0113352	2.1595	-0.017994	3.60795	-0.00467	3.95482		1407	0.00199023	9.9134
1408	0.00201023	3.934	-0.01687	-0.0114	-0.0113152	2.1489	-0.017974	3.61372	-0.00465	3.95376		1408	0.00201023	10.0122
1409	0.00203023	3.9092	-0.01685	0.0177	-0.0112952	2.16899	-0.017954	3.60563	-0.00463	3.95403		1409	0.00203023	10.1256
1410	0.00205023	3.9492	-0.01683	0.0333	-0.0112752	2.15183	-0.017934	3.60473	-0.00461	3.95381		1410	0.00205023	9.9821
1411	0.00207023	3.9854	-0.01681	-0.0304	-0.0112552	2.1235	-0.017914	3.60856	-0.00459	3.95339		1411	0.00207023	10.1979
1412	0.00209023	3.9825	-0.01679	-0.0846	-0.0112352	2.14012	-0.017894	3.60608	-0.00457	3.95032		1412	0.00209023	10.086
1413	0.00211023	3.9601	-0.01677	0.0351	-0.0112152	2.17145	-0.017874	3.60837	-0.00455	3.9496		1413	0.00211023	10.1469
1414	0.00213023	3.9443	-0.01675	-0.0017	-0.0111952	2.15784	-0.017854	3.6055	-0.00453	3.95336		1414	0.00213023	10.0908
1415	0.00215023	3.9874	-0.01673	-0.0466	-0.0111752	2.18862	-0.017834	3.61222	-0.00451	3.95057		1415	0.00215023	10.1145
1416	0.00217023	4.0105	-0.01671	-0.0345	-0.0111552	2.14368	-0.017814	3.59427	-0.00449	3.95418		1416	0.00217023	10.0497
1417	0.00219023	3.9266	-0.01669	0.0545	-0.0111352	2.172	-0.017794	3.60932	-0.00447	3.95431		1417	0.00219023	10.1137
1418	0.00221023	4.006	-0.01667	0.0309	-0.0111152	2.172	-0.017774	3.60621	-0.00445	3.95723		1418	0.00221023	9.8877
1419	0.00223023	3.9796	-0.01665	-0.0403	-0.0110952	2.1542	-0.017754	3.6046	-0.00443	3.95349		1419	0.00223023	9.9007
1420	0.00225023	3.9526	-0.01663	-0.0148	-0.0110752	2.14225	-0.017734	3.60429	-0.00441	3.95223		1420	0.00225023	9.8098
1421	0.00227023	3.972	-0.01661	0.0327	-0.0110552	2.14194	-0.017714	3.6021	-0.00439	3.95332		1421	0.00227023	10.0165
1422	0.00229023	3.9442	-0.01659	0.0291	-0.0110352	2.15404	-0.017694	3.60774	-0.00437	3.95473		1422	0.00229023	10.0386
1423	0.00231023	3.9529	-0.01657	-0.0118	-0.0110152	2.14811	-0.017674	3.60958	-0.00435	3.95706		1423	0.00231023	9.9663
1424	0.00233023	3.9688	-0.01655	0.021	-0.0109952	2.19645	-0.017654	3.61388	-0.00433	3.95338		1424	0.00233023	10.1141
1425	0.00235023	3.9467	-0.01653	-0.0144	-0.0109752	2.14075	-0.017634	3.61212	-0.00431	3.95526		1425	0.00235023	10.1651
1426	0.00237023	3.9193	-0.01651	-0.0543	-0.0109552	2.16085	-0.017614	3.60521	-0.00429	3.95243		1426	0.00237023	10.0011
1427	0.00239023	3.9405	-0.01649	-0.0776	-0.0109352	2.12216	-0.017594	3.60025	-0.00427	3.95298		1427	0.00239023	10.075
1428	0.00241023	3.926	-0.01647	0.0645	-0.0109152	2.15673	-0.017574	3.61364	-0.00425	3.95145		1428	0.00241023	9.913
1429	0.00243023	3.9945	-0.01645	0.0204	-0.0108952	2.13212	-0.017554	3.5977	-0.00423	3.94865		1429	0.00243023	10.054
1430	0.00245023	3.9737	-0.01643	-0.0863	-0.0108752	2.1523	-0.017534	3.60389	-0.00421	3.9564		1430	0.00245023	9.9845
1431	0.00247023	3.9444	-0.01641	-0.0023	-0.0108552	2.14621	-0.017514	3.60819	-0.00419	3.95039		1431	0.00247023	9.9363
1432	0.00249023	3.9369	-0.01639	0.0367	-0.0108352	2.15072	-0.017494	3.60521	-0.00417	3.95323		1432	0.00249023	10.0837
1433	0.00251023	3.9774	-0.01637	0.0325	-0.0108152	2.17936	-0.017474	3.59812	-0.00415	3.95297		1433	0.00251023	9.8928
1434	0.00253023	3.9008	-0.01635	-0.0171	-0.0107952	2.17232	-0.017454	3.60589	-0.00413	3.95373		1434	0.00253023	10.0007
1435	0.00255023	3.9756	-0.01633	-0.0241	-0.0107752	2.14732	-0.017434	3.60748	-0.00411	3.94523		1435	0.00255023	9.8786
1436	0.00257023	3.961	-0.01631	0.0693	-0.0107552	2.12856	-0.017414	3.60471	-0.00409	3.95237		1436	0.00257023	10.0813
1437	0.00259023	4.0206	-0.01629	0.0341	-0.0107352	2.17999	-0.017394	3.60658	-0.00407	3.95444		1437	0.00259023	9.9908
1438	0.00261023	3.9749	-0.01627	-0.0415	-0.0107152	2.14391	-0.017374	3.61507	-0.00405	3.95535		1438	0.00261023	10.1465
1439	0.00263023	3.898	-0.01625	-0.0118	-0.0106952	2.13466	-0.017354	3.60811	-0.00403	3.95224		1439	0.00263023	10.0173
1440	0.00265023	3.9591	-0.01623	-0.0308	-0.0106752	2.14486	-0.017334	3.6084	-0.00401	3.95686		1440	0.00265023	10.2089
1441	0.00267023	3.9268	-0.01621	-0.0806	-0.0106552	2.15238	-0.017314	3.6045	-0.00399	3.95307		1441	0.00267023	9.9624
1442	0.00269023	3.9889	-0.01619	0.0129	-0.0106352	2.10586	-0.017294	3.59696	-0.00397	3.95245		1442	0.00269023	10.0129
1443	0.00271023	3.9695	-0.01617	0.0679	-0.0106152	2.13244	-0.017274	3.59862	-0.00395	3.95091		1443	0.00271023	10.122
1444	0.00273023	3.9516	-0.01615	0.0238	-0.0105952	2.12864	-0.017254	3.59693	-0.00393	3.957		1444	0.00273023	10.0722
1445	0.00275023	3.9349	-0.01613	-0.0405	-0.0105752	2.12777	-0.017234	3.60537	-0.00391	3.9482		1445	0.00275023	9.9616
1446	0.00277023	3.9604	-0.01611	-0.0618	-0.0105552	2.12532	-0.017214	3.60687	-0.00389	3.95227		1446	0.00277023	10.0264
1447	0.00279023	3.9256	-0.01609	0.0157	-0.0105352	2.14059	-0.017194	3.61417	-0.00387	3.95648		1447	0.00279023	10.011
1448	0.00281023	3.9705	-0.01607	-0.0417	-0.0105152	2.13007	-0.017174	3.60729	-0.00385	3.9529		1448	0.00281023	9.9122
1449	0.00283023	3.9186	-0.01605	0.0357	-0.0104952	2.13347	-0.017154	3.59664	-0.00383	3.94852		1449	0.00283023	9.9454
1450	0.00285023	3.9502	-0.01603	0.0068	-0.0104752	2.18972	-0.017134	3.61159	-0.00381	3.95015		1450	0.00285023	9.8735
1451	0.00287023	3.997	-0.01601	0.0537	-0.0104552	2.14376	-0.017114	3.60661	-0.00379	3.95216		1451	0.00287023	10.1951
1452	0.00289023	3.9887	-0.01599	-0.0065	-0.0104352	2.14312	-0.017094	3.59788	-0.00377	3.95343		1452	0.00289023	9.9296
1453	0.00291023	3.9173	-0.01597	-0.0598	-0.0104152	2.12959	-0.017074	3.60165	-0.00375	3.94602		1453	0.00291023	9.8233
1454	0.00293023	3.9672	-0.01595	-0.032	-0.0103952	2.1292	-0.017054	3.6137	-0.00373	3.95115		1454	0.00293023	10.0339
1455	0.00295023	3.9471	-0.01593	-0.0005	-0.0103752	2.13458	-0.017034	3.60816	-0.00371	3.95119		1455	0.00295023	10.0939
1456	0.00297023	3.9596	-0.01591	0.0216	-0.0103552	2.12231	-0.017014	3.60455	-0.00369	3.95278		1456	0.00297023	10.1082
1457	0.00299023	3.9885	-0.01589	-0.0066	-0.0103352	2.15293	-0.016994	3.6075	-0.00367	3.9509		1457	0.00299023	10.1742
1458	0.00301023	3.95	-0.01587	-0.014	-0.0103152	2.15641	-0.016974	3.5969	-0.00365	3.95177		1458	0.00301023	10.0201
1459	0.00303023	3.9738	-0.01585	0.0916	-0.0102952	2.14209	-0.016954	3.60402	-0.00363	3.95377		1459	0.00303023	10.0019
1460	0.00305023	3.9633	-0.01583	0.0286	-0.0102752	2.15127	-0.016934	3.60558	-0.00361	3.95673		1460	0.00305023	9.9418
1461	0.00307023	3.9613	-0.01581	0.0244	-0.0102552	2.12279	-0.016914	3.60518	-0.00359	3.94965		1461	0.00307023	10.0904
1462	0.00309023	3.9795	-0.01579	-0.0102	-0.0102352	2.14059	-0.016894	3.60814	-0.00357	3.94848		1462	0.00309023	10.0035
1463	0.00311023	4.0185	-0.01577	0.0347	-0.0102152	2.14874	-0.016874	3.60553	-0.00355	3.95309		1463	0.00311023	10.1686
1464	0.00313023	3.9779	-0.01575	-0.0152	-0.0101952	2.17232	-0.016854	3.59696	-0.00353	3.9538		1464	0.00313023	10.0331
1465	0.00315023	3.9857	-0.01573	0.0396	-0.0101752	2.14518	-0.016834	3.60405	-0.00351	3.94825		1465	0.00315023	9.9153
1466	0.00317023	3.9728	-0.01571	0.0193	-0.0101552	2.15238	-0.016814	3.60603	-0.00349	3.95181		1466	0.00317023	9.8995
1467	0.00319023	3.9588	-0.01569	0.0535	-0.0101352	2.12587	-0.016794	3.60716	-0.00347	3.94961		1467	0.00319023	9.9351
1468	0.00321023	3.9669	-0.01567	-0.0901	-0.0101152	2.14012	-0.016774	3.61248	-0.00345	3.95202		1468	0.00321023	10.0351
1469	0.00323023	3.9845	-0.01565	0.0448	-0.0100952	2.11068	-0.016754	3.60176	-0.00343	3.94712		1469	0.00323023	10.058
1470	0.00325023	3.9624	-0.01563	0.0444	-0.0100752	2.12311	-0.016734	3.59664	-0.00341	3.95596		1470	0.00325023	10.1346
1471	0.00327023	3.9377	-0.01561	0.0424	-0.0100552	2.13766	-0.016714	3.61478	-0.00339	3.95264		1471	0.00327023	9.9059
1472	0.00329023	3.9285	-0.01559	0.038	-0.0100352	2.11828	-0.016694	3.61357	-0.00337	3.94923		1472	0.00329023	10.0054
1473	0.00331023	3.9436	-0.01557	0.0369	-0.0100152	2.17485	-0.016674	3.60299	-0.00335	3.9527		1473	0.00331023	10.0106
1474	0.00333023	3.9414	-0.01555	-0.0241	-0.0099952	2.11527	-0.016654	3.60112	-0.00333	3.95148		1474	0.00333023	9.941
1475	0.00335023	3.9846	-0.01553	-0.027	-0.0099752	2.13173	-0.016634	3.60521	-0.00331	3.94761		1475	0.00335023	9.9608
1476	0.00337023	3.9427	-0.01551	-0.0648	-0.0099552	2.15452	-0.016614	3.59951	-0.00329	3.95344		1476	0.00337023	9.9122
1477	0.00339023	3.9633	-0.01549	-0.0122	-0.0099352	2.1523	-0.016594	3.59429	-0.00327	3.95223		1477	0.00339023	10.1315
1478	0.00341023	3.9501	-0.01547	-0.0721	-0.0099152	2.13869	-0.016574	3.60829	-0.00325	3.95302		1478	0.00341023	9.8395
1479	0.00343023	3.9514	-0.01545	0.0829	-0.0098952	2.12271	-0.016554	3.60705	-0.00323	3.95156		1479	0.00343023	10.152
1480	0.00345023	3.9848	-0.01543	-0.026	-0.0098752	2.15333	-0.016534	3.6002	-0.00321	3.94854		1480	0.00345023	9.992
1481	0.00347023	3.9055	-0.01541	0.0112	-0.0098552	2.14099	-0.016514	3.59812	-0.00319	3.95939		1481	0.00347023	10.088
1482	0.00349023	3.8932	-0.01539	-0.1368	-0.0098352	2.11361	-0.016494	3.59308	-0.00317	3.95655		1482	0.00349023	10.1512
1483	0.00351023	3.9335	-0.01537	-0.0239	-0.0098152	2.13165	-0.016474	3.60513	-0.00315	3.95327		1483	0.00351023	10.1145
1484	0.00353023	3.9692	-0.01535	-0.0879	-0.0097952	2.15388	-0.016454	3.60273	-0.00313	3.95353		1484	0.00353023	10.0102
1485	0.00355023	3.9887	-0.01533	-0.0341	-0.0097752	2.15452	-0.016434	3.605	-0.00311	3.95319		1485	0.00355023	9.8185
1486	0.00357023	3.9585	-0.01531	0.0017	-0.0097552	2.14478	-0.016414	3.60147	-0.00309	3.95381		1486	0.00357023	10.0892
1487	0.00359023	3.91	-0.01529	-0.0157	-0.0097352	2.14534	-0.016394	3.6065	-0.00307	3.94953		1487	0.00359023	10.2085
1488	0.00361023	3.9243	-0.01527	-0.0136	-0.0097152	2.15713	-0.016374	3.60674	-0.00305	3.95068		1488	0.00361023	10.0951
1489	0.00363023	4.0188	-0.01525	-0.014	-0.0096952	2.14621	-0.016354	3.60421	-0.00303	3.95057		1489	0.00363023	9.9023
1490	0.00365023	3.9637	-0.01523	-0.0005	-0.0096752	2.14447	-0.016334	3.59975	-0.00301	3.95108		1490	0.00365023	10.0256
1491	0.00367023	3.9501	-0.01521	-0.0343	-0.0096552	2.15317	-0.016314	3.60542	-0.00299	3.95253		1491	0.00367023	10.0054
1492	0.00369023	3.9491	-0.01519	0.0473	-0.0096352	2.14708	-0.016294	3.60178	-0.00297	3.94966		1492	0.00369023	9.9861
1493	0.00371023	3.9301	-0.01517	0.0661	-0.0096152	2.15111	-0.016274	3.60679	-0.00295	3.94981		1493	0.00371023	9.8015
1494	0.00373023	3.9348	-0.01515	-0.0353	-0.0095952	2.13608	-0.016254	3.60062	-0.00293	3.95727		1494	0.00373023	10.0493
1495	0.00375023	3.8808	-0.01513	-0.01	-0.0095752	2.14534	-0.016234	3.60218	-0.00291	3.94979		1495	0.00375023	9.9639
1496	0.00377023	3.9352	-0.01511	-0.0288	-0.0095552	2.15792	-0.016214	3.60727	-0.00289	3.95407		1496	0.00377023	10.1323
1497	0.00379023	3.9462	-0.01509	-0.0569	-0.0095352	2.13553	-0.016194	3.59788	-0.00287	3.95413		1497	0.00379023	10.0141
1498	0.00381023	3.9423	-0.01507	-0.0707	-0.0095152	2.13861	-0.016174	3.6098	-0.00285	3.95219		1498	0.00381023	9.975
1499	0.00383023	3.9866	-0.01505	0.0396	-0.0094952	2.11021	-0.016154	3.60392	-0.00283	3.95052		1499	0.00383023	10.0122
1500	0.00385023	3.9724	-0.01503	0.0151	-0.0094752	2.15198	-0.016134	3.60365	-0.00281	3.95328		1500	0.00385023	10.0355
1501	0.00387023	3.9034	-0.01501	0.0052	-0.0094552	2.12667	-0.016114	3.60234	-0.00279	3.9514		1501	0.00387023	9.9711
1502	0.00389023	3.9858	-0.01499	0.0242	-0.0094352	2.12754	-0.016094	3.59822	-0.00277	3.95359		1502	0.00389023	10.1003
1503	0.00391023	3.9799	-0.01497	-0.066	-0.0094152	2.13418	-0.016074	3.60703	-0.00275	3.94704		1503	0.00391023	10.0335
1504	0.00393023	3.9785	-0.01495	0.0345	-0.0093952	2.10744	-0.016054	3.60276	-0.00273	3.95015		1504	0.00393023	10.1516
1505	0.00395023	3.9268	-0.01493	0.1017	-0.0093752	2.11472	-0.016034	3.60471	-0.00271	3.94995		1505	0.00395023	10.0971
1506	0.00397023	3.9815	-0.01491	0.0117	-0.0093552	2.14399	-0.016014	3.59896	-0.00269	3.94886		1506	0.00397023	9.9829
1507	0.00399023	3.9537	-0.01489	0.0177	-0.0093352	2.10475	-0.015994	3.59229	-0.00267	3.95103		1507	0.00399023	9.8912
1508	0.00401023	3.8934	-0.01487	-0.0207	-0.0093152	2.09272	-0.015974	3.60434	-0.00265	3.94817		1508	0.00401023	9.9746
1509	0.00403023	3.9405	-0.01485	0.0335	-0.0092952	2.13497	-0.015954	3.60249	-0.00263	3.94839		1509	0.00403023	10.0876
1510	0.00405023	3.9411	-0.01483	-0.0468	-0.0092752	2.14043	-0.015934	3.60766	-0.00261	3.94578		1510	0.00405023	10.0912
1511	0.00407023	3.9749	-0.01481	-0.062	-0.0092552	2.1474	-0.015914	3.60795	-0.00259	3.95661		1511	0.00407023	10.2062
1512	0.00409023	3.956	-0.01479	-0.067	-0.0092352	2.12698	-0.015894	3.6075	-0.00257	3.94953		1512	0.00409023	10.0912
1513	0.00411023	3.9274	-0.01477	0.0333	-0.0092152	2.13181	-0.015874	3.59878	-0.00255	3.95012		1513	0.00411023	10.1137
1514	0.00413023	3.9817	-0.01475	0.0224	-0.0091952	2.15167	-0.015854	3.59646	-0.00253	3.95309		1514	0.00413023	9.9181
1515	0.00415023	3.9695	-0.01473	-0.014	-0.0091752	2.13379	-0.015834	3.60392	-0.00251	3.94567		1515	0.00415023	10.0521
1516	0.00417023	3.9404	-0.01471	-0.0302	-0.0091552	2.11931	-0.015814	3.605	-0.00249	3.95378		1516	0.00417023	9.9059
1517	0.00419023	3.9382	-0.01469	-0.027	-0.0091352	2.11788	-0.015794	3.59767	-0.00247	3.94521		1517	0.00419023	9.9758
1518	0.00421023	3.9389	-0.01467	0.0327	-0.0091152	2.12556	-0.015774	3.60613	-0.00245	3.95395		1518	0.00421023	10.077
1519	0.00423023	3.9837	-0.01465	0.0335	-0.0090952	2.13497	-0.015754	3.59756	-0.00243	3.95058		1519	0.00423023	10.1267
1520	0.00425023	3.9823	-0.01463	0.0592	-0.0090752	2.13656	-0.015734	3.60589	-0.00241	3.95327		1520	0.00425023	10.0991
1521	0.00427023	3.9307	-0.01461	-0.0432	-0.0090552	2.12864	-0.015714	3.606	-0.00239	3.94642		1521	0.00427023	9.8106
1522	0.00429023	3.969	-0.01459	0.009	-0.0090352	2.11337	-0.015694	3.59698	-0.00237	3.95235		1522	0.00429023	10.0058
1523	0.00431023	3.9378	-0.01457	-0.0274	-0.0090152	2.07429	-0.015674	3.61623	-0.00235	3.95331		1523	0.00431023	10.0722
1524	0.00433023	3.9359	-0.01455	0.0798	-0.0089952	2.12318	-0.015654	3.60626	-0.00233	3.94473		1524	0.00433023	10.0481
1525	0.00435023	3.9494	-0.01453	-0.009	-0.0089752	2.12311	-0.015634	3.60814	-0.00231	3.95298		1525	0.00435023	10.0268
1526	0.00437023	3.9815	-0.01451	-0.013	-0.0089552	2.11994	-0.015614	3.60239	-0.00229	3.94849		1526	0.00437023	9.9588
1527	0.00439023	4.0187	-0.01449	0.0677	-0.0089352	2.11314	-0.015594	3.60212	-0.00227	3.94766		1527	0.00439023	9.9114
1528	0.00441023	3.9868	-0.01447	-0.033	-0.0089152	2.06733	-0.015574	3.60347	-0.00225	3.95319		1528	0.00441023	10.1544
1529	0.00443023	3.9587	-0.01445	0.0183	-0.0088952	2.1379	-0.015554	3.60484	-0.00223	3.94874		1529	0.00443023	10.216
1530	0.00445023	3.9858	-0.01443	0.0264	-0.0088752	2.1307	-0.015534	3.59543	-0.00221	3.95989		1530	0.00445023	10.1034
1531	0.00447023	3.9831	-0.01441	0.0446	-0.0088552	2.10871	-0.015514	3.59967	-0.00219	3.95601		1531	0.00447023	9.9272
1532	0.00449023	3.9059	-0.01439	0.0246	-0.0088352	2.13434	-0.015494	3.58665	-0.00217	3.95131		1532	0.00449023	10.0643
1533	0.00451023	3.9856	-0.01437	0.0123	-0.0088152	2.10965	-0.015474	3.60421	-0.00215	3.95028		1533	0.00451023	9.9086
1534	0.00453023	3.9618	-0.01435	-0.014	-0.0087952	2.11282	-0.015454	3.59748	-0.00213	3.95024		1534	0.00453023	10.0935
1535	0.00455023	3.9162	-0.01433	-0.079	-0.0087752	2.1034	-0.015434	3.59559	-0.00211	3.95144		1535	0.00455023	10.1556
1536	0.00457023	3.981	-0.01431	-0.0806	-0.0087552	2.11654	-0.015414	3.59949	-0.00209	3.95197		1536	0.00457023	10.0177
1537	0.00459023	3.9575	-0.01429	0.0725	-0.0087352	2.12627	-0.015394	3.60207	-0.00207	3.94767		1537	0.00459023	9.9924
1538	0.00461023	3.9597	-0.01427	0.0252	-0.0087152	2.12659	-0.015374	3.59759	-0.00205	3.95173		1538	0.00461023	10.0343
1539	0.00463023	3.9177	-0.01425	0.0032	-0.0086952	2.11108	-0.015354	3.60489	-0.00203	3.95247		1539	0.00463023	10.1595
1540	0.00465023	3.9779	-0.01423	0.0189	-0.0086752	2.12405	-0.015334	3.59445	-0.00201	3.9539		1540	0.00465023	10.0327
1541	0.00467023	3.9404	-0.01421	0.0315	-0.0086552	2.15309	-0.015314	3.5973	-0.00199	3.94571		1541	0.00467023	10.124
1542	0.00469023	3.9662	-0.01419	-0.0086	-0.0086352	2.1178	-0.015294	3.59076	-0.00197	3.94998		1542	0.00469023	10.0169
1543	0.00471023	3.9634	-0.01417	-0.0191	-0.0086152	2.10894	-0.015274	3.59609	-0.00195	3.94628		1543	0.00471023	10.0212
1544	0.00473023	3.9955	-0.01415	0.0545	-0.0085952	2.12619	-0.015254	3.5987	-0.00193	3.94997		1544	0.00473023	9.9628
1545	0.00475023	3.9786	-0.01413	-0.0369	-0.0085752	2.11432	-0.015234	3.59922	-0.00191	3.94557		1545	0.00475023	9.898
1546	0.00477023	3.9756	-0.01411	-0.0399	-0.0085552	2.14099	-0.015214	3.60033	-0.00189	3.95195		1546	0.00477023	10.0406
1547	0.00479023	3.9396	-0.01409	-0.0767	-0.0085352	2.13956	-0.015194	3.60392	-0.00187	3.94559		1547	0.00479023	10.0098
1548	0.00481023	3.9588	-0.01407	0.0155	-0.0085152	2.14035	-0.015174	3.59706	-0.00185	3.95211		1548	0.00481023	9.9205
1549	0.00483023	3.9637	-0.01405	0.075	-0.0084952	2.13679	-0.015154	3.5993	-0.00183	3.94562		1549	0.00483023	9.9766
1550	0.00485023	3.9262	-0.01403	0.0448	-0.0084752	2.13149	-0.015134	3.60576	-0.00181	3.95003		1550	0.00485023	10.0608
1551	0.00487023	3.9866	-0.01401	0.0689	-0.0084552	2.12682	-0.015114	3.60869	-0.00179	3.95077		1551	0.00487023	10.0303
1552	0.00489023	3.9004	-0.01399	-0.0278	-0.0084352	2.1258	-0.015094	3.6036	-0.00177	3.95016		1552	0.00489023	10.1323
1553	0.00491023	3.9742	-0.01397	-0.0549	-0.0084152	2.12777	-0.015074	3.59809	-0.00175	3.94636		1553	0.00491023	10.0157
1554	0.00493023	3.9344	-0.01395	-0.0349	-0.0083952	2.10617	-0.015054	3.59482	-0.00173	3.95107		1554	0.00493023	10.1196
1555	0.00495023	3.9866	-0.01393	-0.0678	-0.0083752	2.1125	-0.015034	3.59851	-0.00171	3.94962		1555	0.00495023	9.9153
1556	0.00497023	3.9861	-0.01391	0.0125	-0.0083552	2.1288	-0.015014	3.60368	-0.00169	3.94446		1556	0.00497023	9.9074
1557	0.00499023	3.9791	-0.01389	-0.0169	-0.0083352	2.14558	-0.014994	3.59688	-0.00167	3.94824		1557	0.00499023	10.056
1558	0.00501023	4.0167	-0.01387	-0.0136	-0.0083152	2.13727	-0.014974	3.59725	-0.00165	3.95011		1558	0.00501023	10.1149
1559	0.00503023	3.986	-0.01385	-0.0306	-0.0082952	2.11298	-0.014954	3.59851	-0.00163	3.9469		1559	0.00503023	9.9312
1560	0.00505023	3.9268	-0.01383	-0.0092	-0.0082752	2.09929	-0.014934	3.59748	-0.00161	3.95103		1560	0.00505023	10.1635
1561	0.00507023	3.982	-0.01381	0.0145	-0.0082552	2.09541	-0.014914	3.59058	-0.00159	3.95444		1561	0.00507023	10.041
1562	0.00509023	3.9607	-0.01379	-0.0411	-0.0082352	2.11567	-0.014894	3.6031	-0.00157	3.95169		1562	0.00509023	9.909
1563	0.00511023	3.9759	-0.01377	0.0068	-0.0082152	2.10459	-0.014874	3.60131	-0.00155	3.94799		1563	0.00511023	10.1425
1564	0.00513023	3.9691	-0.01375	0.0315	-0.0081952	2.13276	-0.014854	3.6045	-0.00153	3.94315		1564	0.00513023	9.9932
1565	0.00515023	3.9721	-0.01373	-0.0842	-0.0081752	2.09367	-0.014834	3.59332	-0.00151	3.95335		1565	0.00515023	10.1623
1566	0.00517023	3.9568	-0.01371	-0.0167	-0.0081552	2.11773	-0.014814	3.60466	-0.00149	3.94878		1566	0.00517023	10.2611
1567	0.00519023	3.9489	-0.01369	-0.0001	-0.0081352	2.08141	-0.014794	3.6079	-0.00147	3.94781		1567	0.00519023	9.8964
1568	0.00521023	3.9103	-0.01367	-0.0828	-0.0081152	2.1091	-0.014774	3.59564	-0.00145	3.94929		1568	0.00521023	10.0501
1569	0.00523023	3.9872	-0.01365	-0.0383	-0.0080952	2.11567	-0.014754	3.59369	-0.00143	3.94586		1569	0.00523023	10.1212
1570	0.00525023	3.902	-0.01363	-0.0053	-0.0080752	2.06946	-0.014734	3.60837	-0.00141	3.95228		1570	0.00525023	10.2473
1571	0.00527023	3.9862	-0.01361	0.0406	-0.0080552	2.11598	-0.014714	3.59089	-0.00139	3.95381		1571	0.00527023	10.1196
1572	0.00529023	3.961	-0.01359	0.0319	-0.0080352	2.07587	-0.014694	3.60703	-0.00137	3.94494		1572	0.00529023	10.0149
1573	0.00531023	3.9873	-0.01357	0.0153	-0.0080152	2.13078	-0.014674	3.59221	-0.00135	3.94586		1573	0.00531023	10.118
1574	0.00533023	3.8975	-0.01355	0.0329	-0.0079952	2.09454	-0.014654	3.59306	-0.00133	3.9423		1574	0.00533023	10.0675
1575	0.00535023	3.951	-0.01353	-0.082	-0.0079752	2.12928	-0.014634	3.59973	-0.00131	3.95385		1575	0.00535023	9.9371
1576	0.00537023	3.9617	-0.01351	-0.0345	-0.0079552	2.11456	-0.014614	3.59068	-0.00129	3.94845		1576	0.00537023	9.9746
1577	0.00539023	3.9808	-0.01349	-0.0772	-0.0079352	2.13023	-0.014594	3.5929	-0.00127	3.95535		1577	0.00539023	10.1097
1578	0.00541023	3.919	-0.01347	-0.0502	-0.0079152	2.13703	-0.014574	3.60194	-0.00125	3.94999		1578	0.00541023	10.154
1579	0.00543023	3.9208	-0.01345	-0.0559	-0.0078952	2.11076	-0.014554	3.5954	-0.00123	3.9486		1579	0.00543023	9.8505
1580	0.00545023	3.9883	-0.01343	0.0315	-0.0078752	2.09929	-0.014534	3.59055	-0.00121	3.94779		1580	0.00545023	9.9833
1581	0.00547023	3.9651	-0.01341	-0.0393	-0.0078552	2.08109	-0.014514	3.59709	-0.00119	3.9558		1581	0.00547023	9.9379
1582	0.00549023	3.9814	-0.01339	0.0054	-0.0078352	2.11551	-0.014494	3.60067	-0.00117	3.95236		1582	0.00549023	10.0671
1583	0.00551023	3.9579	-0.01337	0.0357	-0.0078152	2.11915	-0.014474	3.59664	-0.00115	3.95149		1583	0.00551023	9.9967
1584	0.00553023	3.9558	-0.01335	0.092	-0.0077952	2.08109	-0.014454	3.60226	-0.00113	3.95239		1584	0.00553023	10.0256
1585	0.00555023	4.0027	-0.01333	0.1231	-0.0077752	2.11472	-0.014434	3.60756	-0.00111	3.94969		1585	0.00555023	9.9225
1586	0.00557023	3.9251	-0.01331	0.022	-0.0077552	2.11622	-0.014414	3.59675	-0.00109	3.95315		1586	0.00557023	10.0011
1587	0.00559023	3.9596	-0.01329	0.0193	-0.0077352	2.11622	-0.014394	3.5983	-0.00107	3.95135		1587	0.00559023	10.041
1588	0.00561023	3.968	-0.01327	-0.0043	-0.0077152	2.11891	-0.014374	3.60429	-0.00105	3.9486		1588	0.00561023	9.9244
1589	0.00563023	3.9346	-0.01325	0.0359	-0.0076952	2.11488	-0.014354	3.59203	-0.00103	3.95443		1589	0.00563023	9.9051
1590	0.00565023	3.8983	-0.01323	-0.0203	-0.0076752	2.11978	-0.014334	3.59712	-0.00101	3.95369		1590	0.00565023	10.0497
1591	0.00567023	3.9377	-0.01321	-0.0171	-0.0076552	2.1091	-0.014314	3.59477	-0.00099	3.9528		1591	0.00567023	9.9489
1592	0.00569023	3.9634	-0.01319	0.0414	-0.0076352	2.10372	-0.014294	3.59804	-0.00097	3.95199		1592	0.00569023	9.9975
1593	0.00571023	3.9645	-0.01317	0.0386	-0.0076152	2.11962	-0.014274	3.59864	-0.00095	3.95272		1593	0.00571023	10.1003
1594	0.00573023	3.9588	-0.01315	-0.0126	-0.0075952	2.1201	-0.014254	3.59893	-0.00093	3.94833		1594	0.00573023	10.0845
1595	0.00575023	3.9585	-0.01313	-0.0339	-0.0075752	2.10815	-0.014234	3.59709	-0.00091	3.94842		1595	0.00575023	10.254
1596	0.00577023	3.9307	-0.01311	-0.0371	-0.0075552	2.08774	-0.014214	3.59443	-0.00089	3.95235		1596	0.00577023	10.0457
1597	0.00579023	3.9578	-0.01309	-0.0219	-0.0075352	2.07089	-0.014194	3.59799	-0.00087	3.95095		1597	0.00579023	9.8988
1598	0.00581023	3.9775	-0.01307	0.0046	-0.0075152	2.10048	-0.014174	3.59801	-0.00085	3.94412		1598	0.00581023	9.9371
1599	0.00583023	3.9501	-0.01305	-0.0189	-0.0074952	2.11179	-0.014154	3.60067	-0.00083	3.9458		1599	0.00583023	9.9078
1600	0.00585023	3.9129	-0.01303	0.0015	-0.0074752	2.15064	-0.014134	3.59311	-0.00081	3.95111		1600	0.00585023	10.0932
1601	0.00587023	3.9334	-0.01301	-0.0152	-0.0074552	2.12342	-0.014114	3.59759	-0.00079	3.95127		1601	0.00587023	10.1489
1602	0.00589023	3.9401	-0.01299	0.0127	-0.0074352	2.10412	-0.014094	3.60447	-0.00077	3.95141		1602	0.00589023	10.0991
1603	0.00591023	3.9455	-0.01297	0.0373	-0.0074152	2.11021	-0.014074	3.59717	-0.00075	3.94732		1603	0.00591023	9.9521
1604	0.00593023	3.9779	-0.01295	0.0052	-0.0073952	2.10594	-0.014054	3.59846	-0.00073	3.948		1604	0.00593023	10.2413
1605	0.00595023	3.9443	-0.01293	0.0123	-0.0073752	2.06812	-0.014034	3.59767	-0.00071	3.94907		1605	0.00595023	10.1394
1606	0.00597023	3.9614	-0.01291	-0.0515	-0.0073552	2.08283	-0.014014	3.5992	-0.00069	3.94977		1606	0.00597023	10.0355
1607	0.00599023	3.9707	-0.01289	-0.0155	-0.0073352	2.11227	-0.013994	3.5784	-0.00067	3.94211		1607	0.00599023	9.9841
1608	0.00601023	3.9248	-0.01287	0.0264	-0.0073152	2.11345	-0.013974	3.60178	-0.00065	3.94865		1608	0.00601023	9.9529
1609	0.00603023	3.9364	-0.01285	0.0175	-0.0072952	2.08687	-0.013954	3.60587	-0.00063	3.95234		1609	0.00603023	9.9786
1610	0.00605023	3.9245	-0.01283	0.0155	-0.0072752	2.11511	-0.013934	3.59983	-0.00061	3.94983		1610	0.00605023	10.0742
1611	0.00607023	3.9715	-0.01281	-0.0379	-0.0072552	2.09779	-0.013914	3.59567	-0.00059	3.95074		1611	0.00607023	10.0999
1612	0.00609023	3.9314	-0.01279	-0.0308	-0.0072352	2.0822	-0.013894	3.60342	-0.00057	3.9501		1612	0.00609023	9.9501
1613	0.00611023	3.9465	-0.01277	-0.0418	-0.0072152	2.0697	-0.013874	3.59677	-0.00055	3.94906		1613	0.00611023	10.1647
1614	0.00613023	3.9624	-0.01275	-0.0745	-0.0071952	2.10064	-0.013854	3.59427	-0.00053	3.94977		1614	0.00613023	10.0493
1615	0.00615023	3.9447	-0.01273	-0.0931	-0.0071752	2.07967	-0.013834	3.59809	-0.00051	3.94964		1615	0.00615023	9.9027
1616	0.00617023	3.968	-0.01271	0.0643	-0.0071552	2.10776	-0.013814	3.58612	-0.00049	3.95091		1616	0.00617023	10.109
1617	0.00619023	3.904	-0.01269	-0.031	-0.0071352	2.07611	-0.013794	3.59161	-0.00047	3.94927		1617	0.00619023	10.0446
1618	0.00621023	3.9585	-0.01267	-0.0434	-0.0071152	2.06701	-0.013774	3.59319	-0.00045	3.95274		1618	0.00621023	9.9331
1619	0.00623023	3.9411	-0.01265	-0.0765	-0.0070952	2.07888	-0.013754	3.59683	-0.00043	3.94658		1619	0.00623023	10.1892
1620	0.00625023	3.9806	-0.01263	-0.0193	-0.0070752	2.09613	-0.013734	3.59651	-0.00041	3.94844		1620	0.00625023	9.9517
1621	0.00627023	3.9116	-0.01261	0.0222	-0.0070552	2.06946	-0.013714	3.6022	-0.00039	3.9492		1621	0.00627023	10.0604
1622	0.00629023	3.9459	-0.01259	-0.0519	-0.0070352	2.06978	-0.013694	3.59118	-0.00037	3.94916		1622	0.00629023	10.0351
1623	0.00631023	3.9698	-0.01257	-0.0003	-0.0070152	2.12097	-0.013674	3.59168	-0.00035	3.95149		1623	0.00631023	9.956
1624	0.00633023	3.9336	-0.01255	0.0135	-0.0069952	2.06851	-0.013654	3.59084	-0.00033	3.94895		1624	0.00633023	10.0655
1625	0.00635023	3.9346	-0.01253	0.0137	-0.0069752	2.06187	-0.013634	3.59387	-0.00031	3.95291		1625	0.00635023	9.9647
1626	0.00637023	3.9682	-0.01251	-0.0349	-0.0069552	2.10894	-0.013614	3.59967	-0.00029	3.94596		1626	0.00637023	10.1188
1627	0.00639023	3.9861	-0.01249	-0.0776	-0.0069352	2.06638	-0.013594	3.59464	-0.00027	3.95039		1627	0.00639023	9.947
1628	0.00641023	3.9468	-0.01247	0.0343	-0.0069152	2.06646	-0.013574	3.59432	-0.00025	3.95355		1628	0.00641023	10.124
1629	0.00643023	3.9558	-0.01245	0.005	-0.0068952	2.06598	-0.013554	3.59176	-0.00023	3.94515		1629	0.00643023	9.8972
1630	0.00645023	3.9264	-0.01243	0.0847	-0.0068752	2.08782	-0.013534	3.60579	-0.00021	3.945		1630	0.00645023	10.0837
1631	0.00647023	3.9878	-0.01241	-0.0063	-0.0068552	2.09731	-0.013514	3.5948	-0.00019	3.94708		1631	0.00647023	10.0125
1632	0.00649023	3.9164	-0.01239	0.0289	-0.0068352	2.12358	-0.013494	3.59158	-0.00017	3.94974		1632	0.00649023	9.9308
1633	0.00651023	3.9692	-0.01237	0.0054	-0.0068152	2.08695	-0.013474	3.59635	-0.00015	3.94345		1633	0.00651023	9.9952
1634	0.00653023	3.9477	-0.01235	0.0098	-0.0067952	2.08861	-0.013454	3.59271	-0.00013	3.95044		1634	0.00653023	10.0469
1635	0.00655023	3.9483	-0.01233	-0.045	-0.0067752	2.09581	-0.013434	3.59648	-0.00011	3.94561		1635	0.00655023	10.007
1636	0.00657023	3.9729	-0.01231	-0.0065	-0.0067552	2.10989	-0.013414	3.59857	-9e-05	3.95176		1636	0.00657023	10.0094
1637	0.00659023	3.9725	-0.01229	0.0942	-0.0067352	2.04533	-0.013394	3.60102	-7e-05	3.9481		1637	0.00659023	9.8592
1638	0.00661023	3.9659	-0.01227	-0.0082	-0.0067152	2.11709	-0.013374	3.59089	-5e-05	3.948		1638	0.00661023	9.9963
1639	0.00663023	3.9483	-0.01225	-0.0179	-0.0066952	2.10372	-0.013354	3.6007	-3e-05	3.94278		1639	0.00663023	10.0165
1640	0.00665023	3.9552	-0.01223	0.0903	-0.0066752	2.05206	-0.013334	3.59625	-1e-05	3.94831		1640	0.00665023	10.1864
1641	0.00667023	3.9588	-0.01221	0.0187	-0.0066552	2.0712	-0.013314	3.60756	1e-05	3.94037		1641	0.00667023	10.0876
1642	0.00669023	3.9086	-0.01219	0.0171	-0.0066352	2.10158	-0.013294	3.59946	3e-05	3.94741		1642	0.00669023	10.024
1643	0.00671023	3.9538	-0.01217	-0.0047	-0.0066152	2.07089	-0.013274	3.59564	5e-05	3.94674		1643	0.00671023	10.124
1644	0.00673023	3.9679	-0.01215	-0.0094	-0.0065952	2.06669	-0.013254	3.59706	7e-05	3.95051		1644	0.00673023	10.1528
1645	0.00675023	3.979	-0.01213	0.038	-0.0065752	2.11029	-0.013234	3.60524	9e-05	3.94649		1645	0.00675023	10.0908
1646	0.00677023	3.9787	-0.01211	0.0693	-0.0065552	2.06646	-0.013214	3.59108	0.00011	3.95145		1646	0.00677023	9.9762
1647	0.00679023	3.969	-0.01209	-0.0242	-0.0065352	2.07215	-0.013194	3.608	0.00013	3.94612		1647	0.00679023	10.0619
1648	0.00681023	3.9476	-0.01207	-0.0869	-0.0065152	2.06994	-0.013174	3.5978	0.00015	3.94871		1648	0.00681023	10.1173
1649	0.00683023	3.939	-0.01205	-0.0185	-0.0064952	2.07722	-0.013154	3.59052	0.00017	3.94957		1649	0.00683023	9.7719
1650	0.00685023	3.9359	-0.01203	-0.0268	-0.0064752	2.08402	-0.013134	3.58596	0.00019	3.94491		1650	0.00685023	10.0118
1651	0.00687023	3.9025	-0.01201	-0.079	-0.0064552	2.06424	-0.013114	3.59696	0.00021	3.95007		1651	0.00687023	9.875
1652	0.00689023	3.9676	-0.01199	0.0533	-0.0064352	2.08125	-0.013094	3.59335	0.00023	3.94677		1652	0.00689023	10.0908
1653	0.00691023	4.0195	-0.01197	0.0906	-0.0064152	2.0735	-0.013074	3.59519	0.00025	3.95299		1653	0.00691023	10.1591
1654	0.00693023	3.8986	-0.01195	0.023	-0.0063952	2.06891	-0.013054	3.59219	0.00027	3.95207		1654	0.00693023	10.0311
1655	0.00695023	3.9642	-0.01193	0.0175	-0.0063752	2.10008	-0.013034	3.59461	0.00029	3.95191		1655	0.00695023	10.0611
1656	0.00697023	3.9317	-0.01191	0.0206	-0.0063552	2.07571	-0.013014	3.60729	0.00031	3.94964		1656	0.00697023	9.9209
1657	0.00699023	3.9661	-0.01189	-0.0161	-0.0063352	2.03805	-0.012994	3.59667	0.00033	3.95024		1657	0.00699023	10.0303
1658	0.00701023	3.9313	-0.01187	-0.0739	-0.0063152	2.08987	-0.012974	3.60721	0.00035	3.95268		1658	0.00701023	10.1287
1659	0.00703023	3.9591	-0.01185	0.0131	-0.0062952	2.07263	-0.012954	3.5919	0.00037	3.95253		1659	0.00703023	9.9967
1660	0.00705023	3.9414	-0.01183	0.0333	-0.0062752	2.0837	-0.012934	3.59403	0.00039	3.95043		1660	0.00705023	9.9438
1661	0.00707023	3.9849	-0.01181	0.025	-0.0062552	2.0712	-0.012914	3.60133	0.00041	3.94989		1661	0.00707023	9.9462
1662	0.00709023	3.8945	-0.01179	-0.0116	-0.0062352	2.09779	-0.012894	3.58691	0.00043	3.9526		1662	0.00709023	9.9944
1663	0.00711023	3.9378	-0.01177	0.0343	-0.0062152	2.0621	-0.012874	3.59767	0.00045	3.95095		1663	0.00711023	9.9884
1664	0.00713023	3.9338	-0.01175	0.1257	-0.0061952	2.07737	-0.012854	3.59654	0.00047	3.95057		1664	0.00713023	10.0272
1665	0.00715023	3.9265	-0.01173	-0.0179	-0.0061752	2.0837	-0.012834	3.6022	0.00049	3.94735		1665	0.00715023	10.1959
1666	0.00717023	3.9837	-0.01171	0.0371	-0.0061552	2.08307	-0.012814	3.58936	0.00051	3.94271		1666	0.00717023	9.8039
1667	0.00719023	3.9781	-0.01169	-0.01	-0.0061352	2.04762	-0.012794	3.59904	0.00053	3.94445		1667	0.00719023	10.0521
1668	0.00721023	3.9322	-0.01167	-0.0233	-0.0061152	2.09288	-0.012774	3.59701	0.00055	3.94964		1668	0.00721023	10.1105
1669	0.00723023	3.9647	-0.01165	0.0266	-0.0060952	2.08022	-0.012754	3.59493	0.00057	3.94782		1669	0.00723023	10.1184
1670	0.00725023	3.9223	-0.01163	-0.0078	-0.0060752	2.07389	-0.012734	3.60089	0.00059	3.94815		1670	0.00725023	10.0552
1671	0.00727023	3.9853	-0.01161	0.0157	-0.0060552	2.04027	-0.012714	3.60205	0.00061	3.95158		1671	0.00727023	10.1781
1672	0.00729023	3.9258	-0.01159	0.0394	-0.0060352	2.07658	-0.012694	3.59203	0.00063	3.94836		1672	0.00729023	10.0608
1673	0.00731023	3.9799	-0.01157	0.0357	-0.0060152	2.08228	-0.012674	3.59113	0.00065	3.94617		1673	0.00731023	10.1018
1674	0.00733023	3.9274	-0.01155	0.0309	-0.0059952	2.07089	-0.012654	3.59087	0.00067	3.94945		1674	0.00733023	10.0493
1675	0.00735023	3.9658	-0.01153	-0.0373	-0.0059752	2.08718	-0.012634	3.59661	0.00069	3.95094		1675	0.00735023	10.0066
1676	0.00737023	3.9326	-0.01151	0.0163	-0.0059552	2.07184	-0.012614	3.60423	0.00071	3.94885		1676	0.00737023	10.0422
1677	0.00739023	3.929	-0.01149	-0.0286	-0.0059352	2.09359	-0.012594	3.59857	0.00073	3.94583		1677	0.00739023	10.0805
1678	0.00741023	3.9868	-0.01147	-0.0237	-0.0059152	2.0697	-0.012574	3.594	0.00075	3.94993		1678	0.00741023	10.0465
1679	0.00743023	3.955	-0.01145	-0.0966	-0.0058952	2.06108	-0.012554	3.59701	0.00077	3.94582		1679	0.00743023	10.0951
1680	0.00745023	3.9875	-0.01143	-0.0033	-0.0058752	2.07429	-0.012534	3.60025	0.00079	3.94798		1680	0.00745023	9.9758
1681	0.00747023	3.9401	-0.01141	-0.0417	-0.0058552	2.05071	-0.012514	3.58565	0.00081	3.94307		1681	0.00747023	10.0212
1682	0.00749023	3.9401	-0.01139	0.061	-0.0058352	2.07144	-0.012494	3.59498	0.00083	3.95108		1682	0.00749023	9.9438
1683	0.00751023	3.9579	-0.01137	-0.029	-0.0058152	2.07532	-0.012474	3.60038	0.00085	3.94902		1683	0.00751023	10.1165
1684	0.00753023	3.9452	-0.01135	0.0307	-0.0057952	2.09518	-0.012454	3.60658	0.00087	3.95382		1684	0.00753023	9.8063
1685	0.00755023	3.9243	-0.01133	-0.045	-0.0057752	2.11852	-0.012434	3.59147	0.00089	3.94899		1685	0.00755023	10.0363
1686	0.00757023	3.9857	-0.01131	0.0434	-0.0057552	2.06859	-0.012414	3.59063	0.00091	3.94719		1686	0.00757023	10.0438
1687	0.00759023	3.9475	-0.01129	0.0005	-0.0057352	2.07168	-0.012394	3.59414	0.00093	3.95037		1687	0.00759023	10.1532
1688	0.00761023	3.9475	-0.01127	-0.0351	-0.0057152	2.05506	-0.012374	3.59258	0.00095	3.9501		1688	0.00761023	10.0208
1689	0.00763023	3.9835	-0.01125	-0.0668	-0.0056952	2.07817	-0.012354	3.59843	0.00097	3.94394		1689	0.00763023	10.1548
1690	0.00765023	3.9815	-0.01123	0.0127	-0.0056752	2.07991	-0.012334	3.58425	0.00099	3.94652		1690	0.00765023	9.9027
1691	0.00767023	3.924	-0.01121	0.044	-0.0056552	2.05285	-0.012314	3.59482	0.00101	3.94763		1691	0.00767023	9.9912
1692	0.00769023	3.9651	-0.01119	0.0315	-0.0056352	2.06812	-0.012294	3.59685	0.00103	3.94729		1692	0.00769023	9.9426
1693	0.00771023	4.0292	-0.01117	0.0177	-0.0056152	2.05293	-0.012274	3.58594	0.00105	3.94544		1693	0.00771023	9.9067
1694	0.00773023	3.984	-0.01115	-0.0015	-0.0055952	2.05166	-0.012254	3.59851	0.00107	3.95374		1694	0.00773023	10.0461
1695	0.00775023	3.9762	-0.01113	-0.0513	-0.0055752	2.0765	-0.012234	3.59503	0.00109	3.94684		1695	0.00775023	9.9442
1696	0.00777023	3.9282	-0.01111	0.004	-0.0055552	2.05767	-0.012214	3.58865	0.00111	3.95397		1696	0.00777023	10.0066
1697	0.00779023	3.9698	-0.01109	-0.0027	-0.0055352	2.06812	-0.012194	3.59456	0.00113	3.94775		1697	0.00779023	9.9335
1698	0.00781023	3.9885	-0.01107	-0.042	-0.0055152	2.08188	-0.012174	3.59139	0.00115	3.94509		1698	0.00781023	10.0035
1699	0.00783023	3.977	-0.01105	-0.0901	-0.0054952	2.08252	-0.012154	3.5876	0.00117	3.94516		1699	0.00783023	9.9331
1700	0.00785023	3.9724	-0.01103	0.0363	-0.0054752	2.07611	-0.012134	3.59379	0.00119	3.94983		1700	0.00785023	9.9094
1701	0.00787023	3.968	-0.01101	-0.0244	-0.0054552	2.07761	-0.012114	3.59121	0.00121	3.94737		1701	0.00787023	9.9126
1702	0.00789023	3.9626	-0.01099	0.0347	-0.0054352	2.07817	-0.012094	3.59458	0.00123	3.94304		1702	0.00789023	9.9754
1703	0.00791023	4.0102	-0.01097	-0.0235	-0.0054152	2.07033	-0.012074	3.5924	0.00125	3.94868		1703	0.00791023	10.0971
1704	0.00793023	4.0224	-0.01095	0.0032	-0.0053952	2.10182	-0.012054	3.58789	0.00127	3.94828		1704	0.00793023	9.9015
1705	0.00795023	3.9778	-0.01093	-0.0047	-0.0053752	2.11234	-0.012034	3.58586	0.00129	3.94466		1705	0.00795023	10.0031
1706	0.00797023	3.9469	-0.01091	0.0076	-0.0053552	2.05071	-0.012014	3.59574	0.00131	3.94395		1706	0.00797023	10.139
1707	0.00799023	3.9556	-0.01089	0.0042	-0.0053352	2.04865	-0.011994	3.59606	0.00133	3.94448		1707	0.00799023	10.0477
1708	0.00801023	3.9371	-0.01087	-0.0005	-0.0053152	2.1072	-0.011974	3.59255	0.00135	3.95414		1708	0.00801023	9.9774
1709	0.00803023	3.9021	-0.01085	-0.0444	-0.0052952	2.03924	-0.011954	3.59042	0.00137	3.94259		1709	0.00803023	10.1572
1710	0.00805023	3.9049	-0.01083	-0.0515	-0.0052752	2.06756	-0.011934	3.5896	0.00139	3.9481		1710	0.00805023	9.9217
1711	0.00807023	4.0189	-0.01081	0.0418	-0.0052552	2.07547	-0.011914	3.60157	0.00141	3.94964		1711	0.00807023	9.9754
1712	0.00809023	3.9891	-0.01079	-0.0136	-0.0052352	2.08718	-0.011894	3.58668	0.00143	3.94879		1712	0.00809023	9.9707
1713	0.00811023	3.956	-0.01077	-0.0929	-0.0052152	2.10855	-0.011874	3.59192	0.00145	3.94791		1713	0.00811023	9.9296
1714	0.00813023	3.9284	-0.01075	0.0092	-0.0051952	2.08141	-0.011854	3.59522	0.00147	3.95085		1714	0.00813023	10.043
1715	0.00815023	3.8978	-0.01073	-0.009	-0.0051752	2.03489	-0.011834	3.5911	0.00149	3.94673		1715	0.00815023	10.2038
1716	0.00817023	3.9782	-0.01071	0.0161	-0.0051552	2.07057	-0.011814	3.60183	0.00151	3.9494		1716	0.00817023	10.0133
1717	0.00819023	3.9649	-0.01069	-0.0345	-0.0051352	2.06772	-0.011794	3.58183	0.00153	3.94569		1717	0.00819023	9.9971
1718	0.00821023	3.9674	-0.01067	-0.0246	-0.0051152	2.05119	-0.011774	3.594	0.00155	3.94388		1718	0.00821023	10.0853
1719	0.00823023	3.9281	-0.01065	0.0193	-0.0050952	2.06646	-0.011754	3.58512	0.00157	3.94771		1719	0.00823023	10.054
1720	0.00825023	3.9349	-0.01063	0.1227	-0.0050752	2.04541	-0.011734	3.59548	0.00159	3.95141		1720	0.00825023	10.1512
1721	0.00827023	3.9336	-0.01061	-0.0498	-0.0050552	2.09518	-0.011714	3.59796	0.00161	3.9516		1721	0.00827023	9.9956
1722	0.00829023	3.9433	-0.01059	0.0256	-0.0050352	2.07547	-0.011694	3.59287	0.00163	3.94885		1722	0.00829023	10.071
1723	0.00831023	3.9607	-0.01057	0.023	-0.0050152	2.07722	-0.011674	3.5857	0.00165	3.94516		1723	0.00831023	9.9248
1724	0.00833023	3.9588	-0.01055	-0.0828	-0.0049952	2.03046	-0.011654	3.59669	0.00167	3.95091		1724	0.00833023	9.8865
1725	0.00835023	3.9864	-0.01053	0.0169	-0.0049752	2.03773	-0.011634	3.60133	0.00169	3.94729		1725	0.00835023	10.0849
1726	0.00837023	3.9497	-0.01051	-0.0047	-0.0049552	2.05894	-0.011614	3.59321	0.00171	3.94924		1726	0.00837023	10.1342
1727	0.00839023	4.0026	-0.01049	0.0131	-0.0049352	2.06677	-0.011594	3.59582	0.00173	3.94746		1727	0.00839023	10.1437
1728	0.00841023	3.9301	-0.01047	0.0185	-0.0049152	2.08544	-0.011574	3.59364	0.00175	3.94416		1728	0.00841023	9.9446
1729	0.00843023	3.9255	-0.01045	-0.0379	-0.0048952	2.06638	-0.011554	3.59617	0.00177	3.94681		1729	0.00843023	9.988
1730	0.00845023	3.9945	-0.01043	-0.0373	-0.0048752	2.06448	-0.011534	3.60157	0.00179	3.94841		1730	0.00845023	9.909
1731	0.00847023	3.9732	-0.01041	0.0094	-0.0048552	2.03251	-0.011514	3.59116	0.00181	3.94728		1731	0.00847023	10.1157
1732	0.00849023	3.9291	-0.01039	-0.0175	-0.0048352	2.03228	-0.011494	3.59614	0.00183	3.95306		1732	0.00849023	9.8944
1733	0.00851023	3.9481	-0.01037	-0.0413	-0.0048152	2.0405	-0.011474	3.58939	0.00185	3.949		1733	0.00851023	10.1256
1734	0.00853023	3.9762	-0.01035	0.0258	-0.0047952	2.07191	-0.011454	3.60044	0.00187	3.94524		1734	0.00853023	9.9454
1735	0.00855023	3.9368	-0.01033	-0.0343	-0.0047752	2.06195	-0.011434	3.59548	0.00189	3.95359		1735	0.00855023	9.9055
1736	0.00857023	3.9491	-0.01031	0.0396	-0.0047552	2.06519	-0.011414	3.57929	0.00191	3.94774		1736	0.00857023	9.928
1737	0.00859023	4.0173	-0.01029	-0.0037	-0.0047352	2.07888	-0.011394	3.59928	0.00193	3.95054		1737	0.00859023	10.0193
1738	0.00861023	3.9555	-0.01027	0.0268	-0.0047152	2.07239	-0.011374	3.58739	0.00195	3.95357		1738	0.00861023	10.056
1739	0.00863023	3.9382	-0.01025	-0.068	-0.0046952	2.03085	-0.011354	3.59266	0.00197	3.95264		1739	0.00863023	9.9849
1740	0.00865023	3.9866	-0.01023	0.0305	-0.0046752	2.0371	-0.011334	3.60057	0.00199	3.9504		1740	0.00865023	10.1453
1741	0.00867023	3.9273	-0.01021	-0.0118	-0.0046552	2.0299	-0.011314	3.59224	0.00201	3.94712		1741	0.00867023	10.0817
1742	0.00869023	3.9753	-0.01019	-0.0381	-0.0046352	2.05997	-0.011294	3.58823	0.00203	3.95102		1742	0.00869023	9.9537
1743	0.00871023	3.9782	-0.01017	0.0036	-0.0046152	2.05237	-0.011274	3.59883	0.00205	3.94578		1743	0.00871023	9.9363
1744	0.00873023	3.9806	-0.01015	0.0177	-0.0045952	2.04224	-0.011254	3.58504	0.00207	3.94896		1744	0.00873023	9.9513
1745	0.00875023	3.9779	-0.01013	-0.0278	-0.0045752	2.07413	-0.011234	3.58813	0.00209	3.94533		1745	0.00875023	10.0513
1746	0.00877023	3.9369	-0.01011	0.0845	-0.0045552	2.06582	-0.011214	3.59	0.00211	3.95395		1746	0.00877023	10.0031
1747	0.00879023	3.8934	-0.01009	-0.0193	-0.0045352	2.03726	-0.011194	3.59279	0.00213	3.9516		1747	0.00879023	10.0078
1748	0.00881023	3.948	-0.01007	0.0873	-0.0045152	2.03987	-0.011174	3.59371	0.00215	3.9514		1748	0.00881023	9.9556
1749	0.00883023	4.0198	-0.01005	-0.061	-0.0044952	2.06851	-0.011154	3.59139	0.00217	3.95392		1749	0.00883023	10.0161
1750	0.00885023	3.9699	-0.01003	-0.0919	-0.0044752	2.03837	-0.011134	3.59838	0.00219	3.95111		1750	0.00885023	9.9628
1751	0.00887023	3.9732	-0.01001	0.0052	-0.0044552	2.02998	-0.011114	3.58747	0.00221	3.94986		1751	0.00887023	10.0248
1752	0.00889023	3.9788	-0.00999	0.0612	-0.0044352	2.0788	-0.011094	3.58694	0.00223	3.95253		1752	0.00889023	10.1125
1753	0.00891023	3.9646	-0.00997	-0.0385	-0.0044152	2.04106	-0.011074	3.58161	0.00225	3.95714		1753	0.00891023	10.0536
1754	0.00893023	3.936	-0.00995	-0.0173	-0.0043952	2.06115	-0.011054	3.58204	0.00227	3.95555		1754	0.00893023	9.9908
1755	0.00895023	3.8928	-0.00993	-0.0183	-0.0043752	2.05657	-0.011034	3.58697	0.00229	3.94729		1755	0.00895023	10.1761
1756	0.00897023	3.9131	-0.00991	0.0157	-0.0043552	2.04272	-0.011014	3.58631	0.00231	3.95417		1756	0.00897023	10.0023
1757	0.00899023	3.9407	-0.00989	-0.0759	-0.0043352	2.03726	-0.010994	3.57879	0.00233	3.95392		1757	0.00899023	9.9434
1758	0.00901023	3.9756	-0.00987	-0.0241	-0.0043152	2.03061	-0.010974	3.59063	0.00235	3.95027		1758	0.00901023	9.913
1759	0.00903023	3.928	-0.00985	-0.0057	-0.0042952	2.0356	-0.010954	3.59066	0.00237	3.95328		1759	0.00903023	9.8968
1760	0.00905023	3.9467	-0.00983	0.0034	-0.0042752	2.0352	-0.010934	3.59063	0.00239	3.95378		1760	0.00905023	9.941
1761	0.00907023	3.9547	-0.00981	0.0086	-0.0042552	2.03916	-0.010914	3.59414	0.00241	3.95447		1761	0.00907023	9.9841
1762	0.00909023	3.9467	-0.00979	-0.0063	-0.0042352	2.03742	-0.010894	3.60136	0.00243	3.95569		1762	0.00909023	9.9556
1763	0.00911023	3.9388	-0.00977	0.0315	-0.0042152	2.03591	-0.010874	3.59047	0.00245	3.9516		1763	0.00911023	9.9177
1764	0.00913023	3.9487	-0.00975	-0.0678	-0.0041952	2.07627	-0.010854	3.60452	0.00247	3.95735		1764	0.00913023	10.1157
1765	0.00915023	4.0071	-0.00973	0.0375	-0.0041752	2.05759	-0.010834	3.59683	0.00249	3.95448		1765	0.00915023	9.973
1766	0.00917023	3.9344	-0.00971	0.0042	-0.0041552	2.03378	-0.010814	3.59139	0.00251	3.9531		1766	0.00917023	10.0406
1767	0.00919023	3.9858	-0.00969	-0.0589	-0.0041352	2.08157	-0.010794	3.59598	0.00253	3.9573		1767	0.00919023	10.0675
1768	0.00921023	3.9781	-0.00967	0.0333	-0.0041152	2.04153	-0.010774	3.58488	0.00255	3.95326		1768	0.00921023	9.8988
1769	0.00923023	3.9752	-0.00965	0.0527	-0.0040952	2.04944	-0.010754	3.59435	0.00257	3.95692		1769	0.00923023	10.1619
1770	0.00925023	3.9037	-0.00963	0.0361	-0.0040752	2.04177	-0.010734	3.58549	0.00259	3.95303		1770	0.00925023	10.0031
1771	0.00927023	3.9889	-0.00961	-0.0152	-0.0040552	2.0754	-0.010714	3.58849	0.00261	3.95409		1771	0.00927023	9.926
1772	0.00929023	3.9539	-0.00959	-0.05	-0.0040352	2.05316	-0.010694	3.59121	0.00263	3.96038		1772	0.00929023	9.9477
1773	0.00931023	3.9484	-0.00957	-0.0078	-0.0040152	2.05973	-0.010674	3.59226	0.00265	3.95839		1773	0.00931023	10.1192
1774	0.00933023	3.9493	-0.00955	-0.0043	-0.0039952	2.06788	-0.010654	3.59509	0.00267	3.9566		1774	0.00933023	9.9786
1775	0.00935023	3.9808	-0.00953	-0.0126	-0.0039752	2.05316	-0.010634	3.59095	0.00269	3.95947		1775	0.00935023	10.0382
1776	0.00937023	3.9514	-0.00951	-0.0676	-0.0039552	2.03038	-0.010614	3.59553	0.00271	3.95524		1776	0.00937023	9.9971
1777	0.00939023	3.9745	-0.00949	0.0857	-0.0039352	2.02777	-0.010594	3.59226	0.00273	3.95243		1777	0.00939023	10.0019
1778	0.00941023	3.9614	-0.00947	0.0432	-0.0039152	2.03955	-0.010574	3.59153	0.00275	3.95669		1778	0.00941023	10.0872
1779	0.00943023	3.9852	-0.00945	0.0286	-0.0038952	2.04106	-0.010554	3.59134	0.00277	3.95256		1779	0.00943023	10.1311
1780	0.00945023	3.9074	-0.00943	-0.0759	-0.0038752	2.0356	-0.010534	3.57916	0.00279	3.9635		1780	0.00945023	10.1283
1781	0.00947023	3.9375	-0.00941	-0.0239	-0.0038552	2.06503	-0.010514	3.59469	0.00281	3.95551		1781	0.00947023	10.058
1782	0.00949023	3.9104	-0.00939	-0.0454	-0.0038352	2.02927	-0.010494	3.59538	0.00283	3.95273		1782	0.00949023	9.9296
1783	0.00951023	3.9603	-0.00937	0.0414	-0.0038152	2.06479	-0.010474	3.58997	0.00285	3.9554		1783	0.00951023	9.9817
1784	0.00953023	4.0388	-0.00935	0.0242	-0.0037952	2.05672	-0.010454	3.59379	0.00287	3.95893		1784	0.00953023	10.0473
1785	0.00955023	3.9405	-0.00933	-0.0794	-0.0037752	2.03315	-0.010434	3.5934	0.00289	3.95958		1785	0.00955023	10.1137
1786	0.00957023	3.9284	-0.00931	0.0017	-0.0037552	2.05514	-0.010414	3.58794	0.00291	3.9637		1786	0.00957023	10.2291
1787	0.00959023	3.9781	-0.00929	0.0021	-0.0037352	2.02816	-0.010394	3.58486	0.00293	3.96145		1787	0.00959023	9.9387
1788	0.00961023	3.9415	-0.00927	0.0092	-0.0037152	2.03243	-0.010374	3.59364	0.00295	3.96201		1788	0.00961023	10.1291
1789	0.00963023	3.9241	-0.00925	-0.0557	-0.0036952	2.07144	-0.010354	3.58681	0.00297	3.96091		1789	0.00963023	10.0801
1790	0.00965023	3.9696	-0.00923	-0.0106	-0.0036752	2.05997	-0.010334	3.59364	0.00299	3.9561		1790	0.00965023	10.0959
1791	0.00967023	3.9516	-0.00921	0.0414	-0.0036552	2.06282	-0.010314	3.58662	0.00301	3.95951		1791	0.00967023	9.9146
1792	0.00969023	3.9708	-0.00919	0.0442	-0.0036352	2.02927	-0.010294	3.59226	0.00303	3.95141		1792	0.00969023	10.0228
1793	0.00971023	3.9972	-0.00917	-0.0363	-0.0036152	2.02302	-0.010274	3.58067	0.00305	3.96209		1793	0.00971023	10.0173
1794	0.00973023	3.9675	-0.00915	0.0127	-0.0035952	2.03473	-0.010254	3.58109	0.00307	3.96358		1794	0.00973023	9.9446
1795	0.00975023	3.9827	-0.00913	0.0026	-0.0035752	2.0519	-0.010234	3.60199	0.00309	3.96002		1795	0.00975023	10.2121
1796	0.00977023	3.9646	-0.00911	-0.0241	-0.0035552	2.03386	-0.010214	3.57771	0.00311	3.96612		1796	0.00977023	9.8964
1797	0.00979023	3.9799	-0.00909	-0.0343	-0.0035352	2.03243	-0.010194	3.59021	0.00313	3.9578		1797	0.00979023	9.9118
1798	0.00981023	3.9796	-0.00907	0.0347	-0.0035152	2.03022	-0.010174	3.59574	0.00315	3.96598		1798	0.00981023	10.0691
1799	0.00983023	3.9248	-0.00905	0.0768	-0.0034952	2.04193	-0.010154	3.59079	0.00317	3.95988		1799	0.00983023	9.9639
1800	0.00985023	3.961	-0.00903	0.038	-0.0034752	2.07809	-0.010134	3.59224	0.00319	3.96544		1800	0.00985023	9.9691
1801	0.00987023	3.9727	-0.00901	0.0248	-0.0034552	2.01218	-0.010114	3.60149	0.00321	3.96574		1801	0.00987023	9.9841
1802	0.00989023	3.9227	-0.00899	0.0098	-0.0034352	2.06361	-0.010094	3.59638	0.00323	3.96698		1802	0.00989023	10.1101
1803	0.00991023	3.9388	-0.00897	0.0768	-0.0034152	2.02421	-0.010074	3.59385	0.00325	3.96212		1803	0.00991023	9.8288
1804	0.00993023	3.9302	-0.00895	-0.0136	-0.0033952	2.01392	-0.010054	3.58594	0.00327	3.96376		1804	0.00993023	10.1157
1805	0.00995023	3.8947	-0.00893	-0.0189	-0.0033752	2.0693	-0.010034	3.58567	0.00329	3.95972		1805	0.00995023	10.1528
1806	0.00997023	3.9711	-0.00891	-0.0395	-0.0033552	2.04327	-0.010014	3.59089	0.00331	3.96278		1806	0.00997023	10.1074
1807	0.00999023	3.9281	-0.00889	0.0054	-0.0033352	2.04525	-0.009994	3.59277	0.00333	3.96264		1807	0.00999023	9.9513
1808	0.0100102	3.9442	-0.00887	0.0115	-0.0033152	2.03544	-0.009974	3.59234	0.00335	3.96602		1808	0.0100102	9.9865
1809	0.0100302	3.9829	-0.00885	-0.0256	-0.0032952	2.02231	-0.009954	3.5948	0.00337	3.96642		1809	0.0100302	10.1323
1810	0.0100502	3.9854	-0.00883	0.0323	-0.0032752	2.01598	-0.009934	3.58752	0.00339	3.96362		1810	0.0100502	9.996
1811	0.0100702	3.9774	-0.00881	0.0527	-0.0032552	2.05839	-0.009914	3.59208	0.00341	3.96603		1811	0.0100702	9.9414
1812	0.0100902	3.9738	-0.00879	-0.0185	-0.0032352	2.0602	-0.009894	3.58499	0.00343	3.96923		1812	0.0100902	9.9414
1813	0.0101102	3.9712	-0.00877	0.0347	-0.0032152	2.03987	-0.009874	3.58981	0.00345	3.96932		1813	0.0101102	9.9572
1814	0.0101302	3.9642	-0.00875	-0.0426	-0.0031952	2.01337	-0.009854	3.59234	0.00347	3.96803		1814	0.0101302	10.1591
1815	0.0101502	3.9767	-0.00873	-0.0411	-0.0031752	2.04588	-0.009834	3.58022	0.00349	3.97268		1815	0.0101502	10.1611
1816	0.0101702	3.9008	-0.00871	-0.0047	-0.0031552	2.0337	-0.009814	3.59063	0.00351	3.96903		1816	0.0101702	10.0311
1817	0.0101902	3.9463	-0.00869	-0.0187	-0.0031352	2.0375	-0.009794	3.58781	0.00353	3.96366		1817	0.0101902	9.9035
1818	0.0102102	3.9887	-0.00867	0.0847	-0.0031152	2.0386	-0.009774	3.58979	0.00355	3.9659		1818	0.0102102	9.896
1819	0.0102302	3.9252	-0.00865	0.078	-0.0030952	2.0174	-0.009754	3.58528	0.00357	3.97029		1819	0.0102302	10.0074
1820	0.0102502	3.965	-0.00863	0.0404	-0.0030752	2.04691	-0.009734	3.59063	0.00359	3.96774		1820	0.0102502	10.0295
1821	0.0102702	3.961	-0.00861	0.026	-0.0030552	2.03955	-0.009714	3.58646	0.00361	3.97385		1821	0.0102702	9.9884
1822	0.0102902	3.9641	-0.00859	0.0009	-0.0030352	2.01788	-0.009694	3.59764	0.00363	3.97049		1822	0.0102902	9.8201
1823	0.0103102	3.9878	-0.00857	-0.0116	-0.0030152	2.03924	-0.009674	3.58892	0.00365	3.96629		1823	0.0103102	10.0473
1824	0.0103302	3.9625	-0.00855	-0.0276	-0.0029952	2.03773	-0.009654	3.59443	0.00367	3.97501		1824	0.0103302	10.0343
1825	0.0103502	3.916	-0.00853	-0.0029	-0.0029752	2.03813	-0.009634	3.58449	0.00369	3.97139		1825	0.0103502	9.9833
1826	0.0103702	3.9762	-0.00851	0.0616	-0.0029552	2.01392	-0.009614	3.58544	0.00371	3.97162		1826	0.0103702	9.9967
1827	0.0103902	3.9334	-0.00849	0.0036	-0.0029352	2.04501	-0.009594	3.59356	0.00373	3.97339		1827	0.0103902	10.1165
1828	0.0104102	3.9048	-0.00847	0.0226	-0.0029152	2.0428	-0.009574	3.59037	0.00375	3.97328		1828	0.0104102	10.0971
1829	0.0104302	3.9808	-0.00845	0.0291	-0.0028952	2.03038	-0.009554	3.58491	0.00377	3.97139		1829	0.0104302	9.8438
1830	0.0104502	3.9708	-0.00843	-0.031	-0.0028752	2.00387	-0.009534	3.5872	0.00379	3.97344		1830	0.0104502	10.2579
1831	0.0104702	3.8997	-0.00841	-0.0428	-0.0028552	2.04137	-0.009514	3.58617	0.00381	3.97835		1831	0.0104702	10.103
1832	0.0104902	3.9414	-0.00839	0.0333	-0.0028352	2.01012	-0.009494	3.59791	0.00383	3.96962		1832	0.0104902	9.8944
1833	0.0105102	3.9629	-0.00837	-0.0167	-0.0028152	2.03876	-0.009474	3.59395	0.00385	3.97135		1833	0.0105102	10.1896
1834	0.0105302	3.9327	-0.00835	-0.0155	-0.0027952	2.03995	-0.009454	3.5915	0.00387	3.9753		1834	0.0105302	9.9762
1835	0.0105502	3.9779	-0.00833	-0.0268	-0.0027752	2.03109	-0.009434	3.59155	0.00389	3.97894		1835	0.0105502	10.0943
1836	0.0105702	3.9741	-0.00831	0.0167	-0.0027552	2.04296	-0.009414	3.58412	0.00391	3.97405		1836	0.0105702	10.141
1837	0.0105902	3.9597	-0.00829	0.0382	-0.0027352	2.02515	-0.009394	3.59277	0.00393	3.97988		1837	0.0105902	9.9438
1838	0.0106102	3.9269	-0.00827	0.0365	-0.0027152	2.01954	-0.009374	3.59609	0.00395	3.97954		1838	0.0106102	10.1026
1839	0.0106302	3.9862	-0.00825	-0.0274	-0.0026952	2.02341	-0.009354	3.59327	0.00397	3.97397		1839	0.0106302	10.0339
1840	0.0106502	3.9893	-0.00823	-0.0745	-0.0026752	2.01471	-0.009334	3.59538	0.00399	3.97684		1840	0.0106502	9.988
1841	0.0106702	3.9488	-0.00821	-0.0096	-0.0026552	2.00166	-0.009314	3.58383	0.00401	3.98059		1841	0.0106702	10.0434
1842	0.0106902	3.9429	-0.00819	-0.0039	-0.0026352	2.03022	-0.009294	3.59184	0.00403	3.98222		1842	0.0106902	10.0611
1843	0.0107102	3.9708	-0.00817	-0.0658	-0.0026152	1.98045	-0.009274	3.57951	0.00405	3.9788		1843	0.0107102	10.1536
1844	0.0107302	3.9592	-0.00815	-0.0331	-0.0025952	2.01289	-0.009254	3.59229	0.00407	3.97461		1844	0.0107302	9.9462
1845	0.0107502	3.9608	-0.00813	-0.0337	-0.0025752	2.05641	-0.009234	3.59266	0.00409	3.98542		1845	0.0107502	10.0501
1846	0.0107702	3.9807	-0.00811	-0.0575	-0.0025552	2.01234	-0.009214	3.5876	0.00411	3.98342		1846	0.0107702	10.0679
1847	0.0107902	3.9581	-0.00809	-0.0644	-0.0025352	2.06163	-0.009194	3.58691	0.00413	3.98079		1847	0.0107902	9.9276
1848	0.0108102	3.9401	-0.00807	0.0086	-0.0025152	2.03781	-0.009174	3.57355	0.00415	3.98085		1848	0.0108102	9.7968
1849	0.0108302	3.9698	-0.00805	0.0341	-0.0024952	2.03671	-0.009154	3.58438	0.00417	3.98303		1849	0.0108302	9.9798
1850	0.0108502	3.9662	-0.00803	0.0319	-0.0024752	2.01384	-0.009134	3.58501	0.00419	3.9791		1850	0.0108502	9.9122
1851	0.0108702	3.9782	-0.00801	-0.0804	-0.0024552	2.01218	-0.009114	3.59601	0.00421	3.98084		1851	0.0108702	9.9869
1852	0.0108902	3.9447	-0.00799	0.04	-0.0024352	2.04343	-0.009094	3.59598	0.00423	3.98407		1852	0.0108902	10.0706
1853	0.0109102	3.9332	-0.00797	-0.0648	-0.0024152	2.02872	-0.009074	3.59139	0.00425	3.98586		1853	0.0109102	9.8249
1854	0.0109302	3.9746	-0.00795	-0.0104	-0.0023952	2.02397	-0.009054	3.58372	0.00427	3.98436		1854	0.0109302	9.9023
1855	0.0109502	3.9546	-0.00793	0.0434	-0.0023752	2.04106	-0.009034	3.58773	0.00429	3.98279		1855	0.0109502	10.1224
1856	0.0109702	3.9836	-0.00791	-0.033	-0.0023552	2.02911	-0.009014	3.58581	0.00431	3.983		1856	0.0109702	9.8972
1857	0.0109902	3.9098	-0.00789	-0.0193	-0.0023352	2.02674	-0.008994	3.58451	0.00433	3.98654		1857	0.0109902	10.0505
1858	0.0110102	3.9895	-0.00787	0.0327	-0.0023152	2.02049	-0.008974	3.59026	0.00435	3.98707		1858	0.0110102	10.2022
1859	0.0110302	3.9276	-0.00785	0.0218	-0.0022952	2.02152	-0.008954	3.58428	0.00437	3.98513		1859	0.0110302	10.1378
1860	0.0110502	3.9487	-0.00783	0.0195	-0.0022752	2.02848	-0.008934	3.58465	0.00439	3.98641		1860	0.0110502	10.0161
1861	0.0110702	3.9252	-0.00781	-0.0889	-0.0022552	2.03892	-0.008914	3.59461	0.00441	3.98615		1861	0.0110702	9.9347
1862	0.0110902	3.9661	-0.00779	0.0297	-0.0022352	2.02484	-0.008894	3.58022	0.00443	3.98767		1862	0.0110902	10.024
1863	0.0111102	4.0019	-0.00777	-0.0415	-0.0022152	2.04762	-0.008874	3.5832	0.00445	3.99389		1863	0.0111102	10.058
1864	0.0111302	3.9506	-0.00775	0.0068	-0.0021952	2.04565	-0.008854	3.58955	0.00447	3.98638		1864	0.0111302	10.2362
1865	0.0111502	3.9725	-0.00773	-0.0666	-0.0021752	2.02634	-0.008834	3.5784	0.00449	3.99108		1865	0.0111502	9.9153
1866	0.0111702	3.9386	-0.00771	0.0161	-0.0021552	2.0159	-0.008814	3.57529	0.00451	3.98769		1866	0.0111702	10.1346
1867	0.0111902	4.0227	-0.00769	-0.0897	-0.0021352	2.02144	-0.008794	3.58889	0.00453	3.99384		1867	0.0111902	10.0102
1868	0.0112102	3.9792	-0.00767	-0.009	-0.0021152	2.02848	-0.008774	3.59298	0.00455	3.98866		1868	0.0112102	10.1358
1869	0.0112302	3.9406	-0.00765	-0.0157	-0.0020952	2.01281	-0.008754	3.59277	0.00457	3.99235		1869	0.0112302	10.1307
1870	0.0112502	3.9821	-0.00763	-0.0432	-0.0020752	2.0125	-0.008734	3.58694	0.00459	3.99513		1870	0.0112502	10.041
1871	0.0112702	3.9302	-0.00761	-0.0351	-0.0020552	2.01455	-0.008714	3.59614	0.00461	3.98939		1871	0.0112702	9.9572
1872	0.0112902	3.9368	-0.00759	0.0048	-0.0020352	2.03615	-0.008694	3.59387	0.00463	3.99241		1872	0.0112902	9.9114
1873	0.0113102	4.0181	-0.00757	-0.0523	-0.0020152	2.03615	-0.008674	3.57726	0.00465	3.99668		1873	0.0113102	9.9047
1874	0.0113302	3.9864	-0.00755	-0.0244	-0.0019952	2.01329	-0.008654	3.57837	0.00467	3.99312		1874	0.0113302	10.0548
1875	0.0113502	3.9857	-0.00753	-0.0828	-0.0019752	2.02982	-0.008634	3.58386	0.00469	3.9947		1875	0.0113502	10.0272
1876	0.0113702	3.9828	-0.00751	0.0321	-0.0019552	2.02302	-0.008614	3.59498	0.00471	3.99609		1876	0.0113702	9.9825
1877	0.0113902	3.975	-0.00749	0.043	-0.0019352	2.03497	-0.008594	3.59411	0.00473	3.99444		1877	0.0113902	10.0912
1878	0.0114102	3.9806	-0.00747	0.0204	-0.0019152	2.01693	-0.008574	3.58654	0.00475	3.9993		1878	0.0114102	9.9501
1879	0.0114302	3.9447	-0.00745	0.0258	-0.0018952	2.0208	-0.008554	3.58905	0.00477	3.99231		1879	0.0114302	10.1022
1880	0.0114502	3.9798	-0.00743	0.0046	-0.0018752	2.02721	-0.008534	3.58794	0.00479	3.99276		1880	0.0114502	9.8529
1881	0.0114702	3.929	-0.00741	-0.0282	-0.0018552	2.04027	-0.008514	3.58741	0.00481	3.99992		1881	0.0114702	9.9173
1882	0.0114902	3.965	-0.00739	-0.0438	-0.0018352	1.9981	-0.008494	3.57753	0.00483	3.99848		1882	0.0114902	10.1619
1883	0.0115102	3.9456	-0.00737	0.0671	-0.0018152	2.02025	-0.008474	3.58451	0.00485	3.99569		1883	0.0115102	10.0106
1884	0.0115302	3.9563	-0.00735	0.0628	-0.0017952	2.02104	-0.008454	3.59564	0.00487	3.99883		1884	0.0115302	9.9849
1885	0.0115502	3.9216	-0.00733	0.0303	-0.0017752	2.02737	-0.008434	3.57874	0.00489	4.00193		1885	0.0115502	10.1785
1886	0.0115702	3.905	-0.00731	0.063	-0.0017552	2.03971	-0.008414	3.58776	0.00491	4.00399		1886	0.0115702	9.8964
1887	0.0115902	3.9815	-0.00729	0.0098	-0.0017352	2.01036	-0.008394	3.5935	0.00493	3.99856		1887	0.0115902	9.9426
1888	0.0116102	3.9807	-0.00727	-0.0197	-0.0017152	2.00284	-0.008374	3.58868	0.00495	3.99886		1888	0.0116102	9.9011
1889	0.0116302	3.9367	-0.00725	-0.0476	-0.0016952	1.97373	-0.008354	3.593	0.00497	4.00389		1889	0.0116302	9.9556
1890	0.0116502	3.9843	-0.00723	0.0159	-0.0016752	1.99327	-0.008334	3.58399	0.00499	4.00301		1890	0.0116502	9.9948
1891	0.0116702	3.9157	-0.00721	-0.0379	-0.0016552	2.03101	-0.008314	3.58976	0.00501	4.00173		1891	0.0116702	10.0734
1892	0.0116902	3.9733	-0.00719	0.0628	-0.0016352	2.03552	-0.008294	3.58531	0.00503	4.00549		1892	0.0116902	9.9873
1893	0.0117102	3.9711	-0.00717	-0.0306	-0.0016152	2.04343	-0.008274	3.58628	0.00505	4.0006		1893	0.0117102	10.1287
1894	0.0117302	3.9758	-0.00715	0.007	-0.0015952	1.97381	-0.008254	3.57284	0.00507	4.00224		1894	0.0117302	9.9616
1895	0.0117502	3.9632	-0.00713	0.0214	-0.0015752	2.01661	-0.008234	3.58364	0.00509	4.0078		1895	0.0117502	9.8008
1896	0.0117702	3.8988	-0.00711	-0.0009	-0.0015552	2.03552	-0.008214	3.59261	0.00511	4.01021		1896	0.0117702	9.7652
1897	0.0117902	3.9353	-0.00709	-0.0041	-0.0015352	2.00142	-0.008194	3.58446	0.00513	3.99747		1897	0.0117902	10.0742
1898	0.0118102	3.9712	-0.00707	-0.0563	-0.0015152	2.01582	-0.008174	3.57204	0.00515	3.99927		1898	0.0118102	10.0141
1899	0.0118302	3.9695	-0.00705	0.0232	-0.0014952	2.0515	-0.008154	3.57763	0.00517	4.00701		1899	0.0118302	10.0133
1900	0.0118502	3.9367	-0.00703	-0.0693	-0.0014752	2.04414	-0.008134	3.5784	0.00519	4.0067		1900	0.0118502	9.8067
1901	0.0118702	3.9732	-0.00701	0.0369	-0.0014552	2.00443	-0.008114	3.58472	0.00521	4.00368		1901	0.0118702	9.9363
1902	0.0118902	3.9471	-0.00699	-0.0367	-0.0014352	2.02784	-0.008094	3.578	0.00523	4.00886		1902	0.0118902	9.9292
1903	0.0119102	4.0264	-0.00697	0.0042	-0.0014152	2.0231	-0.008074	3.58831	0.00525	4.00941		1903	0.0119102	10.0821
1904	0.0119302	3.9875	-0.00695	0.0137	-0.0013952	2.01242	-0.008054	3.58952	0.00527	4.00805		1904	0.0119302	10.0647
1905	0.0119502	3.9377	-0.00693	-0.0011	-0.0013752	2.04723	-0.008034	3.58762	0.00529	4.00231		1905	0.0119502	10.137
1906	0.0119702	3.9773	-0.00691	-0.0274	-0.0013552	1.99232	-0.008014	3.58868	0.00531	4.00507		1906	0.0119702	9.9387
1907	0.0119902	3.9728	-0.00689	0.0098	-0.0013352	2.02033	-0.007994	3.58222	0.00533	4.01156		1907	0.0119902	9.8948
1908	0.0120102	3.905	-0.00687	0.0289	-0.0013152	2.00474	-0.007974	3.578	0.00535	4.00994		1908	0.0120102	9.9481
1909	0.0120302	3.9164	-0.00685	0.041	-0.0012952	1.98884	-0.007954	3.59284	0.00537	4.01377		1909	0.0120302	10.1287
1910	0.0120502	3.8943	-0.00683	-0.0205	-0.0012752	2.0337	-0.007934	3.5774	0.00539	4.00902		1910	0.0120502	9.9916
1911	0.0120702	3.9106	-0.00681	0.0319	-0.0012552	2.01123	-0.007914	3.58222	0.00541	4.01089		1911	0.0120702	10.1497
1912	0.0120902	3.9773	-0.00679	-0.0096	-0.0012352	2.02286	-0.007894	3.57771	0.00543	4.01678		1912	0.0120902	10.0691
1913	0.0121102	3.9546	-0.00677	0.0327	-0.0012152	2.00268	-0.007874	3.59466	0.00545	4.01123		1913	0.0121102	10.0955
1914	0.0121302	3.9295	-0.00675	-0.0199	-0.0011952	1.99548	-0.007854	3.58483	0.00547	4.01262		1914	0.0121302	9.8932
1915	0.0121502	3.993	-0.00673	-0.0656	-0.0011752	2.0386	-0.007834	3.58343	0.00549	4.01925		1915	0.0121502	10.0224
1916	0.0121702	3.9843	-0.00671	0.0179	-0.0011552	2.0068	-0.007814	3.57342	0.00551	4.01282		1916	0.0121702	10.0418
1917	0.0121902	3.9191	-0.00669	0.0208	-0.0011352	2.02729	-0.007794	3.5944	0.00553	4.01963		1917	0.0121902	10.1212
1918	0.0122102	3.9302	-0.00667	-0.0043	-0.0011152	1.99651	-0.007774	3.58296	0.00555	4.01588		1918	0.0122102	10.1449
1919	0.0122302	3.9848	-0.00665	-0.0278	-0.0010952	1.99976	-0.007754	3.57779	0.00557	4.01531		1919	0.0122302	10.0023
1920	0.0122502	3.9456	-0.00663	-0.0816	-0.0010752	2.00276	-0.007734	3.5872	0.00559	4.01667		1920	0.0122502	9.9466
1921	0.0122702	3.9231	-0.00661	0.004	-0.0010552	2.02634	-0.007714	3.57935	0.00561	4.02231		1921	0.0122702	10.0355
1922	0.0122902	3.9568	-0.00659	0.0339	-0.0010352	2.01977	-0.007694	3.58444	0.00563	4.02243		1922	0.0122902	9.9225
1923	0.0123102	3.979	-0.00657	-0.0442	-0.0010152	1.99691	-0.007674	3.58602	0.00565	4.01992		1923	0.0123102	9.9197
1924	0.0123302	3.9698	-0.00655	0.0424	-0.0009952	1.99438	-0.007654	3.57426	0.00567	4.02612		1924	0.0123302	10.0853
1925	0.0123502	3.8951	-0.00653	0.0345	-0.0009752	2.03908	-0.007634	3.58117	0.00569	4.022		1925	0.0123502	9.9074
1926	0.0123702	3.977	-0.00651	-0.0314	-0.0009552	2.02587	-0.007614	3.57995	0.00571	4.01428		1926	0.0123702	9.9363
1927	0.0123902	3.9291	-0.00649	0.0088	-0.0009352	1.9958	-0.007594	3.58681	0.00573	4.02248		1927	0.0123902	10.0647
1928	0.0124102	3.9738	-0.00647	0.0084	-0.0009152	2.01962	-0.007574	3.57183	0.00575	4.02094		1928	0.0124102	10.0129
1929	0.0124302	3.9459	-0.00645	0.0054	-0.0008952	2.02508	-0.007554	3.5819	0.00577	4.01929		1929	0.0124302	9.8912
1930	0.0124502	3.9447	-0.00643	0.0005	-0.0008752	2.02167	-0.007534	3.5837	0.00579	4.02431		1930	0.0124502	9.9209
1931	0.0124702	3.9592	-0.00641	0.0076	-0.0008552	2.00799	-0.007514	3.58109	0.00581	4.03223		1931	0.0124702	10.0722
1932	0.0124902	3.927	-0.00639	-0.0106	-0.0008352	2.03916	-0.007494	3.57932	0.00583	4.02592		1932	0.0124902	10.0125
1933	0.0125102	3.961	-0.00637	0.0416	-0.0008152	2.01906	-0.007474	3.58913	0.00585	4.0247		1933	0.0125102	10.0066
1934	0.0125302	3.9893	-0.00635	0.0068	-0.0007952	2.02207	-0.007454	3.58246	0.00587	4.03257		1934	0.0125302	9.8509
1935	0.0125502	3.9815	-0.00633	0.0363	-0.0007752	1.98283	-0.007434	3.59353	0.00589	4.02251		1935	0.0125502	10.1283
1936	0.0125702	3.9642	-0.00631	0.021	-0.0007552	2.03378	-0.007414	3.57948	0.00591	4.02341		1936	0.0125702	10.0928
1937	0.0125902	3.9389	-0.00629	0.0044	-0.0007352	1.98995	-0.007394	3.58662	0.00593	4.02649		1937	0.0125902	10.0307
1938	0.0126102	3.989	-0.00627	-0.0539	-0.0007152	2.0045	-0.007374	3.579	0.00595	4.02687		1938	0.0126102	10.1015
1939	0.0126302	3.9324	-0.00625	-0.0292	-0.0006952	1.99596	-0.007354	3.58586	0.00597	4.02737		1939	0.0126302	10.0015
1940	0.0126502	3.9738	-0.00623	0.0315	-0.0006752	1.9761	-0.007334	3.59472	0.00599	4.02367		1940	0.0126502	10.0623
1941	0.0126702	3.965	-0.00621	0.0108	-0.0006552	2.02737	-0.007314	3.58404	0.00601	4.03245		1941	0.0126702	9.9647
1942	0.0126902	3.9737	-0.00619	-0.0286	-0.0006352	2.00261	-0.007294	3.58169	0.00603	4.03274		1942	0.0126902	9.9122
1943	0.0127102	3.9837	-0.00617	-0.042	-0.0006152	2.02531	-0.007274	3.58198	0.00605	4.03146		1943	0.0127102	10.0386
1944	0.0127302	3.9388	-0.00615	-0.0189	-0.0005952	2.02539	-0.007254	3.58233	0.00607	4.02934		1944	0.0127302	10.201
1945	0.0127502	3.9513	-0.00613	-0.083	-0.0005752	1.99651	-0.007234	3.58691	0.00609	4.0358		1945	0.0127502	9.9406
1946	0.0127702	3.9704	-0.00611	0.0315	-0.0005552	1.99572	-0.007214	3.57558	0.00611	4.027		1946	0.0127702	9.9837
1947	0.0127902	3.9881	-0.00609	0.1092	-0.0005352	1.98544	-0.007194	3.58733	0.00613	4.03752		1947	0.0127902	10.0552
1948	0.0128102	3.9893	-0.00607	0.0149	-0.0005152	2.01123	-0.007174	3.5847	0.00615	4.03333		1948	0.0128102	9.909
1949	0.0128302	3.9613	-0.00605	-0.0284	-0.0004952	2.01447	-0.007154	3.59058	0.00617	4.03204		1949	0.0128302	10.054
1950	0.0128502	3.9463	-0.00603	0.0048	-0.0004752	1.99659	-0.007134	3.58354	0.00619	4.03369		1950	0.0128502	10.0532
1951	0.0128702	3.9378	-0.00601	-0.0078	-0.0004552	1.98488	-0.007114	3.58111	0.00621	4.03524		1951	0.0128702	10.1054
1952	0.0128902	3.9641	-0.00599	0.0064	-0.0004352	1.98646	-0.007094	3.57473	0.00623	4.03149		1952	0.0128902	10.071
1953	0.0129102	3.9833	-0.00597	-0.0288	-0.0004152	1.95767	-0.007074	3.57927	0.00625	4.03116		1953	0.0129102	10.0473
1954	0.0129302	3.8966	-0.00595	-0.0262	-0.0003952	2.02349	-0.007054	3.58214	0.00627	4.03142		1954	0.0129302	10.1101
1955	0.0129502	3.9339	-0.00593	0.0036	-0.0003752	2.0424	-0.007034	3.5794	0.00629	4.03302		1955	0.0129502	10.0564
1956	0.0129702	3.9353	-0.00591	-0.0205	-0.0003552	1.99572	-0.007014	3.57961	0.00631	4.03489		1956	0.0129702	10.0608
1957	0.0129902	3.9712	-0.00589	-0.0662	-0.0003352	1.97175	-0.006994	3.59429	0.00633	4.03909		1957	0.0129902	10.0295
1958	0.0130102	3.9512	-0.00587	0.0117	-0.0003152	2.0106	-0.006974	3.58401	0.00635	4.03805		1958	0.0130102	10.103
1959	0.0130302	3.9583	-0.00585	0.0023	-0.0002952	1.99912	-0.006954	3.59416	0.00637	4.03693		1959	0.0130302	10.0785
1960	0.0130502	3.9429	-0.00583	-0.0361	-0.0002752	2.0034	-0.006934	3.59377	0.00639	4.03902		1960	0.0130502	10.0694
1961	0.0130702	3.9603	-0.00581	-0.0725	-0.0002552	2.00775	-0.006914	3.57558	0.00641	4.03768		1961	0.0130702	10.0529
1962	0.0130902	3.9839	-0.00579	0.028	-0.0002352	2.0015	-0.006894	3.58233	0.00643	4.03347		1962	0.0130902	10.0027
1963	0.0131102	3.9463	-0.00577	0.0373	-0.0002152	1.98006	-0.006874	3.5799	0.00645	4.04115		1963	0.0131102	10.09
1964	0.0131302	3.9817	-0.00575	0.0096	-0.0001952	2.02618	-0.006854	3.58183	0.00647	4.03451		1964	0.0131302	10.0295
1965	0.0131502	3.9854	-0.00573	0.0331	-0.0001752	2.00878	-0.006834	3.58088	0.00649	4.04659		1965	0.0131502	10.1003
1966	0.0131702	3.9696	-0.00571	0.0293	-0.0001552	2.02381	-0.006814	3.59018	0.00651	4.04633		1966	0.0131702	10.0793
1967	0.0131902	3.9604	-0.00569	-0.0187	-0.0001352	1.98085	-0.006794	3.5948	0.00653	4.03996		1967	0.0131902	10.1165
1968	0.0132102	4.0168	-0.00567	0.0378	-0.0001152	2.01123	-0.006774	3.58876	0.00655	4.04592		1968	0.0132102	10.0165
1969	0.0132302	3.9749	-0.00565	0.044	-9.52e-05	1.99406	-0.006754	3.58467	0.00657	4.04164		1969	0.0132302	9.9236
1970	0.0132502	3.9759	-0.00563	-0.0474	-7.52e-05	2.00197	-0.006734	3.58114	0.00659	4.04246		1970	0.0132502	10.0983
1971	0.0132702	3.9704	-0.00561	0.0861	-5.52e-05	2.01432	-0.006714	3.58958	0.00661	4.04697		1971	0.0132702	9.9157
1972	0.0132902	3.946	-0.00559	0.0276	-3.52e-05	1.93757	-0.006694	3.57964	0.00663	4.04164		1972	0.0132902	9.9628
1973	0.0133102	3.967	-0.00557	-0.0074	-1.52e-05	1.99905	-0.006674	3.59269	0.00665	4.04433		1973	0.0133102	9.958
1974	0.0133302	3.9705	-0.00555	-0.0116	4.8e-06	1.97365	-0.006654	3.5756	0.00667	4.04541		1974	0.0133302	9.8197
1975	0.0133502	3.9877	-0.00553	-0.0082	2.48e-05	2.02745	-0.006634	3.57265	0.00669	4.04605		1975	0.0133502	10.0248
1976	0.0133702	3.9817	-0.00551	0.0155	4.48e-05	2.12152	-0.006614	3.57537	0.00671	4.05156		1976	0.0133702	9.8189
1977	0.0133902	3.9812	-0.00549	0.0129	6.48e-05	2.23759	-0.006594	3.58206	0.00673	4.0549		1977	0.0133902	10.1425
1978	0.0134102	3.9348	-0.00547	0.04	8.48e-05	2.45193	-0.006574	3.58045	0.00675	4.04604		1978	0.0134102	10.0643
1979	0.0134302	3.9081	-0.00545	-0.0256	0.0001048	2.6123	-0.006554	3.57885	0.00677	4.04667		1979	0.0134302	10.237
1980	0.0134502	3.9542	-0.00543	0.0515	0.0001248	2.78257	-0.006534	3.58077	0.00679	4.04675		1980	0.0134502	9.9643
1981	0.0134702	3.9429	-0.00541	-0.0282	0.0001448	2.90845	-0.006514	3.57974	0.00681	4.04937		1981	0.0134702	10.0943
1982	0.0134902	3.9535	-0.00539	0.0297	0.0001648	3.02072	-0.006494	3.57958	0.00683	4.04761		1982	0.0134902	10.1528
1983	0.0135102	3.9824	-0.00537	-0.0314	0.0001848	3.12951	-0.006474	3.58238	0.00685	4.05478		1983	0.0135102	9.9869
1984	0.0135302	3.9264	-0.00535	-0.0452	0.0002048	3.18988	-0.006454	3.58958	0.00687	4.04811		1984	0.0135302	10.2042
1985	0.0135502	3.9824	-0.00533	-0.0039	0.0002248	3.25484	-0.006434	3.57819	0.00689	4.05032		1985	0.0135502	10.0667
1986	0.0135702	3.9798	-0.00531	0.0113	0.0002448	3.30935	-0.006414	3.5895	0.00691	4.04792		1986	0.0135702	10.0106
1987	0.0135902	3.9121	-0.00529	-0.05	0.0002648	3.352	-0.006394	3.5925	0.00693	4.05464		1987	0.0135902	10.0181
1988	0.0136102	3.9276	-0.00527	-0.0349	0.0002848	3.39013	-0.006374	3.57821	0.00695	4.04903		1988	0.0136102	9.8699
1989	0.0136302	3.9728	-0.00525	0.0748	0.0003048	3.44631	-0.006354	3.58077	0.00697	4.05328		1989	0.0136302	10.0378
1990	0.0136502	3.9455	-0.00523	-0.0885	0.0003248	3.44639	-0.006334	3.58968	0.00699	4.04999		1990	0.0136502	10.0311
1991	0.0136702	3.9513	-0.00521	-0.0051	0.0003448	3.44924	-0.006314	3.58135	0.00701	4.04878		1991	0.0136702	10.107
1992	0.0136902	3.9686	-0.00519	-0.0458	0.0003648	3.49576	-0.006294	3.57871	0.00703	4.0514		1992	0.0136902	10.0181
1993	0.0137102	3.9516	-0.00517	-0.0128	0.0003848	3.57836	-0.006274	3.58127	0.00705	4.05415		1993	0.0137102	10.0924
1994	0.0137302	3.967	-0.00515	-0.0029	0.0004048	3.60455	-0.006254	3.58625	0.00707	4.05605		1994	0.0137302	9.9821
1995	0.0137502	3.9291	-0.00513	-0.0705	0.0004248	3.59996	-0.006234	3.58813	0.00709	4.05203		1995	0.0137502	10.0825
1996	0.0137702	3.8953	-0.00511	0.0499	0.0004448	3.61127	-0.006214	3.57278	0.00711	4.05454		1996	0.0137702	10.0382
1997	0.0137902	3.9464	-0.00509	0.0216	0.0004648	3.6559	-0.006194	3.58836	0.00713	4.05441		1997	0.0137902	9.8221
[truncated: 48,059 more rows]
