# Supplementary material for: Wireless light energy harvesting and communication in a waterproof GaN optoelectronic system
Source: Commun Eng. 2022 Jul 7;1:16. doi: 10.1038/s44172-022-00016-5 (PMC10956059; doi:10.1038/s44172-022-00016-5)
Supplement: Supplementary file 8 — Supplementary Data 2 [file 44172_2022_16_MOESM8_ESM.zip › Supplementary Data 2/Figure3d.xlsx]

## Sheet: Sheet1
Long Name	Time	Voltage	Time	Voltage	Time	Voltage	Time	Voltage	Time	Voltage	Time	Voltage		Long Name	Time	Voltage
Units	ms	V	ms	V	ms	V	ms	V	ms	V	ms	V		Units	ms	V
Comments		5mw		15mw		25mw		35mw		45mw		55mw		Comments		Modulated signal
1	-0.999824	1.83487	-0.99973	1.8431	-0.999817	1.85923	-0.999904	1.85713	-0.999904	1.84191	-0.999987	1.82394		1	-0.999824	10.3132
2	-0.999424	1.86345	-0.99933	1.96551	-0.999567	1.94174	-0.999654	1.89156	-0.999654	1.97124	-0.999737	1.88551		2	-0.999424	10.0635
3	-0.999024	1.93865	-0.99893	2.15206	-0.999317	2.09945	-0.999404	2.13961	-0.999404	2.1757	-0.999487	2.15213		3	-0.999024	10.1281
4	-0.998624	2.00416	-0.99853	2.28395	-0.999067	2.24082	-0.999154	2.34263	-0.999154	2.43007	-0.999237	2.46833		4	-0.998624	10.3106
5	-0.998224	2.06033	-0.99813	2.40874	-0.998817	2.36778	-0.998904	2.47063	-0.998904	2.54676	-0.998987	2.5885		5	-0.998224	10.2902
6	-0.997824	2.13494	-0.99773	2.41835	-0.998567	2.47044	-0.998654	2.53918	-0.998654	2.6745	-0.998737	2.65126		6	-0.997824	10.0148
7	-0.997424	2.20118	-0.99733	2.41394	-0.998317	2.51442	-0.998404	2.61721	-0.998404	2.66871	-0.998487	2.71256		7	-0.997424	10.022
8	-0.997024	2.20823	-0.99693	2.48723	-0.998067	2.5376	-0.998154	2.61155	-0.998154	2.71961	-0.998237	2.73745		8	-0.997024	10.0326
9	-0.996624	2.2565	-0.99653	2.47966	-0.997817	2.51989	-0.997904	2.64118	-0.997904	2.70394	-0.997987	2.73581		9	-0.996624	10.0108
10	-0.996224	2.29153	-0.99613	2.48413	-0.997567	2.58784	-0.997654	2.6616	-0.997654	2.71592	-0.997737	2.76972		10	-0.996224	9.92978
11	-0.995824	2.30746	-0.99573	2.49065	-0.997317	2.56901	-0.997404	2.67187	-0.997404	2.72244	-0.997487	2.76564		11	-0.995824	10.0767
12	-0.995424	2.32702	-0.99533	2.4892	-0.997067	2.5914	-0.997154	2.64704	-0.997154	2.75121	-0.997237	2.78243		12	-0.995424	10.1327
13	-0.995024	2.3369	-0.99493	2.51153	-0.996817	2.59147	-0.996904	2.67325	-0.996904	2.7096	-0.996987	2.75629		13	-0.995024	10.0023
14	-0.994624	2.30812	-0.99453	2.50132	-0.996567	2.60852	-0.996654	2.66462	-0.996654	2.75187	-0.996737	2.76215		14	-0.994624	10.0167
15	-0.994224	2.31418	-0.99413	2.49289	-0.996317	2.57817	-0.996404	2.68471	-0.996404	2.72823	-0.996487	2.7767		15	-0.994224	9.89815
16	-0.993824	2.3396	-0.99373	2.49111	-0.996067	2.62893	-0.996154	2.65587	-0.996154	2.74957	-0.996237	2.76221		16	-0.993824	9.96931
17	-0.993424	2.36034	-0.99333	2.49816	-0.995817	2.57849	-0.995904	2.68695	-0.995904	2.7474	-0.995987	2.76129		17	-0.993424	10.1221
18	-0.993024	2.32728	-0.99293	2.46352	-0.995567	2.59851	-0.995654	2.67667	-0.995654	2.75773	-0.995737	2.78638		18	-0.993024	9.8718
19	-0.992624	2.32959	-0.99253	2.51265	-0.995317	2.57724	-0.995404	2.71098	-0.995404	2.7225	-0.995487	2.801		19	-0.992624	10.0095
20	-0.992224	2.30384	-0.99213	2.50922	-0.995067	2.62018	-0.995154	2.68412	-0.995154	2.74153	-0.995237	2.78598		20	-0.992224	9.99632
21	-0.991824	2.34421	-0.99173	2.50567	-0.994817	2.58607	-0.994904	2.66627	-0.994904	2.73679	-0.994987	2.77624		21	-0.991824	10.1465
22	-0.991424	2.32281	-0.99133	2.50395	-0.994567	2.62327	-0.994654	2.68115	-0.994654	2.74358	-0.994737	2.77946		22	-0.991424	10.1156
23	-0.991024	2.32254	-0.99093	2.50422	-0.994317	2.60773	-0.994404	2.6907	-0.994404	2.74601	-0.994487	2.77057		23	-0.991024	9.98841
24	-0.990624	2.32202	-0.99053	2.48907	-0.994067	2.62439	-0.994154	2.66403	-0.994154	2.74331	-0.994237	2.80561		24	-0.990624	10.0741
25	-0.990224	2.32583	-0.99013	2.51383	-0.993817	2.60892	-0.993904	2.68379	-0.993904	2.72659	-0.993987	2.7713		25	-0.990224	10.053
26	-0.989824	2.31866	-0.98973	2.49849	-0.993567	2.59878	-0.993654	2.66107	-0.993654	2.75767	-0.993737	2.76057		26	-0.989824	10.1044
27	-0.989424	2.33841	-0.98933	2.51706	-0.993317	2.60075	-0.993404	2.68221	-0.993404	2.72224	-0.993487	2.75108		27	-0.989424	10.1215
28	-0.989024	2.34177	-0.98893	2.49322	-0.993067	2.61939	-0.993154	2.66298	-0.993154	2.72474	-0.993237	2.76913		28	-0.989024	10.1525
29	-0.988624	2.33578	-0.98853	2.50547	-0.992817	2.59871	-0.992904	2.6903	-0.992904	2.72303	-0.992987	2.79935		29	-0.988624	10.0813
30	-0.988224	2.31714	-0.98813	2.49533	-0.992567	2.61827	-0.992654	2.68767	-0.992654	2.75352	-0.992737	2.79448		30	-0.988224	10.049
31	-0.987824	2.33624	-0.98773	2.50395	-0.992317	2.5891	-0.992404	2.66476	-0.992404	2.73923	-0.992487	2.77986		31	-0.987824	10.0833
32	-0.987424	2.31497	-0.98733	2.48947	-0.992067	2.5783	-0.992154	2.66476	-0.992154	2.75115	-0.992237	2.77466		32	-0.987424	9.99632
33	-0.987024	2.31313	-0.98693	2.50718	-0.991817	2.60826	-0.991904	2.68899	-0.991904	2.73818	-0.991987	2.77466		33	-0.987024	10.0233
34	-0.986624	2.34164	-0.98653	2.46471	-0.991567	2.57994	-0.991654	2.69024	-0.991654	2.74081	-0.991737	2.76814		34	-0.986624	9.85863
35	-0.986224	2.31378	-0.98613	2.50046	-0.991317	2.63657	-0.991404	2.66765	-0.991404	2.76564	-0.991487	2.78144		35	-0.986224	10.0358
36	-0.985824	2.31523	-0.98573	2.511	-0.991067	2.60082	-0.991154	2.69004	-0.991154	2.75141	-0.991237	2.76399		36	-0.985824	10.0919
37	-0.985424	2.30476	-0.98533	2.51291	-0.990817	2.59008	-0.990904	2.67523	-0.990904	2.72744	-0.990987	2.77268		37	-0.985424	9.99895
38	-0.985024	2.30759	-0.98493	2.50119	-0.990567	2.59127	-0.990654	2.67286	-0.990654	2.73528	-0.990737	2.78704		38	-0.985024	9.84743
39	-0.984624	2.318	-0.98453	2.49816	-0.990317	2.57994	-0.990404	2.66146	-0.990404	2.70822	-0.990487	2.77051		39	-0.984624	10.1175
40	-0.984224	2.31793	-0.98413	2.50804	-0.990067	2.61655	-0.990154	2.6614	-0.990154	2.76544	-0.990237	2.76089		40	-0.984224	10.0714
41	-0.983824	2.32748	-0.98373	2.51699	-0.989817	2.57797	-0.989904	2.66304	-0.989904	2.73818	-0.989987	2.77999		41	-0.983824	10.1123
42	-0.983424	2.3282	-0.98333	2.50567	-0.989567	2.59845	-0.989654	2.6583	-0.989654	2.74088	-0.989737	2.78407		42	-0.983424	10.2618
43	-0.983024	2.34157	-0.98293	2.48743	-0.989317	2.61952	-0.989404	2.67852	-0.989404	2.72916	-0.989487	2.77479		43	-0.983024	9.88366
44	-0.982624	2.32169	-0.98253	2.5054	-0.989067	2.59588	-0.989154	2.64783	-0.989154	2.74772	-0.989237	2.77327		44	-0.982624	10.1426
45	-0.982224	2.31918	-0.98213	2.49355	-0.988817	2.61089	-0.988904	2.68813	-0.988904	2.71822	-0.988987	2.76834		45	-0.982224	10.0082
46	-0.981824	2.31912	-0.98173	2.50395	-0.988567	2.60608	-0.988654	2.66858	-0.988654	2.76965	-0.988737	2.78282		46	-0.981824	10.078
47	-0.981424	2.30147	-0.98133	2.50751	-0.988317	2.56381	-0.988404	2.66522	-0.988404	2.73778	-0.988487	2.79197		47	-0.981424	10.0721
48	-0.981024	2.34552	-0.98093	2.49842	-0.988067	2.61912	-0.988154	2.68425	-0.988154	2.75398	-0.988237	2.78078		48	-0.981024	10.0372
49	-0.980624	2.31418	-0.98053	2.48578	-0.987817	2.56625	-0.987904	2.68668	-0.987904	2.7549	-0.987987	2.77545		49	-0.980624	10.2579
50	-0.980224	2.30983	-0.98013	2.50507	-0.987567	2.61148	-0.987654	2.68188	-0.987654	2.75596	-0.987737	2.77196		50	-0.980224	9.93505
51	-0.979824	2.30957	-0.97973	2.49566	-0.987317	2.61893	-0.987404	2.67984	-0.987404	2.71348	-0.987487	2.7848		51	-0.979824	10.2381
52	-0.979424	2.32801	-0.97933	2.49915	-0.987067	2.59726	-0.987154	2.66555	-0.987154	2.74219	-0.987237	2.77881		52	-0.979424	10.0971
53	-0.979024	2.31872	-0.97893	2.46491	-0.986817	2.59173	-0.986904	2.68471	-0.986904	2.73949	-0.986987	2.78664		53	-0.979024	9.91528
54	-0.978624	2.34704	-0.97853	2.51041	-0.986567	2.60213	-0.986654	2.66074	-0.986654	2.74693	-0.986737	2.7842		54	-0.978624	10.0885
55	-0.978224	2.31471	-0.97813	2.48288	-0.986317	2.57053	-0.986404	2.68365	-0.986404	2.72488	-0.986487	2.78249		55	-0.978224	10.0859
56	-0.977824	2.31813	-0.97773	2.47643	-0.986067	2.60503	-0.986154	2.68629	-0.986154	2.7497	-0.986237	2.79757		56	-0.977824	10.0273
57	-0.977424	2.31424	-0.97733	2.49579	-0.985817	2.58133	-0.985904	2.69057	-0.985904	2.74996	-0.985987	2.77887		57	-0.977424	10.0246
58	-0.977024	2.31576	-0.97693	2.52759	-0.985567	2.59851	-0.985654	2.68537	-0.985654	2.74358	-0.985737	2.78671		58	-0.977024	10.1314
59	-0.976624	2.32853	-0.97653	2.49006	-0.985317	2.586	-0.985404	2.7065	-0.985404	2.73166	-0.985487	2.78868		59	-0.976624	10.1821
60	-0.976224	2.30437	-0.97613	2.506	-0.985067	2.58541	-0.985154	2.68649	-0.985154	2.74009	-0.985237	2.77262		60	-0.976224	10.0299
61	-0.975824	2.33749	-0.97573	2.49296	-0.984817	2.59081	-0.984904	2.67266	-0.984904	2.72046	-0.984987	2.75701		61	-0.975824	10.0714
62	-0.975424	2.28468	-0.97533	2.49381	-0.984567	2.59502	-0.984654	2.66752	-0.984654	2.72685	-0.984737	2.75898		62	-0.975424	10.1406
63	-0.975024	2.35079	-0.97493	2.46721	-0.984317	2.59133	-0.984404	2.67048	-0.984404	2.74206	-0.984487	2.77367		63	-0.975024	9.92978
64	-0.974624	2.3338	-0.97453	2.50218	-0.984067	2.59759	-0.984154	2.6855	-0.984154	2.74206	-0.984237	2.78539		64	-0.974624	9.99632
65	-0.974224	2.33788	-0.97413	2.50679	-0.983817	2.58119	-0.983904	2.68194	-0.983904	2.71447	-0.983987	2.7981		65	-0.974224	9.86785
66	-0.973824	2.3392	-0.97373	2.50086	-0.983567	2.59502	-0.983654	2.69077	-0.983654	2.7605	-0.983737	2.78407		66	-0.973824	10.0405
67	-0.973424	2.33051	-0.97333	2.506	-0.983317	2.60141	-0.983404	2.67865	-0.983404	2.74825	-0.983487	2.79369		67	-0.973424	9.89815
68	-0.973024	2.31523	-0.97293	2.50784	-0.983067	2.57836	-0.983154	2.67476	-0.983154	2.75497	-0.983237	2.77209		68	-0.973024	10.1393
69	-0.972624	2.32162	-0.97253	2.49204	-0.982817	2.60622	-0.982904	2.7152	-0.982904	2.74483	-0.982987	2.78796		69	-0.972624	9.87312
70	-0.972224	2.32774	-0.97213	2.48499	-0.982567	2.61985	-0.982654	2.67108	-0.982654	2.75266	-0.982737	2.77354		70	-0.972224	10.02
71	-0.971824	2.33064	-0.97173	2.49934	-0.982317	2.58113	-0.982404	2.70031	-0.982404	2.69195	-0.982487	2.77453		71	-0.971824	9.96997
72	-0.971424	2.32373	-0.97133	2.52726	-0.982067	2.61603	-0.982154	2.68352	-0.982154	2.74391	-0.982237	2.75694		72	-0.971424	10.0253
73	-0.971024	2.34151	-0.97093	2.5112	-0.981817	2.60273	-0.981904	2.67206	-0.981904	2.7389	-0.981987	2.78519		73	-0.971024	10.0523
74	-0.970624	2.32728	-0.97053	2.49065	-0.981567	2.61932	-0.981654	2.66192	-0.981654	2.75345	-0.981737	2.78078		74	-0.970624	10.0556
75	-0.970224	2.33762	-0.97013	2.49711	-0.981317	2.5939	-0.981404	2.66456	-0.981404	2.74325	-0.981487	2.76564		75	-0.970224	10.0708
76	-0.969824	2.31681	-0.96973	2.49921	-0.981067	2.62373	-0.981154	2.68286	-0.981154	2.74608	-0.981237	2.75951		76	-0.969824	9.87575
77	-0.969424	2.33756	-0.96933	2.49783	-0.980817	2.58929	-0.980904	2.68095	-0.980904	2.71566	-0.980987	2.78572		77	-0.969424	10.0042
78	-0.969024	2.34717	-0.96893	2.53701	-0.980567	2.6101	-0.980654	2.68879	-0.980654	2.7468	-0.980737	2.76083		78	-0.969024	10.2783
79	-0.968624	2.31201	-0.96853	2.48624	-0.980317	2.59891	-0.980404	2.67766	-0.980404	2.71915	-0.980487	2.77472		79	-0.968624	10.0009
80	-0.968224	2.30424	-0.96813	2.50705	-0.980067	2.57935	-0.980154	2.66469	-0.980154	2.74687	-0.980237	2.77762		80	-0.968224	10.0576
81	-0.967824	2.31095	-0.96773	2.50046	-0.979817	2.59311	-0.979904	2.67957	-0.979904	2.71184	-0.979987	2.7657		81	-0.967824	10.1591
82	-0.967424	2.33894	-0.96733	2.49605	-0.979567	2.60543	-0.979654	2.70282	-0.979654	2.74753	-0.979737	2.77979		82	-0.967424	10.0457
83	-0.967024	2.31339	-0.96693	2.49902	-0.979317	2.57079	-0.979404	2.68866	-0.979404	2.73416	-0.979487	2.77459		83	-0.967024	10.1301
84	-0.966624	2.34223	-0.96653	2.48321	-0.979067	2.61346	-0.979154	2.70301	-0.979154	2.72652	-0.979237	2.77505		84	-0.966624	10.2783
85	-0.966224	2.30437	-0.96613	2.4952	-0.978817	2.58679	-0.978904	2.69057	-0.978904	2.73001	-0.978987	2.77354		85	-0.966224	10.1083
86	-0.965824	2.32445	-0.96573	2.48657	-0.978567	2.61353	-0.978654	2.64526	-0.978654	2.74963	-0.978737	2.78197		86	-0.965824	10.107
87	-0.965424	2.34335	-0.96533	2.5006	-0.978317	2.59357	-0.978404	2.6662	-0.978404	2.7121	-0.978487	2.76419		87	-0.965424	10.1037
88	-0.965024	2.32353	-0.96493	2.49921	-0.978067	2.61715	-0.978154	2.66482	-0.978154	2.75023	-0.978237	2.80389		88	-0.965024	10.107
89	-0.964624	2.3263	-0.96453	2.50718	-0.977817	2.60635	-0.977904	2.66449	-0.977904	2.73607	-0.977987	2.77341		89	-0.964624	10.1538
90	-0.964224	2.34816	-0.96413	2.50106	-0.977567	2.61945	-0.977654	2.66555	-0.977654	2.72382	-0.977737	2.79197		90	-0.964224	10.0576
91	-0.963824	2.32346	-0.96373	2.49032	-0.977317	2.60819	-0.977404	2.69083	-0.977404	2.73943	-0.977487	2.77808		91	-0.963824	10.0589
92	-0.963424	2.3394	-0.96333	2.50231	-0.977067	2.62136	-0.977154	2.69715	-0.977154	2.7306	-0.977237	2.77294		92	-0.963424	10.138
93	-0.963024	2.32597	-0.96293	2.50606	-0.976817	2.5806	-0.976904	2.67918	-0.976904	2.7337	-0.976987	2.78974		93	-0.963024	9.87773
94	-0.962624	2.33867	-0.96253	2.50369	-0.976567	2.60826	-0.976654	2.67002	-0.976654	2.77084	-0.976737	2.76748		94	-0.962624	10.0444
95	-0.962224	2.32327	-0.96213	2.48051	-0.976317	2.61734	-0.976404	2.68905	-0.976404	2.72415	-0.976487	2.75023		95	-0.962224	10.1123
96	-0.961824	2.31872	-0.96173	2.49072	-0.976067	2.62274	-0.976154	2.67569	-0.976154	2.7684	-0.976237	2.79553		96	-0.961824	10.0161
97	-0.961424	2.3182	-0.96133	2.48934	-0.975817	2.57586	-0.975904	2.66904	-0.975904	2.7204	-0.975987	2.78078		97	-0.961424	10.0853
98	-0.961024	2.33123	-0.96093	2.49388	-0.975567	2.59127	-0.975654	2.67391	-0.975654	2.72461	-0.975737	2.79408		98	-0.961024	10.1057
99	-0.960624	2.32261	-0.96053	2.47913	-0.975317	2.58613	-0.975404	2.67529	-0.975404	2.7146	-0.975487	2.78078		99	-0.960624	10.1353
100	-0.960224	2.31918	-0.96013	2.5087	-0.975067	2.57797	-0.975154	2.68273	-0.975154	2.74147	-0.975237	2.77275		100	-0.960224	10.1564
101	-0.959824	2.32412	-0.95973	2.49961	-0.974817	2.59364	-0.974904	2.66219	-0.974904	2.72751	-0.974987	2.77321		101	-0.959824	10.1531
102	-0.959424	2.31833	-0.95933	2.49092	-0.974567	2.5991	-0.974654	2.68056	-0.974654	2.7312	-0.974737	2.75866		102	-0.959424	10.1156
103	-0.959024	2.323	-0.95893	2.48321	-0.974317	2.60556	-0.974404	2.6857	-0.974404	2.7094	-0.974487	2.77894		103	-0.959024	10.1202
104	-0.958624	2.32333	-0.95853	2.50066	-0.974067	2.6159	-0.974154	2.66133	-0.974154	2.76168	-0.974237	2.78243		104	-0.958624	10.0174
105	-0.958224	2.32175	-0.95813	2.48413	-0.973817	2.59805	-0.973904	2.6803	-0.973904	2.71717	-0.973987	2.76886		105	-0.958224	10.1577
106	-0.957824	2.32155	-0.95773	2.48947	-0.973567	2.60095	-0.973654	2.65988	-0.973654	2.75424	-0.973737	2.79672		106	-0.957824	10.0984
107	-0.957424	2.3095	-0.95733	2.48367	-0.973317	2.59338	-0.973404	2.66291	-0.973404	2.72797	-0.973487	2.78598		107	-0.957424	10.0437
108	-0.957024	2.32063	-0.95693	2.47952	-0.973067	2.59311	-0.973154	2.66054	-0.973154	2.73936	-0.973237	2.78796		108	-0.957024	9.99764
109	-0.956624	2.32952	-0.95653	2.49329	-0.972817	2.60615	-0.972904	2.67648	-0.972904	2.73205	-0.972987	2.77802		109	-0.956624	10.1413
110	-0.956224	2.30746	-0.95613	2.48031	-0.972567	2.61379	-0.972654	2.68082	-0.972654	2.74404	-0.972737	2.78572		110	-0.956224	9.84216
111	-0.955824	2.30806	-0.95573	2.5245	-0.972317	2.58508	-0.972404	2.69827	-0.972404	2.73258	-0.972487	2.77848		111	-0.955824	9.85599
112	-0.955424	2.31181	-0.95533	2.46813	-0.972067	2.5945	-0.972154	2.67108	-0.972154	2.74759	-0.972237	2.8006		112	-0.955424	9.90013
113	-0.955024	2.32577	-0.95493	2.47044	-0.971817	2.60944	-0.971904	2.68826	-0.971904	2.73851	-0.971987	2.77084		113	-0.955024	10.0023
114	-0.954624	2.30489	-0.95453	2.49572	-0.971567	2.60839	-0.971654	2.70637	-0.971654	2.73949	-0.971737	2.79435		114	-0.954624	10.1571
115	-0.954224	2.30331	-0.95413	2.47781	-0.971317	2.60148	-0.971404	2.68833	-0.971404	2.75484	-0.971487	2.78486		115	-0.954224	10.0299
116	-0.953824	2.3126	-0.95373	2.48499	-0.971067	2.60701	-0.971154	2.67911	-0.971154	2.74035	-0.971237	2.7742		116	-0.953824	10.1287
117	-0.953424	2.30424	-0.95333	2.47459	-0.970817	2.59028	-0.970904	2.6772	-0.970904	2.73488	-0.970987	2.78302		117	-0.953424	10.1096
118	-0.953024	2.30549	-0.95293	2.4973	-0.970567	2.6373	-0.970654	2.66001	-0.970654	2.75517	-0.970737	2.77742		118	-0.953024	10.0246
119	-0.952624	2.32583	-0.95253	2.48018	-0.970317	2.60576	-0.970404	2.70077	-0.970404	2.72718	-0.970487	2.77367		119	-0.952624	9.99632
120	-0.952224	2.31984	-0.95213	2.4977	-0.970067	2.62485	-0.970154	2.68313	-0.970154	2.72692	-0.970237	2.77268		120	-0.952224	10.0378
121	-0.951824	2.32063	-0.95173	2.48703	-0.969817	2.60431	-0.969904	2.67062	-0.969904	2.7279	-0.969987	2.76419		121	-0.951824	10.0813
122	-0.951424	2.34078	-0.95133	2.49414	-0.969567	2.60121	-0.969654	2.68491	-0.969654	2.74628	-0.969737	2.76399		122	-0.951424	9.99698
123	-0.951024	2.32873	-0.95093	2.48031	-0.969317	2.57158	-0.969404	2.67509	-0.969404	2.74325	-0.969487	2.77248		123	-0.951024	9.84216
124	-0.950624	2.33176	-0.95053	2.48914	-0.969067	2.62347	-0.969154	2.67292	-0.969154	2.73903	-0.969237	2.79441		124	-0.950624	10.0023
125	-0.950224	2.34763	-0.95013	2.49967	-0.968817	2.59324	-0.968904	2.69887	-0.968904	2.7308	-0.968987	2.7796		125	-0.950224	10.0925
126	-0.949824	2.34263	-0.94973	2.50988	-0.968567	2.5991	-0.968654	2.68491	-0.968654	2.74325	-0.968737	2.78045		126	-0.949824	10.1149
127	-0.949424	2.31899	-0.94933	2.51317	-0.968317	2.60885	-0.968404	2.67714	-0.968404	2.7094	-0.968487	2.76906		127	-0.949424	10.0227
128	-0.949024	2.32735	-0.94893	2.48887	-0.968067	2.59614	-0.968154	2.68234	-0.968154	2.74002	-0.968237	2.80054		128	-0.949024	10.1149
129	-0.948624	2.31424	-0.94853	2.51943	-0.967817	2.58086	-0.967904	2.68313	-0.967904	2.73014	-0.967987	2.76899		129	-0.948624	10.1301
130	-0.948224	2.34019	-0.94813	2.45496	-0.967567	2.61893	-0.967654	2.67984	-0.967654	2.75484	-0.967737	2.76899		130	-0.948224	10.1261
131	-0.947824	2.32939	-0.94773	2.4952	-0.967317	2.5966	-0.967404	2.70887	-0.967404	2.7098	-0.967487	2.77472		131	-0.947824	10.0062
132	-0.947424	2.33479	-0.94733	2.48756	-0.967067	2.62373	-0.967154	2.66067	-0.967154	2.74759	-0.967237	2.78071		132	-0.947424	10.0807
133	-0.947024	2.35975	-0.94693	2.50632	-0.966817	2.58969	-0.966904	2.67707	-0.966904	2.73969	-0.966987	2.76715		133	-0.947024	9.91726
134	-0.946624	2.33756	-0.94653	2.49921	-0.966567	2.59785	-0.966654	2.68853	-0.966654	2.75049	-0.966737	2.78809		134	-0.946624	10.0905
135	-0.946224	2.3363	-0.94613	2.50198	-0.966317	2.60246	-0.966404	2.66028	-0.966404	2.72869	-0.966487	2.79184		135	-0.946224	10.0576
136	-0.945824	2.32202	-0.94573	2.4894	-0.966067	2.59752	-0.966154	2.65955	-0.966154	2.71078	-0.966237	2.7792		136	-0.945824	10.1248
137	-0.945424	2.31734	-0.94533	2.47682	-0.965817	2.58699	-0.965904	2.66561	-0.965904	2.72165	-0.965987	2.78197		137	-0.945424	10.1301
138	-0.945024	2.33183	-0.94493	2.50079	-0.965567	2.61208	-0.965654	2.64408	-0.965654	2.7682	-0.965737	2.7655		138	-0.945024	9.83688
139	-0.944624	2.32136	-0.94453	2.46175	-0.965317	2.62156	-0.965404	2.68372	-0.965404	2.71928	-0.965487	2.77821		139	-0.944624	10.0326
140	-0.944224	2.35902	-0.94413	2.49823	-0.965067	2.60767	-0.965154	2.67964	-0.965154	2.74265	-0.965237	2.78203		140	-0.944224	10.0372
141	-0.943824	2.33597	-0.94373	2.50481	-0.964817	2.60332	-0.964904	2.70492	-0.964904	2.71711	-0.964987	2.78611		141	-0.943824	9.95547
142	-0.943424	2.3288	-0.94333	2.48914	-0.964567	2.62024	-0.964654	2.68695	-0.964654	2.7339	-0.964737	2.78058		142	-0.943424	10.0121
143	-0.943024	2.29989	-0.94293	2.48367	-0.964317	2.58547	-0.964404	2.66548	-0.964404	2.70854	-0.964487	2.78684		143	-0.943024	10.1485
144	-0.942624	2.32307	-0.94253	2.48328	-0.964067	2.5939	-0.964154	2.66469	-0.964154	2.73699	-0.964237	2.76274		144	-0.942624	10.0332
145	-0.942224	2.33907	-0.94213	2.51772	-0.963817	2.60872	-0.963904	2.68695	-0.963904	2.72204	-0.963987	2.76643		145	-0.942224	10.0879
146	-0.941824	2.32853	-0.94173	2.46359	-0.963567	2.61168	-0.963654	2.68602	-0.963654	2.74147	-0.963737	2.77874		146	-0.941824	10.1202
147	-0.941424	2.34803	-0.94133	2.48157	-0.963317	2.60108	-0.963404	2.66614	-0.963404	2.72797	-0.963487	2.78467		147	-0.941424	10.0629
148	-0.941024	2.32886	-0.94093	2.48591	-0.963067	2.61583	-0.963154	2.68951	-0.963154	2.72501	-0.963237	2.7821		148	-0.941024	10.0372
149	-0.940624	2.32616	-0.94053	2.49526	-0.962817	2.6076	-0.962904	2.68319	-0.962904	2.71908	-0.962987	2.78183		149	-0.940624	9.99434
150	-0.940224	2.36357	-0.94013	2.50422	-0.962567	2.62406	-0.962654	2.68188	-0.962654	2.74002	-0.962737	2.80126		150	-0.940224	9.85204
151	-0.939824	2.33374	-0.93973	2.50244	-0.962317	2.60694	-0.962404	2.68602	-0.962404	2.73284	-0.962487	2.76992		151	-0.939824	10.0741
152	-0.939424	2.33433	-0.93933	2.5218	-0.962067	2.61458	-0.962154	2.6743	-0.962154	2.75187	-0.962237	2.77472		152	-0.939424	10.1235
153	-0.939024	2.30384	-0.93893	2.51067	-0.961817	2.61438	-0.961904	2.65922	-0.961904	2.72435	-0.961987	2.75194		153	-0.939024	9.86587
154	-0.938624	2.32998	-0.93853	2.49776	-0.961567	2.61649	-0.961654	2.7038	-0.961654	2.74042	-0.961737	2.76735		154	-0.938624	10.0352
155	-0.938224	2.33907	-0.93813	2.47011	-0.961317	2.58205	-0.961404	2.69333	-0.961404	2.75971	-0.961487	2.78684		155	-0.938224	10.1261
156	-0.937824	2.32471	-0.93773	2.4838	-0.961067	2.5972	-0.961154	2.66594	-0.961154	2.73139	-0.961237	2.7817		156	-0.937824	10.0912
157	-0.937424	2.34091	-0.93733	2.4923	-0.960817	2.59515	-0.960904	2.68016	-0.960904	2.73291	-0.960987	2.78519		157	-0.937424	10.0576
158	-0.937024	2.30661	-0.93693	2.50323	-0.960567	2.60259	-0.960654	2.68899	-0.960654	2.75438	-0.960737	2.78177		158	-0.937024	10.0497
159	-0.936624	2.36021	-0.93653	2.48815	-0.960317	2.60477	-0.960404	2.67048	-0.960404	2.71092	-0.960487	2.77176		159	-0.936624	9.83425
160	-0.936224	2.3367	-0.93613	2.4815	-0.960067	2.58159	-0.960154	2.66548	-0.960154	2.72586	-0.960237	2.75734		160	-0.936224	10.0727
161	-0.935824	2.30331	-0.93573	2.48914	-0.959817	2.59226	-0.959904	2.66653	-0.959904	2.73594	-0.959987	2.77525		161	-0.935824	10.0213
162	-0.935424	2.31833	-0.93533	2.4628	-0.959567	2.60878	-0.959654	2.6612	-0.959654	2.76899	-0.959737	2.77867		162	-0.935424	10.103
163	-0.935024	2.318	-0.93493	2.50889	-0.959317	2.57586	-0.959404	2.68063	-0.959404	2.73765	-0.959487	2.79487		163	-0.935024	10.0813
164	-0.934624	2.31971	-0.93453	2.50797	-0.959067	2.62353	-0.959154	2.67233	-0.959154	2.73699	-0.959237	2.79546		164	-0.934624	10.0767
165	-0.934224	2.3182	-0.93413	2.48697	-0.958817	2.58791	-0.958904	2.68135	-0.958904	2.75701	-0.958987	2.79724		165	-0.934224	10.0793
166	-0.933824	2.31234	-0.93373	2.48743	-0.958567	2.61372	-0.958654	2.66383	-0.958654	2.74522	-0.958737	2.7769		166	-0.933824	9.98446
167	-0.933424	2.31688	-0.93333	2.49105	-0.958317	2.58304	-0.958404	2.67872	-0.958404	2.73857	-0.958487	2.77795		167	-0.933424	10.024
168	-0.933024	2.33479	-0.93293	2.50692	-0.958067	2.62136	-0.958154	2.67977	-0.958154	2.73594	-0.958237	2.77874		168	-0.933024	10.138
169	-0.932624	2.2993	-0.93253	2.49092	-0.957817	2.6047	-0.957904	2.67714	-0.957904	2.75207	-0.957987	2.76412		169	-0.932624	10.0457
170	-0.932224	2.33986	-0.93213	2.49592	-0.957567	2.59482	-0.957654	2.70084	-0.957654	2.73093	-0.957737	2.78526		170	-0.932224	10.0484
171	-0.931824	2.30753	-0.93173	2.50244	-0.957317	2.57869	-0.957404	2.67042	-0.957404	2.72501	-0.957487	2.75635		171	-0.931824	10.0655
172	-0.931424	2.31023	-0.93133	2.4921	-0.957067	2.60457	-0.957154	2.67694	-0.957154	2.76425	-0.957237	2.78104		172	-0.931424	10.0391
173	-0.931024	2.34118	-0.93093	2.48585	-0.956817	2.57981	-0.956904	2.68747	-0.956904	2.74068	-0.956987	2.78895		173	-0.931024	9.93768
174	-0.930624	2.30996	-0.93053	2.48591	-0.956567	2.59331	-0.956654	2.68082	-0.956654	2.73837	-0.956737	2.7767		174	-0.930624	10.1577
175	-0.930224	2.34638	-0.93013	2.5112	-0.956317	2.59022	-0.956404	2.68023	-0.956404	2.72777	-0.956487	2.77874		175	-0.930224	10.1472
176	-0.929824	2.31135	-0.92973	2.4597	-0.956067	2.6234	-0.956154	2.65909	-0.956154	2.76583	-0.956237	2.77854		176	-0.929824	10.1485
177	-0.929424	2.32412	-0.92933	2.48117	-0.955817	2.60167	-0.955904	2.68991	-0.955904	2.73284	-0.955987	2.76893		177	-0.929424	10.0398
178	-0.929024	2.33584	-0.92893	2.4811	-0.955567	2.59311	-0.955654	2.67621	-0.955654	2.72744	-0.955737	2.77927		178	-0.929024	10.051
179	-0.928624	2.32017	-0.92853	2.51113	-0.955317	2.59555	-0.955404	2.69768	-0.955404	2.71559	-0.955487	2.75773		179	-0.928624	10.0187
180	-0.928224	2.34763	-0.92813	2.48762	-0.955067	2.60938	-0.955154	2.6797	-0.955154	2.76629	-0.955237	2.80324		180	-0.928224	10.0556
181	-0.927824	2.30048	-0.92773	2.4869	-0.954817	2.60332	-0.954904	2.7044	-0.954904	2.73232	-0.954987	2.78335		181	-0.927824	10.103
182	-0.927424	2.3072	-0.92733	2.48387	-0.954567	2.62281	-0.954654	2.67022	-0.954654	2.76998	-0.954737	2.78256		182	-0.927424	10.076
183	-0.927024	2.2993	-0.92693	2.4815	-0.954317	2.60312	-0.954404	2.67951	-0.954404	2.71171	-0.954487	2.75424		183	-0.927024	10.1393
184	-0.926624	2.31181	-0.92653	2.49783	-0.954067	2.59568	-0.954154	2.68991	-0.954154	2.76761	-0.954237	2.77202		184	-0.926624	10.1116
185	-0.926224	2.32037	-0.92613	2.49026	-0.953817	2.59746	-0.953904	2.68879	-0.953904	2.73969	-0.953987	2.76122		185	-0.926224	9.95679
186	-0.925824	2.31951	-0.92573	2.48802	-0.953567	2.60793	-0.953654	2.67806	-0.953654	2.72856	-0.953737	2.80225		186	-0.925824	10.0266
187	-0.925424	2.3209	-0.92533	2.47979	-0.953317	2.58554	-0.953404	2.68583	-0.953404	2.73087	-0.953487	2.78355		187	-0.925424	10.0009
188	-0.925024	2.34473	-0.92493	2.50784	-0.953067	2.6072	-0.953154	2.66904	-0.953154	2.73745	-0.953237	2.77169		188	-0.925024	10.1208
189	-0.924624	2.33202	-0.92453	2.51416	-0.952817	2.5918	-0.952904	2.68405	-0.952904	2.73521	-0.952987	2.77387		189	-0.924624	10.1143
190	-0.924224	2.31971	-0.92413	2.4898	-0.952567	2.60872	-0.952654	2.68728	-0.952654	2.75154	-0.952737	2.77709		190	-0.924224	10.1577
191	-0.923824	2.30529	-0.92373	2.48683	-0.952317	2.57784	-0.952404	2.66693	-0.952404	2.69985	-0.952487	2.76945		191	-0.923824	10.0984
192	-0.923424	2.34137	-0.92333	2.49823	-0.952067	2.60918	-0.952154	2.6695	-0.952154	2.72046	-0.952237	2.80449		192	-0.923424	9.92385
193	-0.923024	2.31569	-0.92293	2.48841	-0.951817	2.59687	-0.951904	2.66996	-0.951904	2.70874	-0.951987	2.74088		193	-0.923024	10.1419
194	-0.922624	2.31622	-0.92253	2.46609	-0.951567	2.59924	-0.951654	2.66844	-0.951654	2.74147	-0.951737	2.75345		194	-0.922624	10.0187
195	-0.922224	2.31517	-0.92213	2.5033	-0.951317	2.59818	-0.951404	2.68346	-0.951404	2.71783	-0.951487	2.78164		195	-0.922224	10.0437
196	-0.921824	2.31859	-0.92173	2.49243	-0.951067	2.62874	-0.951154	2.68688	-0.951154	2.76267	-0.951237	2.77683		196	-0.921824	10.0701
197	-0.921424	2.32406	-0.92133	2.4871	-0.950817	2.57909	-0.950904	2.6878	-0.950904	2.73798	-0.950987	2.79375		197	-0.921424	10.1307
198	-0.921024	2.32162	-0.92093	2.5054	-0.950567	2.62011	-0.950654	2.67213	-0.950654	2.73495	-0.950737	2.79724		198	-0.921024	9.97919
199	-0.920624	2.3128	-0.92053	2.49316	-0.950317	2.57639	-0.950404	2.67588	-0.950404	2.72198	-0.950487	2.79803		199	-0.920624	10.1004
200	-0.920224	2.31741	-0.92013	2.48012	-0.950067	2.61728	-0.950154	2.6716	-0.950154	2.74898	-0.950237	2.78414		200	-0.920224	10.0253
201	-0.919824	2.33979	-0.91973	2.51067	-0.949817	2.61432	-0.949904	2.69498	-0.949904	2.75174	-0.949987	2.75833		201	-0.919824	10.1446
202	-0.919424	2.30661	-0.91933	2.50297	-0.949567	2.61076	-0.949654	2.68207	-0.949654	2.75997	-0.949737	2.78111		202	-0.919424	10.138
203	-0.919024	2.31056	-0.91893	2.47999	-0.949317	2.5912	-0.949404	2.70538	-0.949404	2.75523	-0.949487	2.80317		203	-0.919024	9.85994
204	-0.918624	2.32656	-0.91853	2.49454	-0.949067	2.60681	-0.949154	2.6774	-0.949154	2.76504	-0.949237	2.76175		204	-0.918624	10.0602
205	-0.918224	2.33321	-0.91813	2.4867	-0.948817	2.60174	-0.948904	2.6986	-0.948904	2.73324	-0.948987	2.78183		205	-0.918224	10.1149
206	-0.917824	2.34401	-0.91773	2.49665	-0.948567	2.60148	-0.948654	2.65863	-0.948654	2.73693	-0.948737	2.78302		206	-0.917824	10.0866
207	-0.917424	2.32735	-0.91733	2.46379	-0.948317	2.60674	-0.948404	2.68695	-0.948404	2.72751	-0.948487	2.76445		207	-0.917424	10.0971
208	-0.917024	2.33222	-0.91693	2.48025	-0.948067	2.58383	-0.948154	2.66278	-0.948154	2.7333	-0.948237	2.79507		208	-0.917024	10.0912
209	-0.916624	2.34473	-0.91653	2.48993	-0.947817	2.60918	-0.947904	2.67588	-0.947904	2.73548	-0.947987	2.78539		209	-0.916624	10.0807
210	-0.916224	2.34197	-0.91613	2.46945	-0.947567	2.59087	-0.947654	2.66291	-0.947654	2.74575	-0.947737	2.78374		210	-0.916224	10.1202
211	-0.915824	2.32669	-0.91573	2.46346	-0.947317	2.60523	-0.947404	2.68181	-0.947404	2.71105	-0.947487	2.77802		211	-0.915824	10.0115
212	-0.915424	2.33591	-0.91533	2.48394	-0.947067	2.62347	-0.947154	2.68181	-0.947154	2.75431	-0.947237	2.7954		212	-0.915424	10.0424
213	-0.915024	2.30338	-0.91493	2.48677	-0.946817	2.59654	-0.946904	2.70097	-0.946904	2.75615	-0.946987	2.77518		213	-0.915024	10.0503
214	-0.914624	2.30957	-0.91453	2.50501	-0.946567	2.59693	-0.946654	2.68622	-0.946654	2.74865	-0.946737	2.80422		214	-0.914624	10.0609
215	-0.914224	2.32103	-0.91413	2.50442	-0.946317	2.58146	-0.946404	2.6747	-0.946404	2.73811	-0.946487	2.78006		215	-0.914224	10.0543
216	-0.913824	2.33505	-0.91373	2.49651	-0.946067	2.6078	-0.946154	2.67457	-0.946154	2.73324	-0.946237	2.79533		216	-0.913824	10.1485
217	-0.913424	2.32057	-0.91333	2.50547	-0.945817	2.59456	-0.945904	2.68602	-0.945904	2.71118	-0.945987	2.78052		217	-0.913424	10.1439
218	-0.913024	2.32037	-0.91293	2.50507	-0.945567	2.6207	-0.945654	2.67674	-0.945654	2.76215	-0.945737	2.77854		218	-0.913024	10.0681
219	-0.912624	2.33479	-0.91253	2.48282	-0.945317	2.59371	-0.945404	2.68879	-0.945404	2.72547	-0.945487	2.78341		219	-0.912624	10.0899
220	-0.912224	2.29956	-0.91213	2.484	-0.945067	2.63328	-0.945154	2.66278	-0.945154	2.7364	-0.945237	2.7952		220	-0.912224	10.0688
221	-0.911824	2.3234	-0.91173	2.50204	-0.944817	2.60194	-0.944904	2.70341	-0.944904	2.7339	-0.944987	2.8031		221	-0.911824	10.0833
222	-0.911424	2.34315	-0.91133	2.48874	-0.944567	2.5889	-0.944654	2.68602	-0.944654	2.74924	-0.944737	2.76629		222	-0.911424	9.98051
223	-0.911024	2.31424	-0.91093	2.49585	-0.944317	2.58541	-0.944404	2.72191	-0.944404	2.71671	-0.944487	2.77736		223	-0.911024	10.1544
224	-0.910624	2.30463	-0.91053	2.49355	-0.944067	2.60536	-0.944154	2.65909	-0.944154	2.74878	-0.944237	2.80218		224	-0.910624	10.0003
225	-0.910224	2.30213	-0.91013	2.50422	-0.943817	2.58389	-0.943904	2.67226	-0.943904	2.73133	-0.943987	2.78131		225	-0.910224	10.0042
226	-0.909824	2.32979	-0.90973	2.50231	-0.943567	2.61893	-0.943654	2.70473	-0.943654	2.73495	-0.943737	2.76603		226	-0.909824	10.1465
227	-0.909424	2.31879	-0.90933	2.51956	-0.943317	2.58409	-0.943404	2.67542	-0.943404	2.71948	-0.943487	2.7605		227	-0.909424	10.0167
228	-0.909024	2.32379	-0.90893	2.48986	-0.943067	2.62334	-0.943154	2.67733	-0.943154	2.75642	-0.943237	2.77426		228	-0.909024	10.132
229	-0.908624	2.32149	-0.90853	2.48308	-0.942817	2.57975	-0.942904	2.699	-0.942904	2.70815	-0.942987	2.78789		229	-0.908624	10.0372
230	-0.908224	2.30193	-0.90813	2.50481	-0.942567	2.60635	-0.942654	2.67081	-0.942654	2.75543	-0.942737	2.78618		230	-0.908224	10.0536
231	-0.907824	2.30463	-0.90773	2.48769	-0.942317	2.61991	-0.942404	2.69294	-0.942404	2.72501	-0.942487	2.75721		231	-0.907824	10.1063
232	-0.907424	2.34335	-0.90733	2.45167	-0.942067	2.60569	-0.942154	2.70255	-0.942154	2.73495	-0.942237	2.75727		232	-0.907424	10.0912
233	-0.907024	2.36258	-0.90693	2.48973	-0.941817	2.60622	-0.941904	2.67582	-0.941904	2.72468	-0.941987	2.7522		233	-0.907024	9.96601
234	-0.906624	2.31286	-0.90653	2.4896	-0.941567	2.60931	-0.941654	2.68491	-0.941654	2.73218	-0.941737	2.78513		234	-0.906624	10.1116
235	-0.906224	2.31629	-0.90613	2.49065	-0.941317	2.59002	-0.941404	2.69103	-0.941404	2.71302	-0.941487	2.78302		235	-0.906224	10.0365
236	-0.905824	2.31642	-0.90573	2.48236	-0.941067	2.5945	-0.941154	2.67582	-0.941154	2.77584	-0.941237	2.7873		236	-0.905824	10.0563
237	-0.905424	2.32116	-0.90533	2.49711	-0.940817	2.61603	-0.940904	2.67832	-0.940904	2.73225	-0.940987	2.75806		237	-0.905424	10.1426
238	-0.905024	2.3234	-0.90493	2.49092	-0.940567	2.60549	-0.940654	2.68589	-0.940654	2.74022	-0.940737	2.75938		238	-0.905024	9.89486
239	-0.904624	2.32979	-0.90453	2.50073	-0.940317	2.59799	-0.940404	2.68326	-0.940404	2.7308	-0.940487	2.76076		239	-0.904624	10.109
240	-0.904224	2.31655	-0.90413	2.49513	-0.940067	2.61129	-0.940154	2.67134	-0.940154	2.75365	-0.940237	2.77999		240	-0.904224	9.92121
241	-0.903824	2.3477	-0.90373	2.49217	-0.939817	2.59015	-0.939904	2.68155	-0.939904	2.72501	-0.939987	2.75813		241	-0.903824	10.1063
242	-0.903424	2.33558	-0.90333	2.51515	-0.939567	2.61846	-0.939654	2.66153	-0.939654	2.74331	-0.939737	2.75806		242	-0.903424	10.0385
243	-0.903024	2.34124	-0.90293	2.49487	-0.939317	2.59022	-0.939404	2.67964	-0.939404	2.73475	-0.939487	2.76893		243	-0.903024	10.0813
244	-0.902624	2.3207	-0.90253	2.48492	-0.939067	2.60424	-0.939154	2.67088	-0.939154	2.71618	-0.939237	2.76037		244	-0.902624	10.0293
245	-0.902224	2.34486	-0.90213	2.49355	-0.938817	2.5891	-0.938904	2.68339	-0.938904	2.71552	-0.938987	2.76834		245	-0.902224	10.1591
246	-0.901824	2.31859	-0.90173	2.4871	-0.938567	2.59502	-0.938654	2.67516	-0.938654	2.75279	-0.938737	2.77907		246	-0.901824	10.0708
247	-0.901424	2.32768	-0.90133	2.47643	-0.938317	2.57869	-0.938404	2.66462	-0.938404	2.73897	-0.938487	2.76557		247	-0.901424	10.0787
248	-0.901024	2.31517	-0.90093	2.50744	-0.938067	2.61629	-0.938154	2.69077	-0.938154	2.74582	-0.938237	2.77584		248	-0.901024	9.91463
249	-0.900624	2.3236	-0.90053	2.48209	-0.937817	2.60411	-0.937904	2.67444	-0.937904	2.73218	-0.937987	2.74957		249	-0.900624	10.1083
250	-0.900224	2.32544	-0.90013	2.49849	-0.937567	2.60878	-0.937654	2.66871	-0.937654	2.72507	-0.937737	2.78262		250	-0.900224	10.1024
251	-0.899824	2.30931	-0.89973	2.43139	-0.937317	2.59746	-0.937404	2.6608	-0.937404	2.73877	-0.937487	2.76656		251	-0.899824	-0.07643
252	-0.899424	2.27052	-0.89933	2.34335	-0.937067	2.63065	-0.937154	2.66772	-0.937154	2.74614	-0.937237	2.77874		252	-0.899424	-0.01186
253	-0.899024	2.22304	-0.89893	2.30549	-0.936817	2.58475	-0.936904	2.65758	-0.936904	2.72152	-0.936987	2.76662		253	-0.899024	-0.10541
254	-0.898624	2.22469	-0.89853	2.24069	-0.936567	2.59068	-0.936654	2.66752	-0.936654	2.74252	-0.936737	2.7819		254	-0.898624	0.01186
255	-0.898224	2.15805	-0.89813	2.2457	-0.936317	2.56842	-0.936404	2.69386	-0.936404	2.72955	-0.936487	2.77986		255	-0.898224	0.09157
256	-0.897824	2.20691	-0.89773	2.20816	-0.936067	2.59594	-0.936154	2.677	-0.936154	2.74193	-0.936237	2.78315		256	-0.897824	-0.01252
257	-0.897424	2.18683	-0.89733	2.17781	-0.935817	2.59746	-0.935904	2.66449	-0.935904	2.73969	-0.935987	2.7871		257	-0.897424	-0.0448
258	-0.897024	2.16411	-0.89693	2.1759	-0.935567	2.59983	-0.935654	2.66825	-0.935654	2.74851	-0.935737	2.77696		258	-0.897024	-0.08631
259	-0.896624	2.16668	-0.89653	2.17498	-0.935317	2.60648	-0.935404	2.67964	-0.935404	2.72692	-0.935487	2.77979		259	-0.896624	-0.09487
260	-0.896224	2.14376	-0.89613	2.14422	-0.935067	2.5939	-0.935154	2.68853	-0.935154	2.73265	-0.935237	2.78783		260	-0.896224	0.19501
261	-0.895824	2.13975	-0.89573	2.13619	-0.934817	2.61774	-0.934904	2.66693	-0.934904	2.71928	-0.934987	2.80192		261	-0.895824	0.12913
262	-0.895424	2.14146	-0.89533	2.14357	-0.934567	2.61162	-0.934654	2.63144	-0.934654	2.72646	-0.934737	2.78769		262	-0.895424	-0.10541
263	-0.895024	2.12783	-0.89493	2.13026	-0.934317	2.60332	-0.934404	2.67391	-0.934404	2.72073	-0.934487	2.78447		263	-0.895024	0.14955
264	-0.894624	2.1277	-0.89453	2.11947	-0.934067	2.60681	-0.934154	2.65633	-0.934154	2.7418	-0.934237	2.78361		264	-0.894624	-0.03624
265	-0.894224	2.10623	-0.89413	2.13007	-0.933817	2.57468	-0.933904	2.68813	-0.933904	2.74404	-0.933987	2.78427		265	-0.894224	0.03821
266	-0.893824	2.11558	-0.89373	2.13152	-0.933567	2.59482	-0.933654	2.6662	-0.933654	2.74759	-0.933737	2.78045		266	-0.893824	-0.05798
267	-0.893424	2.0949	-0.89333	2.10024	-0.933317	2.56625	-0.933404	2.69096	-0.933404	2.73818	-0.933487	2.78888		267	-0.893424	0.17261
268	-0.893024	2.09155	-0.89293	2.11907	-0.933067	2.58903	-0.933154	2.66383	-0.933154	2.74055	-0.933237	2.78262		268	-0.893024	0.19633
269	-0.892624	2.08937	-0.89253	2.08588	-0.932817	2.57784	-0.932904	2.67483	-0.932904	2.71131	-0.932987	2.7769		269	-0.892624	0.17063
270	-0.892224	2.09615	-0.89213	2.10267	-0.932567	2.59535	-0.932654	2.66456	-0.932654	2.74292	-0.932737	2.7875		270	-0.892224	0.11925
271	-0.891824	2.07956	-0.89173	2.07344	-0.932317	2.57955	-0.932404	2.68925	-0.932404	2.72448	-0.932487	2.76511		271	-0.891824	-0.12847
272	-0.891424	2.08226	-0.89133	2.07857	-0.932067	2.60536	-0.932154	2.67523	-0.932154	2.75582	-0.932237	2.77769		272	-0.891424	0.12056
273	-0.891024	2.10188	-0.89093	2.0872	-0.931817	2.60174	-0.931904	2.69808	-0.931904	2.72823	-0.931987	2.78499		273	-0.891024	0.17656
274	-0.890624	2.07818	-0.89053	2.09615	-0.931567	2.62261	-0.931654	2.68497	-0.931654	2.74858	-0.931737	2.78039		274	-0.890624	-0.04941
275	-0.890224	2.1034	-0.89013	2.07581	-0.931317	2.58541	-0.931404	2.66113	-0.931404	2.71355	-0.931487	2.76043		275	-0.890224	0.1199
276	-0.889824	2.0922	-0.88973	2.0631	-0.931067	2.60786	-0.931154	2.64283	-0.931154	2.76432	-0.931237	2.7869		276	-0.889824	-0.03031
277	-0.889424	2.08424	-0.88933	2.10419	-0.930817	2.57711	-0.930904	2.69781	-0.930904	2.7447	-0.930987	2.78532		277	-0.889424	0.19567
278	-0.889024	2.06916	-0.88893	2.05809	-0.930567	2.62525	-0.930654	2.66001	-0.930654	2.7447	-0.930737	2.78295		278	-0.889024	0.14164
279	-0.888624	2.07443	-0.88853	2.06112	-0.930317	2.59924	-0.930404	2.6911	-0.930404	2.7258	-0.930487	2.76913		279	-0.888624	-0.0672
280	-0.888224	2.02359	-0.88813	2.0413	-0.930067	2.59891	-0.930154	2.66199	-0.930154	2.7441	-0.930237	2.78559		280	-0.888224	0.09355
281	-0.887824	2.04802	-0.88773	2.0519	-0.929817	2.58712	-0.929904	2.67937	-0.929904	2.71487	-0.929987	2.76043		281	-0.887824	-0.03492
282	-0.887424	2.04387	-0.88733	2.05006	-0.929567	2.60345	-0.929654	2.67878	-0.929654	2.75299	-0.929737	2.77611		282	-0.887424	0.01647
283	-0.887024	2.05243	-0.88693	2.07028	-0.929317	2.58126	-0.929404	2.71566	-0.929404	2.70815	-0.929487	2.78249		283	-0.887024	-0.10014
284	-0.886624	2.05098	-0.88653	2.05526	-0.929067	2.5966	-0.929154	2.65988	-0.929154	2.74759	-0.929237	2.7983		284	-0.886624	0.13637
285	-0.886224	2.06139	-0.88613	2.05388	-0.928817	2.58712	-0.928904	2.66416	-0.928904	2.73304	-0.928987	2.80356		285	-0.886224	0.14823
286	-0.885824	2.05349	-0.88573	2.0473	-0.928567	2.5999	-0.928654	2.67582	-0.928654	2.74753	-0.928737	2.78822		286	-0.885824	-0.08762
287	-0.885424	2.05092	-0.88533	2.06145	-0.928317	2.58864	-0.928404	2.68899	-0.928404	2.73199	-0.928487	2.79784		287	-0.885424	0.09685
288	-0.885024	2.03182	-0.88493	2.06909	-0.928067	2.60418	-0.928154	2.66127	-0.928154	2.75312	-0.928237	2.78236		288	-0.885024	-0.09619
289	-0.884624	2.03129	-0.88453	2.04288	-0.927817	2.56045	-0.927904	2.68649	-0.927904	2.70999	-0.927987	2.78381		289	-0.884624	0.10805
290	-0.884224	2.02056	-0.88413	2.04479	-0.927567	2.60049	-0.927654	2.67812	-0.927654	2.74911	-0.927737	2.75971		290	-0.884224	-0.08762
291	-0.883824	2.01292	-0.88373	2.0685	-0.927317	2.59812	-0.927404	2.68919	-0.927404	2.73495	-0.927487	2.78644		291	-0.883824	0.1344
292	-0.883424	2.05019	-0.88333	2.04275	-0.927067	2.60391	-0.927154	2.65297	-0.927154	2.74753	-0.927237	2.77064		292	-0.883424	-0.056
293	-0.883024	2.05362	-0.88293	2.039	-0.926817	2.59871	-0.926904	2.67661	-0.926904	2.74924	-0.926987	2.80468		293	-0.883024	-0.08499
294	-0.882624	2.04012	-0.88253	2.00812	-0.926567	2.63552	-0.926654	2.65718	-0.926654	2.73982	-0.926737	2.76557		294	-0.882624	-0.00395
295	-0.882224	2.04183	-0.88213	2.05434	-0.926317	2.60431	-0.926404	2.69057	-0.926404	2.72191	-0.926487	2.75984		295	-0.882224	0.07445
296	-0.881824	2.0095	-0.88173	2.0151	-0.926067	2.63387	-0.926154	2.66199	-0.926154	2.73107	-0.926237	2.7848		296	-0.881824	0.01317
297	-0.881424	2.03083	-0.88133	2.03604	-0.925817	2.60378	-0.925904	2.6643	-0.925904	2.72586	-0.925987	2.76972		297	-0.881424	0.19501
298	-0.881024	2.00627	-0.88093	2.01654	-0.925567	2.60964	-0.925654	2.68194	-0.925654	2.73877	-0.925737	2.7875		298	-0.881024	0.10673
299	-0.880624	2.01358	-0.88053	2.04776	-0.925317	2.60279	-0.925404	2.6664	-0.925404	2.76228	-0.925487	2.77459		299	-0.880624	-0.00395
300	-0.880224	2.04769	-0.88013	2.03939	-0.925067	2.60734	-0.925154	2.6587	-0.925154	2.76695	-0.925237	2.78341		300	-0.880224	0.18908
301	-0.879824	2.04914	-0.87973	2.03347	-0.924817	2.62867	-0.924904	2.67266	-0.924904	2.75273	-0.924987	2.76715		301	-0.879824	-0.04875
302	-0.879424	2.0446	-0.87933	2.04591	-0.924567	2.62242	-0.924654	2.68471	-0.924654	2.72909	-0.924737	2.75905		302	-0.879424	0.09223
303	-0.879024	2.04604	-0.87893	2.02392	-0.924317	2.59147	-0.924404	2.68306	-0.924404	2.72593	-0.924487	2.76458		303	-0.879024	0.01383
304	-0.878624	2.01338	-0.87853	2.02247	-0.924067	2.61781	-0.924154	2.66502	-0.924154	2.73278	-0.924237	2.78032		304	-0.878624	0.18447
305	-0.878224	2.03992	-0.87813	2.01273	-0.923817	2.58804	-0.923904	2.66732	-0.923904	2.72837	-0.923987	2.76913		305	-0.878224	-0.00461
306	-0.877824	2.01529	-0.87773	2.00673	-0.923567	2.61609	-0.923654	2.6479	-0.923654	2.76076	-0.923737	2.77578		306	-0.877824	0.00988
307	-0.877424	2.01463	-0.87733	2.03156	-0.923317	2.58719	-0.923404	2.65962	-0.923404	2.75299	-0.923487	2.77235		307	-0.877424	0.10607
308	-0.877024	2.03485	-0.87693	2.03544	-0.923067	2.61241	-0.923154	2.68412	-0.923154	2.74127	-0.923237	2.78848		308	-0.877024	-0.04348
309	-0.876624	2.05039	-0.87653	2.03044	-0.922817	2.5804	-0.922904	2.68379	-0.922904	2.7337	-0.922987	2.75958		309	-0.876624	-0.01779
310	-0.876224	2.02524	-0.87613	1.99323	-0.922567	2.61557	-0.922654	2.66436	-0.922654	2.74443	-0.922737	2.7869		310	-0.876224	0.03689
311	-0.875824	1.9985	-0.87573	1.99903	-0.922317	2.58093	-0.922404	2.677	-0.922404	2.72889	-0.922487	2.74904		311	-0.875824	-0.12518
312	-0.875424	2.00825	-0.87533	1.99323	-0.922067	2.62004	-0.922154	2.68076	-0.922154	2.73791	-0.922237	2.78144		312	-0.875424	0.05863
313	-0.875024	1.99198	-0.87493	2.00838	-0.921817	2.60984	-0.921904	2.68194	-0.921904	2.72646	-0.921987	2.76432		313	-0.875024	0.19567
314	-0.874624	2.00581	-0.87453	2.0093	-0.921567	2.62373	-0.921654	2.67312	-0.921654	2.75108	-0.921737	2.77301		314	-0.874624	-0.1232
315	-0.874224	1.97743	-0.87413	2.00845	-0.921317	2.60161	-0.921404	2.67681	-0.921404	2.75247	-0.921487	2.78256		315	-0.874224	0.06061
316	-0.873824	1.99639	-0.87373	2.01523	-0.921067	2.60404	-0.921154	2.66746	-0.921154	2.73396	-0.921237	2.76425		316	-0.873824	-0.07643
317	-0.873424	1.99475	-0.87333	2.01075	-0.920817	2.60648	-0.920904	2.66219	-0.920904	2.7204	-0.920987	2.75694		317	-0.873424	0.04677
318	-0.873024	2.00087	-0.87293	2.00845	-0.920567	2.60839	-0.920654	2.65336	-0.920654	2.75095	-0.920737	2.76847		318	-0.873024	0.03755
319	-0.872624	1.97513	-0.87253	2.03709	-0.920317	2.57698	-0.920404	2.68267	-0.920404	2.72659	-0.920487	2.77676		319	-0.872624	0.06325
320	-0.872224	1.97486	-0.87213	2.01944	-0.920067	2.61484	-0.920154	2.64816	-0.920154	2.73232	-0.920237	2.78618		320	-0.872224	0.112
321	-0.871824	1.98369	-0.87173	1.99791	-0.919817	2.6049	-0.919904	2.69162	-0.919904	2.71421	-0.919987	2.75648		321	-0.871824	0.11925
322	-0.871424	1.96736	-0.87133	1.98467	-0.919567	2.60661	-0.919654	2.66061	-0.919654	2.72606	-0.919737	2.7763		322	-0.871424	-0.10541
323	-0.871024	1.98053	-0.87093	1.98744	-0.919317	2.60859	-0.919404	2.66792	-0.919404	2.70426	-0.919487	2.77775		323	-0.871024	-0.0224
324	-0.870624	1.98961	-0.87053	1.99896	-0.919067	2.58784	-0.919154	2.66996	-0.919154	2.75042	-0.919237	2.75971		324	-0.870624	0.13506
325	-0.870224	1.99304	-0.87013	2.01338	-0.918817	2.63275	-0.918904	2.7121	-0.918904	2.72303	-0.918987	2.78664		325	-0.870224	0.17656
326	-0.869824	2.03064	-0.86973	1.98382	-0.918567	2.59311	-0.918654	2.68089	-0.918654	2.74911	-0.918737	2.76228		326	-0.869824	0.06654
327	-0.869424	1.99534	-0.86933	1.99363	-0.918317	2.58725	-0.918404	2.68471	-0.918404	2.74516	-0.918487	2.774		327	-0.869424	0.12254
328	-0.869024	1.99185	-0.86893	1.9823	-0.918067	2.60385	-0.918154	2.6907	-0.918154	2.73666	-0.918237	2.79461		328	-0.869024	0.13045
329	-0.868624	1.97664	-0.86853	1.99751	-0.917817	2.58561	-0.917904	2.68082	-0.917904	2.73199	-0.917987	2.78078		329	-0.868624	0.03426
330	-0.868224	1.99126	-0.86813	2.00232	-0.917567	2.60885	-0.917654	2.68023	-0.917654	2.73614	-0.917737	2.79105		330	-0.868224	0.06917
331	-0.867824	1.97644	-0.86773	1.99271	-0.917317	2.58929	-0.917404	2.67206	-0.917404	2.72751	-0.917487	2.77406		331	-0.867824	-0.04414
332	-0.867424	1.98902	-0.86733	1.98105	-0.917067	2.63407	-0.917154	2.68721	-0.917154	2.75411	-0.917237	2.78269		332	-0.867424	-0.12847
333	-0.867024	1.97657	-0.86693	1.98698	-0.916817	2.58152	-0.916904	2.69057	-0.916904	2.72547	-0.916987	2.77907		333	-0.867024	-0.02635
334	-0.866624	1.95656	-0.86653	1.98296	-0.916567	2.60431	-0.916654	2.68589	-0.916654	2.75431	-0.916737	2.78388		334	-0.866624	0.14955
335	-0.866224	1.97025	-0.86613	1.97908	-0.916317	2.57724	-0.916404	2.66265	-0.916404	2.70802	-0.916487	2.77057		335	-0.866224	0.056
336	-0.865824	1.97888	-0.86573	1.97954	-0.916067	2.59561	-0.916154	2.68089	-0.916154	2.73818	-0.916237	2.77591		336	-0.865824	0.18776
337	-0.865424	1.98369	-0.86533	1.97085	-0.915817	2.60773	-0.915904	2.6695	-0.915904	2.72119	-0.915987	2.79296		337	-0.865424	-0.01054
338	-0.865024	1.98112	-0.86493	1.9769	-0.915567	2.60536	-0.915654	2.68267	-0.915654	2.7441	-0.915737	2.77874		338	-0.865024	-0.05864
339	-0.864624	1.96255	-0.86453	1.98217	-0.915317	2.58653	-0.915404	2.68444	-0.915404	2.72718	-0.915487	2.78506		339	-0.864624	0.0975
340	-0.864224	1.95412	-0.86413	1.98296	-0.915067	2.58429	-0.915154	2.67898	-0.915154	2.74628	-0.915237	2.78868		340	-0.864224	0.00659
341	-0.863824	2.00515	-0.86373	1.95432	-0.914817	2.60608	-0.914904	2.6907	-0.914904	2.73798	-0.914987	2.7794		341	-0.863824	-0.00264
342	-0.863424	1.94358	-0.86333	1.96782	-0.914567	2.5993	-0.914654	2.68168	-0.914654	2.72488	-0.914737	2.81568		342	-0.863424	0.1792
343	-0.863024	1.97894	-0.86293	1.96472	-0.914317	2.58495	-0.914404	2.68477	-0.914404	2.73278	-0.914487	2.77505		343	-0.863024	-0.00988
344	-0.862624	1.93002	-0.86253	1.9661	-0.914067	2.5806	-0.914154	2.67259	-0.914154	2.73449	-0.914237	2.77314		344	-0.862624	-0.0784
345	-0.862224	1.964	-0.86213	1.95985	-0.913817	2.57323	-0.913904	2.70091	-0.913904	2.73805	-0.913987	2.77538		345	-0.862224	0.01713
346	-0.861824	1.97499	-0.86173	1.98118	-0.913567	2.5972	-0.913654	2.67338	-0.913654	2.73844	-0.913737	2.76175		346	-0.861824	0.13703
347	-0.861424	1.96294	-0.86133	1.95247	-0.913317	2.57421	-0.913404	2.68892	-0.913404	2.73304	-0.913487	2.78756		347	-0.861424	-0.0481
348	-0.861024	1.96182	-0.86093	1.95669	-0.913067	2.59706	-0.913154	2.67042	-0.913154	2.71197	-0.913237	2.79672		348	-0.861024	-0.02635
349	-0.860624	1.98612	-0.86053	1.97085	-0.912817	2.58462	-0.912904	2.67457	-0.912904	2.74239	-0.912987	2.78875		349	-0.860624	0.02174
350	-0.860224	1.97052	-0.86013	1.95076	-0.912567	2.59667	-0.912654	2.67628	-0.912654	2.74904	-0.912737	2.76761		350	-0.860224	-0.06259
351	-0.859824	1.96505	-0.85973	1.93601	-0.912317	2.56546	-0.912404	2.68734	-0.912404	2.70756	-0.912487	2.77755		351	-0.859824	0.15219
352	-0.859424	1.96657	-0.85933	1.94451	-0.912067	2.59344	-0.912154	2.68932	-0.912154	2.74061	-0.912237	2.77815		352	-0.859424	0.07379
353	-0.859024	1.95629	-0.85893	1.94556	-0.911817	2.54669	-0.911904	2.69268	-0.911904	2.71921	-0.911987	2.78203		353	-0.859024	-0.07577
354	-0.858624	1.94352	-0.85853	1.96887	-0.911567	2.59621	-0.911654	2.68965	-0.911654	2.74634	-0.911737	2.76985		354	-0.858624	-0.06786
355	-0.858224	1.92916	-0.85813	1.97664	-0.911317	2.57053	-0.911404	2.70947	-0.911404	2.72534	-0.911487	2.77354		355	-0.858224	0.03162
356	-0.857824	1.96202	-0.85773	1.96018	-0.911067	2.60082	-0.911154	2.67839	-0.911154	2.74687	-0.911237	2.79612		356	-0.857824	0.00856
357	-0.857424	1.96373	-0.85733	1.97052	-0.910817	2.58679	-0.910904	2.68227	-0.910904	2.73186	-0.910987	2.79277		357	-0.857424	0.0336
358	-0.857024	1.98968	-0.85693	1.96775	-0.910567	2.62347	-0.910654	2.65837	-0.910654	2.74127	-0.910737	2.76267		358	-0.857024	-0.0033
359	-0.856624	1.94727	-0.85653	1.98487	-0.910317	2.58139	-0.910404	2.66634	-0.910404	2.73205	-0.910487	2.77564		359	-0.856624	-0.02767
360	-0.856224	1.98764	-0.85613	1.94411	-0.910067	2.61886	-0.910154	2.6612	-0.910154	2.7364	-0.910237	2.78322		360	-0.856224	-0.01186
361	-0.855824	1.95234	-0.85573	1.94556	-0.909817	2.57942	-0.909904	2.6909	-0.909904	2.73561	-0.909987	2.78427		361	-0.855824	-0.03821
362	-0.855424	1.9559	-0.85533	1.94332	-0.909567	2.61511	-0.909654	2.67904	-0.909654	2.74312	-0.909737	2.75517		362	-0.855424	0.07576
363	-0.855024	1.95972	-0.85493	1.9555	-0.909317	2.5999	-0.909404	2.67062	-0.909404	2.73041	-0.909487	2.77215		363	-0.855024	0.12254
364	-0.854624	1.9451	-0.85453	1.96031	-0.909067	2.59535	-0.909154	2.69524	-0.909154	2.73923	-0.909237	2.7983		364	-0.854624	0.0639
365	-0.854224	1.95873	-0.85413	1.96433	-0.908817	2.60279	-0.908904	2.69538	-0.908904	2.73732	-0.908987	2.73995		365	-0.854224	-0.05468
366	-0.853824	1.95379	-0.85373	1.94813	-0.908567	2.60602	-0.908654	2.6905	-0.908654	2.74641	-0.908737	2.77472		366	-0.853824	0.04019
367	-0.853424	1.95912	-0.85333	1.92403	-0.908317	2.5808	-0.908404	2.68826	-0.908404	2.75345	-0.908487	2.79421		367	-0.853424	0.1423
368	-0.853024	1.95978	-0.85293	1.97052	-0.908067	2.59463	-0.908154	2.68668	-0.908154	2.72876	-0.908237	2.77894		368	-0.853024	0.09026
369	-0.852624	1.96024	-0.85253	1.95807	-0.907817	2.5916	-0.907904	2.68089	-0.907904	2.72165	-0.907987	2.78756		369	-0.852624	-0.09948
370	-0.852224	1.95103	-0.85213	1.94365	-0.907567	2.61603	-0.907654	2.68431	-0.907654	2.7308	-0.907737	2.78124		370	-0.852224	-0.08301
371	-0.851824	1.94892	-0.85173	1.93107	-0.907317	2.61649	-0.907404	2.66364	-0.907404	2.72218	-0.907487	2.76834		371	-0.851824	-0.04678
372	-0.851424	1.96446	-0.85133	1.96426	-0.907067	2.62406	-0.907154	2.68616	-0.907154	2.74035	-0.907237	2.80133		372	-0.851424	-0.10212
373	-0.851024	1.93022	-0.85093	1.94701	-0.906817	2.60194	-0.906904	2.70334	-0.906904	2.72889	-0.906987	2.78881		373	-0.851024	0.07642
374	-0.850624	1.93911	-0.85053	1.92752	-0.906567	2.61991	-0.906654	2.67048	-0.906654	2.74364	-0.906737	2.78216		374	-0.850624	-0.10541
375	-0.850224	1.95484	-0.85013	1.96584	-0.906317	2.58699	-0.906404	2.70262	-0.906404	2.7549	-0.906487	2.78289		375	-0.850224	0.04546
376	-0.849824	1.93015	-0.84973	1.92436	-0.906067	2.62255	-0.906154	2.68102	-0.906154	2.73831	-0.906237	2.77433		376	-0.849824	0.01317
377	-0.849424	1.95103	-0.84933	1.93009	-0.905817	2.61412	-0.905904	2.66021	-0.905904	2.73969	-0.905987	2.75141		377	-0.849424	0.15285
378	-0.849024	1.94991	-0.84893	1.92739	-0.905567	2.62551	-0.905654	2.66732	-0.905654	2.75174	-0.905737	2.79323		378	-0.849024	0.11661
379	-0.848624	1.96729	-0.84853	1.95419	-0.905317	2.60773	-0.905404	2.69261	-0.905404	2.73232	-0.905487	2.77341		379	-0.848624	0.1311
380	-0.848224	1.94477	-0.84813	1.93891	-0.905067	2.62465	-0.905154	2.70532	-0.905154	2.75589	-0.905237	2.78078		380	-0.848224	0.01581
381	-0.847824	1.9264	-0.84773	1.95116	-0.904817	2.60582	-0.904904	2.67397	-0.904904	2.71296	-0.904987	2.78144		381	-0.847824	0.13506
382	-0.847424	1.9426	-0.84733	1.94141	-0.904567	2.60108	-0.904654	2.67259	-0.904654	2.71849	-0.904737	2.79033		382	-0.847424	-0.03426
383	-0.847024	1.92745	-0.84693	1.93647	-0.904317	2.59456	-0.904404	2.67852	-0.904404	2.77104	-0.904487	2.76366		383	-0.847024	-0.06654
384	-0.846624	1.91527	-0.84653	1.93535	-0.904067	2.60477	-0.904154	2.68583	-0.904154	2.74252	-0.904237	2.77064		384	-0.846624	0.13967
385	-0.846224	1.94754	-0.84613	1.93364	-0.903817	2.60582	-0.903904	2.68174	-0.903904	2.73436	-0.903987	2.78282		385	-0.846224	-0.04019
386	-0.845824	1.93186	-0.84573	1.94069	-0.903567	2.62024	-0.903654	2.66594	-0.903654	2.75273	-0.903737	2.76195		386	-0.845824	0.13506
387	-0.845424	1.94102	-0.84533	1.93555	-0.903317	2.60055	-0.903404	2.67977	-0.903404	2.7441	-0.903487	2.75747		387	-0.845424	0.1759
388	-0.845024	1.94332	-0.84493	1.94951	-0.903067	2.57882	-0.903154	2.67483	-0.903154	2.74246	-0.903237	2.78901		388	-0.845024	0.06786
389	-0.844624	1.93996	-0.84453	1.9449	-0.902817	2.57975	-0.902904	2.69498	-0.902904	2.7148	-0.902987	2.77406		389	-0.844624	0.16866
390	-0.844224	1.93252	-0.84413	1.93555	-0.902567	2.6128	-0.902654	2.65797	-0.902654	2.75299	-0.902737	2.81621		390	-0.844224	0.04348
391	-0.843824	1.94484	-0.84373	1.92488	-0.902317	2.58435	-0.902404	2.67016	-0.902404	2.72277	-0.902487	2.77966		391	-0.843824	-0.10278
392	-0.843424	1.93845	-0.84333	1.93423	-0.902067	2.60576	-0.902154	2.68991	-0.902154	2.74384	-0.902237	2.77446		392	-0.843424	-0.09817
393	-0.843024	1.91046	-0.84293	1.91619	-0.901817	2.58264	-0.901904	2.70143	-0.901904	2.73561	-0.901987	2.76913		393	-0.843024	0.08894
394	-0.842624	1.9125	-0.84253	1.92422	-0.901567	2.60339	-0.901654	2.67147	-0.901654	2.7659	-0.901737	2.78565		394	-0.842624	-0.02635
395	-0.842224	1.92271	-0.84213	1.94523	-0.901317	2.58817	-0.901404	2.68596	-0.901404	2.7364	-0.901487	2.76873		395	-0.842224	0.10936
396	-0.841824	1.91922	-0.84173	1.93687	-0.901067	2.60049	-0.901154	2.68306	-0.901154	2.7312	-0.901237	2.77156		396	-0.841824	0.00725
397	-0.841424	1.9264	-0.84133	1.9073	-0.900817	2.5858	-0.900904	2.68616	-0.900904	2.71098	-0.900987	2.77973		397	-0.841424	-0.11661
398	-0.841024	1.88011	-0.84093	1.93246	-0.900567	2.597	-0.900654	2.70189	-0.900654	2.75431	-0.900737	2.80435		398	-0.841024	-0.08433
399	-0.840624	1.93074	-0.84053	1.91362	-0.900317	2.60701	-0.900404	2.67029	-0.900404	2.72	-0.900487	2.75023		399	-0.840624	-0.0448
400	-0.840224	1.90776	-0.84013	1.95458	-0.900067	2.59963	-0.900154	2.67641	-0.900154	2.75977	-0.900237	2.78611		400	-0.840224	0.04414
401	-0.839824	1.9341	-0.83973	1.91073	-0.899817	2.52871	-0.899904	2.63433	-0.899904	2.66673	-0.899987	2.75892		401	-0.839824	-0.01318
402	-0.839424	1.91553	-0.83933	1.91836	-0.899567	2.45898	-0.899654	2.52937	-0.899654	2.53306	-0.899737	2.6072		402	-0.839424	-0.06654
403	-0.839024	1.93061	-0.83893	1.95623	-0.899317	2.39767	-0.899404	2.44792	-0.899404	2.43389	-0.899487	2.48868		403	-0.839024	0.03228
404	-0.838624	1.92771	-0.83853	1.88715	-0.899067	2.35639	-0.899154	2.36488	-0.899154	2.40176	-0.899237	2.44403		404	-0.838624	0.12056
405	-0.838224	1.89466	-0.83813	1.95241	-0.898817	2.29541	-0.898904	2.35441	-0.898904	2.32583	-0.898987	2.33677		405	-0.838224	-0.00198
406	-0.837824	1.91994	-0.83773	1.91639	-0.898567	2.27105	-0.898654	2.31155	-0.898654	2.30233	-0.898737	2.32873		406	-0.837824	0.02437
407	-0.837424	1.89314	-0.83733	1.91257	-0.898317	2.26229	-0.898404	2.28172	-0.898404	2.28606	-0.898487	2.30233		407	-0.837424	0.11661
408	-0.837024	1.90282	-0.83693	1.96479	-0.898067	2.25445	-0.898154	2.25129	-0.898154	2.25597	-0.898237	2.28692		408	-0.837024	-0.06852
409	-0.836624	1.92416	-0.83653	1.93068	-0.897817	2.23246	-0.897904	2.24082	-0.897904	2.23108	-0.897987	2.23345		409	-0.836624	-0.12188
410	-0.836224	1.87853	-0.83613	1.92521	-0.897567	2.22614	-0.897654	2.24497	-0.897654	2.21909	-0.897737	2.2241		410	-0.836224	0.10146
411	-0.835824	1.89802	-0.83573	1.92014	-0.897317	2.21337	-0.897404	2.22904	-0.897404	2.20329	-0.897487	2.23016		411	-0.835824	0.07576
412	-0.835424	1.92455	-0.83533	1.90335	-0.897067	2.19526	-0.897154	2.21073	-0.897154	2.19875	-0.897237	2.20928		412	-0.835424	0.16339
413	-0.835024	1.91685	-0.83493	1.91547	-0.896817	2.17129	-0.896904	2.19723	-0.896904	2.17721	-0.896987	2.1944		413	-0.835024	-0.0033
414	-0.834624	1.92383	-0.83453	1.92146	-0.896567	2.18683	-0.896654	2.17195	-0.896654	2.19117	-0.896737	2.20039		414	-0.834624	0.0672
415	-0.834224	1.89262	-0.83413	1.8616	-0.896317	2.16707	-0.896404	2.20829	-0.896404	2.17728	-0.896487	2.13606		415	-0.834224	-0.10673
416	-0.833824	1.92607	-0.83373	1.91336	-0.896067	2.16444	-0.896154	2.13836	-0.896154	2.16207	-0.896237	2.18459		416	-0.833824	0.19765
417	-0.833424	1.91632	-0.83333	1.91652	-0.895817	2.16451	-0.895904	2.1942	-0.895904	2.14422	-0.895987	2.14324		417	-0.833424	-0.08433
418	-0.833024	1.91171	-0.83293	1.88096	-0.895567	2.15028	-0.895654	2.1543	-0.895654	2.15298	-0.895737	2.15983		418	-0.833024	0.06325
419	-0.832624	1.92106	-0.83253	1.92139	-0.895317	2.1381	-0.895404	2.16108	-0.895404	2.1487	-0.895487	2.14666		419	-0.832624	-0.00593
420	-0.832224	1.91494	-0.83213	1.91876	-0.895067	2.14396	-0.895154	2.13981	-0.895154	2.15364	-0.895237	2.13922		420	-0.832224	-0.11068
421	-0.831824	1.90671	-0.83173	1.92093	-0.894817	2.12078	-0.894904	2.1678	-0.894904	2.12407	-0.894987	2.12039		421	-0.831824	-0.00593
422	-0.831424	1.90487	-0.83133	1.8836	-0.894567	2.12375	-0.894654	2.12249	-0.894654	2.12328	-0.894737	2.15094		422	-0.831424	0.1311
423	-0.831024	1.87951	-0.83093	1.91369	-0.894317	2.11321	-0.894404	2.13026	-0.894404	2.11947	-0.894487	2.14324		423	-0.831024	0.10739
424	-0.830624	1.90276	-0.83053	1.8911	-0.894067	2.15074	-0.894154	2.12296	-0.894154	2.12724	-0.894237	2.1437		424	-0.830624	-0.12781
425	-0.830224	1.89677	-0.83013	1.91896	-0.893817	2.13198	-0.893904	2.1458	-0.893904	2.10761	-0.893987	2.11821		425	-0.830224	0.08037
426	-0.829824	1.91876	-0.82973	1.90855	-0.893567	2.1221	-0.893654	2.13724	-0.893654	2.10932	-0.893737	2.14106		426	-0.829824	-0.02701
427	-0.829424	1.91046	-0.82933	1.92284	-0.893317	2.09675	-0.893404	2.14297	-0.893404	2.09899	-0.893487	2.07765		427	-0.829424	0.04875
428	-0.829024	1.92304	-0.82893	1.89953	-0.893067	2.13237	-0.893154	2.10419	-0.893154	2.0897	-0.893237	2.11453		428	-0.829024	0.02701
429	-0.828624	1.93733	-0.82853	1.90493	-0.892817	2.10254	-0.892904	2.10346	-0.892904	2.08621	-0.892987	2.1217		429	-0.828624	0.01317
430	-0.828224	1.88537	-0.82813	1.89031	-0.892567	2.12282	-0.892654	2.11551	-0.892654	2.11314	-0.892737	2.10498		430	-0.828224	0.10409
431	-0.827824	1.8992	-0.82773	1.89887	-0.892317	2.0895	-0.892404	2.11354	-0.892404	2.10234	-0.892487	2.09767		431	-0.827824	-0.00725
432	-0.827424	1.8965	-0.82733	1.86786	-0.892067	2.1063	-0.892154	2.09523	-0.892154	2.0901	-0.892237	2.09912		432	-0.827424	0.03557
433	-0.827024	1.89018	-0.82693	1.9183	-0.891817	2.10037	-0.891904	2.07712	-0.891904	2.07107	-0.891987	2.0953		433	-0.827024	-0.04414
434	-0.826624	1.90263	-0.82653	1.92245	-0.891567	2.10662	-0.891654	2.1113	-0.891654	2.0789	-0.891737	2.08555		434	-0.826624	0.13242
435	-0.826224	1.91514	-0.82613	1.88715	-0.891317	2.09694	-0.891404	2.07936	-0.891404	2.08134	-0.891487	2.10274		435	-0.826224	-0.08894
436	-0.825824	1.86931	-0.82573	1.91079	-0.891067	2.11387	-0.891154	2.10044	-0.891154	2.08147	-0.891237	2.08983		436	-0.825824	-0.09026
437	-0.825424	1.90809	-0.82533	1.90816	-0.890817	2.07594	-0.890904	2.09833	-0.890904	2.07205	-0.890987	2.07522		437	-0.825424	0.09816
438	-0.825024	1.87991	-0.82493	1.91198	-0.890567	2.09411	-0.890654	2.08977	-0.890654	2.0687	-0.890737	2.1003		438	-0.825024	0.15087
439	-0.824624	1.92337	-0.82453	1.88827	-0.890317	2.07726	-0.890404	2.10781	-0.890404	2.04934	-0.890487	2.0654		439	-0.824624	-0.08894
440	-0.824224	1.8836	-0.82413	1.8994	-0.890067	2.0847	-0.890154	2.09069	-0.890154	2.08858	-0.890237	2.08641		440	-0.824224	0.10146
441	-0.823824	1.90091	-0.82373	1.87464	-0.889817	2.09385	-0.889904	2.09299	-0.889904	2.09148	-0.889987	2.06158		441	-0.823824	0.18974
442	-0.823424	1.88577	-0.82333	1.86173	-0.889567	2.07087	-0.889654	2.08042	-0.889654	2.06968	-0.889737	2.06251		442	-0.823424	-0.09553
443	-0.823024	1.87879	-0.82293	1.91343	-0.889317	2.09135	-0.889404	2.13053	-0.889404	2.05974	-0.889487	2.04203		443	-0.823024	0.13967
444	-0.822624	1.88175	-0.82253	1.86141	-0.889067	2.08378	-0.889154	2.06007	-0.889154	2.08114	-0.889237	2.05711		444	-0.822624	0.19567
445	-0.822224	1.87892	-0.82213	1.8809	-0.888817	2.04506	-0.888904	2.05724	-0.888904	2.05665	-0.888987	2.05586		445	-0.822224	0.14164
446	-0.821824	1.90388	-0.82173	1.8487	-0.888567	2.09339	-0.888654	2.08417	-0.888654	2.06712	-0.888737	2.08674		446	-0.821824	0.19633
447	-0.821424	1.91915	-0.82133	1.90414	-0.888317	2.08694	-0.888404	2.08331	-0.888404	2.04703	-0.888487	2.04005		447	-0.821424	0.10014
448	-0.821024	1.86437	-0.82093	1.87444	-0.888067	2.09187	-0.888154	2.07489	-0.888154	2.06903	-0.888237	2.08384		448	-0.821024	0.1199
449	-0.820624	1.90355	-0.82053	1.88702	-0.887817	2.06205	-0.887904	2.06949	-0.887904	2.04249	-0.887987	2.06428		449	-0.820624	-0.11134
450	-0.820224	1.91106	-0.82013	1.88814	-0.887567	2.0575	-0.887654	2.03926	-0.887654	2.07489	-0.887737	2.05803		450	-0.820224	-0.08433
451	-0.819824	1.8647	-0.81973	1.88406	-0.887317	2.08641	-0.887404	2.0631	-0.887404	2.04275	-0.887487	2.05177		451	-0.819824	0.13769
452	-0.819424	1.87359	-0.81933	1.86522	-0.887067	2.09747	-0.887154	2.07522	-0.887154	2.04611	-0.887237	2.05487		452	-0.819424	0.04743
453	-0.819024	1.88287	-0.81893	1.89631	-0.886817	2.04275	-0.886904	2.04822	-0.886904	2.05368	-0.886987	2.03847		453	-0.819024	0.11925
454	-0.818624	1.87299	-0.81853	1.89038	-0.886567	2.0687	-0.886654	2.05217	-0.886654	2.05079	-0.886737	2.05888		454	-0.818624	0.07774
455	-0.818224	1.89334	-0.81813	1.86562	-0.886317	2.06935	-0.886404	2.0446	-0.886404	2.03926	-0.886487	2.012		455	-0.818224	-0.1008
456	-0.817824	1.90085	-0.81773	1.88142	-0.886067	2.05592	-0.886154	2.04176	-0.886154	2.04427	-0.886237	2.04756		456	-0.817824	0.15285
457	-0.817424	1.89328	-0.81733	1.86536	-0.885817	2.02306	-0.885904	2.05625	-0.885904	2.05256	-0.885987	2.03097		457	-0.817424	-0.08499
458	-0.817024	1.86457	-0.81693	1.88531	-0.885567	2.06284	-0.885654	2.02622	-0.885654	2.04361	-0.885737	2.03906		458	-0.817024	-0.03031
459	-0.816624	1.87095	-0.81653	1.8834	-0.885317	2.02794	-0.885404	2.07008	-0.885404	2.01562	-0.885487	2.04506		459	-0.816624	-0.00593
460	-0.816224	1.85726	-0.81613	1.8836	-0.885067	2.05428	-0.885154	2.05052	-0.885154	2.08463	-0.885237	2.02346		460	-0.816224	0.16668
461	-0.815824	1.84633	-0.81573	1.89031	-0.884817	2.04308	-0.884904	2.06534	-0.884904	2.0365	-0.884987	2.05204		461	-0.815824	-0.00461
462	-0.815424	1.8647	-0.81533	1.85173	-0.884567	2.04038	-0.884654	2.04585	-0.884654	2.05658	-0.884737	2.04703		462	-0.815424	0.12847
463	-0.815024	1.86825	-0.81493	1.89696	-0.884317	2.04124	-0.884404	2.06738	-0.884404	2.01108	-0.884487	2.02589		463	-0.815024	0.04941
464	-0.814624	1.85238	-0.81453	1.85647	-0.884067	2.05032	-0.884154	2.05269	-0.884154	2.05006	-0.884237	2.02221		464	-0.814624	0.15812
465	-0.814224	1.83836	-0.81413	1.84639	-0.883817	2.02287	-0.883904	2.06982	-0.883904	2.01352	-0.883987	2.03083		465	-0.814224	0.15877
466	-0.813824	1.82842	-0.81373	1.86628	-0.883567	2.05829	-0.883654	2.0361	-0.883654	2.03874	-0.883737	2.05006		466	-0.813824	-1.9e-06
467	-0.813424	1.84646	-0.81333	1.8595	-0.883317	2.05197	-0.883404	2.03281	-0.883404	2.04657	-0.883487	2.00989		467	-0.813424	0.13506
468	-0.813024	1.86997	-0.81293	1.86779	-0.883067	2.04545	-0.883154	2.02978	-0.883154	2.05842	-0.883237	2.0257		468	-0.813024	-0.12715
469	-0.812624	1.84356	-0.81253	1.86345	-0.882817	2.08213	-0.882904	2.06863	-0.882904	2.01859	-0.882987	2.0257		469	-0.812624	-0.10146
470	-0.812224	1.84863	-0.81213	1.85423	-0.882567	2.04282	-0.882654	2.05118	-0.882654	2.04683	-0.882737	2.05375		470	-0.812224	0.1647
471	-0.811824	1.89117	-0.81173	1.87319	-0.882317	2.03604	-0.882404	2.03564	-0.882404	1.99284	-0.882487	2.03577		471	-0.811824	0.02767
472	-0.811424	1.88228	-0.81133	1.86496	-0.882067	2.06475	-0.882154	2.04552	-0.882154	2.05243	-0.882237	2.02925		472	-0.811424	-0.0145
473	-0.811024	1.88959	-0.81093	1.86167	-0.881817	2.0467	-0.881904	2.03037	-0.881904	2.0442	-0.881987	2.00028		473	-0.811024	0.06325
474	-0.810624	1.88873	-0.81053	1.84758	-0.881567	2.03176	-0.881654	2.03979	-0.881654	2.02965	-0.881737	2.02616		474	-0.810624	0.12386
475	-0.810224	1.85851	-0.81013	1.85337	-0.881317	2.03228	-0.881404	2.03202	-0.881404	1.99416	-0.881487	2.0176		475	-0.810224	0.01976
476	-0.809824	1.86141	-0.80973	1.88867	-0.881067	2.02339	-0.881154	1.99468	-0.881154	2.03406	-0.881237	1.99837		476	-0.809824	0.15812
477	-0.809424	1.86825	-0.80933	1.85344	-0.880817	2.01233	-0.880904	2.05296	-0.880904	1.98961	-0.880987	1.99969		477	-0.809424	0.18908
478	-0.809024	1.87194	-0.80893	1.85903	-0.880567	2.05013	-0.880654	2.01589	-0.880654	2.03017	-0.880737	2.02247		478	-0.809024	0.16932
479	-0.808624	1.87122	-0.80853	1.84652	-0.880317	1.99284	-0.880404	2.0284	-0.880404	1.98988	-0.880487	1.97954		479	-0.808624	-0.07774
480	-0.808224	1.8564	-0.80813	1.87082	-0.880067	2.00667	-0.880154	2.03017	-0.880154	2.0093	-0.880237	2.02385		480	-0.808224	0.09487
481	-0.807824	1.83678	-0.80773	1.8911	-0.879817	2.02096	-0.879904	2.04255	-0.879904	1.99863	-0.879987	2.0201		481	-0.807824	-0.06127
482	-0.807424	1.84646	-0.80733	1.83559	-0.879567	2.01773	-0.879654	2.02385	-0.879654	2.05079	-0.879737	2.0359		482	-0.807424	0.0975
483	-0.807024	1.8537	-0.80693	1.84442	-0.879317	2.00904	-0.879404	2.03735	-0.879404	2.00588	-0.879487	2.02135		483	-0.807024	0.01515
484	-0.806624	1.84883	-0.80653	1.87273	-0.879067	2.02859	-0.879154	1.99007	-0.879154	2.03024	-0.879237	2.01733		484	-0.806624	-0.04151
485	-0.806224	1.85324	-0.80613	1.85133	-0.878817	2.03729	-0.878904	2.02807	-0.878904	2.00469	-0.878987	2.00384		485	-0.806224	0.13637
486	-0.805824	1.84652	-0.80573	1.84896	-0.878567	2.0631	-0.878654	2.01424	-0.878654	2.0307	-0.878737	2.03511		486	-0.805824	0.05534
487	-0.805424	1.85983	-0.80533	1.867	-0.878317	2.02043	-0.878404	2.04334	-0.878404	2.01819	-0.878487	1.99988		487	-0.805424	0.14428
488	-0.805024	1.87451	-0.80493	1.87102	-0.878067	2.01279	-0.878154	2.0016	-0.878154	2.00594	-0.878237	2.01964		488	-0.805024	0.15416
489	-0.804624	1.85317	-0.80453	1.83204	-0.877817	2.00054	-0.877904	2.02267	-0.877904	1.97743	-0.877987	2.00107		489	-0.804624	-0.02701
490	-0.804224	1.8699	-0.80413	1.85614	-0.877567	2.03584	-0.877654	2.00706	-0.877654	2.00581	-0.877737	2.00739		490	-0.804224	0.18183
491	-0.803824	1.85857	-0.80373	1.83368	-0.877317	2.0145	-0.877404	2.02952	-0.877404	2.02912	-0.877487	2.0016		491	-0.803824	-0.04085
492	-0.803424	1.83658	-0.80333	1.83197	-0.877067	2.04242	-0.877154	1.99132	-0.877154	2.0203	-0.877237	2.04354		492	-0.803424	-0.10278
493	-0.803024	1.84639	-0.80293	1.86108	-0.876817	2.02978	-0.876904	2.01417	-0.876904	2.01707	-0.876987	2.00489		493	-0.803024	0.15021
494	-0.802624	1.85113	-0.80253	1.84501	-0.876567	2.03472	-0.876654	2.00884	-0.876654	2.03696	-0.876737	2.00851		494	-0.802624	-0.03624
495	-0.802224	1.86516	-0.80213	1.84718	-0.876317	2.01562	-0.876404	2.02082	-0.876404	1.98454	-0.876487	2.01641		495	-0.802224	-0.08235
496	-0.801824	1.84165	-0.80173	1.86239	-0.876067	2.01885	-0.876154	1.9929	-0.876154	2.02221	-0.876237	1.98178		496	-0.801824	-0.04941
497	-0.801424	1.87049	-0.80133	1.85719	-0.875817	1.9906	-0.875904	2.01068	-0.875904	1.97763	-0.875987	1.99468		497	-0.801424	0.01515
498	-0.801024	1.85634	-0.80093	1.87076	-0.875567	2.00884	-0.875654	2.01035	-0.875654	2.01424	-0.875737	1.99547		498	-0.801024	0.18183
499	-0.800624	1.85508	-0.80053	1.84112	-0.875317	2.03334	-0.875404	2.0305	-0.875404	2.00509	-0.875487	1.99481		499	-0.800624	0.06325
500	-0.800224	1.84079	-0.80013	1.84843	-0.875067	2.03511	-0.875154	2.00061	-0.875154	1.99765	-0.875237	2.0124		500	-0.800224	0.12386
501	-0.799824	1.85291	-0.79973	1.86259	-0.874817	2.02063	-0.874904	2.01114	-0.874904	2.0016	-0.874987	1.98889		501	-0.799824	10.2203
502	-0.799424	1.87701	-0.79933	1.97506	-0.874567	2.01193	-0.874654	2.01799	-0.874654	2.00765	-0.874737	1.99718		502	-0.799424	10.1795
503	-0.799024	1.921	-0.79893	2.15772	-0.874317	2.00943	-0.874404	2.00937	-0.874404	2.00087	-0.874487	1.9586		503	-0.799024	9.99764
504	-0.798624	2.00337	-0.79853	2.30028	-0.874067	2.00199	-0.874154	2.00765	-0.874154	2.01806	-0.874237	1.99481		504	-0.798624	10.0444
505	-0.798224	2.08042	-0.79813	2.41453	-0.873817	2.01845	-0.873904	2.02142	-0.873904	1.97486	-0.873987	1.99903		505	-0.798224	10.0885
506	-0.797824	2.15134	-0.79773	2.43982	-0.873567	2.03386	-0.873654	1.99771	-0.873654	1.99988	-0.873737	1.99449		506	-0.797824	10.0187
507	-0.797424	2.1761	-0.79733	2.46247	-0.873317	2.00621	-0.873404	2.01319	-0.873404	1.97914	-0.873487	1.98691		507	-0.797424	10.1571
508	-0.797024	2.23911	-0.79693	2.48934	-0.873067	2.01832	-0.873154	2.00147	-0.873154	2.03373	-0.873237	1.98382		508	-0.797024	10.0714
509	-0.796624	2.26558	-0.79653	2.48815	-0.872817	2.00515	-0.872904	2.00864	-0.872904	1.99909	-0.872987	1.98461		509	-0.796624	10.082
510	-0.796224	2.3151	-0.79613	2.48618	-0.872567	2.01859	-0.872654	2.00443	-0.872654	1.9902	-0.872737	1.98994		510	-0.796224	10.1413
511	-0.795824	2.29963	-0.79573	2.50586	-0.872317	1.97684	-0.872404	2.01944	-0.872404	1.99198	-0.872487	1.96874		511	-0.795824	10.0662
512	-0.795424	2.29107	-0.79533	2.48295	-0.872067	2.01496	-0.872154	1.9829	-0.872154	2.01845	-0.872237	1.99126		512	-0.795424	10.0919
513	-0.795024	2.31332	-0.79493	2.49559	-0.871817	1.98698	-0.871904	2.01161	-0.871904	1.97921	-0.871987	1.97045		513	-0.795024	10.1432
514	-0.794624	2.34394	-0.79453	2.47906	-0.871567	2.01319	-0.871654	2.00081	-0.871654	1.97605	-0.871737	1.99073		514	-0.794624	9.8863
515	-0.794224	2.3047	-0.79413	2.50119	-0.871317	1.96406	-0.871404	2.01345	-0.871404	1.98955	-0.871487	1.96768		515	-0.794224	10.0589
516	-0.793824	2.32439	-0.79373	2.51093	-0.871067	2.00219	-0.871154	2.02115	-0.871154	1.98797	-0.871237	1.97466		516	-0.793824	10.1584
517	-0.793424	2.32261	-0.79333	2.48756	-0.870817	1.9769	-0.870904	2.02273	-0.870904	1.97545	-0.870987	1.97934		517	-0.793424	9.87312
518	-0.793024	2.31813	-0.79293	2.484	-0.870567	1.99323	-0.870654	1.98632	-0.870654	1.98151	-0.870737	1.96294		518	-0.793024	10.1327
519	-0.792624	2.31892	-0.79253	2.5	-0.870317	1.98579	-0.870404	1.97802	-0.870404	1.96617	-0.870487	1.969		519	-0.792624	10.1011
520	-0.792224	2.34177	-0.79213	2.49467	-0.870067	1.99402	-0.870154	1.9854	-0.870154	2.00384	-0.870237	1.97704		520	-0.792224	10.0253
521	-0.791824	2.34658	-0.79173	2.48051	-0.869817	2.00133	-0.869904	2.00463	-0.869904	1.97453	-0.869987	1.96973		521	-0.791824	10.1189
522	-0.791424	2.34203	-0.79133	2.48907	-0.869567	2.01391	-0.869654	1.97921	-0.869654	2.00443	-0.869737	1.99409		522	-0.791424	10.053
523	-0.791024	2.36436	-0.79093	2.50876	-0.869317	1.99172	-0.869404	2.00035	-0.869404	1.98777	-0.869487	1.94938		523	-0.791024	10.1591
524	-0.790624	2.34012	-0.79053	2.48762	-0.869067	2.00983	-0.869154	1.99416	-0.869154	1.97203	-0.869237	1.98816		524	-0.790624	10.0978
525	-0.790224	2.32248	-0.79013	2.50784	-0.868817	1.98197	-0.868904	1.98395	-0.868904	1.97308	-0.868987	1.97578		525	-0.790224	10.0517
526	-0.789824	2.32827	-0.78973	2.49388	-0.868567	2.00114	-0.868654	1.98698	-0.868654	2.01595	-0.868737	2.00219		526	-0.789824	10.0391
527	-0.789424	2.32333	-0.78933	2.4871	-0.868317	1.98362	-0.868404	2.02543	-0.868404	1.9447	-0.868487	1.98428		527	-0.789424	10.0688
528	-0.789024	2.34579	-0.78893	2.43804	-0.868067	1.97822	-0.868154	1.96571	-0.868154	1.98731	-0.868237	1.98678		528	-0.789024	10.0477
529	-0.788624	2.30312	-0.78853	2.50929	-0.867817	1.98408	-0.867904	2.00067	-0.867904	1.94128	-0.867987	1.94352		529	-0.788624	10.1011
530	-0.788224	2.33505	-0.78813	2.49908	-0.867567	1.98026	-0.867654	1.98191	-0.867654	1.95557	-0.867737	1.97776		530	-0.788224	10.0938
531	-0.787824	2.32939	-0.78773	2.49967	-0.867317	1.96202	-0.867404	2.00476	-0.867404	1.94793	-0.867487	1.96373		531	-0.787824	10.0773
532	-0.787424	2.34131	-0.78733	2.48538	-0.867067	1.96703	-0.867154	1.99844	-0.867154	1.99139	-0.867237	1.94293		532	-0.787424	10.1215
533	-0.787024	2.32353	-0.78693	2.50725	-0.866817	1.98415	-0.866904	1.98994	-0.866904	1.97131	-0.866987	1.98224		533	-0.787024	10.1465
534	-0.786624	2.29133	-0.78653	2.49737	-0.866567	2.00166	-0.866654	1.95557	-0.866654	1.9989	-0.866737	1.98085		534	-0.786624	10.0688
535	-0.786224	2.32392	-0.78613	2.50343	-0.866317	1.97796	-0.866404	1.99067	-0.866404	1.93331	-0.866487	1.964		535	-0.786224	10.0207
536	-0.785824	2.34012	-0.78573	2.49072	-0.866067	1.9661	-0.866154	1.97374	-0.866154	1.98849	-0.866237	1.95754		536	-0.785824	10.1017
537	-0.785424	2.30219	-0.78533	2.49138	-0.865817	1.96387	-0.865904	2.0124	-0.865904	1.942	-0.865987	1.94721		537	-0.785424	10.0062
538	-0.785024	2.32175	-0.78493	2.50968	-0.865567	1.98836	-0.865654	1.942	-0.865654	1.96736	-0.865737	1.94879		538	-0.785024	10.0734
539	-0.784624	2.28718	-0.78453	2.51074	-0.865317	1.98441	-0.865404	1.95886	-0.865404	1.97249	-0.865487	1.9586		539	-0.784624	9.92451
540	-0.784224	2.32827	-0.78413	2.5006	-0.865067	1.95939	-0.865154	1.97183	-0.865154	1.93805	-0.865237	1.96215		540	-0.784224	10.0233
541	-0.783824	2.33196	-0.78373	2.49039	-0.864817	1.97144	-0.864904	1.98744	-0.864904	1.96064	-0.864987	1.94266		541	-0.783824	10.0872
542	-0.783424	2.32511	-0.78333	2.50468	-0.864567	1.97552	-0.864654	1.96676	-0.864654	1.9742	-0.864737	1.96308		542	-0.783424	9.88366
543	-0.783024	2.35915	-0.78293	2.50079	-0.864317	1.97921	-0.864404	1.98369	-0.864404	1.95208	-0.864487	1.94839		543	-0.783024	10.1235
544	-0.782624	2.32583	-0.78253	2.48203	-0.864067	1.98369	-0.864154	1.99067	-0.864154	2.00509	-0.864237	1.97111		544	-0.782624	10.1479
545	-0.782224	2.31675	-0.78213	2.49928	-0.863817	1.97203	-0.863904	1.96117	-0.863904	1.94642	-0.863987	1.95366		545	-0.782224	10.0846
546	-0.781824	2.3261	-0.78173	2.49658	-0.863567	1.98553	-0.863654	1.98362	-0.863654	2.00331	-0.863737	1.97381		546	-0.781824	10.0398
547	-0.781424	2.30852	-0.78133	2.4948	-0.863317	1.98612	-0.863404	1.97993	-0.863404	1.97704	-0.863487	1.94023		547	-0.781424	9.89618
548	-0.781024	2.33624	-0.78093	2.48624	-0.863067	1.97071	-0.863154	1.98283	-0.863154	1.97473	-0.863237	1.96182		548	-0.781024	9.95547
549	-0.780624	2.31036	-0.78053	2.48973	-0.862817	1.98211	-0.862904	1.95517	-0.862904	1.94852	-0.862987	1.92962		549	-0.780624	10.0457
550	-0.780224	2.32998	-0.78013	2.50863	-0.862567	1.98454	-0.862654	1.94187	-0.862654	1.94253	-0.862737	1.93812		550	-0.780224	10.0095
551	-0.779824	2.33255	-0.77973	2.49408	-0.862317	1.96564	-0.862404	1.96485	-0.862404	1.97243	-0.862487	1.94451		551	-0.779824	9.92055
552	-0.779424	2.33439	-0.77933	2.48703	-0.862067	1.97829	-0.862154	1.98191	-0.862154	1.9453	-0.862237	1.95326		552	-0.779424	10.1492
553	-0.779024	2.31721	-0.77893	2.47682	-0.861817	1.98448	-0.861904	1.96525	-0.861904	1.9638	-0.861987	1.92982		553	-0.779024	9.99895
554	-0.778624	2.34776	-0.77853	2.50231	-0.861567	1.99837	-0.861654	1.9719	-0.861654	1.94727	-0.861737	1.93325		554	-0.778624	10.1294
555	-0.778224	2.30786	-0.77813	2.50942	-0.861317	1.94135	-0.861404	1.9881	-0.861404	1.95247	-0.861487	1.95458		555	-0.778224	10.0293
556	-0.777824	2.31839	-0.77773	2.48341	-0.861067	1.99751	-0.861154	1.97848	-0.861154	1.9503	-0.861237	1.95254		556	-0.777824	9.90343
557	-0.777424	2.31833	-0.77733	2.50481	-0.860817	1.95965	-0.860904	1.96782	-0.860904	1.94431	-0.860987	1.95392		557	-0.777424	10.0042
558	-0.777024	2.32432	-0.77693	2.50902	-0.860567	2.00765	-0.860654	1.94108	-0.860654	1.94227	-0.860737	1.96031		558	-0.777024	10.1268
559	-0.776624	2.32834	-0.77653	2.49855	-0.860317	1.95866	-0.860404	1.98053	-0.860404	1.92416	-0.860487	1.95372		559	-0.776624	10.1584
560	-0.776224	2.31958	-0.77613	2.48591	-0.860067	1.98645	-0.860154	1.98704	-0.860154	1.94905	-0.860237	1.95208		560	-0.776224	10.0958
561	-0.775824	2.34454	-0.77573	2.48769	-0.859817	1.96209	-0.859904	1.96696	-0.859904	1.95221	-0.859987	1.94174		561	-0.775824	10.0266
562	-0.775424	2.3288	-0.77533	2.48143	-0.859567	1.94951	-0.859654	1.98566	-0.859654	1.98369	-0.859737	1.98006		562	-0.775424	10.1472
563	-0.775024	2.33268	-0.77493	2.47939	-0.859317	1.96433	-0.859404	1.95754	-0.859404	1.9719	-0.859487	1.96031		563	-0.775024	9.95877
564	-0.774624	2.31905	-0.77453	2.49131	-0.859067	1.98665	-0.859154	1.96314	-0.859154	1.98434	-0.859237	1.93061		564	-0.774624	9.99961
565	-0.774224	2.33841	-0.77413	2.4979	-0.858817	1.96169	-0.858904	1.98421	-0.858904	1.94431	-0.858987	1.9453		565	-0.774224	10.1189
566	-0.773824	2.30522	-0.77373	2.46194	-0.858567	1.94431	-0.858654	1.95017	-0.858654	1.9426	-0.858737	1.93818		566	-0.773824	10.0372
567	-0.773424	2.32169	-0.77333	2.50501	-0.858317	1.96525	-0.858404	1.99284	-0.858404	1.94391	-0.858487	1.93292		567	-0.773424	9.84743
568	-0.773024	2.33742	-0.77293	2.49039	-0.858067	1.9453	-0.858154	1.96334	-0.858154	1.94839	-0.858237	1.95649		568	-0.773024	10.1406
569	-0.772624	2.339	-0.77253	2.49013	-0.857817	1.96742	-0.857904	1.96439	-0.857904	1.94734	-0.857987	1.9181		569	-0.772624	10.1393
570	-0.772224	2.33038	-0.77213	2.49072	-0.857567	1.93647	-0.857654	1.92666	-0.857654	1.95214	-0.857737	1.92581		570	-0.772224	10.1083
571	-0.771824	2.30983	-0.77173	2.49019	-0.857317	1.95761	-0.857404	1.94266	-0.857404	1.94181	-0.857487	1.9293		571	-0.771824	9.95152
572	-0.771424	2.32169	-0.77133	2.49585	-0.857067	1.94595	-0.857154	1.95149	-0.857154	1.93502	-0.857237	1.9397		572	-0.771424	10.0905
573	-0.771024	2.32511	-0.77093	2.49329	-0.856817	1.92936	-0.856904	1.9607	-0.856904	1.9293	-0.856987	1.95228		573	-0.771024	10.107
574	-0.770624	2.33025	-0.77053	2.49296	-0.856567	1.94365	-0.856654	1.94944	-0.856654	1.95333	-0.856737	1.97203		574	-0.770624	10.1123
575	-0.770224	2.3365	-0.77013	2.50935	-0.856317	1.95517	-0.856404	1.96775	-0.856404	1.93707	-0.856487	1.93621		575	-0.770224	10.0049
576	-0.769824	2.334	-0.76973	2.49967	-0.856067	1.95267	-0.856154	1.95438	-0.856154	1.94806	-0.856237	1.94846		576	-0.769824	10.0642
577	-0.769424	2.32392	-0.76933	2.50395	-0.855817	1.95603	-0.855904	1.94516	-0.855904	1.91323	-0.855987	1.93917		577	-0.769424	9.90738
578	-0.769024	2.36218	-0.76893	2.48137	-0.855567	1.94997	-0.855654	1.94484	-0.855654	1.93614	-0.855737	1.94497		578	-0.769024	10.0345
579	-0.768624	2.33374	-0.76853	2.50303	-0.855317	1.95267	-0.855404	1.96617	-0.855404	1.90921	-0.855487	1.93239		579	-0.768624	10.3158
580	-0.768224	2.33512	-0.76813	2.49157	-0.855067	1.942	-0.855154	1.95214	-0.855154	1.93838	-0.855237	1.92613		580	-0.768224	10.0464
581	-0.767824	2.32794	-0.76773	2.47281	-0.854817	1.9453	-0.854904	1.98599	-0.854904	1.93147	-0.854987	1.92363		581	-0.767824	10.0648
582	-0.767424	2.32129	-0.76733	2.48782	-0.854567	1.9534	-0.854654	1.95583	-0.854654	1.92271	-0.854737	1.91731		582	-0.767424	10.0135
583	-0.767024	2.32373	-0.76693	2.49434	-0.854317	1.93417	-0.854404	1.98816	-0.854404	1.92778	-0.854487	1.93213		583	-0.767024	10.0813
584	-0.766624	2.33933	-0.76653	2.5054	-0.854067	1.9559	-0.854154	1.95438	-0.854154	1.96215	-0.854237	1.92627		584	-0.766624	10.1584
585	-0.766224	2.32616	-0.76613	2.49111	-0.853817	1.95754	-0.853904	1.93265	-0.853904	1.92804	-0.853987	1.93041		585	-0.766224	10.1221
586	-0.765824	2.31655	-0.76573	2.49092	-0.853567	1.97164	-0.853654	1.95531	-0.853654	1.92936	-0.853737	1.92185		586	-0.765824	10.0629
587	-0.765424	2.34249	-0.76533	2.49381	-0.853317	1.95063	-0.853404	1.92508	-0.853404	1.95399	-0.853487	1.93759		587	-0.765424	10.0444
588	-0.765024	2.32063	-0.76493	2.49395	-0.853067	1.90842	-0.853154	1.92666	-0.853154	1.9503	-0.853237	1.89492		588	-0.765024	10.1498
589	-0.764624	2.32788	-0.76453	2.48459	-0.852817	1.94503	-0.852904	1.95056	-0.852904	1.92666	-0.852987	1.93917		589	-0.764624	10.0246
590	-0.764224	2.33683	-0.76413	2.48236	-0.852567	1.93818	-0.852654	1.94944	-0.852654	1.95991	-0.852737	1.92581		590	-0.764224	9.90013
591	-0.763824	2.32985	-0.76373	2.49888	-0.852317	1.93581	-0.852404	1.95438	-0.852404	1.92752	-0.852487	1.93489		591	-0.763824	10.1301
592	-0.763424	2.31754	-0.76333	2.49078	-0.852067	1.95563	-0.852154	1.95188	-0.852154	1.95188	-0.852237	1.92258		592	-0.763424	10.1557
593	-0.763024	2.31536	-0.76293	2.48598	-0.851817	1.93147	-0.851904	1.95023	-0.851904	1.93674	-0.851987	1.95649		593	-0.763024	10.02
594	-0.762624	2.32267	-0.76253	2.48453	-0.851567	1.96248	-0.851654	1.926	-0.851654	1.94088	-0.851737	1.94424		594	-0.762624	10.0444
595	-0.762224	2.32669	-0.76213	2.49355	-0.851317	1.96854	-0.851404	1.92883	-0.851404	1.9289	-0.851487	1.93265		595	-0.762224	9.99961
596	-0.761824	2.32636	-0.76173	2.46438	-0.851067	1.93114	-0.851154	1.95919	-0.851154	1.94062	-0.851237	1.94918		596	-0.761824	10.1063
597	-0.761424	2.34091	-0.76133	2.48005	-0.850817	1.96393	-0.850904	1.94345	-0.850904	1.92449	-0.850987	1.92923		597	-0.761424	10.1004
598	-0.761024	2.31003	-0.76093	2.49697	-0.850567	1.95517	-0.850654	1.92923	-0.850654	1.90836	-0.850737	1.92528		598	-0.761024	10.0635
599	-0.760624	2.31635	-0.76053	2.48598	-0.850317	1.93338	-0.850404	1.95504	-0.850404	1.92811	-0.850487	1.92185		599	-0.760624	10.0919
600	-0.760224	2.3309	-0.76013	2.49171	-0.850067	1.96294	-0.850154	1.94273	-0.850154	1.92673	-0.850237	1.93344		600	-0.760224	9.86455
601	-0.759824	2.31741	-0.75973	2.48242	-0.849817	1.93252	-0.849904	1.94602	-0.849904	1.91389	-0.849987	1.93088		601	-0.759824	9.86719
602	-0.759424	2.3309	-0.75933	2.52331	-0.849567	1.9316	-0.849654	1.93048	-0.849654	1.926	-0.849737	1.89361		602	-0.759424	10.1103
603	-0.759024	2.31075	-0.75893	2.51291	-0.849317	1.91672	-0.849404	1.94286	-0.849404	1.93496	-0.849487	1.90124		603	-0.759024	10.0576
604	-0.758624	2.35869	-0.75853	2.52483	-0.849067	1.92574	-0.849154	1.94984	-0.849154	1.93279	-0.849237	1.93318		604	-0.758624	10.0523
605	-0.758224	2.31938	-0.75813	2.49098	-0.848817	1.94358	-0.848904	1.93535	-0.848904	1.92541	-0.848987	1.92159		605	-0.758224	9.91726
606	-0.757824	2.318	-0.75773	2.49625	-0.848567	1.97091	-0.848654	1.94009	-0.848654	1.98362	-0.848737	1.91764		606	-0.757824	9.90606
607	-0.757424	2.33749	-0.75733	2.48288	-0.848317	1.94944	-0.848404	1.95247	-0.848404	1.93351	-0.848487	1.9044		607	-0.757424	10.3099
608	-0.757024	2.32715	-0.75693	2.49579	-0.848067	1.98197	-0.848154	1.93101	-0.848154	1.92857	-0.848237	1.94003		608	-0.757024	10.08
609	-0.756624	2.32801	-0.75653	2.48236	-0.847817	1.9264	-0.847904	1.93851	-0.847904	1.93285	-0.847987	1.91764		609	-0.756624	10.1393
610	-0.756224	2.31438	-0.75613	2.48288	-0.847567	1.94299	-0.847654	1.93792	-0.847654	1.92798	-0.847737	1.93917		610	-0.756224	9.85204
611	-0.755824	2.32248	-0.75573	2.48367	-0.847317	1.93101	-0.847404	1.92956	-0.847404	1.91573	-0.847487	1.89854		611	-0.755824	10.1577
612	-0.755424	2.31648	-0.75533	2.47926	-0.847067	1.96722	-0.847154	1.92791	-0.847154	1.94635	-0.847237	1.93944		612	-0.755424	10.0615
613	-0.755024	2.34651	-0.75493	2.48413	-0.846817	1.9341	-0.846904	1.9291	-0.846904	1.92844	-0.846987	1.92087		613	-0.755024	10.0721
614	-0.754624	2.32728	-0.75453	2.5006	-0.846567	1.95478	-0.846654	1.93575	-0.846654	1.9044	-0.846737	1.92811		614	-0.754624	9.89552
615	-0.754224	2.32702	-0.75413	2.50652	-0.846317	1.93127	-0.846404	1.94095	-0.846404	1.91178	-0.846487	1.90631		615	-0.754224	10.0036
616	-0.753824	2.32379	-0.75373	2.50468	-0.846067	1.91323	-0.846154	1.93772	-0.846154	1.92422	-0.846237	1.91369		616	-0.753824	10.1156
617	-0.753424	2.30483	-0.75333	2.50659	-0.845817	1.91711	-0.845904	1.93766	-0.845904	1.9077	-0.845987	1.92613		617	-0.753424	10.1577
618	-0.753024	2.33189	-0.75293	2.46286	-0.845567	1.9312	-0.845654	1.92818	-0.845654	1.90796	-0.845737	1.88649		618	-0.753024	10.1208
619	-0.752624	2.34592	-0.75253	2.49138	-0.845317	1.93298	-0.845404	1.9449	-0.845404	1.94207	-0.845487	1.91968		619	-0.752624	9.85731
620	-0.752224	2.31122	-0.75213	2.47952	-0.845067	1.94181	-0.845154	1.90908	-0.845154	1.90454	-0.845237	1.88794		620	-0.752224	10.0688
621	-0.751824	2.34803	-0.75173	2.49059	-0.844817	1.95043	-0.844904	1.92133	-0.844904	1.93009	-0.844987	1.91237		621	-0.751824	10.0352
622	-0.751424	2.32294	-0.75133	2.48321	-0.844567	1.94655	-0.844654	1.92778	-0.844654	1.90473	-0.844737	1.90816		622	-0.751424	10.2157
623	-0.751024	2.34605	-0.75093	2.4952	-0.844317	1.90941	-0.844404	1.9239	-0.844404	1.91145	-0.844487	1.92199		623	-0.751024	10.2928
624	-0.750624	2.32952	-0.75053	2.51008	-0.844067	1.94609	-0.844154	1.93219	-0.844154	1.90934	-0.844237	1.90124		624	-0.750624	10.1123
625	-0.750224	2.31951	-0.75013	2.51712	-0.843817	1.94056	-0.843904	1.91692	-0.843904	1.92482	-0.843987	1.92587		625	-0.750224	10.1294
626	-0.749824	2.33551	-0.74973	2.48091	-0.843567	1.93002	-0.843654	1.93832	-0.843654	1.90875	-0.843737	1.89374		626	-0.749824	10.1143
627	-0.749424	2.32267	-0.74933	2.50066	-0.843317	1.89881	-0.843404	1.92324	-0.843404	1.9395	-0.843487	1.89525		627	-0.749424	10.0971
628	-0.749024	2.32248	-0.74893	2.48512	-0.843067	1.92982	-0.843154	1.92429	-0.843154	1.89907	-0.843237	1.91883		628	-0.749024	10.0866
629	-0.748624	2.31688	-0.74853	2.49704	-0.842817	1.91896	-0.842904	1.93147	-0.842904	1.878	-0.842987	1.91678		629	-0.748624	10.1584
630	-0.748224	2.31181	-0.74813	2.50053	-0.842567	1.93219	-0.842654	1.94997	-0.842654	1.90572	-0.842737	1.89492		630	-0.748224	9.98446
631	-0.747824	2.31694	-0.74773	2.48657	-0.842317	1.93048	-0.842404	1.93041	-0.842404	1.92831	-0.842487	1.89611		631	-0.747824	10.1353
632	-0.747424	2.334	-0.74733	2.48993	-0.842067	1.9393	-0.842154	1.9208	-0.842154	1.93074	-0.842237	1.91692		632	-0.747424	9.94361
633	-0.747024	2.31062	-0.74693	2.50237	-0.841817	1.92297	-0.841904	1.91929	-0.841904	1.90789	-0.841987	1.93555		633	-0.747024	10.1479
634	-0.746624	2.3284	-0.74653	2.50079	-0.841567	1.93272	-0.841654	1.93858	-0.841654	1.89123	-0.841737	1.90533		634	-0.746624	10.0925
635	-0.746224	2.302	-0.74613	2.46273	-0.841317	1.93127	-0.841404	1.91053	-0.841404	1.90605	-0.841487	1.89505		635	-0.746224	10.0932
636	-0.745824	2.30042	-0.74573	2.49665	-0.841067	1.90454	-0.841154	1.91856	-0.841154	1.91422	-0.841237	1.88333		636	-0.745824	10.049
637	-0.745424	2.31089	-0.74533	2.48907	-0.840817	1.87589	-0.840904	1.93911	-0.840904	1.90394	-0.840987	1.90269		637	-0.745424	9.84479
638	-0.745024	2.34717	-0.74493	2.49572	-0.840567	1.91738	-0.840654	1.93358	-0.840654	1.90282	-0.840737	1.86812		638	-0.745024	10.0714
639	-0.744624	2.32952	-0.74453	2.48249	-0.840317	1.91033	-0.840404	1.92225	-0.840404	1.9185	-0.840487	1.87043		639	-0.744624	9.92517
640	-0.744224	2.31214	-0.74413	2.48769	-0.840067	1.90691	-0.840154	1.91461	-0.840154	1.89354	-0.840237	1.92245		640	-0.744224	9.95547
641	-0.743824	2.31174	-0.74373	2.48446	-0.839817	1.89512	-0.839904	1.91178	-0.839904	1.91777	-0.839987	1.91494		641	-0.743824	9.91331
642	-0.743424	2.33242	-0.74333	2.49967	-0.839567	1.91731	-0.839654	1.93779	-0.839654	1.91731	-0.839737	1.90414		642	-0.743424	10.1307
643	-0.743024	2.33018	-0.74293	2.49368	-0.839317	1.90947	-0.839404	1.93127	-0.839404	1.92008	-0.839487	1.90539		643	-0.743024	10.0128
644	-0.742624	2.30509	-0.74253	2.50738	-0.839067	1.92943	-0.839154	1.90763	-0.839154	1.91402	-0.839237	1.91422		644	-0.742624	10.0418
645	-0.742224	2.34644	-0.74213	2.4844	-0.838817	1.91718	-0.838904	1.93239	-0.838904	1.93344	-0.838987	1.90138		645	-0.742224	10.0721
646	-0.741824	2.3236	-0.74173	2.48479	-0.838567	1.91599	-0.838654	1.90947	-0.838654	1.91283	-0.838737	1.9098		646	-0.741824	10.0115
647	-0.741424	2.30977	-0.74133	2.48242	-0.838317	1.91106	-0.838404	1.90678	-0.838404	1.91079	-0.838487	1.93358		647	-0.741424	9.88234
648	-0.741024	2.29416	-0.74093	2.49678	-0.838067	1.93134	-0.838154	1.90849	-0.838154	1.894	-0.838237	1.90625		648	-0.741024	10.0167
649	-0.740624	2.35968	-0.74053	2.44067	-0.837817	1.92054	-0.837904	1.92021	-0.837904	1.91929	-0.837987	1.91922		649	-0.740624	10.1156
650	-0.740224	2.31859	-0.74013	2.49506	-0.837567	1.92758	-0.837654	1.91599	-0.837654	1.88307	-0.837737	1.89947		650	-0.740224	10.0885
651	-0.739824	2.31253	-0.73973	2.48117	-0.837317	1.88419	-0.837404	1.91593	-0.837404	1.89723	-0.837487	1.86042		651	-0.739824	10.1465
652	-0.739424	2.32985	-0.73933	2.48282	-0.837067	1.89762	-0.837154	1.90052	-0.837154	1.8857	-0.837237	1.89525		652	-0.739424	10.0773
653	-0.739024	2.31016	-0.73893	2.50744	-0.836817	1.90282	-0.836904	1.91336	-0.836904	1.90118	-0.836987	1.9179		653	-0.739024	10.0846
654	-0.738624	2.36251	-0.73853	2.46734	-0.836567	1.91777	-0.836654	1.92864	-0.836654	1.91803	-0.836737	1.90941		654	-0.738624	10.0326
655	-0.738224	2.32353	-0.73813	2.49434	-0.836317	1.91171	-0.836404	1.93568	-0.836404	1.90078	-0.836487	1.92278		655	-0.738224	10.1149
656	-0.737824	2.32702	-0.73773	2.48104	-0.836067	1.91929	-0.836154	1.9237	-0.836154	1.90105	-0.836237	1.89505		656	-0.737824	9.94559
657	-0.737424	2.34533	-0.73733	2.49546	-0.835817	1.9237	-0.835904	1.92041	-0.835904	1.90302	-0.835987	1.89986		657	-0.737424	10.0161
658	-0.737024	2.31471	-0.73693	2.52081	-0.835567	1.92831	-0.835654	1.89835	-0.835654	1.89598	-0.835737	1.87036		658	-0.737024	10.2434
659	-0.736624	2.30977	-0.73653	2.52068	-0.835317	1.89235	-0.835404	1.90868	-0.835404	1.90045	-0.835487	1.88425		659	-0.736624	10.0477
660	-0.736224	2.34783	-0.73613	2.49302	-0.835067	1.92982	-0.835154	1.92027	-0.835154	1.88202	-0.835237	1.89558		660	-0.736224	10.0932
661	-0.735824	2.31049	-0.73573	2.50066	-0.834817	1.91171	-0.834904	1.93858	-0.834904	1.9212	-0.834987	1.88834		661	-0.735824	10.1472
662	-0.735424	2.32294	-0.73533	2.49217	-0.834567	1.90012	-0.834654	1.92923	-0.834654	1.90408	-0.834737	1.88235		662	-0.735424	10.0892
663	-0.735024	2.32307	-0.73493	2.506	-0.834317	1.89361	-0.834404	1.91145	-0.834404	1.88465	-0.834487	1.87602		663	-0.735024	10.2981
664	-0.734624	2.32122	-0.73453	2.48367	-0.834067	1.91448	-0.834154	1.91751	-0.834154	1.88728	-0.834237	1.90585		664	-0.734624	10.0437
665	-0.734224	2.33821	-0.73413	2.47412	-0.833817	1.90822	-0.833904	1.91566	-0.833904	1.86252	-0.833987	1.88511		665	-0.734224	10.0958
666	-0.733824	2.30713	-0.73373	2.48018	-0.833567	1.91863	-0.833654	1.89328	-0.833654	1.89881	-0.833737	1.88926		666	-0.733824	10.1518
667	-0.733424	2.33729	-0.73333	2.4838	-0.833317	1.91185	-0.833404	1.91659	-0.833404	1.88781	-0.833487	1.851		667	-0.733424	10.0727
668	-0.733024	2.32992	-0.73293	2.46477	-0.833067	1.92245	-0.833154	1.91869	-0.833154	1.88149	-0.833237	1.90618		668	-0.733024	10.1702
669	-0.732624	2.31635	-0.73253	2.48157	-0.832817	1.92271	-0.832904	1.91573	-0.832904	1.88419	-0.832987	1.86812		669	-0.732624	10.0009
670	-0.732224	2.33038	-0.73213	2.48631	-0.832567	1.90421	-0.832654	1.92185	-0.832654	1.8913	-0.832737	1.8888		670	-0.732224	10.138
671	-0.731824	2.32149	-0.73173	2.468	-0.832317	1.8913	-0.832404	1.90921	-0.832404	1.87326	-0.832487	1.8782		671	-0.731824	10.0049
672	-0.731424	2.30799	-0.73133	2.45661	-0.832067	1.90322	-0.832154	1.88939	-0.832154	1.90388	-0.832237	1.8807		672	-0.731424	10.0273
673	-0.731024	2.34513	-0.73093	2.48183	-0.831817	1.90072	-0.831904	1.91652	-0.831904	1.86081	-0.831987	1.85528		673	-0.731024	10.0642
674	-0.730624	2.29989	-0.73053	2.5056	-0.831567	1.89657	-0.831654	1.88202	-0.831654	1.92139	-0.831737	1.89196		674	-0.730624	10.0181
675	-0.730224	2.33867	-0.73013	2.50277	-0.831317	1.8969	-0.831404	1.90124	-0.831404	1.88537	-0.831487	1.90361		675	-0.730224	10.0181
676	-0.729824	2.3419	-0.72973	2.50244	-0.831067	1.9023	-0.831154	1.91724	-0.831154	1.86279	-0.831237	1.89077		676	-0.729824	10.1301
677	-0.729424	2.31951	-0.72933	2.46616	-0.830817	1.88458	-0.830904	1.92139	-0.830904	1.86173	-0.830987	1.86002		677	-0.729424	10.0615
678	-0.729024	2.32228	-0.72893	2.48045	-0.830567	1.90855	-0.830654	1.93805	-0.830654	1.86463	-0.830737	1.88965		678	-0.729024	10.1479
679	-0.728624	2.32715	-0.72853	2.50402	-0.830317	1.89156	-0.830404	1.9048	-0.830404	1.88748	-0.830487	1.87471		679	-0.728624	10.0971
680	-0.728224	2.32748	-0.72813	2.48216	-0.830067	1.90348	-0.830154	1.91896	-0.830154	1.88623	-0.830237	1.87411		680	-0.728224	10.1281
681	-0.727824	2.32774	-0.72773	2.46958	-0.829817	1.88768	-0.829904	1.90026	-0.829904	1.87681	-0.829987	1.89064		681	-0.727824	10.1479
682	-0.727424	2.32373	-0.72733	2.50376	-0.829567	1.88511	-0.829654	1.88867	-0.829654	1.8915	-0.829737	1.87339		682	-0.727424	10.0754
683	-0.727024	2.32564	-0.72693	2.506	-0.829317	1.89216	-0.829404	1.88202	-0.829404	1.90915	-0.829487	1.84455		683	-0.727024	10.1241
684	-0.726624	2.34888	-0.72653	2.46234	-0.829067	1.91777	-0.829154	1.91935	-0.829154	1.8884	-0.829237	1.88505		684	-0.726624	10.0088
685	-0.726224	2.32471	-0.72613	2.48025	-0.828817	1.89848	-0.828904	1.89598	-0.828904	1.88505	-0.828987	1.84764		685	-0.726224	10.1175
686	-0.725824	2.3475	-0.72573	2.49401	-0.828567	1.90533	-0.828654	1.90987	-0.828654	1.88663	-0.828737	1.90039		686	-0.725824	10.0681
687	-0.725424	2.31128	-0.72533	2.49553	-0.828317	1.89986	-0.828404	1.90361	-0.828404	1.86134	-0.828487	1.86819		687	-0.725424	9.8751
688	-0.725024	2.33137	-0.72493	2.49981	-0.828067	1.87688	-0.828154	1.90519	-0.828154	1.89565	-0.828237	1.90519		688	-0.725024	10.0227
689	-0.724624	2.3014	-0.72453	2.495	-0.827817	1.86233	-0.827904	1.88814	-0.827904	1.84982	-0.827987	1.88557		689	-0.724624	10.0121
690	-0.724224	2.32096	-0.72413	2.50968	-0.827567	1.87517	-0.827654	1.87886	-0.827654	1.89611	-0.827737	1.90467		690	-0.724224	10.0101
691	-0.723824	2.33176	-0.72373	2.50527	-0.827317	1.87583	-0.827404	1.93232	-0.827404	1.8751	-0.827487	1.87787		691	-0.723824	10.1446
692	-0.723424	2.34315	-0.72333	2.51324	-0.827067	1.90263	-0.827154	1.86022	-0.827154	1.87563	-0.827237	1.88511		692	-0.723424	10.0312
693	-0.723024	2.32682	-0.72293	2.50336	-0.826817	1.90144	-0.826904	1.89933	-0.826904	1.85245	-0.826987	1.85094		693	-0.723024	10.105
694	-0.722624	2.32195	-0.72253	2.50837	-0.826567	1.87576	-0.826654	1.878	-0.826654	1.8832	-0.826737	1.85061		694	-0.722624	10.1577
695	-0.722224	2.31477	-0.72213	2.4784	-0.826317	1.89084	-0.826404	1.90592	-0.826404	1.89229	-0.826487	1.86042		695	-0.722224	10.1584
696	-0.721824	2.30259	-0.72173	2.48861	-0.826067	1.899	-0.826154	1.87576	-0.826154	1.89933	-0.826237	1.87049		696	-0.721824	10.1274
697	-0.721424	2.31543	-0.72133	2.49447	-0.825817	1.86944	-0.825904	1.86101	-0.825904	1.86641	-0.825987	1.85396		697	-0.721424	10.0477
698	-0.721024	2.31431	-0.72093	2.50251	-0.825567	1.88399	-0.825654	1.85594	-0.825654	1.88544	-0.825737	1.87385		698	-0.721024	9.98973
699	-0.720624	2.29186	-0.72053	2.48328	-0.825317	1.86667	-0.825404	1.89677	-0.825404	1.87905	-0.825487	1.84297		699	-0.720624	10.0036
700	-0.720224	2.34644	-0.72013	2.48624	-0.825067	1.88156	-0.825154	1.85462	-0.825154	1.89723	-0.825237	1.88735		700	-0.720224	10.1393
701	-0.719824	2.32498	-0.71973	2.45305	-0.824817	1.88965	-0.824904	1.87879	-0.824904	1.84712	-0.824987	1.86081		701	-0.719824	9.99368
702	-0.719424	2.30358	-0.71933	2.50099	-0.824567	1.89637	-0.824654	1.8888	-0.824654	1.86404	-0.824737	1.84784		702	-0.719424	9.86851
703	-0.719024	2.32781	-0.71893	2.50922	-0.824317	1.86338	-0.824404	1.92054	-0.824404	1.89499	-0.824487	1.85713		703	-0.719024	10.0181
704	-0.718624	2.30101	-0.71853	2.49098	-0.824067	1.88616	-0.824154	1.86154	-0.824154	1.86424	-0.824237	1.87635		704	-0.718624	9.99632
705	-0.718224	2.30384	-0.71813	2.48927	-0.823817	1.86819	-0.823904	1.88979	-0.823904	1.91507	-0.823987	1.85785		705	-0.718224	10.1479
706	-0.717824	2.33657	-0.71773	2.50323	-0.823567	1.8996	-0.823654	1.88919	-0.823654	1.88663	-0.823737	1.87036		706	-0.717824	9.84611
707	-0.717424	2.31635	-0.71733	2.50553	-0.823317	1.86536	-0.823404	1.90243	-0.823404	1.86233	-0.823487	1.85015		707	-0.717424	10.0701
708	-0.717024	2.31398	-0.71693	2.4921	-0.823067	1.90124	-0.823154	1.88004	-0.823154	1.88142	-0.823237	1.86977		708	-0.717024	10.0978
709	-0.716624	2.32531	-0.71653	2.45549	-0.822817	1.89123	-0.822904	1.86187	-0.822904	1.90671	-0.822987	1.92311		709	-0.716624	10.1472
710	-0.716224	2.32313	-0.71613	2.47235	-0.822567	1.88742	-0.822654	1.84995	-0.822654	1.88419	-0.822737	1.87023		710	-0.716224	9.92648
711	-0.715824	2.30035	-0.71573	2.4973	-0.822317	1.89486	-0.822404	1.90691	-0.822404	1.86529	-0.822487	1.86483		711	-0.715824	10.0484
712	-0.715424	2.33446	-0.71533	2.52226	-0.822067	1.89268	-0.822154	1.89584	-0.822154	1.88472	-0.822237	1.86351		712	-0.715424	10.0576
713	-0.715024	2.32511	-0.71493	2.495	-0.821817	1.87912	-0.821904	1.88379	-0.821904	1.85956	-0.821987	1.82651		713	-0.715024	10.0358
714	-0.714624	2.33986	-0.71453	2.48789	-0.821567	1.89907	-0.821654	1.86404	-0.821654	1.86786	-0.821737	1.87504		714	-0.714624	9.94625
715	-0.714224	2.31991	-0.71413	2.48499	-0.821317	1.85548	-0.821404	1.90651	-0.821404	1.87207	-0.821487	1.85587		715	-0.714224	10.217
716	-0.713824	2.34216	-0.71373	2.50711	-0.821067	1.89835	-0.821154	1.8996	-0.821154	1.88248	-0.821237	1.88083		716	-0.713824	10.1235
717	-0.713424	2.32583	-0.71333	2.50185	-0.820817	1.90651	-0.820904	1.86937	-0.820904	1.85554	-0.820987	1.85666		717	-0.713424	10.0694
718	-0.713024	2.30575	-0.71293	2.50949	-0.820567	1.87286	-0.820654	1.88998	-0.820654	1.88761	-0.820737	1.85871		718	-0.713024	10.1156
719	-0.712624	2.30061	-0.71253	2.49592	-0.820317	1.85936	-0.820404	1.88195	-0.820404	1.87477	-0.820487	1.84646		719	-0.712624	10.022
720	-0.712224	2.30219	-0.71213	2.50652	-0.820067	1.88913	-0.820154	1.85061	-0.820154	1.88208	-0.820237	1.84718		720	-0.712224	10.1452
721	-0.711824	2.334	-0.71173	2.47037	-0.819817	1.8832	-0.819904	1.87668	-0.819904	1.83895	-0.819987	1.85054		721	-0.711824	9.83293
722	-0.711424	2.33123	-0.71133	2.49368	-0.819567	1.90059	-0.819654	1.86417	-0.819654	1.84369	-0.819737	1.85146		722	-0.711424	10.0727
723	-0.711024	2.31536	-0.71093	2.47571	-0.819317	1.87576	-0.819404	1.88715	-0.819404	1.85133	-0.819487	1.87477		723	-0.711024	10.1189
724	-0.710624	2.33018	-0.71053	2.51969	-0.819067	1.87602	-0.819154	1.86825	-0.819154	1.86022	-0.819237	1.86213		724	-0.710624	10.0457
725	-0.710224	2.31102	-0.71013	2.48387	-0.818817	1.87464	-0.818904	1.8724	-0.818904	1.85838	-0.818987	1.85778		725	-0.710224	9.99895
726	-0.709824	2.33999	-0.70973	2.49546	-0.818567	1.87589	-0.818654	1.85416	-0.818654	1.86404	-0.818737	1.83908		726	-0.709824	10.0833
727	-0.709424	2.33248	-0.70933	2.50922	-0.818317	1.87227	-0.818404	1.84336	-0.818404	1.87293	-0.818487	1.85469		727	-0.709424	10.0576
728	-0.709024	2.31082	-0.70893	2.49177	-0.818067	1.87602	-0.818154	1.89821	-0.818154	1.86898	-0.818237	1.86944		728	-0.709024	9.9871
729	-0.708624	2.31892	-0.70853	2.49171	-0.817817	1.86167	-0.817904	1.87247	-0.817904	1.85265	-0.817987	1.84297		729	-0.708624	10.0905
730	-0.708224	2.34394	-0.70813	2.49111	-0.817567	1.88432	-0.817654	1.84481	-0.817654	1.86536	-0.817737	1.87504		730	-0.708224	10.1241
731	-0.707824	2.31615	-0.70773	2.46056	-0.817317	1.85475	-0.817404	1.87372	-0.817404	1.85936	-0.817487	1.84014		731	-0.707824	10.0675
732	-0.707424	2.31583	-0.70733	2.48157	-0.817067	1.88333	-0.817154	1.86252	-0.817154	1.84817	-0.817237	1.89071		732	-0.707424	10.132
733	-0.707024	2.30489	-0.70693	2.48361	-0.816817	1.87082	-0.816904	1.88847	-0.816904	1.85377	-0.816987	1.82203		733	-0.707024	10.1261
734	-0.706624	2.34677	-0.70653	2.50665	-0.816567	1.90348	-0.816654	1.84942	-0.816654	1.87695	-0.816737	1.84982		734	-0.706624	10.0312
735	-0.706224	2.34579	-0.70613	2.48506	-0.816317	1.86766	-0.816404	1.88919	-0.816404	1.86463	-0.816487	1.8562		735	-0.706224	10.1024
736	-0.705824	2.33189	-0.70573	2.51456	-0.816067	1.87313	-0.816154	1.85792	-0.816154	1.86806	-0.816237	1.86457		736	-0.705824	10.0681
737	-0.705424	2.32992	-0.70533	2.50191	-0.815817	1.86904	-0.815904	1.87089	-0.815904	1.85824	-0.815987	1.84112		737	-0.705424	10.1531
738	-0.705024	2.33308	-0.70493	2.44956	-0.815567	1.86345	-0.815654	1.86937	-0.815654	1.86437	-0.815737	1.84508		738	-0.705024	9.97128
739	-0.704624	2.32122	-0.70453	2.48552	-0.815317	1.89104	-0.815404	1.87905	-0.815404	1.88952	-0.815487	1.84751		739	-0.704624	10.0154
740	-0.704224	2.30272	-0.70413	2.50817	-0.815067	1.87991	-0.815154	1.84356	-0.815154	1.8593	-0.815237	1.84837		740	-0.704224	10.0721
741	-0.703824	2.30068	-0.70373	2.50066	-0.814817	1.88445	-0.814904	1.8647	-0.814904	1.87201	-0.814987	1.85614		741	-0.703824	10.0596
742	-0.703424	2.30799	-0.70333	2.50395	-0.814567	1.90098	-0.814654	1.84277	-0.814654	1.8618	-0.814737	1.8163		742	-0.703424	10.0279
743	-0.703024	2.33881	-0.70293	2.46905	-0.814317	1.85238	-0.814404	1.89025	-0.814404	1.86173	-0.814487	1.84916		743	-0.703024	10.1531
744	-0.702624	2.31997	-0.70253	2.50461	-0.814067	1.87662	-0.814154	1.85772	-0.814154	1.86062	-0.814237	1.84613		744	-0.702624	10.0576
745	-0.702224	2.32274	-0.70213	2.49283	-0.813817	1.85495	-0.813904	1.86252	-0.813904	1.84771	-0.813987	1.85594		745	-0.702224	10.1472
746	-0.701824	2.31234	-0.70173	2.48848	-0.813567	1.87089	-0.813654	1.8776	-0.813654	1.88511	-0.813737	1.88425		746	-0.701824	10.1604
747	-0.701424	2.33887	-0.70133	2.46563	-0.813317	1.8485	-0.813404	1.8485	-0.813404	1.87899	-0.813487	1.84257		747	-0.701424	10.1011
748	-0.701024	2.31563	-0.70093	2.48598	-0.813067	1.86806	-0.813154	1.86127	-0.813154	1.87155	-0.813237	1.8701		748	-0.701024	9.85863
749	-0.700624	2.34085	-0.70053	2.49994	-0.812817	1.85285	-0.812904	1.88182	-0.812904	1.85443	-0.812987	1.83757		749	-0.700624	10.1202
750	-0.700224	2.34546	-0.70013	2.50995	-0.812567	1.84889	-0.812654	1.8539	-0.812654	1.86134	-0.812737	1.86009		750	-0.700224	10.0391
751	-0.699824	2.30786	-0.69973	2.42737	-0.812317	1.84824	-0.812404	1.86516	-0.812404	1.87405	-0.812487	1.86108		751	-0.699824	-0.26485
752	-0.699424	2.29429	-0.69933	2.33387	-0.812067	1.87727	-0.812154	1.84633	-0.812154	1.82894	-0.812237	1.83092		752	-0.699424	-0.09948
753	-0.699024	2.25524	-0.69893	2.28619	-0.811817	1.85831	-0.811904	1.85838	-0.811904	1.85778	-0.811987	1.87306		753	-0.699024	-0.08038
754	-0.698624	2.21284	-0.69853	2.23582	-0.811567	1.86299	-0.811654	1.86746	-0.811654	1.85311	-0.811737	1.85857		754	-0.698624	-0.1825
755	-0.698224	2.2241	-0.69813	2.2291	-0.811317	1.86918	-0.811404	1.85278	-0.811404	1.83717	-0.811487	1.86555		755	-0.698224	-0.06193
756	-0.697824	2.19117	-0.69773	2.21718	-0.811067	1.87247	-0.811154	1.85581	-0.811154	1.84428	-0.811237	1.87458		756	-0.697824	-0.11661
757	-0.697424	2.1595	-0.69733	2.18393	-0.810817	1.84303	-0.810904	1.87036	-0.810904	1.88169	-0.810987	1.85232		757	-0.697424	0.18645
758	-0.697024	2.16582	-0.69693	2.21231	-0.810567	1.84606	-0.810654	1.86707	-0.810654	1.88281	-0.810737	1.84771		758	-0.697024	-0.09026
759	-0.696624	2.15693	-0.69653	2.19387	-0.810317	1.85673	-0.810404	1.8832	-0.810404	1.84817	-0.810487	1.85548		759	-0.696624	-0.0672
760	-0.696224	2.16747	-0.69613	2.157	-0.810067	1.8724	-0.810154	1.8697	-0.810154	1.88985	-0.810237	1.84791		760	-0.696224	0.10409
761	-0.695824	2.13659	-0.69573	2.14264	-0.809817	1.8481	-0.809904	1.88248	-0.809904	1.86628	-0.809987	1.85265		761	-0.695824	-0.07577
762	-0.695424	2.12888	-0.69533	2.13764	-0.809567	1.88814	-0.809654	1.8566	-0.809654	1.85423	-0.809737	1.84771		762	-0.695424	-0.08565
763	-0.695024	2.1244	-0.69493	2.14771	-0.809317	1.8593	-0.809404	1.86621	-0.809404	1.83513	-0.809487	1.83006		763	-0.695024	-0.0112
764	-0.694624	2.11176	-0.69453	2.13033	-0.809067	1.86081	-0.809154	1.89031	-0.809154	1.85337	-0.809237	1.83862		764	-0.694624	0.06983
765	-0.694224	2.10906	-0.69413	2.14449	-0.808817	1.88511	-0.808904	1.8701	-0.808904	1.84481	-0.808987	1.83059		765	-0.694224	-0.12847
766	-0.693824	2.10649	-0.69373	2.12493	-0.808567	1.85903	-0.808654	1.84817	-0.808654	1.86707	-0.808737	1.8508		766	-0.693824	0.03755
767	-0.693424	2.10583	-0.69333	2.12006	-0.808317	1.85752	-0.808404	1.86839	-0.808404	1.84949	-0.808487	1.8192		767	-0.693424	0.18842
768	-0.693024	2.09029	-0.69293	2.09431	-0.808067	1.86674	-0.808154	1.86812	-0.808154	1.84751	-0.808237	1.84949		768	-0.693024	-0.01647
769	-0.692624	2.09655	-0.69253	2.1358	-0.807817	1.85475	-0.807904	1.84929	-0.807904	1.83	-0.807987	1.85403		769	-0.692624	-0.09026
770	-0.692224	2.07383	-0.69213	2.09668	-0.807567	1.86048	-0.807654	1.8321	-0.807654	1.8724	-0.807737	1.8431		770	-0.692224	0.14494
771	-0.691824	2.08187	-0.69173	2.09122	-0.807317	1.8512	-0.807404	1.86885	-0.807404	1.84514	-0.807487	1.85581		771	-0.691824	-0.02372
772	-0.691424	2.08595	-0.69133	2.10129	-0.807067	1.86832	-0.807154	1.85811	-0.807154	1.85969	-0.807237	1.82651		772	-0.691424	0.15812
773	-0.691024	2.08661	-0.69093	2.07456	-0.806817	1.86358	-0.806904	1.86437	-0.806904	1.85436	-0.806987	1.86898		773	-0.691024	0.05007
774	-0.690624	2.08575	-0.69053	2.07798	-0.806567	1.86226	-0.806654	1.87049	-0.806654	1.84409	-0.806737	1.85015		774	-0.690624	-0.11003
775	-0.690224	2.06244	-0.69013	2.08555	-0.806317	1.86634	-0.806404	1.85969	-0.806404	1.8267	-0.806487	1.82973		775	-0.690224	0.08037
776	-0.689824	2.07205	-0.68973	2.06132	-0.806067	1.83289	-0.806154	1.83342	-0.806154	1.83724	-0.806237	1.81557		776	-0.689824	0.03887
777	-0.689424	2.09846	-0.68933	2.1007	-0.805817	1.8296	-0.805904	1.86266	-0.805904	1.83619	-0.805987	1.82769		777	-0.689424	-0.04085
778	-0.689024	2.07976	-0.68893	2.08088	-0.805567	1.83757	-0.805654	1.86977	-0.805654	1.83125	-0.805737	1.8296		778	-0.689024	-0.07774
779	-0.688624	2.03834	-0.68853	2.07317	-0.805317	1.86384	-0.805404	1.85469	-0.805404	1.82901	-0.805487	1.81696		779	-0.688624	-0.12847
780	-0.688224	2.04611	-0.68813	2.10248	-0.805067	1.87319	-0.805154	1.84448	-0.805154	1.84666	-0.805237	1.85232		780	-0.688224	0.18842
781	-0.687824	2.04097	-0.68773	2.05823	-0.804817	1.84942	-0.804904	1.88722	-0.804904	1.82611	-0.804987	1.84132		781	-0.687824	0.14757
782	-0.687424	2.02603	-0.68733	2.03926	-0.804567	1.84705	-0.804654	1.83493	-0.804654	1.86292	-0.804737	1.83763		782	-0.687424	-0.10805
783	-0.687024	2.05744	-0.68693	2.06158	-0.804317	1.85304	-0.804404	1.84962	-0.804404	1.83421	-0.804487	1.85699		783	-0.687024	0.14626
784	-0.686624	2.05842	-0.68653	2.05875	-0.804067	1.8618	-0.804154	1.83085	-0.804154	1.87148	-0.804237	1.81564		784	-0.686624	0.04414
785	-0.686224	2.05342	-0.68613	2.05987	-0.803817	1.82809	-0.803904	1.86332	-0.803904	1.83684	-0.803987	1.81597		785	-0.686224	-0.0705
786	-0.685824	2.04183	-0.68573	2.05019	-0.803567	1.87286	-0.803654	1.88346	-0.803654	1.83632	-0.803737	1.80985		786	-0.685824	0.18842
787	-0.685424	2.02728	-0.68533	2.06942	-0.803317	1.82809	-0.803404	1.8672	-0.803404	1.83151	-0.803487	1.82005		787	-0.685424	-0.04744
788	-0.685024	2.04637	-0.68493	2.04203	-0.803067	1.87299	-0.803154	1.82861	-0.803154	1.8429	-0.803237	1.84606		788	-0.685024	0.08037
789	-0.684624	2.06909	-0.68453	2.02181	-0.802817	1.82973	-0.802904	1.87444	-0.802904	1.81393	-0.802987	1.81097		789	-0.684624	0.18447
790	-0.684224	2.04947	-0.68413	2.05414	-0.802567	1.86081	-0.802654	1.82598	-0.802654	1.84666	-0.802737	1.81459		790	-0.684224	-0.08104
791	-0.683824	2.0606	-0.68373	2.04776	-0.802317	1.82842	-0.802404	1.84461	-0.802404	1.83144	-0.802487	1.84185		791	-0.683824	0.07576
792	-0.683424	2.05921	-0.68333	2.03847	-0.802067	1.84936	-0.802154	1.87398	-0.802154	1.84527	-0.802237	1.83908		792	-0.683424	0.14889
793	-0.683024	2.02352	-0.68293	2.04427	-0.801817	1.84514	-0.801904	1.87109	-0.801904	1.83572	-0.801987	1.81729		793	-0.683024	0.11925
794	-0.682624	2.01378	-0.68253	2.00594	-0.801567	1.86114	-0.801654	1.82611	-0.801654	1.85133	-0.801737	1.81893		794	-0.682624	-0.00923
795	-0.682224	2.03261	-0.68213	2.03893	-0.801317	1.85541	-0.801404	1.83921	-0.801404	1.84218	-0.801487	1.79971		795	-0.682224	0.18052
796	-0.681824	2.05276	-0.68173	2.00581	-0.801067	1.85765	-0.801154	1.84936	-0.801154	1.84909	-0.801237	1.82874		796	-0.681824	-0.11068
797	-0.681424	2.03604	-0.68133	2.02985	-0.800817	1.84126	-0.800904	1.85396	-0.800904	1.81617	-0.800987	1.83961		797	-0.681424	0.11397
798	-0.681024	2.02886	-0.68093	2.02701	-0.800567	1.85857	-0.800654	1.84863	-0.800654	1.87076	-0.800737	1.846		798	-0.681024	-0.03031
799	-0.680624	2.0386	-0.68053	2.03136	-0.800317	1.83092	-0.800404	1.87859	-0.800404	1.82828	-0.800487	1.83619		799	-0.680624	0.17854
800	-0.680224	2.05184	-0.68013	2.03334	-0.800067	1.8699	-0.800154	1.84389	-0.800154	1.8373	-0.800237	1.83777		800	-0.680224	0.03953
801	-0.679824	2.03557	-0.67973	2.02168	-0.799817	1.85726	-0.799904	1.85601	-0.799904	1.8352	-0.799987	1.81261		801	-0.679824	0.10146
802	-0.679424	2.05184	-0.67933	2.04828	-0.799567	1.95866	-0.799654	1.90506	-0.799654	1.92864	-0.799737	1.89927		802	-0.679424	0.1535
803	-0.679024	2.03018	-0.67893	2.00739	-0.799317	2.07284	-0.799404	2.11505	-0.799404	2.17827	-0.799487	2.15641		803	-0.679024	0.07445
804	-0.678624	2.01273	-0.67853	2.04611	-0.799067	2.2559	-0.799154	2.32722	-0.799154	2.41591	-0.799237	2.44759		804	-0.678624	0.05995
805	-0.678224	2.00713	-0.67813	2.00924	-0.798817	2.38958	-0.798904	2.46616	-0.798904	2.56111	-0.798987	2.56098		805	-0.678224	0.0975
806	-0.677824	2.03287	-0.67773	2.02583	-0.798567	2.46181	-0.798654	2.53391	-0.798654	2.63012	-0.798737	2.69136		806	-0.677824	-0.1232
807	-0.677424	2.03729	-0.67733	1.99988	-0.798317	2.50204	-0.798404	2.60918	-0.798404	2.67397	-0.798487	2.71552		807	-0.677424	0.12122
808	-0.677024	2.00752	-0.67693	2.01733	-0.798067	2.51884	-0.798154	2.63427	-0.798154	2.67964	-0.798237	2.75207		808	-0.677024	0.15812
809	-0.676624	1.99284	-0.67653	2.00015	-0.797817	2.57415	-0.797904	2.62597	-0.797904	2.70354	-0.797987	2.7553		809	-0.676624	0.0896
810	-0.676224	2.02188	-0.67613	2.00344	-0.797567	2.56579	-0.797654	2.64401	-0.797654	2.72132	-0.797737	2.78776		810	-0.676224	-0.08235
811	-0.675824	2.03498	-0.67573	2.02504	-0.797317	2.56085	-0.797404	2.6558	-0.797404	2.73666	-0.797487	2.74595		811	-0.675824	0.14164
812	-0.675424	1.98948	-0.67533	2.01016	-0.797067	2.62051	-0.797154	2.66772	-0.797154	2.70815	-0.797237	2.78486		812	-0.675424	0.13703
813	-0.675024	1.99093	-0.67493	2.00937	-0.796817	2.58047	-0.796904	2.65672	-0.796904	2.73014	-0.796987	2.76906		813	-0.675024	0.00329
814	-0.674624	1.99936	-0.67453	2.0118	-0.796567	2.60286	-0.796654	2.69044	-0.796654	2.74127	-0.796737	2.76188		814	-0.674624	-0.06852
815	-0.674224	2.01161	-0.67413	1.99119	-0.796317	2.60602	-0.796404	2.69129	-0.796404	2.73436	-0.796487	2.77564		815	-0.674224	0.13769
816	-0.673824	1.99982	-0.67373	2.01865	-0.796067	2.60167	-0.796154	2.68899	-0.796154	2.74094	-0.796237	2.77663		816	-0.673824	0.15877
817	-0.673424	1.99936	-0.67333	2.01128	-0.795817	2.60332	-0.795904	2.69024	-0.795904	2.73041	-0.795987	2.75879		817	-0.673424	0.01317
818	-0.673024	1.99258	-0.67293	2.01549	-0.795567	2.62011	-0.795654	2.67661	-0.795654	2.75003	-0.795737	2.79672		818	-0.673024	0.06061
819	-0.672624	1.99587	-0.67253	2.00107	-0.795317	2.60128	-0.795404	2.69307	-0.795404	2.73245	-0.795487	2.78552		819	-0.672624	0.02899
820	-0.672224	1.96479	-0.67213	1.97473	-0.795067	2.62564	-0.795154	2.68464	-0.795154	2.76386	-0.795237	2.77828		820	-0.672224	0.10475
821	-0.671824	1.97243	-0.67173	1.98217	-0.794817	2.59193	-0.794904	2.71875	-0.794904	2.73054	-0.794987	2.78789		821	-0.671824	0.11068
822	-0.671424	1.99567	-0.67133	1.99877	-0.794567	2.59752	-0.794654	2.67819	-0.794654	2.77163	-0.794737	2.76353		822	-0.671424	-0.03163
823	-0.671024	2.00647	-0.67093	1.99798	-0.794317	2.59522	-0.794404	2.69445	-0.794404	2.71671	-0.794487	2.78025		823	-0.671024	0.0448
824	-0.670624	1.99824	-0.67053	2.00476	-0.794067	2.60516	-0.794154	2.68464	-0.794154	2.72369	-0.794237	2.77406		824	-0.670624	0.15548
825	-0.670224	1.99778	-0.67013	1.99455	-0.793817	2.59292	-0.793904	2.6903	-0.793904	2.7229	-0.793987	2.78032		825	-0.670224	-0.05798
826	-0.669824	2.00364	-0.66973	2.02069	-0.793567	2.62274	-0.793654	2.6986	-0.793654	2.73087	-0.793737	2.79356		826	-0.669824	-0.00988
827	-0.669424	1.99317	-0.66933	1.98527	-0.793317	2.61109	-0.793404	2.67904	-0.793404	2.73989	-0.793487	2.74977		827	-0.669424	-0.06193
828	-0.669024	1.94121	-0.66893	1.99587	-0.793067	2.61418	-0.793154	2.68352	-0.793154	2.76807	-0.793237	2.7817		828	-0.669024	0.14428
829	-0.668624	2.01891	-0.66853	1.95939	-0.792817	2.58745	-0.792904	2.68306	-0.792904	2.74937	-0.792987	2.747		829	-0.668624	0.13506
830	-0.668224	1.99126	-0.66813	1.95853	-0.792567	2.60885	-0.792654	2.66792	-0.792654	2.74746	-0.792737	2.76702		830	-0.668224	0.10673
831	-0.667824	1.98033	-0.66773	1.98178	-0.792317	2.59364	-0.792404	2.67253	-0.792404	2.73008	-0.792487	2.78651		831	-0.667824	0.0006571
832	-0.667424	1.99646	-0.66733	1.97671	-0.792067	2.62321	-0.792154	2.67016	-0.792154	2.73166	-0.792237	2.77874		832	-0.667424	0.15416
833	-0.667024	1.97493	-0.66693	1.99883	-0.791817	2.59924	-0.791904	2.66752	-0.791904	2.72929	-0.791987	2.73139		833	-0.667024	-0.11727
834	-0.666624	2.00127	-0.66653	1.99804	-0.791567	2.6184	-0.791654	2.68379	-0.791654	2.77209	-0.791737	2.78164		834	-0.666624	0.13967
835	-0.666224	1.97453	-0.66613	1.98197	-0.791317	2.59884	-0.791404	2.68958	-0.791404	2.7306	-0.791487	2.7923		835	-0.666224	-0.01318
836	-0.665824	1.9983	-0.66573	1.98415	-0.791067	2.61583	-0.791154	2.67832	-0.791154	2.74094	-0.791237	2.78473		836	-0.665824	0.14889
837	-0.665424	1.98711	-0.66533	1.99323	-0.790817	2.60398	-0.790904	2.67167	-0.790904	2.71724	-0.790987	2.78532		837	-0.665424	0.11859
838	-0.665024	1.97164	-0.66493	1.97447	-0.790567	2.6103	-0.790654	2.6718	-0.790654	2.75503	-0.790737	2.79283		838	-0.665024	0.18645
839	-0.664624	1.96558	-0.66453	1.99146	-0.790317	2.5783	-0.790404	2.68609	-0.790404	2.71612	-0.790487	2.74805		839	-0.664624	0.08103
840	-0.664224	1.96854	-0.66413	1.96834	-0.790067	2.59331	-0.790154	2.67042	-0.790154	2.73383	-0.790237	2.80376		840	-0.664224	0.0639
841	-0.663824	1.97197	-0.66373	1.97203	-0.789817	2.61366	-0.789904	2.6668	-0.789904	2.73831	-0.789987	2.79751		841	-0.663824	-0.06193
842	-0.663424	1.98145	-0.66333	1.9474	-0.789567	2.62459	-0.789654	2.66067	-0.789654	2.74325	-0.789737	2.8033		842	-0.663424	0.07774
843	-0.663024	1.97506	-0.66293	1.95794	-0.789317	2.59766	-0.789404	2.69696	-0.789404	2.72731	-0.789487	2.75991		843	-0.663024	-0.00264
844	-0.662624	1.97736	-0.66253	1.97941	-0.789067	2.59845	-0.789154	2.65587	-0.789154	2.73831	-0.789237	2.7848		844	-0.662624	-0.05073
845	-0.662224	1.97539	-0.66213	1.94332	-0.788817	2.60536	-0.788904	2.66495	-0.788904	2.70815	-0.788987	2.75813		845	-0.662224	0.04941
846	-0.661824	1.96768	-0.66173	1.9615	-0.788567	2.60925	-0.788654	2.69577	-0.788654	2.75089	-0.788737	2.77874		846	-0.661824	0.01647
847	-0.661424	1.97506	-0.66133	1.95768	-0.788317	2.5912	-0.788404	2.67746	-0.788404	2.73034	-0.788487	2.76274		847	-0.661424	0.19699
848	-0.661024	1.9663	-0.66093	1.97651	-0.788067	2.62149	-0.788154	2.66686	-0.788154	2.72922	-0.788237	2.77308		848	-0.661024	-0.09355
849	-0.660624	1.95754	-0.66053	1.9559	-0.787817	2.60404	-0.787904	2.66495	-0.787904	2.71724	-0.787987	2.75694		849	-0.660624	0.01976
850	-0.660224	1.97243	-0.66013	1.98138	-0.787567	2.6238	-0.787654	2.67865	-0.787654	2.76728	-0.787737	2.78592		850	-0.660224	0.01713
851	-0.659824	1.94668	-0.65973	1.94556	-0.787317	2.5943	-0.787404	2.68859	-0.787404	2.72889	-0.787487	2.79737		851	-0.659824	0.0112
852	-0.659424	1.96729	-0.65933	1.98217	-0.787067	2.59344	-0.787154	2.67358	-0.787154	2.76182	-0.787237	2.78895		852	-0.659424	0.1008
853	-0.659024	1.97032	-0.65893	1.95656	-0.786817	2.58521	-0.786904	2.68866	-0.786904	2.73297	-0.786987	2.78842		853	-0.659024	0.14626
854	-0.658624	1.97177	-0.65853	1.969	-0.786567	2.60938	-0.786654	2.70031	-0.786654	2.74358	-0.786737	2.78677		854	-0.658624	-0.04678
855	-0.658224	1.96143	-0.65813	1.96143	-0.786317	2.5945	-0.786404	2.68142	-0.786404	2.73805	-0.786487	2.80488		855	-0.658224	-0.12188
856	-0.657824	1.94378	-0.65773	1.97473	-0.786067	2.59489	-0.786154	2.66976	-0.786154	2.74022	-0.786237	2.78197		856	-0.657824	0.01713
857	-0.657424	1.94023	-0.65733	1.9636	-0.785817	2.60391	-0.785904	2.72198	-0.785904	2.71592	-0.785987	2.76616		857	-0.657424	0.10541
858	-0.657024	1.94898	-0.65693	1.96452	-0.785567	2.60767	-0.785654	2.68991	-0.785654	2.74654	-0.785737	2.78203		858	-0.657024	0.03426
859	-0.656624	1.98191	-0.65653	1.94734	-0.785317	2.5887	-0.785404	2.68635	-0.785404	2.75082	-0.785487	2.77499		859	-0.656624	-0.10805
860	-0.656224	1.96624	-0.65613	1.98612	-0.785067	2.6213	-0.785154	2.66588	-0.785154	2.72896	-0.785237	2.77742		860	-0.656224	0.0224
861	-0.655824	1.94286	-0.65573	1.96505	-0.784817	2.58363	-0.784904	2.66087	-0.784904	2.70795	-0.784987	2.78486		861	-0.655824	0.03162
862	-0.655424	1.9582	-0.65533	1.95484	-0.784567	2.62327	-0.784654	2.68919	-0.784654	2.74364	-0.784737	2.77393		862	-0.655424	-0.08762
863	-0.655024	1.96011	-0.65493	1.94128	-0.784317	2.58804	-0.784404	2.69702	-0.784404	2.75095	-0.784487	2.76307		863	-0.655024	0.14362
864	-0.654624	1.96143	-0.65453	1.97572	-0.784067	2.60635	-0.784154	2.67279	-0.784154	2.72553	-0.784237	2.78816		864	-0.654624	0.03557
865	-0.654224	1.96788	-0.65413	1.94826	-0.783817	2.5729	-0.783904	2.67641	-0.783904	2.72856	-0.783987	2.78058		865	-0.654224	-1.9e-06
866	-0.653824	1.95833	-0.65373	1.94266	-0.783567	2.61227	-0.783654	2.65857	-0.783654	2.75596	-0.783737	2.78065		866	-0.653824	0.06259
867	-0.653424	1.9474	-0.65333	1.97203	-0.783317	2.59818	-0.783404	2.64283	-0.783404	2.72606	-0.783487	2.78684		867	-0.653424	0.10673
868	-0.653024	1.94306	-0.65293	1.93246	-0.783067	2.63684	-0.783154	2.68833	-0.783154	2.73278	-0.783237	2.77624		868	-0.653024	0.19435
869	-0.652624	1.94464	-0.65253	1.9368	-0.782817	2.59417	-0.782904	2.67825	-0.782904	2.72329	-0.782987	2.78216		869	-0.652624	-0.0593
870	-0.652224	1.93358	-0.65213	1.9264	-0.782567	2.61636	-0.782654	2.68227	-0.782654	2.73916	-0.782737	2.7736		870	-0.652224	0.0006571
871	-0.651824	1.9345	-0.65173	1.95774	-0.782317	2.60128	-0.782404	2.68517	-0.782404	2.72909	-0.782487	2.79336		871	-0.651824	0.00856
872	-0.651424	1.93818	-0.65133	1.94516	-0.782067	2.60872	-0.782154	2.68774	-0.782154	2.75424	-0.782237	2.79533		872	-0.651424	-0.09158
873	-0.651024	1.94141	-0.65093	1.95247	-0.781817	2.59621	-0.781904	2.68978	-0.781904	2.73949	-0.781987	2.7869		873	-0.651024	0.04019
874	-0.650624	1.93858	-0.65053	1.95636	-0.781567	2.60549	-0.781654	2.67035	-0.781654	2.74693	-0.781737	2.77512		874	-0.650624	-0.09948
875	-0.650224	1.93377	-0.65013	1.96038	-0.781317	2.58732	-0.781404	2.67608	-0.781404	2.75042	-0.781487	2.75905		875	-0.650224	-0.07511
876	-0.649824	1.96373	-0.64973	1.94655	-0.781067	2.59845	-0.781154	2.6691	-0.781154	2.74878	-0.781237	2.78658		876	-0.649824	-0.09421
877	-0.649424	1.94319	-0.64933	1.94009	-0.780817	2.59035	-0.780904	2.68319	-0.780904	2.71434	-0.780987	2.77624		877	-0.649424	0.07906
878	-0.649024	1.91112	-0.64893	1.96874	-0.780567	2.60931	-0.780654	2.69083	-0.780654	2.75174	-0.780737	2.77222		878	-0.649024	-0.04348
879	-0.648624	1.93186	-0.64853	1.93055	-0.780317	2.59384	-0.780404	2.68418	-0.780404	2.73989	-0.780487	2.75918		879	-0.648624	0.09882
880	-0.648224	1.92561	-0.64813	1.94569	-0.780067	2.58317	-0.780154	2.6662	-0.780154	2.73054	-0.780237	2.77327		880	-0.648224	0.09685
881	-0.647824	1.94293	-0.64773	1.94701	-0.779817	2.60108	-0.779904	2.72178	-0.779904	2.70789	-0.779987	2.7769		881	-0.647824	0.01317
882	-0.647424	1.94885	-0.64733	1.95748	-0.779567	2.58791	-0.779654	2.67832	-0.779654	2.75517	-0.779737	2.77867		882	-0.647424	0.11529
883	-0.647024	1.93127	-0.64693	1.9447	-0.779317	2.58495	-0.779404	2.67924	-0.779404	2.74042	-0.779487	2.78052		883	-0.647024	0.02833
884	-0.646624	1.92515	-0.64653	1.92396	-0.779067	2.61122	-0.779154	2.69834	-0.779154	2.752	-0.779237	2.77663		884	-0.646624	0.19765
885	-0.646224	1.95056	-0.64613	1.91474	-0.778817	2.58554	-0.778904	2.70315	-0.778904	2.71552	-0.778987	2.77913		885	-0.646224	0.07708
886	-0.645824	1.92008	-0.64573	1.92627	-0.778567	2.58752	-0.778654	2.66482	-0.778654	2.72007	-0.778737	2.77354		886	-0.645824	-0.05666
887	-0.645424	1.9293	-0.64533	1.94405	-0.778317	2.58725	-0.778404	2.67964	-0.778404	2.73725	-0.778487	2.78341		887	-0.645424	0.15614
888	-0.645024	1.93022	-0.64493	1.94523	-0.778067	2.61445	-0.778154	2.6589	-0.778154	2.72461	-0.778237	2.78519		888	-0.645024	-0.03426
889	-0.644624	1.91975	-0.64453	1.92495	-0.777817	2.58389	-0.777904	2.68319	-0.777904	2.6957	-0.777987	2.80073		889	-0.644624	0.19106
890	-0.644224	1.90783	-0.64413	1.91797	-0.777567	2.60529	-0.777654	2.67549	-0.777654	2.72784	-0.777737	2.78947		890	-0.644224	0.11068
891	-0.643824	1.92962	-0.64373	1.94056	-0.777317	2.61135	-0.777404	2.70328	-0.777404	2.74002	-0.777487	2.76636		891	-0.643824	-0.10805
892	-0.643424	1.94385	-0.64333	1.91613	-0.777067	2.59417	-0.777154	2.65863	-0.777154	2.73646	-0.777237	2.77466		892	-0.643424	-0.03031
893	-0.643024	1.94181	-0.64293	1.9262	-0.776817	2.60885	-0.776904	2.69709	-0.776904	2.73679	-0.776987	2.78407		893	-0.643024	0.0863
894	-0.642624	1.93469	-0.64253	1.92692	-0.776567	2.61109	-0.776654	2.68398	-0.776654	2.73107	-0.776737	2.77597		894	-0.642624	0.09026
895	-0.642224	1.93805	-0.64213	1.94865	-0.776317	2.5891	-0.776404	2.70486	-0.776404	2.742	-0.776487	2.78157		895	-0.642224	0.15614
896	-0.641824	1.93851	-0.64173	1.93292	-0.776067	2.60009	-0.776154	2.70473	-0.776154	2.73027	-0.776237	2.77624		896	-0.641824	0.13769
897	-0.641424	1.91527	-0.64133	1.91804	-0.775817	2.60457	-0.775904	2.68695	-0.775904	2.73146	-0.775987	2.77769		897	-0.641424	0.01845
898	-0.641024	1.93641	-0.64093	1.95261	-0.775567	2.59627	-0.775654	2.67779	-0.775654	2.73186	-0.775737	2.79797		898	-0.641024	0.08894
899	-0.640624	1.90625	-0.64053	1.9235	-0.775317	2.59515	-0.775404	2.68056	-0.775404	2.72356	-0.775487	2.78559		899	-0.640624	0.1647
900	-0.640224	1.91678	-0.64013	1.94767	-0.775067	2.63025	-0.775154	2.6909	-0.775154	2.72303	-0.775237	2.77288		900	-0.640224	0.1232
901	-0.639824	1.91264	-0.63973	1.91896	-0.774817	2.60635	-0.774904	2.69327	-0.774904	2.72573	-0.774987	2.79474		901	-0.639824	0.15021
902	-0.639424	1.92515	-0.63933	1.95346	-0.774567	2.60905	-0.774654	2.64421	-0.774654	2.75398	-0.774737	2.76215		902	-0.639424	0.0527
903	-0.639024	1.91698	-0.63893	1.90947	-0.774317	2.60648	-0.774404	2.6851	-0.774404	2.7339	-0.774487	2.77393		903	-0.639024	0.10607
904	-0.638624	1.92172	-0.63853	1.92995	-0.774067	2.61932	-0.774154	2.67588	-0.774154	2.75056	-0.774237	2.78045		904	-0.638624	0.06325
905	-0.638224	1.92962	-0.63813	1.90757	-0.773817	2.60602	-0.773904	2.68346	-0.773904	2.70835	-0.773987	2.77894		905	-0.638224	0.1311
906	-0.637824	1.91804	-0.63773	1.94543	-0.773567	2.61129	-0.773654	2.67496	-0.773654	2.73232	-0.773737	2.7576		906	-0.637824	0.06522
907	-0.637424	1.92271	-0.63733	1.92528	-0.773317	2.58916	-0.773404	2.69768	-0.773404	2.72922	-0.773487	2.75767		907	-0.637424	0.04282
908	-0.637024	1.91369	-0.63693	1.91303	-0.773067	2.61418	-0.773154	2.66258	-0.773154	2.7414	-0.773237	2.80495		908	-0.637024	0.11332
909	-0.636624	1.91929	-0.63653	1.90882	-0.772817	2.59305	-0.772904	2.6776	-0.772904	2.72362	-0.772987	2.77057		909	-0.636624	0.17393
910	-0.636224	1.93371	-0.63613	1.91685	-0.772567	2.60345	-0.772654	2.65916	-0.772654	2.74061	-0.772737	2.80113		910	-0.636224	-0.08235
911	-0.635824	1.87583	-0.63573	1.90302	-0.772317	2.59924	-0.772404	2.67529	-0.772404	2.75582	-0.772487	2.78058		911	-0.635824	0.00395
912	-0.635424	1.91929	-0.63533	1.89453	-0.772067	2.59667	-0.772154	2.68379	-0.772154	2.73396	-0.772237	2.7765		912	-0.635424	-0.09224
913	-0.635024	1.91402	-0.63493	1.9183	-0.771817	2.60734	-0.771904	2.68003	-0.771904	2.72264	-0.771987	2.78052		913	-0.635024	-0.08235
914	-0.634624	1.91112	-0.63453	1.91389	-0.771567	2.61254	-0.771654	2.68602	-0.771654	2.73515	-0.771737	2.78737		914	-0.634624	0.09816
915	-0.634224	1.91929	-0.63413	1.89137	-0.771317	2.5991	-0.771404	2.66765	-0.771404	2.72382	-0.771487	2.7628		915	-0.634224	0.03821
916	-0.633824	1.92488	-0.63373	1.92238	-0.771067	2.62156	-0.771154	2.6826	-0.771154	2.74377	-0.771237	2.78829		916	-0.633824	0.11859
917	-0.633424	1.92192	-0.63333	1.91369	-0.770817	2.57928	-0.770904	2.68069	-0.770904	2.75273	-0.770987	2.76517		917	-0.633424	-0.12781
918	-0.633024	1.91553	-0.63293	1.90763	-0.770567	2.61379	-0.770654	2.66706	-0.770654	2.75852	-0.770737	2.75879		918	-0.633024	0.12386
919	-0.632624	1.88116	-0.63253	1.91329	-0.770317	2.59845	-0.770404	2.68122	-0.770404	2.71572	-0.770487	2.77367		919	-0.632624	0.09685
920	-0.632224	1.91244	-0.63213	1.91165	-0.770067	2.60088	-0.770154	2.66067	-0.770154	2.76353	-0.770237	2.78756		920	-0.632224	-0.09355
921	-0.631824	1.91382	-0.63173	1.93246	-0.769817	2.60332	-0.769904	2.68161	-0.769904	2.71533	-0.769987	2.76188		921	-0.631824	-0.02438
922	-0.631424	1.92133	-0.63133	1.89558	-0.769567	2.61734	-0.769654	2.67924	-0.769654	2.71026	-0.769737	2.77367		922	-0.631424	-0.02108
923	-0.631024	1.90282	-0.63093	1.90579	-0.769317	2.59298	-0.769404	2.67984	-0.769404	2.72731	-0.769487	2.75991		923	-0.631024	0.00922
924	-0.630624	1.87569	-0.63053	1.91402	-0.769067	2.61906	-0.769154	2.68464	-0.769154	2.74456	-0.769237	2.77966		924	-0.630624	0.09948
925	-0.630224	1.90816	-0.63013	1.92093	-0.768817	2.58086	-0.768904	2.69314	-0.768904	2.73186	-0.768987	2.77123		925	-0.630224	0.1647
926	-0.629824	1.86101	-0.62973	1.92791	-0.768567	2.6022	-0.768654	2.69906	-0.768654	2.74812	-0.768737	2.76419		926	-0.629824	-0.12518
927	-0.629424	1.8938	-0.62933	1.92054	-0.768317	2.5993	-0.768404	2.69557	-0.768404	2.70999	-0.768487	2.74562		927	-0.629424	-0.03426
928	-0.629024	1.89993	-0.62893	1.91435	-0.768067	2.60773	-0.768154	2.6612	-0.768154	2.75141	-0.768237	2.75629		928	-0.629024	-0.07115
929	-0.628624	1.87662	-0.62853	1.92073	-0.767817	2.58475	-0.767904	2.68945	-0.767904	2.74759	-0.767987	2.7954		929	-0.628624	-0.09619
930	-0.628224	1.93193	-0.62813	1.88379	-0.767567	2.6209	-0.767654	2.70176	-0.767654	2.72382	-0.767737	2.77406		930	-0.628224	-0.04744
931	-0.627824	1.88926	-0.62773	1.9077	-0.767317	2.59594	-0.767404	2.67588	-0.767404	2.72218	-0.767487	2.76175		931	-0.627824	0.15943
932	-0.627424	1.89446	-0.62733	1.91007	-0.767067	2.61293	-0.767154	2.68866	-0.767154	2.76359	-0.767237	2.78572		932	-0.627424	-0.04348
933	-0.627024	1.91507	-0.62693	1.89025	-0.766817	2.58324	-0.766904	2.70631	-0.766904	2.72204	-0.766987	2.77815		933	-0.627024	0.02569
934	-0.626624	1.8695	-0.62653	1.91	-0.766567	2.60997	-0.766654	2.70077	-0.766654	2.73508	-0.766737	2.7844		934	-0.626624	0.14362
935	-0.626224	1.88998	-0.62613	1.90803	-0.766317	2.59087	-0.766404	2.69011	-0.766404	2.71322	-0.766487	2.79039		935	-0.626224	0.13967
936	-0.625824	1.88919	-0.62573	1.85357	-0.766067	2.60121	-0.766154	2.6747	-0.766154	2.75016	-0.766237	2.77459		936	-0.625824	0.18052
937	-0.625424	1.89749	-0.62533	1.86786	-0.765817	2.60036	-0.765904	2.68082	-0.765904	2.71414	-0.765987	2.79395		937	-0.625424	-0.07511
938	-0.625024	1.92185	-0.62493	1.87504	-0.765567	2.60497	-0.765654	2.69017	-0.765654	2.74088	-0.765737	2.77426		938	-0.625024	0.0672
939	-0.624624	1.89084	-0.62453	1.86101	-0.765317	2.62242	-0.765404	2.69445	-0.765404	2.74522	-0.765487	2.78071		939	-0.624624	0.07445
940	-0.624224	1.91178	-0.62413	1.87504	-0.765067	2.63664	-0.765154	2.67081	-0.765154	2.77077	-0.765237	2.78598		940	-0.624224	0.05732
941	-0.623824	1.86806	-0.62373	1.89123	-0.764817	2.60299	-0.764904	2.69096	-0.764904	2.73166	-0.764987	2.77433		941	-0.623824	-0.10014
942	-0.623424	1.90322	-0.62333	1.87727	-0.764567	2.58277	-0.764654	2.65863	-0.764654	2.74944	-0.764737	2.77472		942	-0.623424	0.14099
943	-0.623024	1.91738	-0.62293	1.86299	-0.764317	2.58007	-0.764404	2.67957	-0.764404	2.73844	-0.764487	2.77683		943	-0.623024	0.04875
944	-0.622624	1.90039	-0.62253	1.89835	-0.764067	2.63789	-0.764154	2.67437	-0.764154	2.72593	-0.764237	2.76913		944	-0.622624	0.11595
945	-0.622224	1.90875	-0.62213	1.84349	-0.763817	2.59851	-0.763904	2.68866	-0.763904	2.72678	-0.763987	2.76458		945	-0.622224	-0.00988
946	-0.621824	1.86733	-0.62173	1.90408	-0.763567	2.59864	-0.763654	2.68708	-0.763654	2.76886	-0.763737	2.75661		946	-0.621824	0.01317
947	-0.621424	1.89235	-0.62133	1.88267	-0.763317	2.59535	-0.763404	2.66423	-0.763404	2.73627	-0.763487	2.74542		947	-0.621424	-1.9e-06
948	-0.621024	1.87807	-0.62093	1.86252	-0.763067	2.59496	-0.763154	2.66015	-0.763154	2.73278	-0.763237	2.78723		948	-0.621024	-0.05007
949	-0.620624	1.87912	-0.62053	1.86285	-0.762817	2.59403	-0.762904	2.68082	-0.762904	2.72869	-0.762987	2.7603		949	-0.620624	0.06193
950	-0.620224	1.87695	-0.62013	1.87997	-0.762567	2.60424	-0.762654	2.67714	-0.762654	2.75503	-0.762737	2.78276		950	-0.620224	0.07049
951	-0.619824	1.88952	-0.61973	1.89663	-0.762317	2.57882	-0.762404	2.70466	-0.762404	2.73581	-0.762487	2.74331		951	-0.619824	0.15746
952	-0.619424	1.90091	-0.61933	1.85877	-0.762067	2.60022	-0.762154	2.68504	-0.762154	2.73113	-0.762237	2.80343		952	-0.619424	0.09026
953	-0.619024	1.9181	-0.61893	1.88116	-0.761817	2.60259	-0.761904	2.6722	-0.761904	2.71177	-0.761987	2.78223		953	-0.619024	0.12386
954	-0.618624	1.8776	-0.61853	1.88584	-0.761567	2.63262	-0.761654	2.67661	-0.761654	2.73199	-0.761737	2.8004		954	-0.618624	0.17722
955	-0.618224	1.89986	-0.61813	1.87846	-0.761317	2.57856	-0.761404	2.68919	-0.761404	2.7202	-0.761487	2.80495		955	-0.618224	0.10475
956	-0.617824	1.87642	-0.61773	1.8857	-0.761067	2.60661	-0.761154	2.68708	-0.761154	2.76722	-0.761237	2.77953		956	-0.617824	-0.08631
957	-0.617424	1.86233	-0.61733	1.88577	-0.760817	2.59087	-0.760904	2.68471	-0.760904	2.72145	-0.760987	2.76274		957	-0.617424	0.14362
958	-0.617024	1.86391	-0.61693	1.90098	-0.760567	2.60483	-0.760654	2.67147	-0.760654	2.75582	-0.760737	2.78335		958	-0.617024	-0.05864
959	-0.616624	1.88129	-0.61653	1.90763	-0.760317	2.60898	-0.760404	2.67806	-0.760404	2.75154	-0.760487	2.77742		959	-0.616624	0.07576
960	-0.616224	1.90059	-0.61613	1.87918	-0.760067	2.60108	-0.760154	2.68655	-0.760154	2.76932	-0.760237	2.79066		960	-0.616224	0.08894
961	-0.615824	1.84231	-0.61573	1.86187	-0.759817	2.61023	-0.759904	2.68365	-0.759904	2.7393	-0.759987	2.77097		961	-0.615824	0.04743
962	-0.615424	1.8755	-0.61533	1.86246	-0.759567	2.57968	-0.759654	2.66469	-0.759654	2.7499	-0.759737	2.76399		962	-0.615424	-0.06786
963	-0.615024	1.88136	-0.61493	1.86187	-0.759317	2.58337	-0.759404	2.6824	-0.759404	2.73541	-0.759487	2.78723		963	-0.615024	0.11332
964	-0.614624	1.86779	-0.61453	1.8564	-0.759067	2.60892	-0.759154	2.67437	-0.759154	2.71862	-0.759237	2.78644		964	-0.614624	0.11595
965	-0.614224	1.86891	-0.61413	1.85258	-0.758817	2.60628	-0.758904	2.68655	-0.758904	2.72494	-0.758987	2.79448		965	-0.614224	-0.05468
966	-0.613824	1.88965	-0.61373	1.87846	-0.758567	2.62182	-0.758654	2.68339	-0.758654	2.74305	-0.758737	2.76373		966	-0.613824	0.06786
967	-0.613424	1.85778	-0.61333	1.86878	-0.758317	2.6045	-0.758404	2.70446	-0.758404	2.75023	-0.758487	2.78888		967	-0.613424	0.11397
968	-0.613024	1.87082	-0.61293	1.84639	-0.758067	2.61063	-0.758154	2.68596	-0.758154	2.74173	-0.758237	2.78526		968	-0.613024	0.05995
969	-0.612624	1.84587	-0.61253	1.8776	-0.757817	2.60582	-0.757904	2.67516	-0.757904	2.7524	-0.757987	2.7713		969	-0.612624	-0.06259
970	-0.612224	1.84251	-0.61213	1.84165	-0.757567	2.61445	-0.757654	2.67134	-0.757654	2.75214	-0.757737	2.78625		970	-0.612224	0.01647
971	-0.611824	1.83322	-0.61173	1.87201	-0.757317	2.61695	-0.757404	2.67984	-0.757404	2.73396	-0.757487	2.78124		971	-0.611824	0.15416
972	-0.611424	1.85614	-0.61133	1.85857	-0.757067	2.59515	-0.757154	2.68938	-0.757154	2.74858	-0.757237	2.75016		972	-0.611424	0.056
973	-0.611024	1.86964	-0.61093	1.86694	-0.756817	2.59515	-0.756904	2.68662	-0.756904	2.7366	-0.756987	2.77953		973	-0.611024	0.19172
974	-0.610624	1.85331	-0.61053	1.84363	-0.756567	2.60635	-0.756654	2.68161	-0.756654	2.73587	-0.756737	2.78783		974	-0.610624	0.15416
975	-0.610224	1.84435	-0.61013	1.85271	-0.756317	2.60872	-0.756404	2.6851	-0.756404	2.73054	-0.756487	2.76261		975	-0.610224	0.00132
976	-0.609824	1.87991	-0.60973	1.84284	-0.756067	2.61702	-0.756154	2.68872	-0.756154	2.74272	-0.756237	2.78282		976	-0.609824	-0.03426
977	-0.609424	1.87596	-0.60933	1.84679	-0.755817	2.57863	-0.755904	2.67167	-0.755904	2.71052	-0.755987	2.77275		977	-0.609424	0.01581
978	-0.609024	1.86904	-0.60893	1.8514	-0.755567	2.59489	-0.755654	2.68168	-0.755654	2.73574	-0.755737	2.75997		978	-0.609024	-0.04678
979	-0.608624	1.86773	-0.60853	1.83118	-0.755317	2.58297	-0.755404	2.66133	-0.755404	2.71322	-0.755487	2.78045		979	-0.608624	-0.01647
980	-0.608224	1.83526	-0.60813	1.87727	-0.755067	2.62176	-0.755154	2.66726	-0.755154	2.73245	-0.755237	2.76899		980	-0.608224	0.06654
981	-0.607824	1.83237	-0.60773	1.8695	-0.754817	2.57975	-0.754904	2.67595	-0.754904	2.71895	-0.754987	2.77894		981	-0.607824	-0.08499
982	-0.607424	1.84587	-0.60733	1.85554	-0.754567	2.6157	-0.754654	2.67378	-0.754654	2.75286	-0.754737	2.80126		982	-0.607424	0.07576
983	-0.607024	1.84698	-0.60693	1.88406	-0.754317	2.59417	-0.754404	2.64494	-0.754404	2.70775	-0.754487	2.78677		983	-0.607024	-0.04348
984	-0.606624	1.82045	-0.60653	1.88221	-0.754067	2.61504	-0.754154	2.68846	-0.754154	2.74977	-0.754237	2.78052		984	-0.606624	0.06193
985	-0.606224	1.84692	-0.60613	1.86852	-0.753817	2.59357	-0.753904	2.67687	-0.753904	2.70664	-0.753987	2.76899		985	-0.606224	0.16405
986	-0.605824	1.87471	-0.60573	1.86522	-0.753567	2.60661	-0.753654	2.67496	-0.753654	2.75898	-0.753737	2.75661		986	-0.605824	-0.10541
987	-0.605424	1.86937	-0.60533	1.862	-0.753317	2.60885	-0.753404	2.68576	-0.753404	2.73429	-0.753487	2.78381		987	-0.605424	0.08762
988	-0.605024	1.83085	-0.60493	1.86483	-0.753067	2.61919	-0.753154	2.6637	-0.753154	2.74963	-0.753237	2.7628		988	-0.605024	-0.1265
989	-0.604624	1.83112	-0.60453	1.86871	-0.752817	2.58784	-0.752904	2.67654	-0.752904	2.7148	-0.752987	2.76748		989	-0.604624	0.00988
990	-0.604224	1.84685	-0.60413	1.84159	-0.752567	2.61385	-0.752654	2.64987	-0.752654	2.74318	-0.752737	2.7873		990	-0.604224	0.09092
991	-0.603824	1.84857	-0.60373	1.85357	-0.752317	2.5671	-0.752404	2.67878	-0.752404	2.74661	-0.752487	2.76142		991	-0.603824	0.15482
992	-0.603424	1.82598	-0.60333	1.8485	-0.752067	2.60536	-0.752154	2.66647	-0.752154	2.75569	-0.752237	2.78835		992	-0.603424	-0.0112
993	-0.603024	1.87062	-0.60293	1.82855	-0.751817	2.59068	-0.751904	2.66061	-0.751904	2.72099	-0.751987	2.72731		993	-0.603024	0.03557
994	-0.602624	1.83533	-0.60253	1.80998	-0.751567	2.60233	-0.751654	2.67667	-0.751654	2.73047	-0.751737	2.75898		994	-0.602624	0.03689
995	-0.602224	1.85047	-0.60213	1.83836	-0.751317	2.57902	-0.751404	2.69748	-0.751404	2.73027	-0.751487	2.76781		995	-0.602224	-0.05864
996	-0.601824	1.86424	-0.60173	1.85482	-0.751067	2.62551	-0.751154	2.68293	-0.751154	2.74562	-0.751237	2.76458		996	-0.601824	0.10541
997	-0.601424	1.8481	-0.60133	1.85482	-0.750817	2.59831	-0.750904	2.68787	-0.750904	2.70907	-0.750987	2.75727		997	-0.601424	0.19106
998	-0.601024	1.84652	-0.60093	1.83553	-0.750567	2.63552	-0.750654	2.66969	-0.750654	2.7522	-0.750737	2.78769		998	-0.601024	0.04809
999	-0.600624	1.83013	-0.60053	1.83737	-0.750317	2.59351	-0.750404	2.6851	-0.750404	2.71737	-0.750487	2.76537		999	-0.600624	0.168
1000	-0.600224	1.84567	-0.60013	1.82934	-0.750067	2.59838	-0.750154	2.66647	-0.750154	2.74173	-0.750237	2.7844		1000	-0.600224	-0.11464
1001	-0.599824	1.84086	-0.59973	1.84896	-0.749817	2.58594	-0.749904	2.68168	-0.749904	2.73409	-0.749987	2.77604		1001	-0.599824	10.3139
1002	-0.599424	1.8352	-0.59933	1.96439	-0.749567	2.61043	-0.749654	2.6828	-0.749654	2.75187	-0.749737	2.75787		1002	-0.599424	10.2315
1003	-0.599024	1.92225	-0.59893	2.1406	-0.749317	2.58784	-0.749404	2.67806	-0.749404	2.74496	-0.749487	2.75418		1003	-0.599024	10.2902
1004	-0.598624	2.00041	-0.59853	2.3101	-0.749067	2.59983	-0.749154	2.67417	-0.749154	2.72725	-0.749237	2.77406		1004	-0.598624	10.1366
1005	-0.598224	2.071	-0.59813	2.35501	-0.748817	2.60003	-0.748904	2.68267	-0.748904	2.72382	-0.748987	2.74529		1005	-0.598224	10.2763
1006	-0.597824	2.1304	-0.59773	2.4329	-0.748567	2.6209	-0.748654	2.66285	-0.748654	2.74331	-0.748737	2.7819		1006	-0.597824	10.192
1007	-0.597424	2.21251	-0.59733	2.46596	-0.748317	2.5727	-0.748404	2.67147	-0.748404	2.7202	-0.748487	2.77169		1007	-0.597424	10.2295
1008	-0.597024	2.24458	-0.59693	2.44732	-0.748067	2.62623	-0.748154	2.67062	-0.748154	2.73041	-0.748237	2.77525		1008	-0.597024	10.0655
1009	-0.596624	2.26822	-0.59653	2.44897	-0.747817	2.57928	-0.747904	2.68227	-0.747904	2.72718	-0.747987	2.76669		1009	-0.596624	10.136
1010	-0.596224	2.29245	-0.59613	2.48861	-0.747567	2.60905	-0.747654	2.65962	-0.747654	2.74127	-0.747737	2.78203		1010	-0.596224	10.0919
1011	-0.595824	2.3095	-0.59573	2.48611	-0.747317	2.59943	-0.747404	2.67174	-0.747404	2.72185	-0.747487	2.79935		1011	-0.595824	10.0708
1012	-0.595424	2.29047	-0.59533	2.49678	-0.747067	2.57863	-0.747154	2.68234	-0.747154	2.75391	-0.747237	2.77617		1012	-0.595424	10.0668
1013	-0.595024	2.28929	-0.59493	2.49204	-0.746817	2.58086	-0.746904	2.71171	-0.746904	2.73475	-0.746987	2.78243		1013	-0.595024	10.1156
1014	-0.594624	2.33466	-0.59453	2.48506	-0.746567	2.61939	-0.746654	2.64922	-0.746654	2.75629	-0.746737	2.758		1014	-0.594624	10.0958
1015	-0.594224	2.31754	-0.59413	2.48822	-0.746317	2.62689	-0.746404	2.65837	-0.746404	2.71796	-0.746487	2.77222		1015	-0.594224	10.0009
1016	-0.593824	2.32136	-0.59373	2.49737	-0.746067	2.60523	-0.746154	2.69011	-0.746154	2.72481	-0.746237	2.7875		1016	-0.593824	10.0807
1017	-0.593424	2.32129	-0.59333	2.47103	-0.745817	2.581	-0.745904	2.68425	-0.745904	2.75253	-0.745987	2.76873		1017	-0.593424	10.2519
1018	-0.593024	2.30766	-0.59293	2.5081	-0.745567	2.6103	-0.745654	2.67766	-0.745654	2.73126	-0.745737	2.79579		1018	-0.593024	10.0042
1019	-0.592624	2.33288	-0.59253	2.51041	-0.745317	2.57863	-0.745404	2.68082	-0.745404	2.70802	-0.745487	2.77742		1019	-0.592624	10.0991
1020	-0.592224	2.33288	-0.59213	2.48269	-0.745067	2.62432	-0.745154	2.68695	-0.745154	2.74186	-0.745237	2.78789		1020	-0.592224	9.91001
1021	-0.591824	2.32432	-0.59173	2.50652	-0.744817	2.6045	-0.744904	2.67239	-0.744904	2.70031	-0.744987	2.78526		1021	-0.591824	10.1525
1022	-0.591424	2.3124	-0.59133	2.48578	-0.744567	2.62083	-0.744654	2.6851	-0.744654	2.74206	-0.744737	2.78552		1022	-0.591424	10.1439
1023	-0.591024	2.29752	-0.59093	2.50191	-0.744317	2.56658	-0.744404	2.68207	-0.744404	2.73607	-0.744487	2.7574		1023	-0.591024	10.024
1024	-0.590624	2.32471	-0.59053	2.47702	-0.744067	2.62031	-0.744154	2.66265	-0.744154	2.73232	-0.744237	2.80356		1024	-0.590624	10.1182
1025	-0.590224	2.32412	-0.59013	2.49335	-0.743817	2.57257	-0.743904	2.68352	-0.743904	2.71315	-0.743987	2.7817		1025	-0.590224	10.0892
1026	-0.589824	2.34664	-0.58973	2.50889	-0.743567	2.62525	-0.743654	2.66548	-0.743654	2.75332	-0.743737	2.76103		1026	-0.589824	10.0965
1027	-0.589424	2.32682	-0.58933	2.49157	-0.743317	2.58732	-0.743404	2.66502	-0.743404	2.71631	-0.743487	2.77815		1027	-0.589424	10.1004
1028	-0.589024	2.30325	-0.58893	2.49105	-0.743067	2.61491	-0.743154	2.68201	-0.743154	2.75326	-0.743237	2.78737		1028	-0.589024	10.1465
1029	-0.588624	2.30588	-0.58853	2.47801	-0.742817	2.60826	-0.742904	2.66541	-0.742904	2.73186	-0.742987	2.76083		1029	-0.588624	10.1057
1030	-0.588224	2.30937	-0.58813	2.50501	-0.742567	2.6074	-0.742654	2.67911	-0.742654	2.74549	-0.742737	2.79705		1030	-0.588224	10.0938
1031	-0.587824	2.33117	-0.58773	2.48361	-0.742317	2.61438	-0.742404	2.6909	-0.742404	2.75023	-0.742487	2.77097		1031	-0.587824	10.0609
1032	-0.587424	2.34565	-0.58733	2.47235	-0.742067	2.61544	-0.742154	2.68859	-0.742154	2.73014	-0.742237	2.77301		1032	-0.587424	10.1557
1033	-0.587024	2.32511	-0.58693	2.48532	-0.741817	2.59575	-0.741904	2.6878	-0.741904	2.72646	-0.741987	2.75767		1033	-0.587024	10.1156
1034	-0.586624	2.32471	-0.58653	2.50237	-0.741567	2.59561	-0.741654	2.65942	-0.741654	2.77156	-0.741737	2.79915		1034	-0.586624	9.99961
1035	-0.586224	2.33235	-0.58613	2.50804	-0.741317	2.58916	-0.741404	2.68517	-0.741404	2.73574	-0.741487	2.76136		1035	-0.586224	9.90211
1036	-0.585824	2.32807	-0.58573	2.48229	-0.741067	2.62163	-0.741154	2.68438	-0.741154	2.72777	-0.741237	2.79197		1036	-0.585824	10.0227
1037	-0.585424	2.33209	-0.58533	2.50744	-0.740817	2.58231	-0.740904	2.68247	-0.740904	2.74898	-0.740987	2.78341		1037	-0.585424	9.9647
1038	-0.585024	2.33775	-0.58493	2.47979	-0.740567	2.6101	-0.740654	2.67951	-0.740654	2.72672	-0.740737	2.77268		1038	-0.585024	10.0062
1039	-0.584624	2.33163	-0.58453	2.49375	-0.740317	2.59226	-0.740404	2.67839	-0.740404	2.73679	-0.740487	2.75734		1039	-0.584624	9.94757
1040	-0.584224	2.30509	-0.58413	2.49177	-0.740067	2.59739	-0.740154	2.68188	-0.740154	2.75563	-0.740237	2.77373		1040	-0.584224	9.95943
1041	-0.583824	2.33604	-0.58373	2.47887	-0.739817	2.61524	-0.739904	2.67753	-0.739904	2.7472	-0.739987	2.78526		1041	-0.583824	10.053
1042	-0.583424	2.3444	-0.58333	2.50099	-0.739567	2.62689	-0.739654	2.69913	-0.739654	2.74042	-0.739737	2.76326		1042	-0.583424	9.75914
1043	-0.583024	2.30331	-0.58293	2.49302	-0.739317	2.60259	-0.739404	2.66192	-0.739404	2.74535	-0.739487	2.77459		1043	-0.583024	10.1301
1044	-0.582624	2.33505	-0.58253	2.51067	-0.739067	2.60259	-0.739154	2.65942	-0.739154	2.74535	-0.739237	2.7875		1044	-0.582624	10.1017
1045	-0.582224	2.35685	-0.58213	2.50079	-0.738817	2.59054	-0.738904	2.67088	-0.738904	2.75576	-0.738987	2.77354		1045	-0.582224	10.0602
1046	-0.581824	2.33545	-0.58173	2.50172	-0.738567	2.6105	-0.738654	2.6695	-0.738654	2.75424	-0.738737	2.78414		1046	-0.581824	10.0464
1047	-0.581424	2.34724	-0.58133	2.48683	-0.738317	2.60661	-0.738404	2.67845	-0.738404	2.71612	-0.738487	2.76524		1047	-0.581424	10.0345
1048	-0.581024	2.33334	-0.58093	2.48947	-0.738067	2.59318	-0.738154	2.66864	-0.738154	2.73449	-0.738237	2.7742		1048	-0.581024	10.0523
1049	-0.580624	2.33486	-0.58053	2.48887	-0.737817	2.61267	-0.737904	2.69459	-0.737904	2.73699	-0.737987	2.77992		1049	-0.580624	9.96272
1050	-0.580224	2.36258	-0.58013	2.50204	-0.737567	2.63315	-0.737654	2.67964	-0.737654	2.76017	-0.737737	2.77512		1050	-0.580224	10.0167
1051	-0.579824	2.32248	-0.57973	2.49908	-0.737317	2.60404	-0.737404	2.66759	-0.737404	2.75273	-0.737487	2.75918		1051	-0.579824	10.0576
1052	-0.579424	2.35922	-0.57933	2.47538	-0.737067	2.60911	-0.737154	2.66686	-0.737154	2.74614	-0.737237	2.77354		1052	-0.579424	10.1531
1053	-0.579024	2.32379	-0.57893	2.50027	-0.736817	2.59568	-0.736904	2.69096	-0.736904	2.71072	-0.736987	2.77874		1053	-0.579024	9.99961
1054	-0.578624	2.31339	-0.57853	2.50461	-0.736567	2.59423	-0.736654	2.67845	-0.736654	2.7416	-0.736737	2.77927		1054	-0.578624	10.0523
1055	-0.578224	2.33532	-0.57813	2.47011	-0.736317	2.5864	-0.736404	2.69919	-0.736404	2.72264	-0.736487	2.76498		1055	-0.578224	10.0754
1056	-0.577824	2.3471	-0.57773	2.49671	-0.736067	2.57606	-0.736154	2.67944	-0.736154	2.70743	-0.736237	2.77163		1056	-0.577824	10.0912
1057	-0.577424	2.30996	-0.57733	2.4925	-0.735817	2.58738	-0.735904	2.6691	-0.735904	2.73469	-0.735987	2.7634		1057	-0.577424	10.0141
1058	-0.577024	2.31997	-0.57693	2.50204	-0.735567	2.61445	-0.735654	2.68385	-0.735654	2.75286	-0.735737	2.78006		1058	-0.577024	10.0135
1059	-0.576624	2.31359	-0.57653	2.50514	-0.735317	2.58804	-0.735404	2.67681	-0.735404	2.69893	-0.735487	2.76801		1059	-0.576624	10.0339
1060	-0.576224	2.33762	-0.57613	2.48808	-0.735067	2.59614	-0.735154	2.68655	-0.735154	2.72698	-0.735237	2.79606		1060	-0.576224	10.0233
1061	-0.575824	2.33321	-0.57573	2.48078	-0.734817	2.59272	-0.734904	2.70703	-0.734904	2.73159	-0.734987	2.75787		1061	-0.575824	10.1452
1062	-0.575424	2.31885	-0.57533	2.48571	-0.734567	2.57889	-0.734654	2.68583	-0.734654	2.75398	-0.734737	2.77393		1062	-0.575424	9.84677
1063	-0.575024	2.31424	-0.57493	2.49006	-0.734317	2.59239	-0.734404	2.66133	-0.734404	2.73153	-0.734487	2.80179		1063	-0.575024	9.85863
1064	-0.574624	2.34651	-0.57453	2.46556	-0.734067	2.62564	-0.734154	2.68675	-0.734154	2.74542	-0.734237	2.79599		1064	-0.574624	10.1413
1065	-0.574224	2.31813	-0.57413	2.48644	-0.733817	2.59996	-0.733904	2.66324	-0.733904	2.71921	-0.733987	2.74002		1065	-0.574224	10.1591
1066	-0.573824	2.36455	-0.57373	2.51074	-0.733567	2.60846	-0.733654	2.67839	-0.733654	2.76017	-0.733737	2.78585		1066	-0.573824	10.0668
1067	-0.573424	2.30582	-0.57333	2.4921	-0.733317	2.58508	-0.733404	2.68793	-0.733404	2.72441	-0.733487	2.79514		1067	-0.573424	10.0773
1068	-0.573024	2.32175	-0.57293	2.50185	-0.733067	2.59403	-0.733154	2.69814	-0.733154	2.74582	-0.733237	2.78177		1068	-0.573024	10.0174
1069	-0.572624	2.34776	-0.57253	2.48209	-0.732817	2.6072	-0.732904	2.65896	-0.732904	2.72817	-0.732987	2.75898		1069	-0.572624	9.99764
1070	-0.572224	2.31365	-0.57213	2.46807	-0.732567	2.6101	-0.732654	2.67648	-0.732654	2.73541	-0.732737	2.77518		1070	-0.572224	9.85072
1071	-0.571824	2.32722	-0.57173	2.48887	-0.732317	2.57896	-0.732404	2.67602	-0.732404	2.73752	-0.732487	2.77077		1071	-0.571824	10.0391
1072	-0.571424	2.33742	-0.57133	2.49658	-0.732067	2.61089	-0.732154	2.6857	-0.732154	2.7441	-0.732237	2.77986		1072	-0.571424	10.024
1073	-0.571024	2.31108	-0.57093	2.51074	-0.731817	2.60266	-0.731904	2.66976	-0.731904	2.73963	-0.731987	2.77268		1073	-0.571024	10.1096
1074	-0.570624	2.32175	-0.57053	2.5058	-0.731567	2.61623	-0.731654	2.66726	-0.731654	2.72455	-0.731737	2.7983		1074	-0.570624	10.1017
1075	-0.570224	2.30167	-0.57013	2.45404	-0.731317	2.60003	-0.731404	2.71454	-0.731404	2.74904	-0.731487	2.78862		1075	-0.570224	9.92978
1076	-0.569824	2.33986	-0.56973	2.51956	-0.731067	2.58673	-0.731154	2.68688	-0.731154	2.74575	-0.731237	2.78407		1076	-0.569824	10.1235
1077	-0.569424	2.31556	-0.56933	2.5033	-0.730817	2.6126	-0.730904	2.6749	-0.730904	2.73798	-0.730987	2.78276		1077	-0.569424	10.0938
1078	-0.569024	2.34216	-0.56893	2.50659	-0.730567	2.60925	-0.730654	2.67002	-0.730654	2.72619	-0.730737	2.76978		1078	-0.569024	10.1221
1079	-0.568624	2.31089	-0.56853	2.50376	-0.730317	2.62485	-0.730404	2.72165	-0.730404	2.72474	-0.730487	2.77953		1079	-0.568624	9.93044
1080	-0.568224	2.32643	-0.56813	2.47577	-0.730067	2.62413	-0.730154	2.67621	-0.730154	2.73844	-0.730237	2.79645		1080	-0.568224	10.1505
1081	-0.567824	2.3149	-0.56773	2.47979	-0.729817	2.5995	-0.729904	2.70446	-0.729904	2.73943	-0.729987	2.78098		1081	-0.567824	10.1083
1082	-0.567424	2.32577	-0.56733	2.49111	-0.729567	2.59779	-0.729654	2.68846	-0.729654	2.74805	-0.729737	2.79593		1082	-0.567424	10.0273
1083	-0.567024	2.31833	-0.56693	2.4738	-0.729317	2.59779	-0.729404	2.66673	-0.729404	2.71059	-0.729487	2.77354		1083	-0.567024	10.1162
1084	-0.566624	2.30937	-0.56653	2.48407	-0.729067	2.58449	-0.729154	2.68161	-0.729154	2.75266	-0.729237	2.77406		1084	-0.566624	10.1366
1085	-0.566224	2.32853	-0.56613	2.50692	-0.728817	2.5941	-0.728904	2.68471	-0.728904	2.72573	-0.728987	2.77722		1085	-0.566224	10.0405
1086	-0.565824	2.3369	-0.56573	2.49921	-0.728567	2.5993	-0.728654	2.66219	-0.728654	2.7337	-0.728737	2.79296		1086	-0.565824	10.109
1087	-0.565424	2.32221	-0.56533	2.49974	-0.728317	2.6018	-0.728404	2.69017	-0.728404	2.75312	-0.728487	2.78025		1087	-0.565424	10.1156
1088	-0.565024	2.34473	-0.56493	2.48618	-0.728067	2.60345	-0.728154	2.6691	-0.728154	2.74344	-0.728237	2.78216		1088	-0.565024	10.0233
1089	-0.564624	2.31991	-0.56453	2.49217	-0.727817	2.5831	-0.727904	2.68701	-0.727904	2.73936	-0.727987	2.76452		1089	-0.564624	9.84216
1090	-0.564224	2.33262	-0.56413	2.49243	-0.727567	2.59891	-0.727654	2.68741	-0.727654	2.71592	-0.727737	2.79685		1090	-0.564224	10.0675
1091	-0.563824	2.34065	-0.56373	2.49177	-0.727317	2.59035	-0.727404	2.68102	-0.727404	2.75451	-0.727487	2.77841		1091	-0.563824	10.0451
1092	-0.563424	2.34269	-0.56333	2.51034	-0.727067	2.6126	-0.727154	2.68642	-0.727154	2.75332	-0.727237	2.78848		1092	-0.563424	10.0556
1093	-0.563024	2.32715	-0.56293	2.48558	-0.726817	2.58152	-0.726904	2.68194	-0.726904	2.73791	-0.726987	2.80205		1093	-0.563024	9.96404
1094	-0.562624	2.33775	-0.56253	2.50804	-0.726567	2.59456	-0.726654	2.68899	-0.726654	2.7445	-0.726737	2.78328		1094	-0.562624	9.87641
1095	-0.562224	2.32853	-0.56213	2.50988	-0.726317	2.58949	-0.726404	2.67898	-0.726404	2.7283	-0.726487	2.77215		1095	-0.562224	9.995
1096	-0.561824	2.32893	-0.56173	2.48236	-0.726067	2.60852	-0.726154	2.68444	-0.726154	2.7551	-0.726237	2.78611		1096	-0.561824	10.0714
1097	-0.561424	2.31675	-0.56133	2.50586	-0.725817	2.59245	-0.725904	2.67891	-0.725904	2.72685	-0.725987	2.77999		1097	-0.561424	10.1182
1098	-0.561024	2.32676	-0.56093	2.48729	-0.725567	2.59772	-0.725654	2.66943	-0.725654	2.73337	-0.725737	2.78434		1098	-0.561024	10.0978
1099	-0.560624	2.34131	-0.56053	2.49447	-0.725317	2.59515	-0.725404	2.69893	-0.725404	2.73752	-0.725487	2.77788		1099	-0.560624	10.0536
1100	-0.560224	2.35935	-0.56013	2.48492	-0.725067	2.62709	-0.725154	2.67068	-0.725154	2.74009	-0.725237	2.78039		1100	-0.560224	10.1446
1101	-0.559824	2.34684	-0.55973	2.48236	-0.724817	2.58291	-0.724904	2.68662	-0.724904	2.73186	-0.724987	2.75879		1101	-0.559824	10.0174
1102	-0.559424	2.31964	-0.55933	2.5083	-0.724567	2.6051	-0.724654	2.66416	-0.724654	2.74693	-0.724737	2.77525		1102	-0.559424	10.0135
1103	-0.559024	2.33321	-0.55893	2.48716	-0.724317	2.60022	-0.724404	2.67404	-0.724404	2.73903	-0.724487	2.77815		1103	-0.559024	10.0023
1104	-0.558624	2.32425	-0.55853	2.52641	-0.724067	2.60167	-0.724154	2.66074	-0.724154	2.75062	-0.724237	2.7819		1104	-0.558624	10.1103
1105	-0.558224	2.32583	-0.55813	2.4921	-0.723817	2.59028	-0.723904	2.66917	-0.723904	2.75721	-0.723987	2.77222		1105	-0.558224	10.0839
1106	-0.557824	2.33486	-0.55773	2.48407	-0.723567	2.60477	-0.723654	2.67483	-0.723654	2.75016	-0.723737	2.76294		1106	-0.557824	10.0556
1107	-0.557424	2.34276	-0.55733	2.48914	-0.723317	2.59028	-0.723404	2.66983	-0.723404	2.7231	-0.723487	2.8008		1107	-0.557424	10.0767
1108	-0.557024	2.3342	-0.55693	2.48664	-0.723067	2.61985	-0.723154	2.6907	-0.723154	2.75523	-0.723237	2.78539		1108	-0.557024	10.105
1109	-0.556624	2.32662	-0.55653	2.45477	-0.722817	2.58969	-0.722904	2.68741	-0.722904	2.72784	-0.722987	2.79316		1109	-0.556624	9.86587
1110	-0.556224	2.33723	-0.55613	2.48519	-0.722567	2.61392	-0.722654	2.67292	-0.722654	2.76386	-0.722737	2.78539		1110	-0.556224	10.1465
1111	-0.555824	2.34638	-0.55573	2.49013	-0.722317	2.59621	-0.722404	2.67832	-0.722404	2.73969	-0.722487	2.7846		1111	-0.555824	10.0187
1112	-0.555424	2.34756	-0.55533	2.49559	-0.722067	2.61741	-0.722154	2.66607	-0.722154	2.74377	-0.722237	2.77222		1112	-0.555424	10.1281
1113	-0.555024	2.32722	-0.55493	2.45193	-0.721817	2.60457	-0.721904	2.65982	-0.721904	2.73363	-0.721987	2.77453		1113	-0.555024	9.86521
1114	-0.554624	2.33611	-0.55453	2.50211	-0.721567	2.58245	-0.721654	2.67595	-0.721654	2.7414	-0.721737	2.78493		1114	-0.554624	9.96601
1115	-0.554224	2.30266	-0.55413	2.47946	-0.721317	2.59924	-0.721404	2.65692	-0.721404	2.74252	-0.721487	2.76629		1115	-0.554224	10.0938
1116	-0.553824	2.3342	-0.55373	2.47906	-0.721067	2.61471	-0.721154	2.66048	-0.721154	2.73021	-0.721237	2.76893		1116	-0.553824	10.0444
1117	-0.553424	2.29917	-0.55333	2.50395	-0.720817	2.61432	-0.720904	2.66653	-0.720904	2.72869	-0.720987	2.77696		1117	-0.553424	10.0741
1118	-0.553024	2.34783	-0.55293	2.48084	-0.720567	2.61563	-0.720654	2.65554	-0.720654	2.72606	-0.720737	2.76669		1118	-0.553024	10.1459
1119	-0.552624	2.33183	-0.55253	2.4871	-0.720317	2.58251	-0.720404	2.67852	-0.720404	2.71829	-0.720487	2.78559		1119	-0.552624	10.0602
1120	-0.552224	2.35329	-0.55213	2.49348	-0.720067	2.63954	-0.720154	2.67588	-0.720154	2.7445	-0.720237	2.77729		1120	-0.552224	10.0062
1121	-0.551824	2.32919	-0.55173	2.47887	-0.719817	2.59509	-0.719904	2.71809	-0.719904	2.72461	-0.719987	2.779		1121	-0.551824	10.0075
1122	-0.551424	2.31905	-0.55133	2.49223	-0.719567	2.60128	-0.719654	2.67345	-0.719654	2.76504	-0.719737	2.81226		1122	-0.551424	10.0148
1123	-0.551024	2.3288	-0.55093	2.48315	-0.719317	2.60424	-0.719404	2.68589	-0.719404	2.73416	-0.719487	2.75523		1123	-0.551024	10.0385
1124	-0.550624	2.33393	-0.55053	2.51087	-0.719067	2.61886	-0.719154	2.69893	-0.719154	2.74233	-0.719237	2.79039		1124	-0.550624	10.0892
1125	-0.550224	2.32623	-0.55013	2.463	-0.718817	2.60115	-0.718904	2.68148	-0.718904	2.72725	-0.718987	2.78539		1125	-0.550224	10.1465
1126	-0.549824	2.33229	-0.54973	2.51488	-0.718567	2.61043	-0.718654	2.68714	-0.718654	2.74397	-0.718737	2.77373		1126	-0.549824	10.0418
1127	-0.549424	2.30028	-0.54933	2.49645	-0.718317	2.60227	-0.718404	2.68458	-0.718404	2.72962	-0.718487	2.77881		1127	-0.549424	10.0286
1128	-0.549024	2.33393	-0.54893	2.49599	-0.718067	2.6018	-0.718154	2.66772	-0.718154	2.74944	-0.718237	2.78835		1128	-0.549024	10.0754
1129	-0.548624	2.33196	-0.54853	2.48361	-0.717817	2.60688	-0.717904	2.68201	-0.717904	2.7306	-0.717987	2.77413		1129	-0.548624	10.0589
1130	-0.548224	2.29976	-0.54813	2.48275	-0.717567	2.61359	-0.717654	2.66864	-0.717654	2.74746	-0.717737	2.779		1130	-0.548224	10.132
1131	-0.547824	2.30358	-0.54773	2.5108	-0.717317	2.58666	-0.717404	2.68734	-0.717404	2.73837	-0.717487	2.76708		1131	-0.547824	10.0161
1132	-0.547424	2.33854	-0.54733	2.48947	-0.717067	2.60055	-0.717154	2.6747	-0.717154	2.73831	-0.717237	2.75793		1132	-0.547424	9.94164
1133	-0.547024	2.3045	-0.54693	2.48604	-0.716817	2.61346	-0.716904	2.7148	-0.716904	2.71309	-0.716987	2.76755		1133	-0.547024	10.022
1134	-0.546624	2.33486	-0.54653	2.51008	-0.716567	2.60391	-0.716654	2.66818	-0.716654	2.75042	-0.716737	2.77736		1134	-0.546624	10.1314
1135	-0.546224	2.34263	-0.54613	2.49427	-0.716317	2.58982	-0.716404	2.6851	-0.716404	2.71289	-0.716487	2.78052		1135	-0.546224	10.0767
1136	-0.545824	2.3209	-0.54573	2.48822	-0.716067	2.61135	-0.716154	2.66041	-0.716154	2.7362	-0.716237	2.75898		1136	-0.545824	10.2612
1137	-0.545424	2.31885	-0.54533	2.51001	-0.715817	2.60227	-0.715904	2.68365	-0.715904	2.7173	-0.715987	2.77637		1137	-0.545424	10.1459
1138	-0.545024	2.33894	-0.54493	2.49157	-0.715567	2.624	-0.715654	2.66403	-0.715654	2.74015	-0.715737	2.78532		1138	-0.545024	10.0839
1139	-0.544624	2.33657	-0.54453	2.49039	-0.715317	2.58732	-0.715404	2.69505	-0.715404	2.74042	-0.715487	2.74634		1139	-0.544624	10.0754
1140	-0.544224	2.3365	-0.54413	2.52575	-0.715067	2.62044	-0.715154	2.68319	-0.715154	2.75082	-0.715237	2.75675		1140	-0.544224	10.0246
1141	-0.543824	2.33663	-0.54373	2.4977	-0.714817	2.58956	-0.714904	2.68971	-0.714904	2.73745	-0.714987	2.75484		1141	-0.543824	10.1307
1142	-0.543424	2.32142	-0.54333	2.48078	-0.714567	2.62215	-0.714654	2.68787	-0.714654	2.7659	-0.714737	2.77268		1142	-0.543424	10.0681
1143	-0.543024	2.34519	-0.54293	2.50619	-0.714317	2.58218	-0.714404	2.67404	-0.714404	2.70999	-0.714487	2.75898		1143	-0.543024	10.0885
1144	-0.542624	2.3342	-0.54253	2.50435	-0.714067	2.61195	-0.714154	2.66772	-0.714154	2.73811	-0.714237	2.77532		1144	-0.542624	10.0885
1145	-0.542224	2.30239	-0.54213	2.49348	-0.713817	2.59357	-0.713904	2.67667	-0.713904	2.73805	-0.713987	2.79099		1145	-0.542224	9.99368
1146	-0.541824	2.34375	-0.54173	2.49599	-0.713567	2.59687	-0.713654	2.67404	-0.713654	2.72843	-0.713737	2.75971		1146	-0.541824	10.0246
1147	-0.541424	2.33183	-0.54133	2.48749	-0.713317	2.59476	-0.713404	2.6722	-0.713404	2.73429	-0.713487	2.77341		1147	-0.541424	10.0062
1148	-0.541024	2.31971	-0.54093	2.50283	-0.713067	2.58903	-0.713154	2.66686	-0.713154	2.7337	-0.713237	2.76195		1148	-0.541024	10.2506
1149	-0.540624	2.31885	-0.54053	2.48743	-0.712817	2.60885	-0.712904	2.69939	-0.712904	2.74555	-0.712987	2.79132		1149	-0.540624	10.105
1150	-0.540224	2.31879	-0.54013	2.48091	-0.712567	2.59476	-0.712654	2.69044	-0.712654	2.75115	-0.712737	2.77722		1150	-0.540224	10.0293
1151	-0.539824	2.32439	-0.53973	2.4682	-0.712317	2.58403	-0.712404	2.66693	-0.712404	2.71421	-0.712487	2.75062		1151	-0.539824	10.0141
1152	-0.539424	2.33525	-0.53933	2.48341	-0.712067	2.60253	-0.712154	2.67417	-0.712154	2.75543	-0.712237	2.76774		1152	-0.539424	9.84874
1153	-0.539024	2.32847	-0.53893	2.49052	-0.711817	2.58712	-0.711904	2.67365	-0.711904	2.71783	-0.711987	2.76669		1153	-0.539024	10.1492
1154	-0.538624	2.3122	-0.53853	2.50909	-0.711567	2.5781	-0.711654	2.6824	-0.711654	2.73633	-0.711737	2.78756		1154	-0.538624	10.105
1155	-0.538224	2.32281	-0.53813	2.47702	-0.711317	2.61056	-0.711404	2.66528	-0.711404	2.71434	-0.711487	2.78506		1155	-0.538224	10.0128
1156	-0.537824	2.34592	-0.53773	2.51469	-0.711067	2.60227	-0.711154	2.65336	-0.711154	2.74865	-0.711237	2.78855		1156	-0.537824	9.84479
1157	-0.537424	2.32175	-0.53733	2.49553	-0.710817	2.60115	-0.710904	2.68333	-0.710904	2.72718	-0.710987	2.7711		1157	-0.537424	10.0194
1158	-0.537024	2.32169	-0.53693	2.51949	-0.710567	2.60108	-0.710654	2.67615	-0.710654	2.73824	-0.710737	2.7661		1158	-0.537024	9.93439
1159	-0.536624	2.32544	-0.53653	2.48308	-0.710317	2.56776	-0.710404	2.67898	-0.710404	2.7121	-0.710487	2.78717		1159	-0.536624	10.2961
1160	-0.536224	2.32998	-0.53613	2.50968	-0.710067	2.61761	-0.710154	2.68286	-0.710154	2.72468	-0.710237	2.79237		1160	-0.536224	10.0839
1161	-0.535824	2.32807	-0.53573	2.51087	-0.709817	2.60931	-0.709904	2.67562	-0.709904	2.72547	-0.709987	2.77848		1161	-0.535824	9.99698
1162	-0.535424	2.33255	-0.53533	2.52285	-0.709567	2.61208	-0.709654	2.67292	-0.709654	2.74068	-0.709737	2.77097		1162	-0.535424	9.95943
1163	-0.535024	2.32774	-0.53493	2.50856	-0.709317	2.58784	-0.709404	2.68194	-0.709404	2.70347	-0.709487	2.7765		1163	-0.535024	10.1492
1164	-0.534624	2.34322	-0.53453	2.46484	-0.709067	2.63157	-0.709154	2.68556	-0.709154	2.74542	-0.709237	2.75991		1164	-0.534624	10.0365
1165	-0.534224	2.32649	-0.53413	2.52733	-0.708817	2.57922	-0.708904	2.69933	-0.708904	2.73093	-0.708987	2.76669		1165	-0.534224	10.1505
1166	-0.533824	2.33163	-0.53373	2.49381	-0.708567	2.62176	-0.708654	2.66469	-0.708654	2.74674	-0.708737	2.77683		1166	-0.533824	10.1525
1167	-0.533424	2.33064	-0.53333	2.48163	-0.708317	2.58791	-0.708404	2.6801	-0.708404	2.7576	-0.708487	2.78236		1167	-0.533424	10.1525
1168	-0.533024	2.30542	-0.53293	2.50389	-0.708067	2.6236	-0.708154	2.67766	-0.708154	2.73956	-0.708237	2.7848		1168	-0.533024	9.90804
1169	-0.532624	2.31615	-0.53253	2.51034	-0.707817	2.57955	-0.707904	2.699	-0.707904	2.71217	-0.707987	2.76096		1169	-0.532624	10.0793
1170	-0.532224	2.3423	-0.53213	2.4838	-0.707567	2.60674	-0.707654	2.68589	-0.707654	2.75398	-0.707737	2.77979		1170	-0.532224	10.0503
1171	-0.531824	2.32175	-0.53173	2.50231	-0.707317	2.57461	-0.707404	2.67035	-0.707404	2.70802	-0.707487	2.79948		1171	-0.531824	10.1393
1172	-0.531424	2.31576	-0.53133	2.50422	-0.707067	2.6074	-0.707154	2.67872	-0.707154	2.7258	-0.707237	2.77643		1172	-0.531424	10.1136
1173	-0.531024	2.32096	-0.53093	2.50119	-0.706817	2.59641	-0.706904	2.70407	-0.706904	2.7229	-0.706987	2.79105		1173	-0.531024	10.1393
1174	-0.530624	2.32755	-0.53053	2.51541	-0.706567	2.59581	-0.706654	2.6884	-0.706654	2.77031	-0.706737	2.79467		1174	-0.530624	9.90211
1175	-0.530224	2.33677	-0.53013	2.4838	-0.706317	2.60747	-0.706404	2.69985	-0.706404	2.73153	-0.706487	2.77874		1175	-0.530224	10.1287
1176	-0.529824	2.32261	-0.52973	2.49375	-0.706067	2.61991	-0.706154	2.68359	-0.706154	2.74456	-0.706237	2.7742		1176	-0.529824	10.1452
1177	-0.529424	2.31859	-0.52933	2.48822	-0.705817	2.58086	-0.705904	2.6909	-0.705904	2.73475	-0.705987	2.75892		1177	-0.529424	10.109
1178	-0.529024	2.33749	-0.52893	2.50303	-0.705567	2.60088	-0.705654	2.67714	-0.705654	2.72646	-0.705737	2.75806		1178	-0.529024	10.1195
1179	-0.528624	2.31905	-0.52853	2.47979	-0.705317	2.60701	-0.705404	2.68477	-0.705404	2.74898	-0.705487	2.7688		1179	-0.528624	10.1518
1180	-0.528224	2.34447	-0.52813	2.49441	-0.705067	2.58435	-0.705154	2.66541	-0.705154	2.72797	-0.705237	2.78947		1180	-0.528224	10.0582
1181	-0.527824	2.3182	-0.52773	2.47893	-0.704817	2.60832	-0.704904	2.68458	-0.704904	2.73732	-0.704987	2.77387		1181	-0.527824	10.0411
1182	-0.527424	2.32913	-0.52733	2.50856	-0.704567	2.61609	-0.704654	2.66581	-0.704654	2.72731	-0.704737	2.78546		1182	-0.527424	10.0009
1183	-0.527024	2.36179	-0.52693	2.51923	-0.704317	2.59693	-0.704404	2.68207	-0.704404	2.75372	-0.704487	2.76149		1183	-0.527024	10.0082
1184	-0.526624	2.32827	-0.52653	2.49829	-0.704067	2.61168	-0.704154	2.67312	-0.704154	2.75523	-0.704237	2.77347		1184	-0.526624	10.0437
1185	-0.526224	2.32728	-0.52613	2.48657	-0.703817	2.60016	-0.703904	2.6799	-0.703904	2.72922	-0.703987	2.78769		1185	-0.526224	10.022
1186	-0.525824	2.34565	-0.52573	2.48545	-0.703567	2.59509	-0.703654	2.68234	-0.703654	2.73818	-0.703737	2.7576		1186	-0.525824	10.1373
1187	-0.525424	2.34691	-0.52533	2.48301	-0.703317	2.60273	-0.703404	2.68095	-0.703404	2.72692	-0.703487	2.77071		1187	-0.525424	10.0167
1188	-0.525024	2.31971	-0.52493	2.50698	-0.703067	2.60082	-0.703154	2.64625	-0.703154	2.74219	-0.703237	2.77163		1188	-0.525024	9.86455
1189	-0.524624	2.31622	-0.52453	2.48104	-0.702817	2.59463	-0.702904	2.68517	-0.702904	2.74812	-0.702987	2.74404		1189	-0.524624	10.1057
1190	-0.524224	2.36442	-0.52413	2.48736	-0.702567	2.63163	-0.702654	2.6637	-0.702654	2.7445	-0.702737	2.77347		1190	-0.524224	10.0866
1191	-0.523824	2.32399	-0.52373	2.50046	-0.702317	2.60898	-0.702404	2.67667	-0.702404	2.70683	-0.702487	2.74121		1191	-0.523824	10.1307
1192	-0.523424	2.32175	-0.52333	2.48789	-0.702067	2.61807	-0.702154	2.67259	-0.702154	2.74904	-0.702237	2.78684		1192	-0.523424	10.0609
1193	-0.523024	2.32715	-0.52293	2.48631	-0.701817	2.57955	-0.701904	2.70664	-0.701904	2.72455	-0.701987	2.74937		1193	-0.523024	10.0167
1194	-0.522624	2.32313	-0.52253	2.5106	-0.701567	2.60931	-0.701654	2.69281	-0.701654	2.76649	-0.701737	2.77716		1194	-0.522624	9.99632
1195	-0.522224	2.3095	-0.52213	2.5033	-0.701317	2.60859	-0.701404	2.68267	-0.701404	2.72573	-0.701487	2.78941		1195	-0.522224	9.91265
1196	-0.521824	2.30391	-0.52173	2.48367	-0.701067	2.62413	-0.701154	2.67839	-0.701154	2.75023	-0.701237	2.78315		1196	-0.521824	10.0036
1197	-0.521424	2.34328	-0.52133	2.50968	-0.700817	2.61906	-0.700904	2.67891	-0.700904	2.73772	-0.700987	2.78177		1197	-0.521424	10.1268
1198	-0.521024	2.32504	-0.52093	2.48492	-0.700567	2.61155	-0.700654	2.66818	-0.700654	2.7252	-0.700737	2.76886		1198	-0.521024	9.88761
1199	-0.520624	2.31082	-0.52053	2.50573	-0.700317	2.60727	-0.700404	2.67977	-0.700404	2.7123	-0.700487	2.77387		1199	-0.520624	10.2322
1200	-0.520224	2.34756	-0.52013	2.48407	-0.700067	2.60905	-0.700154	2.68998	-0.700154	2.74246	-0.700237	2.75727		1200	-0.520224	10.0813
1201	-0.519824	2.31932	-0.51973	2.49092	-0.699817	2.53056	-0.699904	2.63236	-0.699904	2.68372	-0.699987	2.75227		1201	-0.519824	10.1426
1202	-0.519424	2.35889	-0.51933	2.49427	-0.699567	2.44265	-0.699654	2.51172	-0.699654	2.55011	-0.699737	2.59641		1202	-0.519424	10.0319
1203	-0.519024	2.32386	-0.51893	2.48795	-0.699317	2.36692	-0.699404	2.44008	-0.699404	2.43732	-0.699487	2.45239		1203	-0.519024	10.1426
1204	-0.518624	2.318	-0.51853	2.4867	-0.699067	2.35744	-0.699154	2.38622	-0.699154	2.39017	-0.699237	2.40795		1204	-0.518624	10.1037
1205	-0.518224	2.32959	-0.51813	2.50474	-0.698817	2.28804	-0.698904	2.34243	-0.698904	2.33604	-0.698987	2.366		1205	-0.518224	10.0681
1206	-0.517824	2.31826	-0.51773	2.48901	-0.698567	2.29416	-0.698654	2.30707	-0.698654	2.31365	-0.698737	2.32425		1206	-0.517824	10.0635
1207	-0.517424	2.32445	-0.51733	2.48769	-0.698317	2.26506	-0.698404	2.26473	-0.698404	2.26552	-0.698487	2.28224		1207	-0.517424	10.0576
1208	-0.517024	2.35086	-0.51693	2.4817	-0.698067	2.24161	-0.698154	2.25709	-0.698154	2.26143	-0.698237	2.24168		1208	-0.517024	10.1557
1209	-0.516624	2.30766	-0.51653	2.49948	-0.697817	2.21824	-0.697904	2.23641	-0.697904	2.248	-0.697987	2.23852		1209	-0.516624	10.1472
1210	-0.516224	2.34664	-0.51613	2.47926	-0.697567	2.2162	-0.697654	2.23167	-0.697654	2.25037	-0.697737	2.24128		1210	-0.516224	10.0833
1211	-0.515824	2.33347	-0.51573	2.48446	-0.697317	2.20889	-0.697404	2.21435	-0.697404	2.21027	-0.697487	2.21396		1211	-0.515824	10.132
1212	-0.515424	2.30325	-0.51533	2.50389	-0.697067	2.22561	-0.697154	2.21047	-0.697154	2.21587	-0.697237	2.21027		1212	-0.515424	10.1274
1213	-0.515024	2.30312	-0.51493	2.48677	-0.696817	2.19401	-0.696904	2.19526	-0.696904	2.16325	-0.696987	2.17629		1213	-0.515024	10.0306
1214	-0.514624	2.30285	-0.51453	2.48986	-0.696567	2.20066	-0.696654	2.16977	-0.696654	2.16563	-0.696737	2.19038		1214	-0.514624	10.3027
1215	-0.514224	2.35823	-0.51413	2.49144	-0.696317	2.17102	-0.696404	2.1971	-0.696404	2.15667	-0.696487	2.16003		1215	-0.514224	10.0312
1216	-0.513824	2.31135	-0.51373	2.48222	-0.696067	2.18215	-0.696154	2.16134	-0.696154	2.16609	-0.696237	2.15865		1216	-0.513824	9.90277
1217	-0.513424	2.30654	-0.51333	2.50106	-0.695817	2.14495	-0.695904	2.18255	-0.695904	2.15423	-0.695987	2.1464		1217	-0.513424	9.97524
1218	-0.513024	2.3205	-0.51293	2.50705	-0.695567	2.15944	-0.695654	2.15272	-0.695654	2.15581	-0.695737	2.14554		1218	-0.513024	10.026
1219	-0.512624	2.34309	-0.51253	2.50376	-0.695317	2.15397	-0.695404	2.16464	-0.695404	2.16049	-0.695487	2.12197		1219	-0.512624	10.1406
1220	-0.512224	2.30575	-0.51213	2.49111	-0.695067	2.14877	-0.695154	2.13514	-0.695154	2.16734	-0.695237	2.1246		1220	-0.512224	10.026
1221	-0.511824	2.33874	-0.51173	2.50488	-0.694817	2.13428	-0.694904	2.14561	-0.694904	2.12111	-0.694987	2.12763		1221	-0.511824	10.026
1222	-0.511424	2.33808	-0.51133	2.50679	-0.694567	2.14929	-0.694654	2.11611	-0.694654	2.13685	-0.694737	2.12954		1222	-0.511424	9.99961
1223	-0.511024	2.32202	-0.51093	2.48618	-0.694317	2.12407	-0.694404	2.12743	-0.694404	2.11209	-0.694487	2.11499		1223	-0.511024	10.0708
1224	-0.510624	2.34315	-0.51053	2.50942	-0.694067	2.14791	-0.694154	2.11038	-0.694154	2.13461	-0.694237	2.10926		1224	-0.510624	10.0075
1225	-0.510224	2.30878	-0.51013	2.48354	-0.693817	2.10979	-0.693904	2.16009	-0.693904	2.12401	-0.693987	2.11413		1225	-0.510224	9.97194
1226	-0.509824	2.31155	-0.50973	2.50448	-0.693567	2.16187	-0.693654	2.10827	-0.693654	2.12796	-0.693737	2.13073		1226	-0.509824	10.1077
1227	-0.509424	2.32992	-0.50933	2.50343	-0.693317	2.11512	-0.693404	2.13119	-0.693404	2.09602	-0.693487	2.09174		1227	-0.509424	10.0293
1228	-0.509024	2.30536	-0.50893	2.50942	-0.693067	2.12065	-0.693154	2.11584	-0.693154	2.11354	-0.693237	2.10702		1228	-0.509024	10.1281
1229	-0.508624	2.32445	-0.50853	2.48907	-0.692817	2.0872	-0.692904	2.10932	-0.692904	2.07133	-0.692987	2.10564		1229	-0.508624	9.84018
1230	-0.508224	2.32175	-0.50813	2.48137	-0.692567	2.12105	-0.692654	2.09938	-0.692654	2.12961	-0.692737	2.09708		1230	-0.508224	10.0958
1231	-0.507824	2.31372	-0.50773	2.50389	-0.692317	2.09023	-0.692404	2.13073	-0.692404	2.10274	-0.692487	2.09398		1231	-0.507824	10.0517
1232	-0.507424	2.31095	-0.50733	2.50698	-0.692067	2.10742	-0.692154	2.10234	-0.692154	2.1358	-0.692237	2.09122		1232	-0.507424	10.0885
1233	-0.507024	2.30746	-0.50693	2.4792	-0.691817	2.10195	-0.691904	2.10531	-0.691904	2.1142	-0.691987	2.08746		1233	-0.507024	10.0484
1234	-0.506624	2.30298	-0.50653	2.51014	-0.691567	2.12249	-0.691654	2.09003	-0.691654	2.06428	-0.691737	2.10169		1234	-0.506624	10.0075
1235	-0.506224	2.33209	-0.50613	2.50659	-0.691317	2.09036	-0.691404	2.12941	-0.691404	2.08437	-0.691487	2.08878		1235	-0.506224	10.0971
1236	-0.505824	2.34454	-0.50573	2.48163	-0.691067	2.0953	-0.691154	2.10452	-0.691154	2.1005	-0.691237	2.11426		1236	-0.505824	10.0912
1237	-0.505424	2.33229	-0.50533	2.48321	-0.690817	2.07706	-0.690904	2.11861	-0.690904	2.04229	-0.690987	2.08582		1237	-0.505424	10.076
1238	-0.505024	2.31879	-0.50493	2.47485	-0.690567	2.10254	-0.690654	2.082	-0.690654	2.10129	-0.690737	2.07212		1238	-0.505024	10.1492
1239	-0.504624	2.34348	-0.50453	2.48012	-0.690317	2.10261	-0.690404	2.09708	-0.690404	2.07601	-0.690487	2.0978		1239	-0.504624	10.1525
1240	-0.504224	2.30108	-0.50413	2.51976	-0.690067	2.09569	-0.690154	2.0791	-0.690154	2.07186	-0.690237	2.0741		1240	-0.504224	10.0905
1241	-0.503824	2.31984	-0.50373	2.47538	-0.689817	2.07969	-0.689904	2.09425	-0.689904	2.09787	-0.689987	2.06264		1241	-0.503824	10.0055
1242	-0.503424	2.32992	-0.50333	2.50711	-0.689567	2.10208	-0.689654	2.07173	-0.689654	2.07752	-0.689737	2.07179		1242	-0.503424	9.98775
1243	-0.503024	2.34019	-0.50293	2.48189	-0.689317	2.09346	-0.689404	2.09418	-0.689404	2.10142	-0.689487	2.07337		1243	-0.503024	10.0826
1244	-0.502624	2.31464	-0.50253	2.50955	-0.689067	2.1005	-0.689154	2.0714	-0.689154	2.08351	-0.689237	2.05533		1244	-0.502624	10.1492
1245	-0.502224	2.34177	-0.50213	2.48723	-0.688817	2.0845	-0.688904	2.08674	-0.688904	2.06178	-0.688987	2.08364		1245	-0.502224	10.0286
1246	-0.501824	2.30746	-0.50173	2.47103	-0.688567	2.06567	-0.688654	2.08562	-0.688654	2.07647	-0.688737	2.05704		1246	-0.501824	10.1123
1247	-0.501424	2.32676	-0.50133	2.50488	-0.688317	2.0417	-0.688404	2.06086	-0.688404	2.08075	-0.688487	2.03301		1247	-0.501424	10.0135
1248	-0.501024	2.33512	-0.50093	2.47491	-0.688067	2.0764	-0.688154	2.05619	-0.688154	2.04611	-0.688237	2.06521		1248	-0.501024	10.0279
1249	-0.500624	2.31747	-0.50053	2.48618	-0.687817	2.06277	-0.687904	2.0685	-0.687904	2.08489	-0.687987	2.039		1249	-0.500624	10.0312
1250	-0.500224	2.29113	-0.50013	2.49118	-0.687567	2.06745	-0.687654	2.05981	-0.687654	2.04703	-0.687737	2.05388		1250	-0.500224	10.1413
1251	-0.499824	2.29502	-0.49973	2.42796	-0.687317	2.06876	-0.687404	2.05263	-0.687404	2.03874	-0.687487	2.03933		1251	-0.499824	-0.04085
1252	-0.499424	2.29001	-0.49933	2.35079	-0.687067	2.07186	-0.687154	2.08048	-0.687154	2.04927	-0.687237	2.06791		1252	-0.499424	-0.08631
1253	-0.499024	2.24938	-0.49893	2.29258	-0.686817	2.07074	-0.686904	2.07416	-0.686904	2.03827	-0.686987	2.03847		1253	-0.499024	-0.00132
1254	-0.498624	2.20915	-0.49853	2.23687	-0.686567	2.07554	-0.686654	2.06725	-0.686654	2.08108	-0.686737	2.04275		1254	-0.498624	-0.02174
1255	-0.498224	2.19848	-0.49813	2.24747	-0.686317	2.0467	-0.686404	2.06955	-0.686404	2.05158	-0.686487	2.03643		1255	-0.498224	0.04612
1256	-0.497824	2.18577	-0.49773	2.23898	-0.686067	2.0548	-0.686154	2.08127	-0.686154	2.0633	-0.686237	2.04822		1256	-0.497824	0.07445
1257	-0.497424	2.168	-0.49733	2.21758	-0.685817	2.0523	-0.685904	2.05243	-0.685904	2.04822	-0.685987	2.03715		1257	-0.497424	-0.12452
1258	-0.497024	2.15259	-0.49693	2.20783	-0.685567	2.06363	-0.685654	2.01542	-0.685654	2.04828	-0.685737	2.05928		1258	-0.497024	0.10014
1259	-0.496624	2.14561	-0.49653	2.17932	-0.685317	2.0446	-0.685404	2.06191	-0.685404	2.03729	-0.685487	2.04091		1259	-0.496624	0.04348
1260	-0.496224	2.16503	-0.49613	2.15384	-0.685067	2.05414	-0.685154	2.05375	-0.685154	2.03373	-0.685237	2.04861		1260	-0.496224	0.04809
1261	-0.495824	2.10623	-0.49573	2.16082	-0.684817	2.04762	-0.684904	2.0606	-0.684904	2.0253	-0.684987	2.01977		1261	-0.495824	0.01581
1262	-0.495424	2.16516	-0.49533	2.13448	-0.684567	2.04051	-0.684654	2.04934	-0.684654	2.04604	-0.684737	2.04223		1262	-0.495424	-0.08828
1263	-0.495024	2.1385	-0.49493	2.12849	-0.684317	2.04927	-0.684404	2.06218	-0.684404	2.03202	-0.684487	2.03274		1263	-0.495024	0.11727
1264	-0.494624	2.12941	-0.49453	2.1491	-0.684067	2.05619	-0.684154	2.05296	-0.684154	2.03683	-0.684237	2.05144		1264	-0.494624	-0.02635
1265	-0.494224	2.12045	-0.49413	2.13988	-0.683817	2.02313	-0.683904	2.03083	-0.683904	2.03788	-0.683987	2.02208		1265	-0.494224	-0.07181
1266	-0.493824	2.1439	-0.49373	2.11854	-0.683567	2.05019	-0.683654	2.04677	-0.683654	2.02754	-0.683737	2.04308		1266	-0.493824	0.14164
1267	-0.493424	2.11571	-0.49333	2.11176	-0.683317	2.05079	-0.683404	2.02866	-0.683404	2.02748	-0.683487	1.99528		1267	-0.493424	0.02767
1268	-0.493024	2.06488	-0.49293	2.1034	-0.683067	2.04302	-0.683154	2.03215	-0.683154	2.04078	-0.683237	2.05428		1268	-0.493024	0.08103
1269	-0.492624	2.11953	-0.49253	2.09675	-0.682817	2.03347	-0.682904	2.05177	-0.682904	2.0224	-0.682987	2.02958		1269	-0.492624	0.00132
1270	-0.492224	2.0708	-0.49213	2.09326	-0.682567	2.06863	-0.682654	2.05059	-0.682654	2.03709	-0.682737	2.02827		1270	-0.492224	0.09092
1271	-0.491824	2.09227	-0.49173	2.09642	-0.682317	2.01266	-0.682404	2.04242	-0.682404	2.02425	-0.682487	2.02063		1271	-0.491824	-0.1041
1272	-0.491424	2.09115	-0.49133	2.09029	-0.682067	2.04387	-0.682154	2.04374	-0.682154	2.01898	-0.682237	2.03663		1272	-0.491424	-0.11793
1273	-0.491024	2.08746	-0.49093	2.08944	-0.681817	2.02326	-0.681904	2.06903	-0.681904	2.02761	-0.681987	2.00364		1273	-0.491024	0.01713
1274	-0.490624	2.09767	-0.49053	2.07917	-0.681567	2.0282	-0.681654	2.02287	-0.681654	2.0251	-0.681737	2.02471		1274	-0.490624	-0.05468
1275	-0.490224	2.06521	-0.49013	2.09681	-0.681317	2.03004	-0.681404	2.03926	-0.681404	2.02688	-0.681487	2.02293		1275	-0.490224	-0.09751
1276	-0.489824	2.07522	-0.48973	2.09161	-0.681067	2.04572	-0.681154	2.05237	-0.681154	2.03867	-0.681237	2.007		1276	-0.489824	0.07972
1277	-0.489424	2.06514	-0.48933	2.07469	-0.680817	2.0205	-0.680904	2.06139	-0.680904	2.00976	-0.680987	1.98928		1277	-0.489424	0.056
1278	-0.489024	2.05612	-0.48893	2.09688	-0.680567	2.05131	-0.680654	2.00634	-0.680654	2.03024	-0.680737	2.00423		1278	-0.489024	0.13045
1279	-0.488624	2.06264	-0.48853	2.08187	-0.680317	2.02616	-0.680404	2.0251	-0.680404	2.00792	-0.680487	1.97776		1279	-0.488624	-0.04546
1280	-0.488224	2.08648	-0.48813	2.06784	-0.680067	2.0199	-0.680154	2.02642	-0.680154	2.01496	-0.680237	2.02899		1280	-0.488224	-0.0033
1281	-0.487824	2.07133	-0.48773	2.06804	-0.679817	2.04236	-0.679904	2.03841	-0.679904	2.01957	-0.679987	2.01661		1281	-0.487824	0.01252
1282	-0.487424	2.08173	-0.48733	2.04018	-0.679567	2.03373	-0.679654	2.01319	-0.679654	2.00673	-0.679737	2.02978		1282	-0.487424	-0.02174
1283	-0.487024	2.04381	-0.48693	2.06	-0.679317	2.02385	-0.679404	2.04328	-0.679404	2.02306	-0.679487	2.03235		1283	-0.487024	0.00856
1284	-0.486624	2.07107	-0.48653	2.0467	-0.679067	2.03492	-0.679154	2.02003	-0.679154	2.01694	-0.679237	2.02708		1284	-0.486624	-0.05205
1285	-0.486224	2.06982	-0.48613	2.03011	-0.678817	2.03044	-0.678904	2.02491	-0.678904	2.00713	-0.678987	2.00956		1285	-0.486224	0.0784
1286	-0.485824	2.04104	-0.48573	2.06363	-0.678567	2.01865	-0.678654	2.01595	-0.678654	2.0307	-0.678737	2.0338		1286	-0.485824	0.1087
1287	-0.485424	2.03808	-0.48533	2.06422	-0.678317	2.0386	-0.678404	2.03801	-0.678404	2.02135	-0.678487	1.98006		1287	-0.485424	0.1232
1288	-0.485024	2.06626	-0.48493	2.06349	-0.678067	2.02589	-0.678154	2.02682	-0.678154	2.03222	-0.678237	2.0118		1288	-0.485024	0.04348
1289	-0.484624	2.08331	-0.48453	2.08351	-0.677817	2.01793	-0.677904	2.02846	-0.677904	1.98968	-0.677987	1.9742		1289	-0.484624	0.18315
1290	-0.484224	2.04367	-0.48413	2.05118	-0.677567	2.02385	-0.677654	2.02135	-0.677654	1.99409	-0.677737	2.00647		1290	-0.484224	0.16536
1291	-0.483824	2.04835	-0.48373	2.06442	-0.677317	2.01957	-0.677404	1.99495	-0.677404	2.00127	-0.677487	1.9933		1291	-0.483824	0.16932
1292	-0.483424	2.0606	-0.48333	2.06567	-0.677067	2.03478	-0.677154	2.0176	-0.677154	2.02254	-0.677237	2.00924		1292	-0.483424	-0.04744
1293	-0.483024	2.0681	-0.48293	2.04795	-0.676817	2.02748	-0.676904	2.0012	-0.676904	1.99383	-0.676987	1.99863		1293	-0.483024	-0.04612
1294	-0.482624	2.01042	-0.48253	2.04585	-0.676567	2.02794	-0.676654	2.00252	-0.676654	2.00838	-0.676737	2.01536		1294	-0.482624	0.02701
1295	-0.482224	2.04716	-0.48213	2.0658	-0.676317	2.00542	-0.676404	2.02794	-0.676404	1.99962	-0.676487	1.98744		1295	-0.482224	0.07642
1296	-0.481824	2.04855	-0.48173	2.05289	-0.676067	2.0095	-0.676154	2.00489	-0.676154	2.02148	-0.676237	1.99402		1296	-0.481824	0.11661
1297	-0.481424	2.0309	-0.48133	2.02214	-0.675817	1.99732	-0.675904	2.05131	-0.675904	1.98487	-0.675987	1.97967		1297	-0.481424	0.0672
1298	-0.481024	2.03195	-0.48093	2.02221	-0.675567	2.01411	-0.675654	1.9956	-0.675654	1.99231	-0.675737	1.99264		1298	-0.481024	0.168
1299	-0.480624	2.05111	-0.48053	2.02971	-0.675317	2.02906	-0.675404	1.98197	-0.675404	1.98375	-0.675487	1.98006		1299	-0.480624	-0.04217
1300	-0.480224	2.04631	-0.48013	2.03077	-0.675067	2.02563	-0.675154	1.97901	-0.675154	2.00311	-0.675237	2.00384		1300	-0.480224	0.07379
1301	-0.479824	2.04848	-0.47973	2.04288	-0.674817	2.00996	-0.674904	2.01365	-0.674904	2.00482	-0.674987	2.00291		1301	-0.479824	-0.17525
1302	-0.479424	2.01062	-0.47933	2.01733	-0.674567	2.0093	-0.674654	2.00219	-0.674654	1.9958	-0.674737	1.97407		1302	-0.479424	-0.08301
1303	-0.479024	2.0091	-0.47893	2.02886	-0.674317	1.99699	-0.674404	2.01727	-0.674404	1.98237	-0.674487	1.96834		1303	-0.479024	0.11134
1304	-0.478624	2.02129	-0.47853	2.01931	-0.674067	2.0282	-0.674154	2.00436	-0.674154	2.00272	-0.674237	2.00713		1304	-0.478624	0.05863
1305	-0.478224	2.00956	-0.47813	2.00667	-0.673817	1.99251	-0.673904	2.0282	-0.673904	1.97947	-0.673987	1.99666		1305	-0.478224	0.15548
1306	-0.477824	2.03169	-0.47773	2.01661	-0.673567	2.03452	-0.673654	1.99225	-0.673654	2.01569	-0.673737	1.99817		1306	-0.477824	-0.02438
1307	-0.477424	1.99132	-0.47733	2.00759	-0.673317	1.97506	-0.673404	2.00956	-0.673404	1.97677	-0.673487	1.98573		1307	-0.477424	-0.07313
1308	-0.477024	2.00081	-0.47693	2.01793	-0.673067	2.01701	-0.673154	2.01918	-0.673154	2.02273	-0.673237	1.99343		1308	-0.477024	-0.03558
1309	-0.476624	2.00114	-0.47653	2.0305	-0.672817	2.01431	-0.672904	2.00344	-0.672904	1.98665	-0.672987	1.99712		1309	-0.476624	-0.08104
1310	-0.476224	2.00772	-0.47613	2.01701	-0.672567	2.0205	-0.672654	1.99119	-0.672654	2.00594	-0.672737	1.99317		1310	-0.476224	0.17327
1311	-0.475824	2.00515	-0.47573	2.01681	-0.672317	1.9935	-0.672404	2.01806	-0.672404	1.98224	-0.672487	1.96815		1311	-0.475824	-0.00988
1312	-0.475424	2.01384	-0.47533	2.02017	-0.672067	2.01898	-0.672154	1.97835	-0.672154	1.99277	-0.672237	1.96038		1312	-0.475424	-0.05534
1313	-0.475024	2.01345	-0.47493	1.99626	-0.671817	2.02148	-0.671904	1.99857	-0.671904	1.97499	-0.671987	1.99442		1313	-0.475024	0.13967
1314	-0.474624	1.99817	-0.47453	1.97519	-0.671567	1.99751	-0.671654	1.9582	-0.671654	1.9987	-0.671737	1.99119		1314	-0.474624	-0.01186
1315	-0.474224	2.02155	-0.47413	1.99113	-0.671317	1.98243	-0.671404	2.00173	-0.671404	1.98099	-0.671487	1.99119		1315	-0.474224	0.14757
1316	-0.473824	1.99718	-0.47373	2.01325	-0.671067	2.00917	-0.671154	1.98691	-0.671154	2.01325	-0.671237	2.0043		1316	-0.473824	0.13506
1317	-0.473424	2.01193	-0.47333	1.99422	-0.670817	1.9908	-0.670904	1.99883	-0.670904	1.97763	-0.670987	1.97368		1317	-0.473424	-0.12518
1318	-0.473024	1.99231	-0.47293	1.99468	-0.670567	2.01082	-0.670654	1.99501	-0.670654	1.98355	-0.670737	2.00877		1318	-0.473024	0.1008
1319	-0.472624	1.99528	-0.47253	1.99798	-0.670317	1.98355	-0.670404	1.985	-0.670404	1.95656	-0.670487	1.96387		1319	-0.472624	-0.00923
1320	-0.472224	1.99587	-0.47213	1.97513	-0.670067	1.99146	-0.670154	1.99758	-0.670154	1.98151	-0.670237	2.00067		1320	-0.472224	-0.05139
1321	-0.471824	1.9929	-0.47173	1.98	-0.669817	1.98006	-0.669904	2.00074	-0.669904	1.98737	-0.669987	2.00305		1321	-0.471824	-0.05995
1322	-0.471424	1.97802	-0.47133	1.99047	-0.669567	1.99139	-0.669654	1.97572	-0.669654	1.98224	-0.669737	1.96676		1322	-0.471424	0.1311
1323	-0.471024	2.00357	-0.47093	2.00443	-0.669317	2.001	-0.669404	1.97361	-0.669404	1.97723	-0.669487	1.96176		1323	-0.471024	0.09487
1324	-0.470624	2.01325	-0.47053	2.0145	-0.669067	2.02109	-0.669154	1.97888	-0.669154	1.98685	-0.669237	2.00377		1324	-0.470624	0.14099
1325	-0.470224	2.00831	-0.47013	1.98197	-0.668817	2.00074	-0.668904	2.00489	-0.668904	1.96084	-0.668987	1.98711		1325	-0.470224	0.09487
1326	-0.469824	2.01878	-0.46973	1.97276	-0.668567	2.04124	-0.668654	1.99422	-0.668654	1.97466	-0.668737	2.00416		1326	-0.469824	0.15746
1327	-0.469424	1.99284	-0.46933	1.98434	-0.668317	1.97262	-0.668404	2.00114	-0.668404	1.96149	-0.668487	1.97829		1327	-0.469424	-0.05205
1328	-0.469024	2.03248	-0.46893	1.98718	-0.668067	2.00384	-0.668154	1.96373	-0.668154	1.96755	-0.668237	1.96163		1328	-0.469024	-0.11661
1329	-0.468624	1.99067	-0.46853	1.99067	-0.667817	1.97552	-0.667904	1.98349	-0.667904	1.96518	-0.667987	1.96255		1329	-0.468624	-0.12254
1330	-0.468224	2.00364	-0.46813	1.99508	-0.667567	2.02649	-0.667654	1.96986	-0.667654	1.96419	-0.667737	1.97519		1330	-0.468224	0.19303
1331	-0.467824	2.00397	-0.46773	1.96406	-0.667317	1.98645	-0.667404	1.95781	-0.667404	1.94951	-0.667487	1.95616		1331	-0.467824	0.00725
1332	-0.467424	1.99007	-0.46733	1.97776	-0.667067	1.98112	-0.667154	1.98737	-0.667154	1.97862	-0.667237	1.98171		1332	-0.467424	0.16339
1333	-0.467024	1.99699	-0.46693	1.98039	-0.666817	1.97947	-0.666904	1.98731	-0.666904	1.98184	-0.666987	1.94049		1333	-0.467024	0.19435
1334	-0.466624	2.0041	-0.46653	1.9744	-0.666567	2.00278	-0.666654	1.97835	-0.666654	1.98151	-0.666737	1.96624		1334	-0.466624	-0.04151
1335	-0.466224	1.9607	-0.46613	1.96018	-0.666317	1.98823	-0.666404	1.9906	-0.666404	1.97216	-0.666487	1.94885		1335	-0.466224	0.06588
1336	-0.465824	1.99718	-0.46573	1.98461	-0.666067	1.99988	-0.666154	2.00496	-0.666154	1.97815	-0.666237	1.98006		1336	-0.465824	0.14626
1337	-0.465424	1.96044	-0.46533	1.94865	-0.665817	1.98033	-0.665904	1.98092	-0.665904	1.97111	-0.665987	1.95234		1337	-0.465424	0.12847
1338	-0.465024	1.98006	-0.46493	1.9474	-0.665567	1.99014	-0.665654	1.98981	-0.665654	1.991	-0.665737	1.94622		1338	-0.465024	0.1456
1339	-0.464624	2.0039	-0.46453	1.96084	-0.665317	1.99995	-0.665404	1.97466	-0.665404	1.94253	-0.665487	1.96038		1339	-0.464624	-0.12123
1340	-0.464224	2.00048	-0.46413	1.98902	-0.665067	1.97407	-0.665154	1.98553	-0.665154	1.98678	-0.665237	1.99251		1340	-0.464224	-0.12847
1341	-0.463824	1.96927	-0.46373	1.95919	-0.664817	1.9883	-0.664904	1.95563	-0.664904	1.96031	-0.664987	1.98158		1341	-0.463824	0.18513
1342	-0.463424	1.99304	-0.46333	1.96327	-0.664567	2.00008	-0.664654	1.95945	-0.664654	1.98751	-0.664737	1.9476		1342	-0.463424	-0.12781
1343	-0.463024	1.9667	-0.46293	1.98164	-0.664317	1.95721	-0.664404	1.98151	-0.664404	1.94885	-0.664487	1.94707		1343	-0.463024	0.18908
1344	-0.462624	1.9663	-0.46253	1.95991	-0.664067	1.98691	-0.664154	2.00133	-0.664154	1.95307	-0.664237	1.98454		1344	-0.462624	-0.1153
1345	-0.462224	2.0043	-0.46213	1.99383	-0.663817	1.97466	-0.663904	1.99554	-0.663904	1.95754	-0.663987	1.94964		1345	-0.462224	-0.01186
1346	-0.461824	1.96492	-0.46173	1.96248	-0.663567	1.96103	-0.663654	1.98481	-0.663654	1.98342	-0.663737	1.97381		1346	-0.461824	-0.10475
1347	-0.461424	1.99113	-0.46133	1.98645	-0.663317	1.98382	-0.663404	1.98263	-0.663404	1.94477	-0.663487	1.96887		1347	-0.461424	0.00197
1348	-0.461024	1.96617	-0.46093	1.96703	-0.663067	1.98145	-0.663154	1.96459	-0.663154	1.96189	-0.663237	1.97045		1348	-0.461024	-0.08104
1349	-0.460624	1.99462	-0.46053	1.96176	-0.662817	1.98876	-0.662904	1.97644	-0.662904	1.92501	-0.662987	1.94372		1349	-0.460624	0.03821
1350	-0.460224	1.96518	-0.46013	1.96584	-0.662567	1.98974	-0.662654	1.94556	-0.662654	1.9586	-0.662737	1.94892		1350	-0.460224	-0.00527
1351	-0.459824	1.94385	-0.45973	1.96117	-0.662317	1.95675	-0.662404	1.98006	-0.662404	1.95544	-0.662487	1.94023		1351	-0.459824	-0.05468
1352	-0.459424	1.96709	-0.45933	1.97453	-0.662067	1.96828	-0.662154	1.96782	-0.662154	1.98428	-0.662237	1.93753		1352	-0.459424	0.15021
1353	-0.459024	1.9692	-0.45893	1.93575	-0.661817	1.95043	-0.661904	1.9717	-0.661904	1.95386	-0.661987	1.92949		1353	-0.459024	0.04085
1354	-0.458624	1.96676	-0.45853	1.94484	-0.661567	1.99528	-0.661654	1.96229	-0.661654	1.98915	-0.661737	1.97815		1354	-0.458624	0.13045
1355	-0.458224	1.94806	-0.45813	1.96452	-0.661317	1.9607	-0.661404	1.97934	-0.661404	1.95247	-0.661487	1.9555		1355	-0.458224	-0.09685
1356	-0.457824	1.96696	-0.45773	1.98823	-0.661067	1.98718	-0.661154	1.98184	-0.661154	1.95313	-0.661237	1.94991		1356	-0.457824	-0.09026
1357	-0.457424	1.95814	-0.45733	1.96038	-0.660817	1.98639	-0.660904	1.98553	-0.660904	1.93529	-0.660987	1.93588		1357	-0.457424	-0.09817
1358	-0.457024	1.97625	-0.45693	1.93298	-0.660567	1.985	-0.660654	1.95524	-0.660654	1.95774	-0.660737	1.9453		1358	-0.457024	0.00461
1359	-0.456624	1.93555	-0.45653	1.96387	-0.660317	1.96643	-0.660404	1.98592	-0.660404	1.95471	-0.660487	1.94148		1359	-0.456624	0.0303
1360	-0.456224	1.98257	-0.45613	1.96229	-0.660067	1.99119	-0.660154	1.9638	-0.660154	1.99837	-0.660237	1.94806		1360	-0.456224	-0.06918
1361	-0.455824	1.92982	-0.45573	1.94701	-0.659817	1.97124	-0.659904	1.95735	-0.659904	1.9422	-0.659987	1.94437		1361	-0.455824	0.12517
1362	-0.455424	1.95741	-0.45533	1.96676	-0.659567	1.98217	-0.659654	1.95636	-0.659654	1.96979	-0.659737	1.97052		1362	-0.455424	-0.04217
1363	-0.455024	1.95083	-0.45493	1.97098	-0.659317	1.97262	-0.659404	1.97526	-0.659404	1.94793	-0.659487	1.94852		1363	-0.455024	0.05402
1364	-0.454624	1.93305	-0.45453	1.95366	-0.659067	1.94405	-0.659154	1.94431	-0.659154	1.94635	-0.659237	1.94181		1364	-0.454624	0.03887
1365	-0.454224	1.97282	-0.45413	1.94964	-0.658817	1.95234	-0.658904	1.92422	-0.658904	1.92739	-0.658987	1.93167		1365	-0.454224	0.05732
1366	-0.453824	1.95109	-0.45373	1.9582	-0.658567	1.96604	-0.658654	1.96261	-0.658654	1.95649	-0.658737	1.95866		1366	-0.453824	0.01186
1367	-0.453424	1.9372	-0.45333	1.94451	-0.658317	1.96703	-0.658404	1.97704	-0.658404	1.95432	-0.658487	1.96466		1367	-0.453424	0.15153
1368	-0.453024	1.94009	-0.45293	1.95089	-0.658067	1.98507	-0.658154	1.95254	-0.658154	1.93726	-0.658237	1.95642		1368	-0.453024	0.05205
1369	-0.452624	1.94681	-0.45253	1.9343	-0.657817	1.96387	-0.657904	1.96498	-0.657904	1.95135	-0.657987	1.94102		1369	-0.452624	0.11595
1370	-0.452224	1.95208	-0.45213	1.95182	-0.657567	1.95452	-0.657654	1.94865	-0.657654	1.9584	-0.657737	1.92771		1370	-0.452224	0.11859
1371	-0.451824	1.95616	-0.45173	1.92725	-0.657317	1.9534	-0.657404	1.95063	-0.657404	1.95675	-0.657487	1.94852		1371	-0.451824	-0.12188
1372	-0.451424	1.96097	-0.45133	1.93377	-0.657067	1.9829	-0.657154	1.93786	-0.657154	1.95135	-0.657237	1.9476		1372	-0.451424	0.10541
1373	-0.451024	1.95234	-0.45093	1.92837	-0.656817	1.94595	-0.656904	1.91448	-0.656904	1.95563	-0.656987	1.95326		1373	-0.451024	0.14757
1374	-0.450624	1.97045	-0.45053	1.93713	-0.656567	1.95326	-0.656654	1.95168	-0.656654	1.96689	-0.656737	1.92706		1374	-0.450624	0.12649
1375	-0.450224	1.94424	-0.45013	1.94846	-0.656317	1.94563	-0.656404	1.95807	-0.656404	1.96268	-0.656487	1.9285		1375	-0.450224	-0.10739
1376	-0.449824	1.94391	-0.44973	1.9312	-0.656067	1.97901	-0.656154	1.953	-0.656154	1.93996	-0.656237	1.9339		1376	-0.449824	0.0006571
1377	-0.449424	1.90928	-0.44933	1.93858	-0.655817	1.95656	-0.655904	1.9561	-0.655904	1.93456	-0.655987	1.93483		1377	-0.449424	0.01515
1378	-0.449024	1.92166	-0.44893	1.93548	-0.655567	1.98388	-0.655654	1.94339	-0.655654	1.92831	-0.655737	1.93739		1378	-0.449024	-0.03163
1379	-0.448624	1.93957	-0.44853	1.93733	-0.655317	1.96163	-0.655404	1.97414	-0.655404	1.93358	-0.655487	1.95432		1379	-0.448624	0.14823
1380	-0.448224	1.93259	-0.44813	1.93805	-0.655067	1.95379	-0.655154	1.94576	-0.655154	1.92712	-0.655237	1.89472		1380	-0.448224	0.07049
1381	-0.447824	1.92304	-0.44773	1.96545	-0.654817	1.94161	-0.654904	1.97144	-0.654904	1.93614	-0.654987	1.93074		1381	-0.447824	0.16339
1382	-0.447424	1.92771	-0.44733	1.93068	-0.654567	1.95662	-0.654654	1.92857	-0.654654	1.96584	-0.654737	1.93693		1382	-0.447424	-0.10541
1383	-0.447024	1.92462	-0.44693	1.91994	-0.654317	1.93667	-0.654404	1.96564	-0.654404	1.94635	-0.654487	1.93351		1383	-0.447024	-0.06654
1384	-0.446624	1.94273	-0.44653	1.91455	-0.654067	1.97842	-0.654154	1.96439	-0.654154	1.94398	-0.654237	1.93219		1384	-0.446624	-0.08499
1385	-0.446224	1.91375	-0.44613	1.91843	-0.653817	1.94721	-0.653904	1.9528	-0.653904	1.92798	-0.653987	1.91659		1385	-0.446224	0.00856
1386	-0.445824	1.91283	-0.44573	1.92673	-0.653567	1.93331	-0.653654	1.97098	-0.653654	1.95517	-0.653737	1.95135		1386	-0.445824	0.04809
1387	-0.445424	1.90908	-0.44533	1.93311	-0.653317	1.9505	-0.653404	1.93265	-0.653404	1.95307	-0.653487	1.93074		1387	-0.445424	0.11595
1388	-0.445024	1.94661	-0.44493	1.90796	-0.653067	1.92864	-0.653154	1.93693	-0.653154	1.94918	-0.653237	1.92785		1388	-0.445024	0.06456
1389	-0.444624	1.92653	-0.44453	1.92357	-0.652817	1.96136	-0.652904	1.9507	-0.652904	1.91033	-0.652987	1.94049		1389	-0.444624	0.03492
1390	-0.444224	1.94286	-0.44413	1.92429	-0.652567	1.96821	-0.652654	1.94642	-0.652654	1.93851	-0.652737	1.93397		1390	-0.444224	0.05797
1391	-0.443824	1.89604	-0.44373	1.92567	-0.652317	1.94839	-0.652404	1.95557	-0.652404	1.92844	-0.652487	1.92758		1391	-0.443824	0.06983
1392	-0.443424	1.93779	-0.44333	1.92363	-0.652067	1.94668	-0.652154	1.95366	-0.652154	1.94688	-0.652237	1.91909		1392	-0.443424	0.08565
1393	-0.443024	1.9237	-0.44293	1.87774	-0.651817	1.95471	-0.651904	1.91408	-0.651904	1.90974	-0.651987	1.91573		1393	-0.443024	0.23915
1394	-0.442624	1.95629	-0.44253	1.91303	-0.651567	1.93996	-0.651654	1.92587	-0.651654	1.93641	-0.651737	1.92054		1394	-0.442624	0.13242
1395	-0.442224	1.93344	-0.44213	1.93358	-0.651317	1.94365	-0.651404	1.94214	-0.651404	1.91303	-0.651487	1.92403		1395	-0.442224	-0.08367
1396	-0.441824	1.92666	-0.44173	1.9102	-0.651067	1.95307	-0.651154	1.93779	-0.651154	1.91217	-0.651237	1.95432		1396	-0.441824	0.15746
1397	-0.441424	1.92989	-0.44133	1.92719	-0.650817	1.94688	-0.650904	1.95175	-0.650904	1.90961	-0.650987	1.90605		1397	-0.441424	-0.02504
1398	-0.441024	1.91955	-0.44093	1.9235	-0.650567	1.96209	-0.650654	1.95004	-0.650654	1.92587	-0.650737	1.92804		1398	-0.441024	-0.04217
1399	-0.440624	1.92725	-0.44053	1.93279	-0.650317	1.93311	-0.650404	1.93285	-0.650404	1.93279	-0.650487	1.93693		1399	-0.440624	0.09157
1400	-0.440224	1.92765	-0.44013	1.93437	-0.650067	1.94286	-0.650154	1.93239	-0.650154	1.92949	-0.650237	1.90901		1400	-0.440224	-0.12715
1401	-0.439824	1.93167	-0.43973	1.94016	-0.649817	1.95208	-0.649904	1.94484	-0.649904	1.93206	-0.649987	1.92673		1401	-0.439824	0.17393
1402	-0.439424	1.89604	-0.43933	1.92073	-0.649567	1.9098	-0.649654	1.92778	-0.649654	1.93206	-0.649737	1.91863		1402	-0.439424	-0.04348
1403	-0.439024	1.93529	-0.43893	1.95063	-0.649317	1.94332	-0.649404	1.94194	-0.649404	1.93654	-0.649487	1.93173		1403	-0.439024	-0.01384
1404	-0.438624	1.93074	-0.43853	1.93397	-0.649067	1.91817	-0.649154	1.91099	-0.649154	1.89657	-0.649237	1.92126		1404	-0.438624	-0.07906
1405	-0.438224	1.94372	-0.43813	1.93134	-0.648817	1.93318	-0.648904	1.93153	-0.648904	1.93041	-0.648987	1.92113		1405	-0.438224	-0.00527
1406	-0.437824	1.9156	-0.43773	1.92515	-0.648567	1.94925	-0.648654	1.93028	-0.648654	1.92482	-0.648737	1.92627		1406	-0.437824	0.0224
1407	-0.437424	1.92949	-0.43733	1.92811	-0.648317	1.91362	-0.648404	1.95109	-0.648404	1.95517	-0.648487	1.92883		1407	-0.437424	0.18183
1408	-0.437024	1.90928	-0.43693	1.91652	-0.648067	1.92548	-0.648154	1.92106	-0.648154	1.95504	-0.648237	1.92166		1408	-0.437024	0.14099
1409	-0.436624	1.91876	-0.43653	1.90934	-0.647817	1.92462	-0.647904	1.92857	-0.647904	1.93838	-0.647987	1.92179		1409	-0.436624	0.18381
1410	-0.436224	1.91092	-0.43613	1.8971	-0.647567	1.91481	-0.647654	1.94227	-0.647654	1.9212	-0.647737	1.91797		1410	-0.436224	-0.04678
1411	-0.435824	1.91777	-0.43573	1.90915	-0.647317	1.94312	-0.647404	1.93845	-0.647404	1.94009	-0.647487	1.93865		1411	-0.435824	0.14955
1412	-0.435424	1.92304	-0.43533	1.93002	-0.647067	1.92673	-0.647154	1.9557	-0.647154	1.9077	-0.647237	1.92798		1412	-0.435424	-0.01384
1413	-0.435024	1.9339	-0.43493	1.8942	-0.646817	1.96229	-0.646904	1.92574	-0.646904	1.93397	-0.646987	1.89795		1413	-0.435024	0.13045
1414	-0.434624	1.9312	-0.43453	1.87932	-0.646567	1.93167	-0.646654	1.93153	-0.646654	1.89993	-0.646737	1.92343		1414	-0.434624	0.15416
1415	-0.434224	1.90816	-0.43413	1.90809	-0.646317	1.95623	-0.646404	1.9264	-0.646404	1.91856	-0.646487	1.8776		1415	-0.434224	0.05468
1416	-0.433824	1.88715	-0.43373	1.92001	-0.646067	1.93489	-0.646154	1.93733	-0.646154	1.91645	-0.646237	1.90454		1416	-0.433824	0.1423
1417	-0.433424	1.89966	-0.43333	1.87839	-0.645817	1.93199	-0.645904	1.94655	-0.645904	1.92047	-0.645987	1.91645		1417	-0.433424	-0.05798
1418	-0.433024	1.87925	-0.43293	1.91672	-0.645567	1.9341	-0.645654	1.95122	-0.645654	1.89282	-0.645737	1.93377		1418	-0.433024	-0.10014
1419	-0.432624	1.90085	-0.43253	1.89038	-0.645317	1.92949	-0.645404	1.93792	-0.645404	1.91165	-0.645487	1.90829		1419	-0.432624	0.12188
1420	-0.432224	1.92317	-0.43213	1.90236	-0.645067	1.96762	-0.645154	1.91784	-0.645154	1.91527	-0.645237	1.90849		1420	-0.432224	-0.0672
1421	-0.431824	1.88498	-0.43173	1.89288	-0.644817	1.93878	-0.644904	1.90111	-0.644904	1.92284	-0.644987	1.90842		1421	-0.431824	0.05666
1422	-0.431424	1.93081	-0.43133	1.91033	-0.644567	1.937	-0.644654	1.9127	-0.644654	1.91132	-0.644737	1.8911		1422	-0.431424	0.16734
1423	-0.431024	1.90743	-0.43093	1.89189	-0.644317	1.93812	-0.644404	1.91145	-0.644404	1.91053	-0.644487	1.89966		1423	-0.431024	0.1008
1424	-0.430624	1.87734	-0.43053	1.89815	-0.644067	1.95623	-0.644154	1.90566	-0.644154	1.91514	-0.644237	1.94569		1424	-0.430624	0.07708
1425	-0.430224	1.91375	-0.43013	1.90987	-0.643817	1.92561	-0.643904	1.92699	-0.643904	1.92205	-0.643987	1.89986		1425	-0.430224	0.05073
1426	-0.429824	1.89196	-0.42973	1.90539	-0.643567	1.94082	-0.643654	1.92014	-0.643654	1.8778	-0.643737	1.95596		1426	-0.429824	-0.04678
1427	-0.429424	1.93865	-0.42933	1.91724	-0.643317	1.93502	-0.643404	1.93344	-0.643404	1.91073	-0.643487	1.87609		1427	-0.429424	-0.10212
1428	-0.429024	1.88834	-0.42893	1.9023	-0.643067	1.94187	-0.643154	1.91784	-0.643154	1.92897	-0.643237	1.90546		1428	-0.429024	0.11266
1429	-0.428624	1.9071	-0.42853	1.88807	-0.642817	1.92462	-0.642904	1.90842	-0.642904	1.8778	-0.642987	1.87398		1429	-0.428624	0.08367
1430	-0.428224	1.90618	-0.42813	1.88373	-0.642567	1.94543	-0.642654	1.89203	-0.642654	1.90151	-0.642737	1.90783		1430	-0.428224	0.08103
1431	-0.427824	1.89907	-0.42773	1.89413	-0.642317	1.93074	-0.642404	1.9507	-0.642404	1.92791	-0.642487	1.92199		1431	-0.427824	0.06588
1432	-0.427424	1.90039	-0.42733	1.91099	-0.642067	1.92804	-0.642154	1.92831	-0.642154	1.92139	-0.642237	1.90671		1432	-0.427424	0.0415
1433	-0.427024	1.88498	-0.42693	1.88314	-0.641817	1.91408	-0.641904	1.92521	-0.641904	1.92251	-0.641987	1.87543		1433	-0.427024	0.09157
1434	-0.426624	1.87464	-0.42653	1.86786	-0.641567	1.93996	-0.641654	1.91415	-0.641654	1.87721	-0.641737	1.92067		1434	-0.426624	-0.04875
1435	-0.426224	1.92054	-0.42613	1.88518	-0.641317	1.91356	-0.641404	1.9312	-0.641404	1.90757	-0.641487	1.93641		1435	-0.426224	0.13901
1436	-0.425824	1.87668	-0.42573	1.91731	-0.641067	1.93496	-0.641154	1.92409	-0.641154	1.92291	-0.641237	1.89815		1436	-0.425824	-0.11332
1437	-0.425424	1.87727	-0.42533	1.87899	-0.640817	1.92429	-0.640904	1.91889	-0.640904	1.91803	-0.640987	1.91606		1437	-0.425424	-0.09882
1438	-0.425024	1.91843	-0.42493	1.89453	-0.640567	1.90908	-0.640654	1.9293	-0.640654	1.91362	-0.640737	1.90645		1438	-0.425024	-0.12847
1439	-0.424624	1.90408	-0.42453	1.88037	-0.640317	1.95162	-0.640404	1.91935	-0.640404	1.91692	-0.640487	1.93522		1439	-0.424624	0.112
1440	-0.424224	1.89163	-0.42413	1.86641	-0.640067	1.91112	-0.640154	1.90868	-0.640154	1.91033	-0.640237	1.8998		1440	-0.424224	-0.1153
1441	-0.423824	1.91349	-0.42373	1.921	-0.639817	1.91771	-0.639904	1.93858	-0.639904	1.88965	-0.639987	1.91975		1441	-0.423824	-0.00923
1442	-0.423424	1.90348	-0.42333	1.86773	-0.639567	1.92008	-0.639654	1.89835	-0.639654	1.89012	-0.639737	1.89347		1442	-0.423424	0.06786
1443	-0.423024	1.87918	-0.42293	1.90691	-0.639317	1.90757	-0.639404	1.89519	-0.639404	1.89644	-0.639487	1.8751		1443	-0.423024	0.18974
1444	-0.422624	1.91092	-0.42253	1.87774	-0.639067	1.93206	-0.639154	1.91277	-0.639154	1.89795	-0.639237	1.87839		1444	-0.422624	0.1199
1445	-0.422224	1.88294	-0.42213	1.90822	-0.638817	1.93246	-0.638904	1.89736	-0.638904	1.88695	-0.638987	1.87932		1445	-0.422224	-0.12254
1446	-0.421824	1.91185	-0.42173	1.87523	-0.638567	1.95043	-0.638654	1.90203	-0.638654	1.90335	-0.638737	1.92357		1446	-0.421824	0.14626
1447	-0.421424	1.92383	-0.42133	1.89216	-0.638317	1.91632	-0.638404	1.91277	-0.638404	1.91672	-0.638487	1.89196		1447	-0.421424	0.00461
1448	-0.421024	1.90045	-0.42093	1.91692	-0.638067	1.91777	-0.638154	1.88485	-0.638154	1.92383	-0.638237	1.90539		1448	-0.421024	-0.00198
1449	-0.420624	1.87188	-0.42053	1.88261	-0.637817	1.91217	-0.637904	1.89624	-0.637904	1.88847	-0.637987	1.90566		1449	-0.420624	-0.02438
1450	-0.420224	1.87708	-0.42013	1.89729	-0.637567	1.91501	-0.637654	1.91606	-0.637654	1.89584	-0.637737	1.8917		1450	-0.420224	-0.01515
1451	-0.419824	1.8749	-0.41973	1.88834	-0.637317	1.91803	-0.637404	1.91751	-0.637404	1.87793	-0.637487	1.89328		1451	-0.419824	-0.12057
1452	-0.419424	1.85581	-0.41933	1.89018	-0.637067	1.91645	-0.637154	1.90842	-0.637154	1.90585	-0.637237	1.90928		1452	-0.419424	0.01581
1453	-0.419024	1.88906	-0.41893	1.85857	-0.636817	1.91125	-0.636904	1.90131	-0.636904	1.91981	-0.636987	1.90684		1453	-0.419024	0.18645
1454	-0.418624	1.84784	-0.41853	1.90098	-0.636567	1.90757	-0.636654	1.90282	-0.636654	1.90098	-0.636737	1.92093		1454	-0.418624	-0.11661
1455	-0.418224	1.85561	-0.41813	1.84731	-0.636317	1.90967	-0.636404	1.90678	-0.636404	1.87273	-0.636487	1.89163		1455	-0.418224	0.13045
1456	-0.417824	1.89742	-0.41773	1.88057	-0.636067	1.92765	-0.636154	1.90111	-0.636154	1.89505	-0.636237	1.88524		1456	-0.417824	-0.06654
1457	-0.417424	1.89084	-0.41733	1.90684	-0.635817	1.90921	-0.635904	1.92574	-0.635904	1.88353	-0.635987	1.89328		1457	-0.417424	-0.07643
1458	-0.417024	1.88109	-0.41693	1.88103	-0.635567	1.93542	-0.635654	1.91415	-0.635654	1.91994	-0.635737	1.8965		1458	-0.417024	-0.09553
1459	-0.416624	1.89077	-0.41653	1.89986	-0.635317	1.92291	-0.635404	1.89736	-0.635404	1.88992	-0.635487	1.88748		1459	-0.416624	0.11661
1460	-0.416224	1.84731	-0.41613	1.88952	-0.635067	1.9125	-0.635154	1.89953	-0.635154	1.8998	-0.635237	1.87622		1460	-0.416224	0.13967
1461	-0.415824	1.89393	-0.41573	1.89282	-0.634817	1.91165	-0.634904	1.90309	-0.634904	1.88893	-0.634987	1.86266		1461	-0.415824	0.0112
1462	-0.415424	1.90487	-0.41533	1.86549	-0.634567	1.92159	-0.634654	1.90855	-0.634654	1.90506	-0.634737	1.88854		1462	-0.415424	-0.12715
1463	-0.415024	1.88379	-0.41493	1.88195	-0.634317	1.88873	-0.634404	1.89953	-0.634404	1.88702	-0.634487	1.86002		1463	-0.415024	0.02833
1464	-0.414624	1.87109	-0.41453	1.87194	-0.634067	1.93213	-0.634154	1.91698	-0.634154	1.89262	-0.634237	1.90408		1464	-0.414624	0.0191
1465	-0.414224	1.86812	-0.41413	1.87043	-0.633817	1.93371	-0.633904	1.90737	-0.633904	1.91033	-0.633987	1.90467		1465	-0.414224	0.14692
1466	-0.413824	1.86839	-0.41373	1.85291	-0.633567	1.93621	-0.633654	1.91375	-0.633654	1.90809	-0.633737	1.88307		1466	-0.413824	0.09355
1467	-0.413424	1.86924	-0.41333	1.8433	-0.633317	1.89268	-0.633404	1.89736	-0.633404	1.86009	-0.633487	1.86035		1467	-0.413424	0.08762
1468	-0.413024	1.84705	-0.41293	1.86496	-0.633067	1.93983	-0.633154	1.87714	-0.633154	1.89789	-0.633237	1.89091		1468	-0.413024	0.14164
1469	-0.412624	1.88432	-0.41253	1.88241	-0.632817	1.90256	-0.632904	1.91244	-0.632904	1.89828	-0.632987	1.86569		1469	-0.412624	-0.03887
1470	-0.412224	1.85811	-0.41213	1.86299	-0.632567	1.89203	-0.632654	1.90776	-0.632654	1.90296	-0.632737	1.87537		1470	-0.412224	0.05205
1471	-0.411824	1.87451	-0.41173	1.82776	-0.632317	1.91771	-0.632404	1.89446	-0.632404	1.86062	-0.632487	1.89762		1471	-0.411824	-0.11925
1472	-0.411424	1.84982	-0.41133	1.85785	-0.632067	1.92258	-0.632154	1.90447	-0.632154	1.91678	-0.632237	1.85877		1472	-0.411424	-0.01515
1473	-0.411024	1.84995	-0.41093	1.85686	-0.631817	1.91455	-0.631904	1.9075	-0.631904	1.88695	-0.631987	1.88485		1473	-0.411024	0.09882
1474	-0.410624	1.86885	-0.41053	1.85877	-0.631567	1.89301	-0.631654	1.89815	-0.631654	1.89301	-0.631737	1.88537		1474	-0.410624	-0.11068
1475	-0.410224	1.85706	-0.41013	1.87332	-0.631317	1.91645	-0.631404	1.89532	-0.631404	1.9021	-0.631487	1.90177		1475	-0.410224	0.00856
1476	-0.409824	1.84435	-0.40973	1.84389	-0.631067	1.91349	-0.631154	1.89097	-0.631154	1.89235	-0.631237	1.89433		1476	-0.409824	0.07576
1477	-0.409424	1.86147	-0.40933	1.87648	-0.630817	1.88959	-0.630904	1.8994	-0.630904	1.8753	-0.630987	1.87602		1477	-0.409424	0.04743
1478	-0.409024	1.85831	-0.40893	1.86088	-0.630567	1.90138	-0.630654	1.88169	-0.630654	1.87596	-0.630737	1.88169		1478	-0.409024	-0.11332
1479	-0.408624	1.87339	-0.40853	1.88419	-0.630317	1.89255	-0.630404	1.91843	-0.630404	1.86121	-0.630487	1.87523		1479	-0.408624	0.02635
1480	-0.408224	1.87214	-0.40813	1.86542	-0.630067	1.91573	-0.630154	1.89835	-0.630154	1.89196	-0.630237	1.8695		1480	-0.408224	0.01054
1481	-0.407824	1.84435	-0.40773	1.84646	-0.629817	1.89815	-0.629904	1.89413	-0.629904	1.87596	-0.629987	1.87392		1481	-0.407824	0.03492
1482	-0.407424	1.83144	-0.40733	1.87978	-0.629567	1.90019	-0.629654	1.89084	-0.629654	1.90302	-0.629737	1.88346		1482	-0.407424	-0.09751
1483	-0.407024	1.8722	-0.40693	1.86266	-0.629317	1.89716	-0.629404	1.9075	-0.629404	1.87148	-0.629487	1.88425		1483	-0.407024	-0.07577
1484	-0.406624	1.84949	-0.40653	1.83177	-0.629067	1.88393	-0.629154	1.8915	-0.629154	1.88037	-0.629237	1.89532		1484	-0.406624	-0.11859
1485	-0.406224	1.85344	-0.40613	1.88919	-0.628817	1.88083	-0.628904	1.88636	-0.628904	1.89894	-0.628987	1.86832		1485	-0.406224	0.13835
1486	-0.405824	1.83941	-0.40573	1.87174	-0.628567	1.91237	-0.628654	1.8749	-0.628654	1.87787	-0.628737	1.86924		1486	-0.405824	0.16273
1487	-0.405424	1.84145	-0.40533	1.88399	-0.628317	1.91645	-0.628404	1.89545	-0.628404	1.90381	-0.628487	1.8803		1487	-0.405424	0.03492
1488	-0.405024	1.84698	-0.40493	1.86154	-0.628067	1.89868	-0.628154	1.88215	-0.628154	1.88972	-0.628237	1.87668		1488	-0.405024	0.03821
1489	-0.404624	1.84369	-0.40453	1.85818	-0.627817	1.89249	-0.627904	1.89999	-0.627904	1.87471	-0.627987	1.8722		1489	-0.404624	0.15153
1490	-0.404224	1.83869	-0.40413	1.81814	-0.627567	1.89492	-0.627654	1.91138	-0.627654	1.88919	-0.627737	1.85666		1490	-0.404224	0.09816
1491	-0.403824	1.84323	-0.40373	1.85666	-0.627317	1.90552	-0.627404	1.91981	-0.627404	1.89966	-0.627487	1.84764		1491	-0.403824	-0.10937
1492	-0.403424	1.85541	-0.40333	1.87431	-0.627067	1.90566	-0.627154	1.87695	-0.627154	1.88399	-0.627237	1.86476		1492	-0.403424	0.11068
1493	-0.403024	1.85489	-0.40293	1.86022	-0.626817	1.89644	-0.626904	1.87925	-0.626904	1.90263	-0.626987	1.85864		1493	-0.403024	0.07576
1494	-0.402624	1.85574	-0.40253	1.87392	-0.626567	1.90388	-0.626654	1.89051	-0.626654	1.8537	-0.626737	1.86806		1494	-0.402624	0.06259
1495	-0.402224	1.8431	-0.40213	1.83961	-0.626317	1.91652	-0.626404	1.88742	-0.626404	1.88511	-0.626487	1.86918		1495	-0.402224	0.00922
1496	-0.401824	1.85344	-0.40173	1.84672	-0.626067	1.89716	-0.626154	1.88287	-0.626154	1.88314	-0.626237	1.86983		1496	-0.401824	-0.02833
1497	-0.401424	1.83092	-0.40133	1.85844	-0.625817	1.88267	-0.625904	1.90177	-0.625904	1.89123	-0.625987	1.84949		1497	-0.401424	-0.07181
1498	-0.401024	1.83322	-0.40093	1.88294	-0.625567	1.90091	-0.625654	1.91461	-0.625654	1.905	-0.625737	1.87701		1498	-0.401024	0.13308
1499	-0.400624	1.84672	-0.40053	1.85818	-0.625317	1.89795	-0.625404	1.88123	-0.625404	1.84659	-0.625487	1.87662		1499	-0.400624	0.0784
1500	-0.400224	1.83757	-0.40013	1.85666	-0.625067	1.87925	-0.625154	1.85482	-0.625154	1.86687	-0.625237	1.87069		1500	-0.400224	0.07576
1501	-0.399824	1.84738	-0.39973	1.85153	-0.624817	1.88445	-0.624904	1.90243	-0.624904	1.88175	-0.624987	1.87714		1501	-0.399824	10.2566
1502	-0.399424	1.8375	-0.39933	1.98112	-0.624567	1.90289	-0.624654	1.894	-0.624654	1.90032	-0.624737	1.88676		1502	-0.399424	10.2427
1503	-0.399024	1.91613	-0.39893	2.15509	-0.624317	1.90776	-0.624404	1.87062	-0.624404	1.87714	-0.624487	1.84606		1503	-0.399024	10.3132
1504	-0.398624	2.00779	-0.39853	2.32142	-0.624067	1.90592	-0.624154	1.85396	-0.624154	1.86595	-0.624237	1.84988		1504	-0.398624	10.1129
1505	-0.398224	2.07864	-0.39813	2.39893	-0.623817	1.86931	-0.623904	1.88307	-0.623904	1.86114	-0.623987	1.86285		1505	-0.398224	10.0846
1506	-0.397824	2.16628	-0.39773	2.41947	-0.623567	1.88254	-0.623654	1.8803	-0.623654	1.84297	-0.623737	1.87477		1506	-0.397824	10.1162
1507	-0.397424	2.21258	-0.39733	2.4412	-0.623317	1.92271	-0.623404	1.88017	-0.623404	1.88854	-0.623487	1.87135		1507	-0.397424	9.99764
1508	-0.397024	2.25768	-0.39693	2.4522	-0.623067	1.87708	-0.623154	1.83362	-0.623154	1.86108	-0.623237	1.89117		1508	-0.397024	10.0767
1509	-0.396624	2.29291	-0.39653	2.45542	-0.622817	1.87234	-0.622904	1.88985	-0.622904	1.86272	-0.622987	1.85818		1509	-0.396624	10.134
1510	-0.396224	2.28033	-0.39613	2.47004	-0.622567	1.89038	-0.622654	1.85699	-0.622654	1.89407	-0.622737	1.86904		1510	-0.396224	10.1419
1511	-0.395824	2.29791	-0.39573	2.50369	-0.622317	1.84613	-0.622404	1.87905	-0.622404	1.84857	-0.622487	1.86746		1511	-0.395824	10.024
1512	-0.395424	2.31049	-0.39533	2.49836	-0.622067	1.87043	-0.622154	1.85554	-0.622154	1.87688	-0.622237	1.85291		1512	-0.395424	10.0016
1513	-0.395024	2.34421	-0.39493	2.48683	-0.621817	1.87833	-0.621904	1.88893	-0.621904	1.85502	-0.621987	1.85495		1513	-0.395024	10.0576
1514	-0.394624	2.34216	-0.39453	2.46965	-0.621567	1.87003	-0.621654	1.86746	-0.621654	1.86661	-0.621737	1.8807		1514	-0.394624	10.0846
1515	-0.394224	2.33387	-0.39413	2.49711	-0.621317	1.85298	-0.621404	1.88774	-0.621404	1.87082	-0.621487	1.86476		1515	-0.394224	10.1129
1516	-0.393824	2.34045	-0.39373	2.47241	-0.621067	1.89334	-0.621154	1.88287	-0.621154	1.88926	-0.621237	1.86154		1516	-0.393824	10.0925
1517	-0.393424	2.30015	-0.39333	2.49289	-0.620817	1.8859	-0.620904	1.88564	-0.620904	1.88689	-0.620987	1.87372		1517	-0.393424	10.1189
1518	-0.393024	2.32952	-0.39293	2.48374	-0.620567	1.87879	-0.620654	1.88458	-0.620654	1.8618	-0.620737	1.88425		1518	-0.393024	10.0135
1519	-0.392624	2.33979	-0.39253	2.47202	-0.620317	1.89538	-0.620404	1.86839	-0.620404	1.86667	-0.620487	1.8591		1519	-0.392624	10.2757
1520	-0.392224	2.30088	-0.39213	2.49013	-0.620067	1.86364	-0.620154	1.87793	-0.620154	1.88175	-0.620237	1.85943		1520	-0.392224	10.0088
1521	-0.391824	2.35408	-0.39173	2.4952	-0.619817	1.84554	-0.619904	1.86569	-0.619904	1.85713	-0.619987	1.84909		1521	-0.391824	10.1492
1522	-0.391424	2.30555	-0.39133	2.48242	-0.619567	1.88175	-0.619654	1.86681	-0.619654	1.86213	-0.619737	1.86944		1522	-0.391424	10.0451
1523	-0.391024	2.32485	-0.39093	2.50303	-0.619317	1.89742	-0.619404	1.86055	-0.619404	1.89756	-0.619487	1.86239		1523	-0.391024	10.0899
1524	-0.390624	2.34427	-0.39053	2.49302	-0.619067	1.88235	-0.619154	1.86055	-0.619154	1.86667	-0.619237	1.86588		1524	-0.390624	10.1498
1525	-0.390224	2.32544	-0.39013	2.47439	-0.618817	1.8643	-0.618904	1.88353	-0.618904	1.89084	-0.618987	1.84771		1525	-0.390224	10.0372
1526	-0.389824	2.33657	-0.38973	2.48157	-0.618567	1.87846	-0.618654	1.88314	-0.618654	1.86318	-0.618737	1.87675		1526	-0.389824	9.92517
1527	-0.389424	2.3047	-0.38933	2.47959	-0.618317	1.89328	-0.618404	1.87583	-0.618404	1.8699	-0.618487	1.83019		1527	-0.389424	10.0741
1528	-0.389024	2.3498	-0.38893	2.48064	-0.618067	1.88511	-0.618154	1.83414	-0.618154	1.90243	-0.618237	1.86285		1528	-0.389024	9.99632
1529	-0.388624	2.33222	-0.38853	2.50297	-0.617817	1.90776	-0.617904	1.84231	-0.617904	1.86562	-0.617987	1.84521		1529	-0.388624	10.0042
1530	-0.388224	2.34625	-0.38813	2.46866	-0.617567	1.86898	-0.617654	1.87556	-0.617654	1.88722	-0.617737	1.84554		1530	-0.388224	9.90408
1531	-0.387824	2.3421	-0.38773	2.48466	-0.617317	1.87971	-0.617404	1.86964	-0.617404	1.85515	-0.617487	1.83783		1531	-0.387824	10.0826
1532	-0.387424	2.33077	-0.38733	2.48552	-0.617067	1.85212	-0.617154	1.84712	-0.617154	1.86081	-0.617237	1.85969		1532	-0.387424	10.0115
1533	-0.387024	2.34677	-0.38693	2.49184	-0.616817	1.86648	-0.616904	1.88261	-0.616904	1.85851	-0.616987	1.835		1533	-0.387024	10.0424
1534	-0.386624	2.33038	-0.38653	2.48242	-0.616567	1.87734	-0.616654	1.86351	-0.616654	1.87359	-0.616737	1.86773		1534	-0.386624	10.1169
1535	-0.386224	2.33979	-0.38613	2.51133	-0.616317	1.84336	-0.616404	1.86588	-0.616404	1.8616	-0.616487	1.84244		1535	-0.386224	9.91528
1536	-0.385824	2.318	-0.38573	2.51732	-0.616067	1.90026	-0.616154	1.8701	-0.616154	1.86562	-0.616237	1.87174		1536	-0.385824	10.0029
1537	-0.385424	2.34486	-0.38533	2.48512	-0.615817	1.8724	-0.615904	1.86661	-0.615904	1.87082	-0.615987	1.83935		1537	-0.385424	9.99303
1538	-0.385024	2.34164	-0.38493	2.5243	-0.615567	1.89064	-0.615654	1.86601	-0.615654	1.87141	-0.615737	1.86035		1538	-0.385024	10.0135
1539	-0.384624	2.33663	-0.38453	2.51074	-0.615317	1.86062	-0.615404	1.85245	-0.615404	1.8539	-0.615487	1.83171		1539	-0.384624	10.0227
1540	-0.384224	2.34151	-0.38413	2.5106	-0.615067	1.89301	-0.615154	1.83526	-0.615154	1.84857	-0.615237	1.8514		1540	-0.384224	10.0675
1541	-0.383824	2.31668	-0.38373	2.48301	-0.614817	1.86094	-0.614904	1.85179	-0.614904	1.86878	-0.614987	1.81716		1541	-0.383824	9.91792
1542	-0.383424	2.30542	-0.38333	2.49085	-0.614567	1.89907	-0.614654	1.84382	-0.614654	1.86417	-0.614737	1.88735		1542	-0.383424	10.0042
1543	-0.383024	2.34124	-0.38293	2.49217	-0.614317	1.86825	-0.614404	1.85186	-0.614404	1.87378	-0.614487	1.84277		1543	-0.383024	9.94757
1544	-0.382624	2.35856	-0.38253	2.50362	-0.614067	1.86878	-0.614154	1.83493	-0.614154	1.85653	-0.614237	1.84909		1544	-0.382624	10.1116
1545	-0.382224	2.2993	-0.38213	2.48624	-0.613817	1.84363	-0.613904	1.87648	-0.613904	1.85726	-0.613987	1.85607		1545	-0.382224	10.0082
1546	-0.381824	2.33229	-0.38173	2.50665	-0.613567	1.87148	-0.613654	1.82822	-0.613654	1.85489	-0.613737	1.84428		1546	-0.381824	10.1538
1547	-0.381424	2.3365	-0.38133	2.5112	-0.613317	1.85403	-0.613404	1.87378	-0.613404	1.85732	-0.613487	1.84652		1547	-0.381424	10.1498
1548	-0.381024	2.31932	-0.38093	2.49329	-0.613067	1.88149	-0.613154	1.85403	-0.613154	1.85713	-0.613237	1.85133		1548	-0.381024	9.92187
1549	-0.380624	2.32248	-0.38053	2.48631	-0.612817	1.8803	-0.612904	1.8481	-0.612904	1.85436	-0.612987	1.8535		1549	-0.380624	10.0958
1550	-0.380224	2.34631	-0.38013	2.49987	-0.612567	1.90138	-0.612654	1.85291	-0.612654	1.86588	-0.612737	1.86608		1550	-0.380224	10.024
1551	-0.379824	2.32867	-0.37973	2.49171	-0.612317	1.88965	-0.612404	1.88445	-0.612404	1.86022	-0.612487	1.85061		1551	-0.379824	10.1175
1552	-0.379424	2.34118	-0.37933	2.49441	-0.612067	1.89683	-0.612154	1.8402	-0.612154	1.84554	-0.612237	1.82973		1552	-0.379424	10.1162
1553	-0.379024	2.34131	-0.37893	2.49559	-0.611817	1.8568	-0.611904	1.87405	-0.611904	1.85745	-0.611987	1.83368		1553	-0.379024	10.0391
1554	-0.378624	2.33058	-0.37853	2.50488	-0.611567	1.8431	-0.611654	1.84824	-0.611654	1.85403	-0.611737	1.84323		1554	-0.378624	9.92187
1555	-0.378224	2.30819	-0.37813	2.49065	-0.611317	1.86009	-0.611404	1.84415	-0.611404	1.82769	-0.611487	1.83191		1555	-0.378224	9.95547
1556	-0.377824	2.30806	-0.37773	2.48097	-0.611067	1.87945	-0.611154	1.85087	-0.611154	1.85719	-0.611237	1.85107		1556	-0.377824	9.9502
1557	-0.377424	2.33505	-0.37733	2.50395	-0.610817	1.87155	-0.610904	1.86562	-0.610904	1.82934	-0.610987	1.851		1557	-0.377424	10.1044
1558	-0.377024	2.34546	-0.37693	2.49605	-0.610567	1.87747	-0.610654	1.85943	-0.610654	1.85456	-0.610737	1.82815		1558	-0.377024	9.84677
1559	-0.376624	2.31971	-0.37653	2.52397	-0.610317	1.84962	-0.610404	1.8643	-0.610404	1.85067	-0.610487	1.82973		1559	-0.376624	10.0023
1560	-0.376224	2.31003	-0.37613	2.50198	-0.610067	1.87563	-0.610154	1.85429	-0.610154	1.86483	-0.610237	1.84468		1560	-0.376224	10.1287
1561	-0.375824	2.33334	-0.37573	2.50968	-0.609817	1.84916	-0.609904	1.84415	-0.609904	1.83816	-0.609987	1.81143		1561	-0.375824	10.2757
1562	-0.375424	2.34256	-0.37533	2.51067	-0.609567	1.88998	-0.609654	1.8535	-0.609654	1.89084	-0.609737	1.85936		1562	-0.375424	10.1538
1563	-0.375024	2.34105	-0.37493	2.50323	-0.609317	1.86246	-0.609404	1.86417	-0.609404	1.86266	-0.609487	1.84567		1563	-0.375024	10.248
1564	-0.374624	2.3068	-0.37453	2.48025	-0.609067	1.86325	-0.609154	1.87095	-0.609154	1.86753	-0.609237	1.85857		1564	-0.374624	9.9983
1565	-0.374224	2.32886	-0.37413	2.48907	-0.608817	1.86766	-0.608904	1.88327	-0.608904	1.84363	-0.608987	1.83046		1565	-0.374224	10.136
1566	-0.373824	2.3207	-0.37373	2.45299	-0.608567	1.87062	-0.608654	1.85034	-0.608654	1.86648	-0.608737	1.85199		1566	-0.373824	10.1518
1567	-0.373424	2.32722	-0.37333	2.48637	-0.608317	1.84244	-0.608404	1.8622	-0.608404	1.82427	-0.608487	1.83461		1567	-0.373424	10.0879
1568	-0.373024	2.31596	-0.37293	2.47268	-0.608067	1.8589	-0.608154	1.84883	-0.608154	1.86555	-0.608237	1.86279		1568	-0.373024	10.0912
1569	-0.372624	2.34743	-0.37253	2.50586	-0.607817	1.85818	-0.607904	1.8695	-0.607904	1.82716	-0.607987	1.83289		1569	-0.372624	10.078
1570	-0.372224	2.30503	-0.37213	2.49401	-0.607567	1.86575	-0.607654	1.86608	-0.607654	1.85219	-0.607737	1.85094		1570	-0.372224	10.0148
1571	-0.371824	2.31767	-0.37173	2.50297	-0.607317	1.85238	-0.607404	1.85008	-0.607404	1.84106	-0.607487	1.83428		1571	-0.371824	10.0899
1572	-0.371424	2.30239	-0.37133	2.46662	-0.607067	1.86904	-0.607154	1.84475	-0.607154	1.87109	-0.607237	1.87346		1572	-0.371424	10.0464
1573	-0.371024	2.33216	-0.37093	2.48848	-0.606817	1.87392	-0.606904	1.8481	-0.606904	1.85206	-0.606987	1.83572		1573	-0.371024	10.078
1574	-0.370624	2.36067	-0.37053	2.50198	-0.606567	1.88254	-0.606654	1.85107	-0.606654	1.80227	-0.606737	1.84442		1574	-0.370624	10.1353
1575	-0.370224	2.31918	-0.37013	2.4898	-0.606317	1.84415	-0.606404	1.86062	-0.606404	1.81511	-0.606487	1.81999		1575	-0.370224	10.0556
1576	-0.369824	2.32254	-0.36973	2.50027	-0.606067	1.8589	-0.606154	1.83902	-0.606154	1.8701	-0.606237	1.8217		1576	-0.369824	10.1439
1577	-0.369424	2.33788	-0.36933	2.46286	-0.605817	1.88498	-0.605904	1.8595	-0.605904	1.85344	-0.605987	1.85179		1577	-0.369424	10.1129
1578	-0.369024	2.33505	-0.36893	2.44844	-0.605567	1.85061	-0.605654	1.83921	-0.605654	1.85851	-0.605737	1.8188		1578	-0.369024	10.0912
1579	-0.368624	2.32452	-0.36853	2.47643	-0.605317	1.85627	-0.605404	1.86654	-0.605404	1.83586	-0.605487	1.82651		1579	-0.368624	10.111
1580	-0.368224	2.3282	-0.36813	2.50172	-0.605067	1.86924	-0.605154	1.84349	-0.605154	1.87372	-0.605237	1.81195		1580	-0.368224	10.1077
1581	-0.367824	2.33637	-0.36773	2.51041	-0.604817	1.81129	-0.604904	1.84488	-0.604904	1.81557	-0.604987	1.81781		1581	-0.367824	9.98117
1582	-0.367424	2.31708	-0.36733	2.50277	-0.604567	1.84876	-0.604654	1.86931	-0.604654	1.87234	-0.604737	1.83974		1582	-0.367424	10.0971
1583	-0.367024	2.33011	-0.36693	2.4838	-0.604317	1.83533	-0.604404	1.86035	-0.604404	1.83941	-0.604487	1.82868		1583	-0.367024	10.0958
1584	-0.366624	2.33828	-0.36653	2.48624	-0.604067	1.8672	-0.604154	1.82374	-0.604154	1.84777	-0.604237	1.83322		1584	-0.366624	10.1189
1585	-0.366224	2.30114	-0.36613	2.48492	-0.603817	1.84422	-0.603904	1.86015	-0.603904	1.84047	-0.603987	1.84679		1585	-0.366224	10.1366
1586	-0.365824	2.31497	-0.36573	2.47972	-0.603567	1.87082	-0.603654	1.84	-0.603654	1.83882	-0.603737	1.84178		1586	-0.365824	10.078
1587	-0.365424	2.32333	-0.36533	2.49078	-0.603317	1.82934	-0.603404	1.87286	-0.603404	1.80168	-0.603487	1.84152		1587	-0.365424	10.0095
1588	-0.365024	2.32788	-0.36493	2.50698	-0.603067	1.85719	-0.603154	1.8512	-0.603154	1.83349	-0.603237	1.83823		1588	-0.365024	10.078
1589	-0.364624	2.34651	-0.36453	2.48045	-0.602817	1.8354	-0.602904	1.84442	-0.602904	1.82723	-0.602987	1.81373		1589	-0.364624	10.1235
1590	-0.364224	2.3419	-0.36413	2.48525	-0.602567	1.84014	-0.602654	1.83612	-0.602654	1.85647	-0.602737	1.82315		1590	-0.364224	10.049
1591	-0.363824	2.32504	-0.36373	2.46919	-0.602317	1.84936	-0.602404	1.8562	-0.602404	1.84876	-0.602487	1.83072		1591	-0.363824	10.0227
1592	-0.363424	2.34717	-0.36333	2.495	-0.602067	1.86042	-0.602154	1.85792	-0.602154	1.85772	-0.602237	1.84791		1592	-0.363424	10.1063
1593	-0.363024	2.32899	-0.36293	2.49783	-0.601817	1.83954	-0.601904	1.83553	-0.601904	1.81887	-0.601987	1.819		1593	-0.363024	10.0174
1594	-0.362624	2.33742	-0.36253	2.4919	-0.601567	1.86055	-0.601654	1.83691	-0.601654	1.83335	-0.601737	1.83533		1594	-0.362624	10.1643
1595	-0.362224	2.30957	-0.36213	2.48348	-0.601317	1.85008	-0.601404	1.83421	-0.601404	1.85344	-0.601487	1.83454		1595	-0.362224	10.1241
1596	-0.361824	2.3631	-0.36173	2.49138	-0.601067	1.87938	-0.601154	1.84178	-0.601154	1.85094	-0.601237	1.83454		1596	-0.361824	10.0932
1597	-0.361424	2.3234	-0.36133	2.44884	-0.600817	1.84244	-0.600904	1.84692	-0.600904	1.82552	-0.600987	1.82769		1597	-0.361424	10.0391
1598	-0.361024	2.33064	-0.36093	2.48453	-0.600567	1.85245	-0.600654	1.83526	-0.600654	1.85824	-0.600737	1.81011		1598	-0.361024	10.0596
1599	-0.360624	2.31214	-0.36053	2.50237	-0.600317	1.85199	-0.600404	1.86134	-0.600404	1.82394	-0.600487	1.85706		1599	-0.360624	10.0938
1600	-0.360224	2.34789	-0.36013	2.48769	-0.600067	1.8676	-0.600154	1.83994	-0.600154	1.85028	-0.600237	1.81465		1600	-0.360224	10.0965
1601	-0.359824	2.32504	-0.35973	2.48986	-0.599817	1.84014	-0.599904	1.85824	-0.599904	1.83928	-0.599987	1.80313		1601	-0.359824	10.0497
1602	-0.359424	2.32636	-0.35933	2.49651	-0.599567	1.92199	-0.599654	1.92995	-0.599654	1.93845	-0.599737	1.86509		1602	-0.359424	10.1386
1603	-0.359024	2.30838	-0.35893	2.44989	-0.599317	2.08977	-0.599404	2.12072	-0.599404	2.16457	-0.599487	2.1572		1603	-0.359024	10.0879
1604	-0.358624	2.31576	-0.35853	2.49375	-0.599067	2.28178	-0.599154	2.31517	-0.599154	2.4302	-0.599237	2.43527		1604	-0.358624	10.1281
1605	-0.358224	2.34421	-0.35813	2.49085	-0.598817	2.39695	-0.598904	2.45937	-0.598904	2.55472	-0.598987	2.58784		1605	-0.358224	10.0826
1606	-0.357824	2.32873	-0.35773	2.44877	-0.598567	2.45753	-0.598654	2.54597	-0.598654	2.63012	-0.598737	2.68352		1606	-0.357824	10.0088
1607	-0.357424	2.32518	-0.35733	2.50797	-0.598317	2.47136	-0.598404	2.60207	-0.598404	2.68313	-0.598487	2.69531		1607	-0.357424	10.0339
1608	-0.357024	2.33499	-0.35693	2.46333	-0.598067	2.55736	-0.598154	2.62828	-0.598154	2.69577	-0.598237	2.7011		1608	-0.357024	10.0807
1609	-0.356624	2.32221	-0.35653	2.48236	-0.597817	2.53418	-0.597904	2.65034	-0.597904	2.68497	-0.597987	2.76557		1609	-0.356624	10.1189
1610	-0.356224	2.32142	-0.35613	2.47926	-0.597567	2.60148	-0.597654	2.66476	-0.597654	2.69491	-0.597737	2.76155		1610	-0.356224	9.97853
1611	-0.355824	2.32425	-0.35573	2.48275	-0.597317	2.53563	-0.597404	2.65949	-0.597404	2.71954	-0.597487	2.78276		1611	-0.355824	9.9647
1612	-0.355424	2.32419	-0.35533	2.51087	-0.597067	2.57817	-0.597154	2.67424	-0.597154	2.74687	-0.597237	2.78928		1612	-0.355424	10.0385
1613	-0.355024	2.3068	-0.35493	2.50731	-0.596817	2.58264	-0.596904	2.67588	-0.596904	2.71085	-0.596987	2.78816		1613	-0.355024	10.138
1614	-0.354624	2.31708	-0.35453	2.46952	-0.596567	2.62281	-0.596654	2.6662	-0.596654	2.74917	-0.596737	2.79145		1614	-0.354624	9.98973
1615	-0.354224	2.32735	-0.35413	2.49474	-0.596317	2.57942	-0.596404	2.69077	-0.596404	2.73627	-0.596487	2.78124		1615	-0.354224	9.97392
1616	-0.353824	2.33597	-0.35373	2.5056	-0.596067	2.59502	-0.596154	2.68714	-0.596154	2.74213	-0.596237	2.78183		1616	-0.353824	10.1017
1617	-0.353424	2.32142	-0.35333	2.48018	-0.595817	2.60516	-0.595904	2.67911	-0.595904	2.74364	-0.595987	2.80086		1617	-0.353424	10.0793
1618	-0.353024	2.33031	-0.35293	2.48657	-0.595567	2.60911	-0.595654	2.68813	-0.595654	2.77202	-0.595737	2.7686		1618	-0.353024	10.2071
1619	-0.352624	2.30266	-0.35253	2.48743	-0.595317	2.57698	-0.595404	2.68728	-0.595404	2.71513	-0.595487	2.77439		1619	-0.352624	10.1195
1620	-0.352224	2.31747	-0.35213	2.49744	-0.595067	2.60727	-0.595154	2.68853	-0.595154	2.73304	-0.595237	2.81423		1620	-0.352224	10.0431
1621	-0.351824	2.32998	-0.35173	2.46076	-0.594817	2.57928	-0.594904	2.69011	-0.594904	2.71283	-0.594987	2.77709		1621	-0.351824	10.0919
1622	-0.351424	2.33183	-0.35133	2.50837	-0.594567	2.59555	-0.594654	2.65488	-0.594654	2.73304	-0.594737	2.78434		1622	-0.351424	10.2895
1623	-0.351024	2.33841	-0.35093	2.49059	-0.594317	2.58172	-0.594404	2.68385	-0.594404	2.75174	-0.594487	2.7686		1623	-0.351024	10.0306
1624	-0.350624	2.33097	-0.35053	2.48209	-0.594067	2.59713	-0.594154	2.69873	-0.594154	2.74772	-0.594237	2.77611		1624	-0.350624	10.1215
1625	-0.350224	2.31839	-0.35013	2.48808	-0.593817	2.58133	-0.593904	2.68405	-0.593904	2.72013	-0.593987	2.77472		1625	-0.350224	10.0194
1626	-0.349824	2.31418	-0.34973	2.50534	-0.593567	2.64164	-0.593654	2.6878	-0.593654	2.74575	-0.593737	2.77518		1626	-0.349824	9.98578
1627	-0.349424	2.33709	-0.34933	2.49032	-0.593317	2.60688	-0.593404	2.67812	-0.593404	2.75174	-0.593487	2.77354		1627	-0.349424	10.1327
1628	-0.349024	2.323	-0.34893	2.50988	-0.593067	2.61985	-0.593154	2.68207	-0.593154	2.73646	-0.593237	2.7578		1628	-0.349024	10.0965
1629	-0.348624	2.30483	-0.34853	2.50369	-0.592817	2.59022	-0.592904	2.68076	-0.592904	2.72665	-0.592987	2.78309		1629	-0.348624	9.96008
1630	-0.348224	2.31161	-0.34813	2.48743	-0.592567	2.58798	-0.592654	2.67621	-0.592654	2.76899	-0.592737	2.77525		1630	-0.348224	10.1143
1631	-0.347824	2.32794	-0.34773	2.52634	-0.592317	2.60194	-0.592404	2.67628	-0.592404	2.70966	-0.592487	2.76511		1631	-0.347824	9.97392
1632	-0.347424	2.33354	-0.34733	2.51739	-0.592067	2.62465	-0.592154	2.68155	-0.592154	2.76478	-0.592237	2.78078		1632	-0.347424	10.0747
1633	-0.347024	2.30766	-0.34693	2.48018	-0.591817	2.5941	-0.591904	2.68807	-0.591904	2.71421	-0.591987	2.76939		1633	-0.347024	10.1959
1634	-0.346624	2.33861	-0.34653	2.48604	-0.591567	2.59555	-0.591654	2.68728	-0.591654	2.75411	-0.591737	2.78862		1634	-0.346624	10.109
1635	-0.346224	2.31708	-0.34613	2.49757	-0.591317	2.57257	-0.591404	2.6641	-0.591404	2.72902	-0.591487	2.80284		1635	-0.346224	9.97919
1636	-0.345824	2.33782	-0.34573	2.50343	-0.591067	2.60602	-0.591154	2.6745	-0.591154	2.73725	-0.591237	2.78506		1636	-0.345824	10.1551
1637	-0.345424	2.32043	-0.34533	2.50277	-0.590817	2.60872	-0.590904	2.68853	-0.590904	2.72415	-0.590987	2.75115		1637	-0.345424	9.94295
1638	-0.345024	2.28718	-0.34493	2.50514	-0.590567	2.60543	-0.590654	2.68978	-0.590654	2.72461	-0.590737	2.77683		1638	-0.345024	10.0088
1639	-0.344624	2.31365	-0.34453	2.49151	-0.590317	2.58238	-0.590404	2.67674	-0.590404	2.76089	-0.590487	2.7688		1639	-0.344624	10.0273
1640	-0.344224	2.31583	-0.34413	2.50804	-0.590067	2.62255	-0.590154	2.67904	-0.590154	2.736	-0.590237	2.77373		1640	-0.344224	10.0925
1641	-0.343824	2.34533	-0.34373	2.48354	-0.589817	2.59008	-0.589904	2.68701	-0.589904	2.7335	-0.589987	2.76043		1641	-0.343824	9.99434
1642	-0.343424	2.3417	-0.34333	2.49533	-0.589567	2.60062	-0.589654	2.66364	-0.589654	2.75227	-0.589737	2.78756		1642	-0.343424	10.1465
1643	-0.343024	2.32952	-0.34293	2.50218	-0.589317	2.57441	-0.589404	2.69268	-0.589404	2.73186	-0.589487	2.77986		1643	-0.343024	9.90672
1644	-0.342624	2.30173	-0.34253	2.47887	-0.589067	2.59838	-0.589154	2.68418	-0.589154	2.74061	-0.589237	2.78585		1644	-0.342624	10.1353
1645	-0.342224	2.3151	-0.34213	2.5162	-0.588817	2.60009	-0.588904	2.68412	-0.588904	2.72777	-0.588987	2.7794		1645	-0.342224	10.105
1646	-0.341824	2.33018	-0.34173	2.47979	-0.588567	2.62538	-0.588654	2.66113	-0.588654	2.73133	-0.588737	2.75892		1646	-0.341824	9.91463
1647	-0.341424	2.33262	-0.34133	2.49645	-0.588317	2.58653	-0.588404	2.68622	-0.588404	2.74061	-0.588487	2.77242		1647	-0.341424	10.0991
1648	-0.341024	2.33387	-0.34093	2.49829	-0.588067	2.59818	-0.588154	2.66258	-0.588154	2.76564	-0.588237	2.7655		1648	-0.341024	10.0167
1649	-0.340624	2.33874	-0.34053	2.49269	-0.587817	2.57711	-0.587904	2.68069	-0.587904	2.71045	-0.587987	2.79724		1649	-0.340624	10.1149
1650	-0.340224	2.31589	-0.34013	2.5081	-0.587567	2.60273	-0.587654	2.66634	-0.587654	2.76215	-0.587737	2.78552		1650	-0.340224	10.1327
1651	-0.339824	2.34427	-0.33973	2.49131	-0.587317	2.59384	-0.587404	2.66311	-0.587404	2.72744	-0.587487	2.7495		1651	-0.339824	10.0813
1652	-0.339424	2.2933	-0.33933	2.47689	-0.587067	2.60925	-0.587154	2.66344	-0.587154	2.73798	-0.587237	2.75898		1652	-0.339424	10.1492
1653	-0.339024	2.32926	-0.33893	2.48288	-0.586817	2.58396	-0.586904	2.64829	-0.586904	2.74957	-0.586987	2.74884		1653	-0.339024	9.89223
1654	-0.338624	2.34809	-0.33853	2.48953	-0.586567	2.59338	-0.586654	2.66811	-0.586654	2.73021	-0.586737	2.77821		1654	-0.338624	10.1366
1655	-0.338224	2.33104	-0.33813	2.49032	-0.586317	2.61662	-0.586404	2.66871	-0.586404	2.71638	-0.586487	2.77433		1655	-0.338224	10.076
1656	-0.337824	2.30825	-0.33773	2.49506	-0.586067	2.60608	-0.586154	2.69781	-0.586154	2.73627	-0.586237	2.77854		1656	-0.337824	10.1366
1657	-0.337424	2.34098	-0.33733	2.49454	-0.585817	2.58001	-0.585904	2.67878	-0.585904	2.73627	-0.585987	2.78118		1657	-0.337424	10.107
1658	-0.337024	2.34434	-0.33693	2.4842	-0.585567	2.61241	-0.585654	2.66798	-0.585654	2.76636	-0.585737	2.80047		1658	-0.337024	10.1564
1659	-0.336624	2.36455	-0.33653	2.4867	-0.585317	2.56434	-0.585404	2.68056	-0.585404	2.73093	-0.585487	2.75918		1659	-0.336624	10.0998
1660	-0.336224	2.32662	-0.33613	2.48604	-0.585067	2.6132	-0.585154	2.66699	-0.585154	2.75168	-0.585237	2.77762		1660	-0.336224	10.0286
1661	-0.335824	2.31833	-0.33573	2.50455	-0.584817	2.57066	-0.584904	2.68444	-0.584904	2.70736	-0.584987	2.79395		1661	-0.335824	10.1208
1662	-0.335424	2.30871	-0.33533	2.50237	-0.584567	2.60049	-0.584654	2.68491	-0.584654	2.72553	-0.584737	2.78809		1662	-0.335424	10.0576
1663	-0.335024	2.30871	-0.33493	2.49737	-0.584317	2.56579	-0.584404	2.69037	-0.584404	2.73139	-0.584487	2.78414		1663	-0.335024	10.1459
1664	-0.334624	2.34052	-0.33453	2.48624	-0.584067	2.64019	-0.584154	2.65975	-0.584154	2.73949	-0.584237	2.77426		1664	-0.334624	10.1017
1665	-0.334224	2.30733	-0.33413	2.46958	-0.583817	2.60233	-0.583904	2.70677	-0.583904	2.7283	-0.583987	2.79744		1665	-0.334224	10.1202
1666	-0.333824	2.33011	-0.33373	2.47327	-0.583567	2.60602	-0.583654	2.67332	-0.583654	2.75029	-0.583737	2.76162		1666	-0.333824	10.0055
1667	-0.333424	2.33762	-0.33333	2.49605	-0.583317	2.57586	-0.583404	2.68339	-0.583404	2.73258	-0.583487	2.76623		1667	-0.333424	10.082
1668	-0.333024	2.34592	-0.33293	2.48176	-0.583067	2.61465	-0.583154	2.6855	-0.583154	2.76386	-0.583237	2.77578		1668	-0.333024	10.134
1669	-0.332624	2.30055	-0.33253	2.52726	-0.582817	2.58205	-0.582904	2.68313	-0.582904	2.73943	-0.582987	2.79757		1669	-0.332624	9.98314
1670	-0.332224	2.31734	-0.33213	2.49283	-0.582567	2.59878	-0.582654	2.66732	-0.582654	2.74107	-0.582737	2.7927		1670	-0.332224	10.1189
1671	-0.331824	2.34295	-0.33173	2.48841	-0.582317	2.60846	-0.582404	2.68754	-0.582404	2.71691	-0.582487	2.74404		1671	-0.331824	10.0187
1672	-0.331424	2.34651	-0.33133	2.48255	-0.582067	2.61241	-0.582154	2.66041	-0.582154	2.72692	-0.582237	2.77011		1672	-0.331424	10.1413
1673	-0.331024	2.31036	-0.33093	2.48848	-0.581817	2.60793	-0.581904	2.6907	-0.581904	2.74924	-0.581987	2.7655		1673	-0.331024	10.0734
1674	-0.330624	2.3446	-0.33053	2.49915	-0.581567	2.6018	-0.581654	2.71059	-0.581654	2.73232	-0.581737	2.75727		1674	-0.330624	10.1538
1675	-0.330224	2.34697	-0.33013	2.49612	-0.581317	2.5997	-0.581404	2.699	-0.581404	2.7173	-0.581487	2.77979		1675	-0.330224	10.0813
1676	-0.329824	2.32063	-0.32973	2.44798	-0.581067	2.62057	-0.581154	2.68925	-0.581154	2.76353	-0.581237	2.78677		1676	-0.329824	10.1571
1677	-0.329424	2.32076	-0.32933	2.48341	-0.580817	2.58534	-0.580904	2.72204	-0.580904	2.71177	-0.580987	2.78723		1677	-0.329424	10.1399
1678	-0.329024	2.32853	-0.32893	2.50389	-0.580567	2.60042	-0.580654	2.68076	-0.580654	2.7547	-0.580737	2.77538		1678	-0.329024	10.0991
1679	-0.328624	2.33841	-0.32853	2.5081	-0.580317	2.60569	-0.580404	2.6743	-0.580404	2.73897	-0.580487	2.76326		1679	-0.328624	10.0925
1680	-0.328224	2.30588	-0.32813	2.452	-0.580067	2.62176	-0.580154	2.66667	-0.580154	2.7339	-0.580237	2.75931		1680	-0.328224	10.0517
1681	-0.327824	2.34454	-0.32773	2.50646	-0.579817	2.58245	-0.579904	2.65738	-0.579904	2.74147	-0.579987	2.77308		1681	-0.327824	10.1577
1682	-0.327424	2.32241	-0.32733	2.49526	-0.579567	2.62004	-0.579654	2.68728	-0.579654	2.75306	-0.579737	2.79105		1682	-0.327424	10.103
1683	-0.327024	2.3367	-0.32693	2.50698	-0.579317	2.58455	-0.579404	2.65863	-0.579404	2.72573	-0.579487	2.78197		1683	-0.327024	10.0773
1684	-0.326624	2.32676	-0.32653	2.49474	-0.579067	2.6018	-0.579154	2.70275	-0.579154	2.73515	-0.579237	2.79507		1684	-0.326624	9.80065
1685	-0.326224	2.32346	-0.32613	2.50132	-0.578817	2.59482	-0.578904	2.69439	-0.578904	2.72777	-0.578987	2.77874		1685	-0.326224	10.0332
1686	-0.325824	2.32103	-0.32573	2.46254	-0.578567	2.60187	-0.578654	2.68556	-0.578654	2.73034	-0.578737	2.7767		1686	-0.325824	10.1544
1687	-0.325424	2.35303	-0.32533	2.50382	-0.578317	2.5968	-0.578404	2.68095	-0.578404	2.7364	-0.578487	2.77505		1687	-0.325424	10.1255
1688	-0.325024	2.32952	-0.32493	2.50211	-0.578067	2.60332	-0.578154	2.69735	-0.578154	2.73159	-0.578237	2.78032		1688	-0.325024	10.0049
1689	-0.324624	2.32373	-0.32453	2.48664	-0.577817	2.59305	-0.577904	2.70347	-0.577904	2.73739	-0.577987	2.77373		1689	-0.324624	10.1544
1690	-0.324224	2.32504	-0.32413	2.49059	-0.577567	2.62176	-0.577654	2.68576	-0.577654	2.73311	-0.577737	2.77163		1690	-0.324224	10.0549
1691	-0.323824	2.3236	-0.32373	2.49395	-0.577317	2.58949	-0.577404	2.69327	-0.577404	2.75477	-0.577487	2.78243		1691	-0.323824	10.0741
1692	-0.323424	2.33854	-0.32333	2.48341	-0.577067	2.61346	-0.577154	2.66818	-0.577154	2.73172	-0.577237	2.7823		1692	-0.323424	10.1182
1693	-0.323024	2.33038	-0.32293	2.49493	-0.576817	2.60075	-0.576904	2.71921	-0.576904	2.74832	-0.576987	2.76623		1693	-0.323024	10.1432
1694	-0.322624	2.33953	-0.32253	2.47913	-0.576567	2.60655	-0.576654	2.67048	-0.576654	2.74219	-0.576737	2.80126		1694	-0.322624	10.0879
1695	-0.322224	2.32386	-0.32213	2.49506	-0.576317	2.58791	-0.576404	2.73995	-0.576404	2.71888	-0.576487	2.76491		1695	-0.322224	9.95943
1696	-0.321824	2.30213	-0.32173	2.48433	-0.576067	2.60951	-0.576154	2.67858	-0.576154	2.73956	-0.576237	2.82075		1696	-0.321824	10.2546
1697	-0.321424	2.30931	-0.32133	2.49125	-0.575817	2.60589	-0.575904	2.69887	-0.575904	2.73765	-0.575987	2.77341		1697	-0.321424	10.0332
1698	-0.321024	2.32004	-0.32093	2.49987	-0.575567	2.58297	-0.575654	2.69623	-0.575654	2.70815	-0.575737	2.78737		1698	-0.321024	9.96865
1699	-0.320624	2.34513	-0.32053	2.50534	-0.575317	2.59785	-0.575404	2.68181	-0.575404	2.70973	-0.575487	2.7794		1699	-0.320624	10.078
1700	-0.320224	2.33453	-0.32013	2.50975	-0.575067	2.60694	-0.575154	2.6666	-0.575154	2.75424	-0.575237	2.80442		1700	-0.320224	10.0154
1701	-0.319824	2.3203	-0.31973	2.49072	-0.574817	2.57896	-0.574904	2.69696	-0.574904	2.70986	-0.574987	2.7952		1701	-0.319824	10.0135
1702	-0.319424	2.33966	-0.31933	2.51785	-0.574567	2.59529	-0.574654	2.68135	-0.574654	2.74272	-0.574737	2.79711		1702	-0.319424	9.93505
1703	-0.319024	2.3203	-0.31893	2.50922	-0.574317	2.60121	-0.574404	2.68016	-0.574404	2.7362	-0.574487	2.77973		1703	-0.319024	10.0642
1704	-0.318624	2.36212	-0.31853	2.47544	-0.574067	2.61557	-0.574154	2.66581	-0.574154	2.72705	-0.574237	2.76168		1704	-0.318624	10.1255
1705	-0.318224	2.31688	-0.31813	2.48683	-0.573817	2.60536	-0.573904	2.68346	-0.573904	2.7121	-0.573987	2.78631		1705	-0.318224	10.2269
1706	-0.317824	2.2993	-0.31773	2.49645	-0.573567	2.60615	-0.573654	2.67404	-0.573654	2.7468	-0.573737	2.76076		1706	-0.317824	10.0984
1707	-0.317424	2.33176	-0.31733	2.49039	-0.573317	2.58574	-0.573404	2.66792	-0.573404	2.69393	-0.573487	2.78098		1707	-0.317424	10.0543
1708	-0.317024	2.3072	-0.31693	2.48591	-0.573067	2.60233	-0.573154	2.6909	-0.573154	2.74022	-0.573237	2.77597		1708	-0.317024	9.98512
1709	-0.316624	2.31049	-0.31653	2.49388	-0.572817	2.58817	-0.572904	2.67766	-0.572904	2.70861	-0.572987	2.77222		1709	-0.316624	10.0286
1710	-0.316224	2.32241	-0.31613	2.50211	-0.572567	2.59878	-0.572654	2.64895	-0.572654	2.73535	-0.572737	2.77992		1710	-0.316224	10.1571
1711	-0.315824	2.32774	-0.31573	2.5058	-0.572317	2.59384	-0.572404	2.68346	-0.572404	2.72139	-0.572487	2.80435		1711	-0.315824	10.0991
1712	-0.315424	2.30154	-0.31533	2.46853	-0.572067	2.61715	-0.572154	2.69096	-0.572154	2.74002	-0.572237	2.78282		1712	-0.315424	10.0965
1713	-0.315024	2.33486	-0.31493	2.48064	-0.571817	2.57533	-0.571904	2.67272	-0.571904	2.72777	-0.571987	2.76195		1713	-0.315024	10.0207
1714	-0.314624	2.30384	-0.31453	2.50145	-0.571567	2.61616	-0.571654	2.68622	-0.571654	2.72883	-0.571737	2.78335		1714	-0.314624	10.0069
1715	-0.314224	2.32425	-0.31413	2.50277	-0.571317	2.59048	-0.571404	2.6664	-0.571404	2.7312	-0.571487	2.78282		1715	-0.314224	10.1366
1716	-0.313824	2.31773	-0.31373	2.47952	-0.571067	2.61781	-0.571154	2.68082	-0.571154	2.73508	-0.571237	2.78835		1716	-0.313824	10.0009
1717	-0.313424	2.32109	-0.31333	2.48374	-0.570817	2.60938	-0.570904	2.6905	-0.570904	2.73258	-0.570987	2.78723		1717	-0.313424	10.0266
1718	-0.313024	2.36001	-0.31293	2.50573	-0.570567	2.62011	-0.570654	2.68958	-0.570654	2.74219	-0.570737	2.78769		1718	-0.313024	10.1452
1719	-0.312624	2.31767	-0.31253	2.48196	-0.570317	2.57342	-0.570404	2.66008	-0.570404	2.72619	-0.570487	2.78243		1719	-0.312624	10.1162
1720	-0.312224	2.35685	-0.31213	2.47873	-0.570067	2.61544	-0.570154	2.68774	-0.570154	2.72514	-0.570237	2.78388		1720	-0.312224	10.0681
1721	-0.311824	2.32267	-0.31173	2.48354	-0.569817	2.59456	-0.569904	2.69077	-0.569904	2.75556	-0.569987	2.78783		1721	-0.311824	10.1399
1722	-0.311424	2.34434	-0.31133	2.48578	-0.569567	2.62044	-0.569654	2.68951	-0.569654	2.74898	-0.569737	2.76261		1722	-0.311424	10.0688
1723	-0.311024	2.2993	-0.31093	2.49039	-0.569317	2.59825	-0.569404	2.68319	-0.569404	2.73153	-0.569487	2.76241		1723	-0.311024	10.0866
1724	-0.310624	2.32234	-0.31053	2.51093	-0.569067	2.5991	-0.569154	2.67509	-0.569154	2.74022	-0.569237	2.7709		1724	-0.310624	10.0484
1725	-0.310224	2.32043	-0.31013	2.44851	-0.568817	2.5972	-0.568904	2.69834	-0.568904	2.73047	-0.568987	2.74621		1725	-0.310224	10.0095
1726	-0.309824	2.32946	-0.30973	2.50461	-0.568567	2.59028	-0.568654	2.69406	-0.568654	2.74305	-0.568737	2.78414		1726	-0.309824	9.84677
1727	-0.309424	2.31365	-0.30933	2.49724	-0.568317	2.5781	-0.568404	2.67733	-0.568404	2.73831	-0.568487	2.76103		1727	-0.309424	10.1498
1728	-0.309024	2.30305	-0.30893	2.49618	-0.568067	2.57718	-0.568154	2.66746	-0.568154	2.72777	-0.568237	2.80014		1728	-0.309024	10.3132
1729	-0.308624	2.33031	-0.30853	2.5029	-0.567817	2.59594	-0.567904	2.6851	-0.567904	2.72369	-0.567987	2.79698		1729	-0.308624	9.86653
1730	-0.308224	2.32656	-0.30813	2.50995	-0.567567	2.58416	-0.567654	2.66324	-0.567654	2.73646	-0.567737	2.79665		1730	-0.308224	9.93834
1731	-0.307824	2.35389	-0.30773	2.49888	-0.567317	2.60668	-0.567404	2.65995	-0.567404	2.7549	-0.567487	2.7472		1731	-0.307824	10.0471
1732	-0.307424	2.32103	-0.30733	2.50784	-0.567067	2.60582	-0.567154	2.66449	-0.567154	2.76333	-0.567237	2.77841		1732	-0.307424	10.1557
1733	-0.307024	2.34216	-0.30693	2.49948	-0.566817	2.61925	-0.566904	2.68892	-0.566904	2.73126	-0.566987	2.75885		1733	-0.307024	10.0662
1734	-0.306624	2.33308	-0.30653	2.47906	-0.566567	2.58831	-0.566654	2.65903	-0.566654	2.75925	-0.566737	2.79922		1734	-0.306624	10.1683
1735	-0.306224	2.33459	-0.30613	2.49454	-0.566317	2.56829	-0.566404	2.68793	-0.566404	2.73232	-0.566487	2.75852		1735	-0.306224	10.0016
1736	-0.305824	2.33775	-0.30573	2.50962	-0.566067	2.60865	-0.566154	2.68991	-0.566154	2.73679	-0.566237	2.79994		1736	-0.305824	10.0135
1737	-0.305424	2.34131	-0.30533	2.48756	-0.565817	2.58692	-0.565904	2.67964	-0.565904	2.7497	-0.565987	2.76814		1737	-0.305424	10.0411
1738	-0.305024	2.34289	-0.30493	2.48078	-0.565567	2.59469	-0.565654	2.66601	-0.565654	2.75023	-0.565737	2.77854		1738	-0.305024	10.1136
1739	-0.304624	2.32695	-0.30453	2.50567	-0.565317	2.59094	-0.565404	2.66232	-0.565404	2.73706	-0.565487	2.77229		1739	-0.304624	10.1221
1740	-0.304224	2.30634	-0.30413	2.49671	-0.565067	2.60009	-0.565154	2.67411	-0.565154	2.74595	-0.565237	2.77512		1740	-0.304224	10.0266
1741	-0.303824	2.34019	-0.30373	2.47887	-0.564817	2.586	-0.564904	2.66001	-0.564904	2.72968	-0.564987	2.77742		1741	-0.303824	10.0464
1742	-0.303424	2.34072	-0.30333	2.49994	-0.564567	2.61609	-0.564654	2.67582	-0.564654	2.75734	-0.564737	2.76735		1742	-0.303424	10.1334
1743	-0.303024	2.34177	-0.30293	2.51831	-0.564317	2.58304	-0.564404	2.66048	-0.564404	2.73469	-0.564487	2.77308		1743	-0.303024	10.0635
1744	-0.302624	2.32867	-0.30253	2.511	-0.564067	2.60635	-0.564154	2.68458	-0.564154	2.73442	-0.564237	2.76353		1744	-0.302624	10.0681
1745	-0.302224	2.31964	-0.30213	2.49388	-0.563817	2.60602	-0.563904	2.688	-0.563904	2.75484	-0.563987	2.77453		1745	-0.302224	10.0484
1746	-0.301824	2.32702	-0.30173	2.49204	-0.563567	2.62097	-0.563654	2.68122	-0.563654	2.74753	-0.563737	2.75819		1746	-0.301824	10.0622
1747	-0.301424	2.30134	-0.30133	2.47979	-0.563317	2.58646	-0.563404	2.69189	-0.563404	2.71546	-0.563487	2.77209		1747	-0.301424	10.1419
1748	-0.301024	2.30206	-0.30093	2.48394	-0.563067	2.6045	-0.563154	2.67575	-0.563154	2.73535	-0.563237	2.78802		1748	-0.301024	10.1531
1749	-0.300624	2.34526	-0.30053	2.495	-0.562817	2.57705	-0.562904	2.69919	-0.562904	2.72777	-0.562987	2.77538		1749	-0.300624	10.0662
1750	-0.300224	2.32774	-0.30013	2.48104	-0.562567	2.58337	-0.562654	2.68688	-0.562654	2.73765	-0.562737	2.78855		1750	-0.300224	10.0003
1751	-0.299824	2.31418	-0.29973	2.40735	-0.562317	2.56282	-0.562404	2.68319	-0.562404	2.71513	-0.562487	2.77637		1751	-0.299824	-0.21412
1752	-0.299424	2.25195	-0.29933	2.33196	-0.562067	2.63519	-0.562154	2.66871	-0.562154	2.74213	-0.562237	2.77782		1752	-0.299424	-0.05073
1753	-0.299024	2.24985	-0.29893	2.30937	-0.561817	2.59667	-0.561904	2.69919	-0.561904	2.72777	-0.561987	2.77387		1753	-0.299024	-0.03163
1754	-0.298624	2.2029	-0.29853	2.26512	-0.561567	2.5972	-0.561654	2.69037	-0.561654	2.75589	-0.561737	2.78269		1754	-0.298624	-0.01647
1755	-0.298224	2.19289	-0.29813	2.24491	-0.561317	2.58133	-0.561404	2.66271	-0.561404	2.73679	-0.561487	2.7628		1755	-0.298224	-0.08104
1756	-0.297824	2.17491	-0.29773	2.23345	-0.561067	2.61399	-0.561154	2.67246	-0.561154	2.74101	-0.561237	2.75885		1756	-0.297824	-0.06391
1757	-0.297424	2.17004	-0.29733	2.20889	-0.560817	2.59002	-0.560904	2.72211	-0.560904	2.72698	-0.560987	2.78631		1757	-0.297424	-0.02043
1758	-0.297024	2.16576	-0.29693	2.21067	-0.560567	2.60101	-0.560654	2.66601	-0.560654	2.74331	-0.560737	2.80416		1758	-0.297024	0.11661
1759	-0.296624	2.15463	-0.29653	2.18459	-0.560317	2.5806	-0.560404	2.67898	-0.560404	2.72758	-0.560487	2.74924		1759	-0.296624	-0.08038
1760	-0.296224	2.15167	-0.29613	2.14587	-0.560067	2.60306	-0.560154	2.67424	-0.560154	2.74318	-0.560237	2.79303		1760	-0.296224	-0.00725
1761	-0.295824	2.14258	-0.29573	2.16128	-0.559817	2.58264	-0.559904	2.69636	-0.559904	2.73139	-0.559987	2.78197		1761	-0.295824	0.02569
1762	-0.295424	2.1647	-0.29533	2.15002	-0.559567	2.5918	-0.559654	2.6749	-0.559654	2.73107	-0.559737	2.79731		1762	-0.295424	-0.08038
1763	-0.295024	2.13198	-0.29493	2.12987	-0.559317	2.58416	-0.559404	2.67351	-0.559404	2.73047	-0.559487	2.78315		1763	-0.295024	0.04743
1764	-0.294624	2.13263	-0.29453	2.11064	-0.559067	2.60319	-0.559154	2.68188	-0.559154	2.73482	-0.559237	2.76643		1764	-0.294624	0.13045
1765	-0.294224	2.13593	-0.29413	2.13566	-0.558817	2.56546	-0.558904	2.67937	-0.558904	2.7308	-0.558987	2.77005		1765	-0.294224	-0.09817
1766	-0.293824	2.12691	-0.29373	2.13375	-0.558567	2.62169	-0.558654	2.68174	-0.558654	2.73047	-0.558737	2.77222		1766	-0.293824	0.13769
1767	-0.293424	2.11235	-0.29333	2.10458	-0.558317	2.58771	-0.558404	2.68043	-0.558404	2.73297	-0.558487	2.78177		1767	-0.293424	0.02108
1768	-0.293024	2.1086	-0.29293	2.13415	-0.558067	2.59805	-0.558154	2.67707	-0.558154	2.74667	-0.558237	2.78137		1768	-0.293024	-0.08828
1769	-0.292624	2.09793	-0.29253	2.12296	-0.557817	2.58784	-0.557904	2.68622	-0.557904	2.73317	-0.557987	2.75602		1769	-0.292624	0.19435
1770	-0.292224	2.08542	-0.29213	2.114	-0.557567	2.62202	-0.557654	2.66647	-0.557654	2.71776	-0.557737	2.78197		1770	-0.292224	-0.06325
1771	-0.291824	2.09971	-0.29173	2.11163	-0.557317	2.5966	-0.557404	2.68359	-0.557404	2.76399	-0.557487	2.77736		1771	-0.291824	0.168
1772	-0.291424	2.08055	-0.29133	2.09938	-0.557067	2.60497	-0.557154	2.66298	-0.557154	2.75108	-0.557237	2.7655		1772	-0.291424	0.19172
1773	-0.291024	2.10307	-0.29093	2.08226	-0.556817	2.5858	-0.556904	2.67213	-0.556904	2.71506	-0.556987	2.76939		1773	-0.291024	0.00329
1774	-0.290624	2.09668	-0.29053	2.09306	-0.556567	2.59621	-0.556654	2.688	-0.556654	2.7501	-0.556737	2.78118		1774	-0.290624	0.17986
1775	-0.290224	2.05777	-0.29013	2.09806	-0.556317	2.59759	-0.556404	2.66061	-0.556404	2.71085	-0.556487	2.76261		1775	-0.290224	-0.01779
1776	-0.289824	2.08378	-0.28973	2.10649	-0.556067	2.60134	-0.556154	2.6851	-0.556154	2.75372	-0.556237	2.76333		1776	-0.289824	-0.1041
1777	-0.289424	2.06172	-0.28933	2.08516	-0.555817	2.58962	-0.555904	2.69966	-0.555904	2.72441	-0.555987	2.75102		1777	-0.289424	0.08235
1778	-0.289024	2.0795	-0.28893	2.08364	-0.555567	2.59924	-0.555654	2.65896	-0.555654	2.74588	-0.555737	2.7873		1778	-0.289024	-0.08565
1779	-0.288624	2.06303	-0.28853	2.06955	-0.555317	2.59206	-0.555404	2.68352	-0.555404	2.72942	-0.555487	2.77927		1779	-0.288624	-0.10344
1780	-0.288224	2.0681	-0.28813	2.08338	-0.555067	2.613	-0.555154	2.66258	-0.555154	2.731	-0.555237	2.80442		1780	-0.288224	-0.02438
1781	-0.287824	2.06415	-0.28773	2.05592	-0.554817	2.59403	-0.554904	2.69952	-0.554904	2.75372	-0.554987	2.77393		1781	-0.287824	0.00263
1782	-0.287424	2.07996	-0.28733	2.04874	-0.554567	2.61833	-0.554654	2.67595	-0.554654	2.73739	-0.554737	2.76478		1782	-0.287424	0.05007
1783	-0.287024	2.04552	-0.28693	2.0606	-0.554317	2.57764	-0.554404	2.67062	-0.554404	2.72389	-0.554487	2.77275		1783	-0.287024	-0.02701
1784	-0.286624	2.055	-0.28653	2.07284	-0.554067	2.58146	-0.554154	2.66917	-0.554154	2.72758	-0.554237	2.78065		1784	-0.286624	0.12254
1785	-0.286224	2.06027	-0.28613	2.06224	-0.553817	2.59502	-0.553904	2.69551	-0.553904	2.73291	-0.553987	2.78704		1785	-0.286224	0.1647
1786	-0.285824	2.06935	-0.28573	2.04045	-0.553567	2.61557	-0.553654	2.65982	-0.553654	2.76083	-0.553737	2.81133		1786	-0.285824	0.08696
1787	-0.285424	2.0656	-0.28533	2.07443	-0.553317	2.59331	-0.553404	2.68708	-0.553404	2.72468	-0.553487	2.75642		1787	-0.285424	0.07115
1788	-0.285024	2.05349	-0.28493	2.04841	-0.553067	2.5943	-0.553154	2.68227	-0.553154	2.73916	-0.553237	2.78493		1788	-0.285024	0.10212
1789	-0.284624	2.06488	-0.28453	2.04697	-0.552817	2.60128	-0.552904	2.69281	-0.552904	2.73969	-0.552987	2.78401		1789	-0.284624	0.17854
1790	-0.284224	2.04111	-0.28413	2.06758	-0.552567	2.60154	-0.552654	2.68622	-0.552654	2.75503	-0.552737	2.76201		1790	-0.284224	0.13901
1791	-0.283824	2.02754	-0.28373	2.05072	-0.552317	2.60141	-0.552404	2.70677	-0.552404	2.72738	-0.552487	2.79323		1791	-0.283824	-0.00725
1792	-0.283424	2.01253	-0.28333	2.04934	-0.552067	2.6238	-0.552154	2.6614	-0.552154	2.76432	-0.552237	2.77611		1792	-0.283424	0.03294
1793	-0.283024	2.0494	-0.28293	2.05289	-0.551817	2.59766	-0.551904	2.67575	-0.551904	2.73383	-0.551987	2.76353		1793	-0.283024	0.0006571
1794	-0.282624	2.04427	-0.28253	2.05125	-0.551567	2.60872	-0.551654	2.68339	-0.551654	2.74812	-0.551737	2.76465		1794	-0.282624	0.15877
1795	-0.282224	2.05441	-0.28213	2.0257	-0.551317	2.60714	-0.551404	2.65955	-0.551404	2.74911	-0.551487	2.78368		1795	-0.282224	-0.00461
1796	-0.281824	2.03775	-0.28173	2.05289	-0.551067	2.61484	-0.551154	2.67075	-0.551154	2.72567	-0.551237	2.79724		1796	-0.281824	0.17986
1797	-0.281424	2.03702	-0.28133	2.01687	-0.550817	2.60819	-0.550904	2.67885	-0.550904	2.72929	-0.550987	2.78684		1797	-0.281424	0.17788
1798	-0.281024	2.04967	-0.28093	2.03617	-0.550567	2.60977	-0.550654	2.66278	-0.550654	2.77196	-0.550737	2.78078		1798	-0.281024	-0.06457
1799	-0.280624	2.05046	-0.28053	2.04749	-0.550317	2.58146	-0.550404	2.69235	-0.550404	2.70769	-0.550487	2.77736		1799	-0.280624	0.00329
1800	-0.280224	2.02919	-0.28013	2.03683	-0.550067	2.61695	-0.550154	2.67648	-0.550154	2.75596	-0.550237	2.7686		1800	-0.280224	0.08367
1801	-0.279824	2.02985	-0.27973	2.0147	-0.549817	2.59048	-0.549904	2.68583	-0.549904	2.73107	-0.549987	2.77393		1801	-0.279824	-0.08565
1802	-0.279424	2.00752	-0.27933	2.04012	-0.549567	2.60674	-0.549654	2.66397	-0.549654	2.75556	-0.549737	2.77294		1802	-0.279424	0.168
1803	-0.279024	1.99225	-0.27893	2.02201	-0.549317	2.60918	-0.549404	2.69551	-0.549404	2.73139	-0.549487	2.75997		1803	-0.279024	-0.04019
1804	-0.278624	2.00924	-0.27853	1.99514	-0.549067	2.61148	-0.549154	2.68807	-0.549154	2.75536	-0.549237	2.77466		1804	-0.278624	-0.05732
1805	-0.278224	2.00621	-0.27813	2.00897	-0.548817	2.56532	-0.548904	2.70347	-0.548904	2.73831	-0.548987	2.79658		1805	-0.278224	-0.1153
1806	-0.277824	2.01997	-0.27773	2.02096	-0.548567	2.60095	-0.548654	2.6882	-0.548654	2.75391	-0.548737	2.7981		1806	-0.277824	-0.11464
1807	-0.277424	2.00897	-0.27733	1.99429	-0.548317	2.57151	-0.548404	2.66627	-0.548404	2.72777	-0.548487	2.75846		1807	-0.277424	0.19237
1808	-0.277024	1.98915	-0.27693	2.01483	-0.548067	2.59752	-0.548154	2.67404	-0.548154	2.74338	-0.548237	2.78598		1808	-0.277024	-0.08499
1809	-0.276624	2.02161	-0.27653	1.99521	-0.547817	2.60806	-0.547904	2.68563	-0.547904	2.73416	-0.547987	2.7796		1809	-0.276624	-0.10278
1810	-0.276224	2.02589	-0.27613	2.05164	-0.547567	2.60378	-0.547654	2.67575	-0.547654	2.76524	-0.547737	2.76656		1810	-0.276224	0.15746
1811	-0.275824	2.01635	-0.27573	2.02056	-0.547317	2.60503	-0.547404	2.7013	-0.547404	2.73126	-0.547487	2.78783		1811	-0.275824	-0.05995
1812	-0.275424	1.99962	-0.27533	2.02906	-0.547067	2.61399	-0.547154	2.66344	-0.547154	2.77038	-0.547237	2.77861		1812	-0.275424	0.07906
1813	-0.275024	2.03577	-0.27493	1.99613	-0.546817	2.58896	-0.546904	2.6857	-0.546904	2.73133	-0.546987	2.78493		1813	-0.275024	-0.11793
1814	-0.274624	2.01793	-0.27453	1.98467	-0.546567	2.6024	-0.546654	2.68273	-0.546654	2.75108	-0.546737	2.77518		1814	-0.274624	0.04216
1815	-0.274224	1.99442	-0.27413	2.01654	-0.546317	2.58324	-0.546404	2.68385	-0.546404	2.72968	-0.546487	2.75991		1815	-0.274224	-0.0145
1816	-0.273824	1.9958	-0.27373	2.01589	-0.546067	2.6101	-0.546154	2.66667	-0.546154	2.74614	-0.546237	2.78223		1816	-0.273824	0.07972
1817	-0.273424	1.99211	-0.27333	2.00772	-0.545817	2.5887	-0.545904	2.66699	-0.545904	2.74957	-0.545987	2.75964		1817	-0.273424	-0.06918
1818	-0.273024	2.02076	-0.27293	2.01924	-0.545567	2.59772	-0.545654	2.64494	-0.545654	2.75135	-0.545737	2.79757		1818	-0.273024	0.05534
1819	-0.272624	2.01924	-0.27253	1.99119	-0.545317	2.59799	-0.545404	2.66153	-0.545404	2.72968	-0.545487	2.77005		1819	-0.272624	-0.01647
1820	-0.272224	2.01661	-0.27213	1.99547	-0.545067	2.5945	-0.545154	2.68188	-0.545154	2.75464	-0.545237	2.76787		1820	-0.272224	0.00988
1821	-0.271824	1.97289	-0.27173	1.99962	-0.544817	2.59219	-0.544904	2.69136	-0.544904	2.72975	-0.544987	2.78374		1821	-0.271824	0.18908
1822	-0.271424	1.9958	-0.27133	1.99857	-0.544567	2.62163	-0.544654	2.67654	-0.544654	2.7495	-0.544737	2.77788		1822	-0.271424	0.02437
1823	-0.271024	1.98751	-0.27093	2.00291	-0.544317	2.60398	-0.544404	2.69103	-0.544404	2.75128	-0.544487	2.78315		1823	-0.271024	-0.07774
1824	-0.270624	1.98197	-0.27053	2.00496	-0.544067	2.5671	-0.544154	2.67858	-0.544154	2.72481	-0.544237	2.77255		1824	-0.270624	0.15812
1825	-0.270224	1.98395	-0.27013	2.01635	-0.543817	2.58824	-0.543904	2.68464	-0.543904	2.7362	-0.543987	2.78006		1825	-0.270224	0.11661
1826	-0.269824	2.00245	-0.26973	1.99093	-0.543567	2.61945	-0.543654	2.6772	-0.543654	2.75036	-0.543737	2.76162		1826	-0.269824	-0.05468
1827	-0.269424	2.01602	-0.26933	1.97302	-0.543317	2.57	-0.543404	2.68899	-0.543404	2.75161	-0.543487	2.78058		1827	-0.269424	0.14296
1828	-0.269024	2.01918	-0.26893	1.98639	-0.543067	2.60911	-0.543154	2.6774	-0.543154	2.7339	-0.543237	2.78473		1828	-0.269024	0.05468
1829	-0.268624	1.98823	-0.26853	2.00746	-0.542817	2.60668	-0.542904	2.69136	-0.542904	2.73469	-0.542987	2.78783		1829	-0.268624	0.07906
1830	-0.268224	1.9852	-0.26813	1.9856	-0.542567	2.60911	-0.542654	2.66983	-0.542654	2.76504	-0.542737	2.79138		1830	-0.268224	0.1568
1831	-0.267824	1.98678	-0.26773	2.0043	-0.542317	2.59772	-0.542404	2.69794	-0.542404	2.72652	-0.542487	2.78249		1831	-0.267824	0.05336
1832	-0.267424	1.97941	-0.26733	1.98171	-0.542067	2.58396	-0.542154	2.66015	-0.542154	2.74575	-0.542237	2.77597		1832	-0.267424	0.08301
1833	-0.267024	1.9607	-0.26693	1.97427	-0.541817	2.5808	-0.541904	2.70617	-0.541904	2.71335	-0.541987	2.7952		1833	-0.267024	0.10409
1834	-0.266624	1.99185	-0.26653	1.98237	-0.541567	2.61939	-0.541654	2.68682	-0.541654	2.76847	-0.541737	2.77709		1834	-0.266624	-0.09882
1835	-0.266224	1.9877	-0.26613	1.98481	-0.541317	2.59344	-0.541404	2.66858	-0.541404	2.7258	-0.541487	2.78355		1835	-0.266224	-0.06786
1836	-0.265824	1.97434	-0.26573	1.98197	-0.541067	2.61609	-0.541154	2.66581	-0.541154	2.74213	-0.541237	2.77248		1836	-0.265824	-0.05995
1837	-0.265424	1.94332	-0.26533	1.97453	-0.540817	2.59818	-0.540904	2.70288	-0.540904	2.73423	-0.540987	2.77275		1837	-0.265424	0.10805
1838	-0.265024	1.98	-0.26493	1.97355	-0.540567	2.59687	-0.540654	2.6718	-0.540654	2.76623	-0.540737	2.7767		1838	-0.265024	-0.07313
1839	-0.264624	1.98105	-0.26453	1.98553	-0.540317	2.60444	-0.540404	2.69169	-0.540404	2.72606	-0.540487	2.77373		1839	-0.264624	-0.10805
1840	-0.264224	1.9665	-0.26413	1.95702	-0.540067	2.61116	-0.540154	2.68076	-0.540154	2.74996	-0.540237	2.78249		1840	-0.264224	-0.00791
1841	-0.263824	1.97993	-0.26373	1.98718	-0.539817	2.58185	-0.539904	2.66311	-0.539904	2.73989	-0.539987	2.74298		1841	-0.263824	0.05534
1842	-0.263424	1.97157	-0.26333	1.95991	-0.539567	2.60286	-0.539654	2.70328	-0.539654	2.72896	-0.539737	2.76399		1842	-0.263424	0.04875
1843	-0.263024	1.9879	-0.26293	1.98612	-0.539317	2.597	-0.539404	2.70321	-0.539404	2.7225	-0.539487	2.76972		1843	-0.263024	-0.06523
1844	-0.262624	1.95721	-0.26253	1.98566	-0.539067	2.58956	-0.539154	2.68695	-0.539154	2.7447	-0.539237	2.78019		1844	-0.262624	-0.08631
1845	-0.262224	1.9615	-0.26213	1.99396	-0.538817	2.58462	-0.538904	2.68128	-0.538904	2.71197	-0.538987	2.7632		1845	-0.262224	0.02899
1846	-0.261824	1.96235	-0.26173	1.97592	-0.538567	2.60075	-0.538654	2.70209	-0.538654	2.74687	-0.538737	2.78796		1846	-0.261824	0.14494
1847	-0.261424	1.98099	-0.26133	1.98553	-0.538317	2.60911	-0.538404	2.69834	-0.538404	2.72678	-0.538487	2.7578		1847	-0.261424	0.0527
1848	-0.261024	1.97243	-0.26093	1.9719	-0.538067	2.60167	-0.538154	2.67588	-0.538154	2.75135	-0.538237	2.77169		1848	-0.261024	0.0079
1849	-0.260624	1.96538	-0.26053	1.96768	-0.537817	2.56928	-0.537904	2.69689	-0.537904	2.71256	-0.537987	2.76168		1849	-0.260624	0.11463
1850	-0.260224	1.97269	-0.26013	1.9611	-0.537567	2.61583	-0.537654	2.67055	-0.537654	2.75464	-0.537737	2.78223		1850	-0.260224	-0.1008
1851	-0.259824	1.95063	-0.25973	1.9453	-0.537317	2.59417	-0.537404	2.6853	-0.537404	2.72883	-0.537487	2.7823		1851	-0.259824	0.10409
1852	-0.259424	1.96426	-0.25933	1.97183	-0.537067	2.60339	-0.537154	2.65929	-0.537154	2.74279	-0.537237	2.77696		1852	-0.259424	-0.10475
1853	-0.259024	1.97032	-0.25893	1.98533	-0.536817	2.60589	-0.536904	2.65929	-0.536904	2.73725	-0.536987	2.78381		1853	-0.259024	-0.11727
1854	-0.258624	1.94523	-0.25853	1.95952	-0.536567	2.59917	-0.536654	2.66271	-0.536654	2.74667	-0.536737	2.78032		1854	-0.258624	0.09421
1855	-0.258224	1.98685	-0.25813	1.94345	-0.536317	2.6078	-0.536404	2.69814	-0.536404	2.73429	-0.536487	2.76136		1855	-0.258224	-0.0112
1856	-0.257824	1.96466	-0.25773	1.97085	-0.536067	2.60095	-0.536154	2.65909	-0.536154	2.75187	-0.536237	2.78592		1856	-0.257824	0.08301
1857	-0.257424	1.9507	-0.25733	1.9609	-0.535817	2.58409	-0.535904	2.68458	-0.535904	2.73186	-0.535987	2.76985		1857	-0.257424	0.14494
1858	-0.257024	1.95972	-0.25693	1.96202	-0.535567	2.61214	-0.535654	2.67891	-0.535654	2.74825	-0.535737	2.77169		1858	-0.257024	-0.12057
1859	-0.256624	1.94872	-0.25653	1.94062	-0.535317	2.5972	-0.535404	2.66383	-0.535404	2.73172	-0.535487	2.77288		1859	-0.256624	0.09487
1860	-0.256224	1.95827	-0.25613	1.97183	-0.535067	2.5939	-0.535154	2.68807	-0.535154	2.74147	-0.535237	2.75852		1860	-0.256224	0.17788
1861	-0.255824	1.95787	-0.25573	1.9715	-0.534817	2.63848	-0.534904	2.67687	-0.534904	2.72678	-0.534987	2.8035		1861	-0.255824	0.15416
1862	-0.255424	1.9528	-0.25533	1.96959	-0.534567	2.60944	-0.534654	2.6855	-0.534654	2.76656	-0.534737	2.78394		1862	-0.255424	0.11793
1863	-0.255024	1.9852	-0.25493	1.94977	-0.534317	2.60082	-0.534404	2.68682	-0.534404	2.7497	-0.534487	2.77314		1863	-0.255024	-0.04612
1864	-0.254624	1.93285	-0.25453	1.97098	-0.534067	2.60905	-0.534154	2.68497	-0.534154	2.75589	-0.534237	2.7844		1864	-0.254624	0.02833
1865	-0.254224	1.94925	-0.25413	1.93608	-0.533817	2.60727	-0.533904	2.68741	-0.533904	2.71217	-0.533987	2.77591		1865	-0.254224	0.11068
1866	-0.253824	1.94102	-0.25373	1.9607	-0.533567	2.59311	-0.533654	2.68076	-0.533654	2.75635	-0.533737	2.76017		1866	-0.253824	0.18776
1867	-0.253424	1.96689	-0.25333	1.95636	-0.533317	2.5837	-0.533404	2.72106	-0.533404	2.7312	-0.533487	2.77492		1867	-0.253424	0.12913
1868	-0.253024	1.92627	-0.25293	1.96887	-0.533067	2.59357	-0.533154	2.68602	-0.533154	2.73403	-0.533237	2.7875		1868	-0.253024	0.12386
1869	-0.252624	1.95135	-0.25253	1.92778	-0.532817	2.60477	-0.532904	2.68879	-0.532904	2.71651	-0.532987	2.76175		1869	-0.252624	0.01449
1870	-0.252224	1.97025	-0.25213	1.96907	-0.532567	2.62215	-0.532654	2.68221	-0.532654	2.74417	-0.532737	2.78684		1870	-0.252224	0.09882
1871	-0.251824	1.95452	-0.25173	1.97216	-0.532317	2.60556	-0.532404	2.69702	-0.532404	2.70802	-0.532487	2.75787		1871	-0.251824	0.08894
1872	-0.251424	1.92976	-0.25133	1.96854	-0.532067	2.60648	-0.532154	2.68471	-0.532154	2.75141	-0.532237	2.75661		1872	-0.251424	0.15812
1873	-0.251024	1.9426	-0.25093	1.95491	-0.531817	2.60918	-0.531904	2.6826	-0.531904	2.74819	-0.531987	2.77874		1873	-0.251024	0.10805
1874	-0.250624	1.90796	-0.25053	1.97276	-0.531567	2.60319	-0.531654	2.65916	-0.531654	2.75457	-0.531737	2.78572		1874	-0.250624	0.18645
1875	-0.250224	1.94602	-0.25013	1.92581	-0.531317	2.6074	-0.531404	2.67562	-0.531404	2.70861	-0.531487	2.79		1875	-0.250224	0.15153
1876	-0.249824	1.92567	-0.24973	1.91152	-0.531067	2.62518	-0.531154	2.67641	-0.531154	2.74437	-0.531237	2.7956		1876	-0.249824	-0.02043
1877	-0.249424	1.9447	-0.24933	1.92739	-0.530817	2.63967	-0.530904	2.68761	-0.530904	2.71954	-0.530987	2.78829		1877	-0.249424	0.09553
1878	-0.249024	1.9663	-0.24893	1.93219	-0.530567	2.60115	-0.530654	2.67766	-0.530654	2.74285	-0.530737	2.77143		1878	-0.249024	0.19501
1879	-0.248624	1.95103	-0.24853	1.93153	-0.530317	2.60681	-0.530404	2.68431	-0.530404	2.73054	-0.530487	2.74351		1879	-0.248624	-0.09092
1880	-0.248224	1.93292	-0.24813	1.93483	-0.530067	2.60398	-0.530154	2.68385	-0.530154	2.74509	-0.530237	2.77887		1880	-0.248224	0.06852
1881	-0.247824	1.94088	-0.24773	1.94721	-0.529817	2.5864	-0.529904	2.70611	-0.529904	2.7148	-0.529987	2.76544		1881	-0.247824	-0.06523
1882	-0.247424	1.92014	-0.24733	1.93693	-0.529567	2.60819	-0.529654	2.66127	-0.529654	2.75596	-0.529737	2.78598		1882	-0.247424	-0.05534
1883	-0.247024	1.95577	-0.24693	1.94003	-0.529317	2.58732	-0.529404	2.69538	-0.529404	2.71203	-0.529487	2.76761		1883	-0.247024	0.01383
1884	-0.246624	1.95517	-0.24653	1.93548	-0.529067	2.62465	-0.529154	2.67272	-0.529154	2.75582	-0.529237	2.78328		1884	-0.246624	0.04809
1885	-0.246224	1.93239	-0.24613	1.93588	-0.528817	2.5943	-0.528904	2.71276	-0.528904	2.73864	-0.528987	2.77459		1885	-0.246224	-0.03097
1886	-0.245824	1.92449	-0.24573	1.95419	-0.528567	2.62485	-0.528654	2.66831	-0.528654	2.74713	-0.528737	2.76175		1886	-0.245824	0.02108
1887	-0.245424	1.93548	-0.24533	1.91257	-0.528317	2.6074	-0.528404	2.67714	-0.528404	2.73409	-0.528487	2.77123		1887	-0.245424	0.0751
1888	-0.245024	1.93397	-0.24493	1.92482	-0.528067	2.59265	-0.528154	2.67957	-0.528154	2.74996	-0.528237	2.77288		1888	-0.245024	-0.10475
1889	-0.244624	1.92706	-0.24453	1.93548	-0.527817	2.60029	-0.527904	2.68563	-0.527904	2.72534	-0.527987	2.77538		1889	-0.244624	0.11134
1890	-0.244224	1.92482	-0.24413	1.92857	-0.527567	2.61504	-0.527654	2.67384	-0.527654	2.78868	-0.527737	2.7711		1890	-0.244224	0.06786
1891	-0.243824	1.92752	-0.24373	1.95228	-0.527317	2.60009	-0.527404	2.67503	-0.527404	2.71882	-0.527487	2.7956		1891	-0.243824	0.13835
1892	-0.243424	1.93897	-0.24333	1.93101	-0.527067	2.5997	-0.527154	2.67898	-0.527154	2.74937	-0.527237	2.78493		1892	-0.243424	-0.00198
1893	-0.243024	1.91145	-0.24293	1.92976	-0.526817	2.5833	-0.526904	2.70189	-0.526904	2.73396	-0.526987	2.75444		1893	-0.243024	-0.01911
1894	-0.242624	1.93167	-0.24253	1.93805	-0.526567	2.60279	-0.526654	2.68016	-0.526654	2.73344	-0.526737	2.79197		1894	-0.242624	-0.06259
1895	-0.242224	1.93726	-0.24213	1.9127	-0.526317	2.57039	-0.526404	2.68984	-0.526404	2.71362	-0.526487	2.78381		1895	-0.242224	0.10739
1896	-0.241824	1.89742	-0.24173	1.92153	-0.526067	2.60404	-0.526154	2.70196	-0.526154	2.70835	-0.526237	2.76458		1896	-0.241824	0.08169
1897	-0.241424	1.9102	-0.24133	1.90533	-0.525817	2.59463	-0.525904	2.72106	-0.525904	2.71684	-0.525987	2.78249		1897	-0.241424	-0.09224
1898	-0.241024	1.95168	-0.24093	1.93114	-0.525567	2.60233	-0.525654	2.70275	-0.525654	2.74351	-0.525737	2.77084		1898	-0.241024	0.11266
1899	-0.240624	1.94859	-0.24053	1.91678	-0.525317	2.59022	-0.525404	2.68872	-0.525404	2.70854	-0.525487	2.76616		1899	-0.240624	0.19633
1900	-0.240224	1.92528	-0.24013	1.9557	-0.525067	2.61293	-0.525154	2.66061	-0.525154	2.73502	-0.525237	2.77591		1900	-0.240224	0.14296
1901	-0.239824	1.93371	-0.23973	1.95438	-0.524817	2.57685	-0.524904	2.68444	-0.524904	2.71144	-0.524987	2.76787		1901	-0.239824	-0.02965
1902	-0.239424	1.90144	-0.23933	1.90355	-0.524567	2.62195	-0.524654	2.68721	-0.524654	2.73284	-0.524737	2.76162		1902	-0.239424	0.13374
1903	-0.239024	1.89189	-0.23893	1.91316	-0.524317	2.5837	-0.524404	2.68563	-0.524404	2.71006	-0.524487	2.78539		1903	-0.239024	-0.06918
1904	-0.238624	1.9208	-0.23853	1.92179	-0.524067	2.61418	-0.524154	2.66015	-0.524154	2.73014	-0.524237	2.78309		1904	-0.238624	-0.03953
1905	-0.238224	1.9212	-0.23813	1.91224	-0.523817	2.58409	-0.523904	2.72145	-0.523904	2.72303	-0.523987	2.76504		1905	-0.238224	0.08301
1906	-0.237824	1.87734	-0.23773	1.93891	-0.523567	2.61629	-0.523654	2.68859	-0.523654	2.74871	-0.523737	2.76313		1906	-0.237824	-0.05271
1907	-0.237424	1.91487	-0.23733	1.9239	-0.523317	2.5968	-0.523404	2.67101	-0.523404	2.73357	-0.523487	2.74766		1907	-0.237424	0.03492
1908	-0.237024	1.90921	-0.23693	1.91764	-0.523067	2.59601	-0.523154	2.67503	-0.523154	2.73159	-0.523237	2.79593		1908	-0.237024	0.1232
1909	-0.236624	1.89887	-0.23653	1.90105	-0.522817	2.60022	-0.522904	2.68491	-0.522904	2.73238	-0.522987	2.77321		1909	-0.236624	-0.09158
1910	-0.236224	1.92264	-0.23613	1.91119	-0.522567	2.60444	-0.522654	2.68543	-0.522654	2.73732	-0.522737	2.78493		1910	-0.236224	-0.1041
1911	-0.235824	1.90638	-0.23573	1.93199	-0.522317	2.59344	-0.522404	2.67476	-0.522404	2.731	-0.522487	2.77709		1911	-0.235824	0.15746
1912	-0.235424	1.91086	-0.23533	1.91171	-0.522067	2.59805	-0.522154	2.69063	-0.522154	2.75411	-0.522237	2.78875		1912	-0.235424	-0.04019
1913	-0.235024	1.91606	-0.23493	1.90177	-0.521817	2.57356	-0.521904	2.6857	-0.521904	2.73706	-0.521987	2.76261		1913	-0.235024	0.19303
1914	-0.234624	1.88274	-0.23453	1.91178	-0.521567	2.61405	-0.521654	2.68484	-0.521654	2.74884	-0.521737	2.78532		1914	-0.234624	-0.05666
1915	-0.234224	1.91863	-0.23413	1.91665	-0.521317	2.60207	-0.521404	2.68333	-0.521404	2.72415	-0.521487	2.75622		1915	-0.234224	0.1904
1916	-0.233824	1.91659	-0.23373	1.91007	-0.521067	2.60036	-0.521154	2.67845	-0.521154	2.7443	-0.521237	2.76116		1916	-0.233824	-0.0145
1917	-0.233424	1.90513	-0.23333	1.89374	-0.520817	2.59028	-0.520904	2.6693	-0.520904	2.72007	-0.520987	2.76024		1917	-0.233424	0.05732
1918	-0.233024	1.90868	-0.23293	1.91553	-0.520567	2.62228	-0.520654	2.67984	-0.520654	2.76168	-0.520737	2.78078		1918	-0.233024	-0.056
1919	-0.232624	1.89703	-0.23253	1.9071	-0.520317	2.59199	-0.520404	2.67786	-0.520404	2.72297	-0.520487	2.78006		1919	-0.232624	-0.07906
1920	-0.232224	1.90625	-0.23213	1.90704	-0.520067	2.61675	-0.520154	2.71658	-0.520154	2.74167	-0.520237	2.79612		1920	-0.232224	0.04216
1921	-0.231824	1.91165	-0.23173	1.90203	-0.519817	2.58943	-0.519904	2.65916	-0.519904	2.71579	-0.519987	2.78848		1921	-0.231824	-0.03426
1922	-0.231424	1.87918	-0.23133	1.91573	-0.519567	2.62551	-0.519654	2.68951	-0.519654	2.72817	-0.519737	2.78559		1922	-0.231424	0.00395
1923	-0.231024	1.89894	-0.23093	1.90408	-0.519317	2.58844	-0.519404	2.68326	-0.519404	2.72191	-0.519487	2.76392		1923	-0.231024	-0.08433
1924	-0.230624	1.8998	-0.23053	1.93371	-0.519067	2.60022	-0.519154	2.66377	-0.519154	2.73172	-0.519237	2.78071		1924	-0.230624	-0.02372
1925	-0.230224	1.91461	-0.23013	1.88821	-0.518817	2.6018	-0.518904	2.7069	-0.518904	2.71144	-0.518987	2.76978		1925	-0.230224	-0.08104
1926	-0.229824	1.91692	-0.22973	1.89696	-0.518567	2.63506	-0.518654	2.67806	-0.518654	2.74819	-0.518737	2.76294		1926	-0.229824	0.12254
1927	-0.229424	1.90954	-0.22933	1.91165	-0.518317	2.6078	-0.518404	2.67641	-0.518404	2.71223	-0.518487	2.76103		1927	-0.229424	0.1759
1928	-0.229024	1.89176	-0.22893	1.90506	-0.518067	2.62103	-0.518154	2.66509	-0.518154	2.72784	-0.518237	2.7869		1928	-0.229024	-0.05995
1929	-0.228624	1.90368	-0.22853	1.91119	-0.517817	2.59456	-0.517904	2.68076	-0.517904	2.71631	-0.517987	2.78552		1929	-0.228624	0.07115
1930	-0.228224	1.9104	-0.22813	1.89532	-0.517567	2.59752	-0.517654	2.71928	-0.517654	2.74081	-0.517737	2.76142		1930	-0.228224	0.08894
1931	-0.227824	1.88498	-0.22773	1.91777	-0.517317	2.59634	-0.517404	2.70275	-0.517404	2.75115	-0.517487	2.77551		1931	-0.227824	0.10146
1932	-0.227424	1.90842	-0.22733	1.8884	-0.517067	2.602	-0.517154	2.68892	-0.517154	2.74331	-0.517237	2.78151		1932	-0.227424	0.0006571
1933	-0.227024	1.90052	-0.22693	1.92185	-0.516817	2.58067	-0.516904	2.67832	-0.516904	2.72007	-0.516987	2.7742		1933	-0.227024	0.06786
1934	-0.226624	1.90197	-0.22653	1.91224	-0.516567	2.64026	-0.516654	2.70189	-0.516654	2.73719	-0.516737	2.75813		1934	-0.226624	-0.10937
1935	-0.226224	1.91336	-0.22613	1.86819	-0.516317	2.57961	-0.516404	2.70591	-0.516404	2.72567	-0.516487	2.76471		1935	-0.226224	-0.09751
1936	-0.225824	1.89729	-0.22573	1.89341	-0.516067	2.59522	-0.516154	2.6716	-0.516154	2.73877	-0.516237	2.78453		1936	-0.225824	-0.10212
1937	-0.225424	1.91224	-0.22533	1.89123	-0.515817	2.59838	-0.515904	2.66166	-0.515904	2.7366	-0.515987	2.78401		1937	-0.225424	0.01713
1938	-0.225024	1.8994	-0.22493	1.8803	-0.515567	2.62051	-0.515654	2.66364	-0.515654	2.72678	-0.515737	2.77578		1938	-0.225024	0.0006571
1939	-0.224624	1.87965	-0.22453	1.92034	-0.515317	2.56236	-0.515404	2.68965	-0.515404	2.72573	-0.515487	2.78486		1939	-0.224624	-0.05798
1940	-0.224224	1.91606	-0.22413	1.90315	-0.515067	2.62314	-0.515154	2.68082	-0.515154	2.74305	-0.515237	2.76748		1940	-0.224224	0.17327
1941	-0.223824	1.88011	-0.22373	1.88281	-0.514817	2.57994	-0.514904	2.68188	-0.514904	2.75477	-0.514987	2.77821		1941	-0.223824	-0.05007
1942	-0.223424	1.88992	-0.22333	1.87188	-0.514567	2.60681	-0.514654	2.66943	-0.514654	2.75596	-0.514737	2.77512		1942	-0.223424	0.30635
1943	-0.223024	1.89683	-0.22293	1.88722	-0.514317	2.58435	-0.514404	2.68517	-0.514404	2.74621	-0.514487	2.77558		1943	-0.223024	0.18381
1944	-0.222624	1.89123	-0.22253	1.87958	-0.514067	2.6049	-0.514154	2.69077	-0.514154	2.74549	-0.514237	2.78789		1944	-0.222624	-0.0929
1945	-0.222224	1.88406	-0.22213	1.93726	-0.513817	2.60753	-0.513904	2.68879	-0.513904	2.71559	-0.513987	2.77696		1945	-0.222224	-0.01186
1946	-0.221824	1.90572	-0.22173	1.89545	-0.513567	2.6047	-0.513654	2.67937	-0.513654	2.72402	-0.513737	2.78249		1946	-0.221824	0.00527
1947	-0.221424	1.8886	-0.22133	1.87537	-0.513317	2.59542	-0.513404	2.68846	-0.513404	2.74384	-0.513487	2.76807		1947	-0.221424	0.11661
1948	-0.221024	1.88577	-0.22093	1.90487	-0.513067	2.59535	-0.513154	2.66199	-0.513154	2.72461	-0.513237	2.76985		1948	-0.221024	0.12386
1949	-0.220624	1.88083	-0.22053	1.86134	-0.512817	2.60174	-0.512904	2.67727	-0.512904	2.73284	-0.512987	2.76899		1949	-0.220624	0.19237
1950	-0.220224	1.88235	-0.22013	1.86542	-0.512567	2.62143	-0.512654	2.67318	-0.512654	2.7474	-0.512737	2.78625		1950	-0.220224	0.12847
1951	-0.219824	1.88142	-0.21973	1.86332	-0.512317	2.58561	-0.512404	2.66772	-0.512404	2.73581	-0.512487	2.76649		1951	-0.219824	0.10014
1952	-0.219424	1.86081	-0.21933	1.86924	-0.512067	2.59739	-0.512154	2.67707	-0.512154	2.72876	-0.512237	2.78078		1952	-0.219424	0.06588
1953	-0.219024	1.86845	-0.21893	1.85047	-0.511817	2.60174	-0.511904	2.68872	-0.511904	2.71678	-0.511987	2.76353		1953	-0.219024	0.1647
1954	-0.218624	1.88794	-0.21853	1.90184	-0.511567	2.61978	-0.511654	2.67582	-0.511654	2.73074	-0.511737	2.75648		1954	-0.218624	0.06127
1955	-0.218224	1.8755	-0.21813	1.87563	-0.511317	2.58014	-0.511404	2.68998	-0.511404	2.70861	-0.511487	2.77413		1955	-0.218224	-0.11134
1956	-0.217824	1.87122	-0.21773	1.85541	-0.511067	2.60529	-0.511154	2.6747	-0.511154	2.71757	-0.511237	2.78565		1956	-0.217824	0.14757
1957	-0.217424	1.87234	-0.21733	1.88452	-0.510817	2.60154	-0.510904	2.69037	-0.510904	2.73916	-0.510987	2.77584		1957	-0.217424	-0.05139
1958	-0.217024	1.87681	-0.21693	1.8805	-0.510567	2.61339	-0.510654	2.66034	-0.510654	2.75866	-0.510737	2.78322		1958	-0.217024	0.12386
1959	-0.216624	1.84666	-0.21653	1.87866	-0.510317	2.59285	-0.510404	2.71427	-0.510404	2.72382	-0.510487	2.75872		1959	-0.216624	-0.04085
1960	-0.216224	1.85206	-0.21613	1.8647	-0.510067	2.60477	-0.510154	2.66653	-0.510154	2.74865	-0.510237	2.75734		1960	-0.216224	-0.08762
1961	-0.215824	1.88425	-0.21573	1.86358	-0.509817	2.60839	-0.509904	2.67931	-0.509904	2.72435	-0.509987	2.75661		1961	-0.215824	-0.09092
1962	-0.215424	1.89328	-0.21533	1.86483	-0.509567	2.62143	-0.509654	2.67865	-0.509654	2.75187	-0.509737	2.78579		1962	-0.215424	0.07972
1963	-0.215024	1.84685	-0.21493	1.87464	-0.509317	2.59239	-0.509404	2.69011	-0.509404	2.72599	-0.509487	2.77011		1963	-0.215024	-0.03228
1964	-0.214624	1.84929	-0.21453	1.87945	-0.509067	2.59904	-0.509154	2.68662	-0.509154	2.74937	-0.509237	2.77242		1964	-0.214624	-0.03953
1965	-0.214224	1.88998	-0.21413	1.84968	-0.508817	2.60292	-0.508904	2.66752	-0.508904	2.72013	-0.508987	2.75839		1965	-0.214224	-0.04546
1966	-0.213824	1.86681	-0.21373	1.84435	-0.508567	2.62281	-0.508654	2.67615	-0.508654	2.70914	-0.508737	2.75931		1966	-0.213824	-0.10937
1967	-0.213424	1.87662	-0.21333	1.84264	-0.508317	2.59831	-0.508404	2.66397	-0.508404	2.70519	-0.508487	2.79428		1967	-0.213424	-0.1008
1968	-0.213024	1.8541	-0.21293	1.87444	-0.508067	2.59851	-0.508154	2.68458	-0.508154	2.75589	-0.508237	2.78789		1968	-0.213024	0.0896
1969	-0.212624	1.84837	-0.21253	1.86015	-0.507817	2.58508	-0.507904	2.66884	-0.507904	2.71059	-0.507987	2.75714		1969	-0.212624	0.16536
1970	-0.212224	1.86898	-0.21213	1.86233	-0.507567	2.62518	-0.507654	2.68253	-0.507654	2.74687	-0.507737	2.7873		1970	-0.212224	0.04546
1971	-0.211824	1.84277	-0.21173	1.88274	-0.507317	2.57856	-0.507404	2.69432	-0.507404	2.7526	-0.507487	2.75675		1971	-0.211824	0.15482
1972	-0.211424	1.867	-0.21133	1.87833	-0.507067	2.59878	-0.507154	2.68207	-0.507154	2.74081	-0.507237	2.76004		1972	-0.211424	0.10212
1973	-0.211024	1.86582	-0.21093	1.87727	-0.506817	2.58857	-0.506904	2.68082	-0.506904	2.7474	-0.506987	2.80185		1973	-0.211024	0.09026
1974	-0.210624	1.86318	-0.21053	1.86904	-0.506567	2.59548	-0.506654	2.68978	-0.506654	2.75042	-0.506737	2.78282		1974	-0.210624	-0.09948
1975	-0.210224	1.86266	-0.21013	1.8485	-0.506317	2.6049	-0.506404	2.67549	-0.506404	2.73469	-0.506487	2.79685		1975	-0.210224	-0.05798
1976	-0.209824	1.87135	-0.20973	1.85245	-0.506067	2.60918	-0.506154	2.69933	-0.506154	2.74937	-0.506237	2.78151		1976	-0.209824	0.19501
1977	-0.209424	1.86648	-0.20933	1.85864	-0.505817	2.57876	-0.505904	2.70907	-0.505904	2.71954	-0.505987	2.75991		1977	-0.209424	0.08696
1978	-0.209024	1.86246	-0.20893	1.86239	-0.505567	2.60911	-0.505654	2.68405	-0.505654	2.73765	-0.505737	2.78124		1978	-0.209024	0.01713
1979	-0.208624	1.86292	-0.20853	1.86252	-0.505317	2.60213	-0.505404	2.72362	-0.505404	2.71981	-0.505487	2.76109		1979	-0.208624	0.16207
1980	-0.208224	1.8541	-0.20813	1.85166	-0.505067	2.60951	-0.505154	2.6691	-0.505154	2.75154	-0.505237	2.77466		1980	-0.208224	-0.112
1981	-0.207824	1.84527	-0.20773	1.86858	-0.504817	2.59496	-0.504904	2.67569	-0.504904	2.73877	-0.504987	2.77841		1981	-0.207824	-0.0672
1982	-0.207424	1.8616	-0.20733	1.86088	-0.504567	2.59878	-0.504654	2.68286	-0.504654	2.73805	-0.504737	2.80119		1982	-0.207424	-0.05534
1983	-0.207024	1.84949	-0.20693	1.87141	-0.504317	2.60319	-0.504404	2.67904	-0.504404	2.72837	-0.504487	2.75859		1983	-0.207024	-0.02899
1984	-0.206624	1.82973	-0.20653	1.85159	-0.504067	2.61346	-0.504154	2.67503	-0.504154	2.73107	-0.504237	2.77406		1984	-0.206624	-0.05864
1985	-0.206224	1.85008	-0.20613	1.87089	-0.503817	2.59561	-0.503904	2.68945	-0.503904	2.71552	-0.503987	2.76662		1985	-0.206224	-0.12123
1986	-0.205824	1.85792	-0.20573	1.85008	-0.503567	2.58653	-0.503654	2.68872	-0.503654	2.73745	-0.503737	2.77163		1986	-0.205824	-0.0817
1987	-0.205424	1.8564	-0.20533	1.84323	-0.503317	2.59232	-0.503404	2.693	-0.503404	2.71717	-0.503487	2.78183		1987	-0.205424	0.04875
1988	-0.205024	1.84297	-0.20493	1.84613	-0.503067	2.62446	-0.503154	2.67898	-0.503154	2.73949	-0.503237	2.7769		1988	-0.205024	0.16997
1989	-0.204624	1.88044	-0.20453	1.8514	-0.502817	2.59673	-0.502904	2.66884	-0.502904	2.73837	-0.502987	2.77986		1989	-0.204624	0.08367
1990	-0.204224	1.84554	-0.20413	1.84349	-0.502567	2.60569	-0.502654	2.6608	-0.502654	2.74265	-0.502737	2.80383		1990	-0.204224	0.17788
1991	-0.203824	1.87286	-0.20373	1.87095	-0.502317	2.59206	-0.502404	2.68701	-0.502404	2.71513	-0.502487	2.74061		1991	-0.203824	0.08103
1992	-0.203424	1.85225	-0.20333	1.83474	-0.502067	2.60424	-0.502154	2.66858	-0.502154	2.75233	-0.502237	2.78085		1992	-0.203424	0.13045
1993	-0.203024	1.85475	-0.20293	1.85561	-0.501817	2.62209	-0.501904	2.70091	-0.501904	2.72329	-0.501987	2.77861		1993	-0.203024	-0.04744
1994	-0.202624	1.86773	-0.20253	1.85673	-0.501567	2.60101	-0.501654	2.68398	-0.501654	2.72975	-0.501737	2.78671		1994	-0.202624	-0.10146
1995	-0.202224	1.83928	-0.20213	1.85824	-0.501317	2.58462	-0.501404	2.66397	-0.501404	2.71296	-0.501487	2.76326		1995	-0.202224	0.17986
1996	-0.201824	1.90664	-0.20173	1.85357	-0.501067	2.61247	-0.501154	2.68293	-0.501154	2.74423	-0.501237	2.77584		1996	-0.201824	-0.00791
1997	-0.201424	1.84698	-0.20133	1.87115	-0.500817	2.60286	-0.500904	2.69011	-0.500904	2.73488	-0.500987	2.76649		1997	-0.201424	-0.05007
[truncated: 6,003 more rows]
