# Supplementary material for: Wireless light energy harvesting and communication in a waterproof GaN optoelectronic system
Source: Commun Eng. 2022 Jul 7;1:16. doi: 10.1038/s44172-022-00016-5 (PMC10956059; doi:10.1038/s44172-022-00016-5)
Supplement: Supplementary file 8 — Supplementary Data 2 [file 44172_2022_16_MOESM8_ESM.zip › Supplementary Data 2/Figure3e.xlsx]

## Sheet: Sheet1
Long Name	Time	Voltage	Time	Voltage	Time	Voltage	Time	Voltage	Time	Voltage
Units	ms	V	ms	V	ms	V	ms	V	ms	V
Comments		1kHz		2kHz		3kHz		4kHz		5kHz
1	2.43945e-19	1.39834	1	1.97977	2	1.84248	3	1.91247	4	1.95166
2	0.0001	1.46374	1.00005	2.02148	2.00004	1.85876	3.00003	1.92863	4.00003	1.96612
3	0.0002	1.52843	1.0001	2.06158	2.00008	1.87574	3.00005	1.94459	4.00005	1.98058
4	0.0003	1.5924	1.00015	2.10006	2.00012	1.89341	3.00008	1.96035	4.00008	1.99506
5	0.0004	1.65567	1.0002	2.13693	2.00016	1.91178	3.0001	1.97592	4.0001	2.00954
6	0.0005	1.71822	1.00025	2.17219	2.0002	1.93084	3.00013	1.99129	4.00013	2.02404
7	0.0006	1.78006	1.0003	2.20584	2.00024	1.9506	3.00015	2.00647	4.00015	2.03855
8	0.0007	1.8412	1.00035	2.23788	2.00028	1.97105	3.00018	2.02144	4.00018	2.05306
9	0.0008	1.90162	1.0004	2.2683	2.00032	1.9922	3.0002	2.03622	4.0002	2.06759
10	0.0009	1.96133	1.00045	2.29712	2.00036	2.01405	3.00023	2.0508	4.00023	2.08213
11	0.001	2.02032	1.0005	2.32432	2.0004	2.03659	3.00025	2.06519	4.00025	2.09667
12	0.0011	2.09264	1.00055	2.34871	2.00044	2.06206	3.00028	2.07834	4.00028	2.11052
13	0.0012	2.16124	1.0006	2.37486	2.00048	2.08698	3.0003	2.09364	4.0003	2.12273
14	0.0013	2.22365	1.00065	2.39473	2.00052	2.11392	3.00033	2.10841	4.00033	2.13938
15	0.0014	2.28018	1.0007	2.41584	2.00056	2.13871	3.00035	2.12147	4.00035	2.15299
16	0.0015	2.33261	1.00075	2.43347	2.0006	2.16522	3.00038	2.13458	4.00038	2.16804
17	0.0016	2.3795	1.0008	2.45318	2.00064	2.19198	3.0004	2.14917	4.0004	2.18197
18	0.0017	2.42069	1.00085	2.47202	2.00068	2.21764	3.00043	2.16467	4.00043	2.19565
19	0.0018	2.45802	1.0009	2.48882	2.00072	2.24379	3.00045	2.17768	4.00045	2.21334
20	0.0019	2.48872	1.00095	2.5053	2.00076	2.2692	3.00048	2.19283	4.00048	2.22704
21	0.002	2.51552	1.001	2.52034	2.0008	2.29244	3.0005	2.20663	4.0005	2.24234
22	0.0021	2.53629	1.00105	2.53321	2.00084	2.31214	3.00053	2.21992	4.00053	2.25737
23	0.0022	2.55398	1.0011	2.54723	2.00088	2.33008	3.00055	2.23481	4.00055	2.27323
24	0.0023	2.57024	1.00115	2.55551	2.00092	2.34911	3.00058	2.24967	4.00058	2.28738
25	0.0024	2.58565	1.0012	2.56525	2.00096	2.36692	3.0006	2.26586	4.0006	2.30155
26	0.0025	2.59601	1.00125	2.57201	2.001	2.3832	3.00063	2.28255	4.00063	2.31422
27	0.0026	2.60125	1.0013	2.58105	2.00104	2.39946	3.00065	2.29523	4.00065	2.3256
28	0.0027	2.60773	1.00135	2.58492	2.00108	2.41713	3.00068	2.30759	4.00068	2.33784
29	0.0028	2.6123	1.0014	2.59057	2.00112	2.43022	3.0007	2.32046	4.0007	2.34856
30	0.0029	2.61586	1.00145	2.59225	2.00116	2.4441	3.00073	2.33176	4.00073	2.3603
31	0.003	2.61765	1.0015	2.59647	2.0012	2.45671	3.00075	2.34259	4.00075	2.37162
32	0.0031	2.62154	1.00155	2.59888	2.00124	2.47087	3.00078	2.35381	4.00078	2.38341
33	0.0032	2.62115	1.0016	2.60349	2.00128	2.48392	3.0008	2.36658	4.0008	2.39486
34	0.0033	2.62104	1.00165	2.60524	2.00132	2.49751	3.00083	2.37734	4.00083	2.40808
35	0.0034	2.62292	1.0017	2.60624	2.00136	2.5091	3.00085	2.38698	4.00085	2.4167
36	0.0035	2.62577	1.00175	2.61089	2.0014	2.52056	3.00088	2.39816	4.00088	2.4281
37	0.0036	2.62712	1.0018	2.61807	2.00144	2.53116	3.0009	2.40916	4.0009	2.43872
38	0.0037	2.63097	1.00185	2.62241	2.00148	2.54124	3.00093	2.42042	4.00093	2.44899
39	0.0038	2.63544	1.0019	2.63073	2.00152	2.55181	3.00095	2.43229	4.00095	2.46088
40	0.0039	2.63506	1.00195	2.63424	2.00156	2.55993	3.00098	2.44224	4.00098	2.46791
41	0.004	2.63867	1.002	2.63951	2.0016	2.56828	3.001	2.45229	4.001	2.47747
42	0.0041	2.64075	1.00205	2.64349	2.00164	2.57282	3.00103	2.46104	4.00103	2.48636
43	0.0042	2.64182	1.0021	2.64529	2.00168	2.57629	3.00105	2.47189	4.00105	2.49544
44	0.0043	2.64204	1.00215	2.64617	2.00172	2.58257	3.00108	2.48141	4.00108	2.50084
45	0.0044	2.64187	1.0022	2.64744	2.00176	2.58677	3.0011	2.48869	4.0011	2.50681
46	0.0045	2.64031	1.00225	2.64712	2.0018	2.59085	3.00113	2.49588	4.00113	2.51351
47	0.0046	2.63776	1.0023	2.64761	2.00184	2.59352	3.00115	2.49994	4.00115	2.5194
48	0.0047	2.63965	1.00235	2.64554	2.00188	2.59456	3.00118	2.50583	4.00118	2.52648
49	0.0048	2.63572	1.0024	2.64752	2.00192	2.59476	3.0012	2.51046	4.0012	2.53156
50	0.0049	2.63378	1.00245	2.64393	2.00196	2.59614	3.00123	2.5145	4.00123	2.53555
51	0.005	2.63268	1.0025	2.64391	2.002	2.59924	3.00125	2.51742	4.00125	2.53991
52	0.0051	2.63219	1.00255	2.64185	2.00204	2.60324	3.00128	2.52065	4.00128	2.54466
53	0.0052	2.63115	1.0026	2.6405	2.00208	2.60438	3.0013	2.52565	4.0013	2.54909
54	0.0053	2.63463	1.00265	2.638	2.00212	2.60956	3.00133	2.52921	4.00133	2.55291
55	0.0054	2.63591	1.0027	2.63851	2.00216	2.61263	3.00135	2.5325	4.00135	2.55581
56	0.0055	2.63556	1.00275	2.64099	2.0022	2.61539	3.00138	2.53799	4.00138	2.56154
57	0.0056	2.63829	1.0028	2.64301	2.00224	2.61862	3.0014	2.54301	4.0014	2.56491
58	0.0057	2.64022	1.00285	2.64305	2.00228	2.62243	3.00143	2.54861	4.00143	2.56824
59	0.0058	2.64233	1.0029	2.64759	2.00232	2.62577	3.00145	2.55322	4.00145	2.57211
60	0.0059	2.64153	1.00295	2.64751	2.00236	2.62813	3.00148	2.55686	4.00148	2.5736
61	0.006	2.6449	1.003	2.65077	2.0024	2.63176	3.0015	2.56313	4.0015	2.57635
62	0.0061	2.64461	1.00305	2.65029	2.00244	2.63431	3.00153	2.56575	4.00153	2.58023
63	0.0062	2.64748	1.0031	2.64956	2.00248	2.63456	3.00155	2.56878	4.00155	2.58458
64	0.0063	2.64562	1.00315	2.64814	2.00252	2.63542	3.00158	2.57302	4.00158	2.58612
65	0.0064	2.645	1.0032	2.64853	2.00256	2.6362	3.0016	2.5761	4.0016	2.59052
66	0.0065	2.64702	1.00325	2.64831	2.0026	2.63681	3.00163	2.57948	4.00163	2.59404
67	0.0066	2.64507	1.0033	2.64794	2.00264	2.63663	3.00165	2.58181	4.00165	2.59757
68	0.0067	2.64616	1.00335	2.64753	2.00268	2.63565	3.00168	2.58579	4.00168	2.60017
69	0.0068	2.6451	1.0034	2.64838	2.00272	2.6378	3.0017	2.58893	4.0017	2.60246
70	0.0069	2.6443	1.00345	2.64356	2.00276	2.63658	3.00173	2.59234	4.00173	2.60546
71	0.007	2.64446	1.0035	2.64398	2.0028	2.63761	3.00175	2.5934	4.00175	2.60989
72	0.0071	2.64629	1.00355	2.64484	2.00284	2.63952	3.00178	2.59784	4.00178	2.61331
73	0.0072	2.64747	1.0036	2.6443	2.00288	2.63987	3.0018	2.60059	4.0018	2.61508
74	0.0073	2.64719	1.00365	2.64406	2.00292	2.64192	3.00183	2.60189	4.00183	2.6176
75	0.0074	2.64668	1.0037	2.64407	2.00296	2.64002	3.00185	2.60374	4.00185	2.61872
76	0.0075	2.64638	1.00375	2.64291	2.003	2.64127	3.00188	2.60619	4.00188	2.61907
77	0.0076	2.6466	1.0038	2.64447	2.00304	2.63986	3.0019	2.60656	4.0019	2.61916
78	0.0077	2.64529	1.00385	2.64474	2.00308	2.63932	3.00193	2.60882	4.00193	2.6216
79	0.0078	2.64381	1.0039	2.64876	2.00312	2.63956	3.00195	2.61115	4.00195	2.62303
80	0.0079	2.64188	1.00395	2.64873	2.00316	2.64089	3.00198	2.61171	4.00198	2.62444
81	0.008	2.64025	1.004	2.65035	2.0032	2.64377	3.002	2.61403	4.002	2.6239
82	0.0081	2.64046	1.00405	2.65076	2.00324	2.64373	3.00203	2.61277	4.00203	2.6255
83	0.0082	2.64081	1.0041	2.64964	2.00328	2.64215	3.00205	2.61404	4.00205	2.62728
84	0.0083	2.6377	1.00415	2.64934	2.00332	2.64301	3.00208	2.61684	4.00208	2.62761
85	0.0084	2.63733	1.0042	2.65083	2.00336	2.64582	3.0021	2.61664	4.0021	2.6292
86	0.0085	2.63998	1.00425	2.65094	2.0034	2.64685	3.00213	2.61722	4.00213	2.62942
87	0.0086	2.63797	1.0043	2.65233	2.00344	2.64879	3.00215	2.61772	4.00215	2.63095
88	0.0087	2.63989	1.00435	2.65154	2.00348	2.64983	3.00218	2.62034	4.00218	2.63068
89	0.0088	2.63941	1.0044	2.65134	2.00352	2.64959	3.0022	2.61981	4.0022	2.63227
90	0.0089	2.63819	1.00445	2.64924	2.00356	2.64719	3.00223	2.62021	4.00223	2.63424
91	0.009	2.63838	1.0045	2.65088	2.0036	2.64985	3.00225	2.62079	4.00225	2.63641
92	0.0091	2.6382	1.00455	2.64916	2.00364	2.65	3.00228	2.62275	4.00228	2.63809
93	0.0092	2.63787	1.0046	2.64755	2.00368	2.6484	3.0023	2.62083	4.0023	2.63941
94	0.0093	2.6391	1.00465	2.64533	2.00372	2.64815	3.00233	2.62056	4.00233	2.63942
95	0.0094	2.64152	1.0047	2.64193	2.00376	2.64656	3.00235	2.61981	4.00235	2.63913
96	0.0095	2.64354	1.00475	2.64049	2.0038	2.64791	3.00238	2.62088	4.00238	2.63893
97	0.0096	2.6456	1.0048	2.64113	2.00384	2.64615	3.0024	2.62151	4.0024	2.64106
98	0.0097	2.64657	1.00485	2.64258	2.00388	2.646	3.00243	2.62318	4.00243	2.6426
99	0.0098	2.64341	1.0049	2.6438	2.00392	2.64717	3.00245	2.62289	4.00245	2.64273
100	0.0099	2.64385	1.00495	2.64423	2.00396	2.65012	3.00248	2.62207	4.00248	2.64384
101	0.01	2.64361	1.005	2.64298	2.004	2.65208	3.0025	2.62527	4.0025	2.64311
102	0.0101	2.64477	1.00505	2.64465	2.00404	2.65305	3.00253	2.62493	4.00253	2.64463
103	0.0102	2.64507	1.0051	2.64436	2.00408	2.65271	3.00255	2.62738	4.00255	2.64658
104	0.0103	2.64728	1.00515	2.64467	2.00412	2.65658	3.00258	2.62803	4.00258	2.64737
105	0.0104	2.65026	1.0052	2.64632	2.00416	2.65692	3.0026	2.62816	4.0026	2.64692
106	0.0105	2.64969	1.00525	2.64624	2.0042	2.65679	3.00263	2.62912	4.00263	2.64751
107	0.0106	2.65106	1.0053	2.64995	2.00424	2.65687	3.00265	2.62899	4.00265	2.64834
108	0.0107	2.65132	1.00535	2.6484	2.00428	2.65588	3.00268	2.63257	4.00268	2.64773
109	0.0108	2.65061	1.0054	2.64985	2.00432	2.65442	3.0027	2.63533	4.0027	2.64692
110	0.0109	2.64936	1.00545	2.65115	2.00436	2.65417	3.00273	2.63924	4.00273	2.64871
111	0.011	2.64485	1.0055	2.65317	2.0044	2.65503	3.00275	2.64227	4.00275	2.65114
112	0.0111	2.64497	1.00555	2.65273	2.00444	2.65595	3.00278	2.6425	4.00278	2.65041
113	0.0112	2.64356	1.0056	2.65459	2.00448	2.65726	3.0028	2.64048	4.0028	2.65082
114	0.0113	2.64208	1.00565	2.65247	2.00452	2.65713	3.00283	2.63915	4.00283	2.65039
115	0.0114	2.64225	1.0057	2.65274	2.00456	2.65587	3.00285	2.63885	4.00285	2.6517
116	0.0115	2.64152	1.00575	2.6531	2.0046	2.65684	3.00288	2.63946	4.00288	2.64991
117	0.0116	2.64166	1.0058	2.65406	2.00464	2.65638	3.0029	2.63945	4.0029	2.65113
118	0.0117	2.63612	1.00585	2.65457	2.00468	2.65674	3.00293	2.63968	4.00293	2.65014
119	0.0118	2.63241	1.0059	2.65346	2.00472	2.65777	3.00295	2.64047	4.00295	2.6502
120	0.0119	2.63136	1.00595	2.6511	2.00476	2.661	3.00298	2.64043	4.00298	2.652
121	0.012	2.63208	1.006	2.64816	2.0048	2.66062	3.003	2.64169	4.003	2.65256
122	0.0121	2.63265	1.00605	2.64717	2.00484	2.66061	3.00303	2.63984	4.00303	2.65446
123	0.0122	2.63521	1.0061	2.64482	2.00488	2.65714	3.00305	2.63922	4.00305	2.65424
124	0.0123	2.63727	1.00615	2.64262	2.00492	2.65858	3.00308	2.63794	4.00308	2.65369
125	0.0124	2.63721	1.0062	2.643	2.00496	2.65834	3.0031	2.6384	4.0031	2.65476
126	0.0125	2.63497	1.00625	2.64269	2.005	2.65733	3.00313	2.63945	4.00313	2.65528
127	0.0126	2.63543	1.0063	2.64546	2.00504	2.65642	3.00315	2.63996	4.00315	2.65487
128	0.0127	2.6363	1.00635	2.64303	2.00508	2.6565	3.00318	2.64166	4.00318	2.6539
129	0.0128	2.63532	1.0064	2.64463	2.00512	2.65637	3.0032	2.64303	4.0032	2.65364
130	0.0129	2.63562	1.00645	2.64528	2.00516	2.65574	3.00323	2.64265	4.00323	2.65595
131	0.013	2.63395	1.0065	2.646	2.0052	2.65669	3.00325	2.64127	4.00325	2.65765
132	0.0131	2.63513	1.00655	2.64735	2.00524	2.66034	3.00328	2.64037	4.00328	2.65623
133	0.0132	2.6339	1.0066	2.64908	2.00528	2.66003	3.0033	2.63803	4.0033	2.65744
134	0.0133	2.63392	1.00665	2.64924	2.00532	2.66064	3.00333	2.63798	4.00333	2.65588
135	0.0134	2.63555	1.0067	2.65265	2.00536	2.66129	3.00335	2.63739	4.00335	2.65707
136	0.0135	2.63455	1.00675	2.65303	2.0054	2.66306	3.00338	2.63788	4.00338	2.65444
137	0.0136	2.6357	1.0068	2.65288	2.00544	2.66256	3.0034	2.6392	4.0034	2.65482
138	0.0137	2.6355	1.00685	2.65245	2.00548	2.66168	3.00343	2.64023	4.00343	2.65413
139	0.0138	2.63796	1.0069	2.65404	2.00552	2.66048	3.00345	2.64008	4.00345	2.65439
140	0.0139	2.63907	1.00695	2.65248	2.00556	2.65857	3.00348	2.63969	4.00348	2.65366
141	0.014	2.64204	1.007	2.65102	2.0056	2.65453	3.0035	2.6401	4.0035	2.65246
142	0.0141	2.64066	1.00705	2.65153	2.00564	2.65343	3.00353	2.6395	4.00353	2.65217
143	0.0142	2.64075	1.0071	2.65358	2.00568	2.65147	3.00355	2.63875	4.00355	2.6522
144	0.0143	2.6405	1.00715	2.65342	2.00572	2.65233	3.00358	2.6397	4.00358	2.6532
145	0.0144	2.64058	1.0072	2.65542	2.00576	2.65226	3.0036	2.6415	4.0036	2.65411
146	0.0145	2.64081	1.00725	2.65341	2.0058	2.64998	3.00363	2.64195	4.00363	2.65277
147	0.0146	2.643	1.0073	2.65293	2.00584	2.64966	3.00365	2.64184	4.00365	2.65269
148	0.0147	2.64617	1.00735	2.65247	2.00588	2.64947	3.00368	2.6423	4.00368	2.65359
149	0.0148	2.64523	1.0074	2.65354	2.00592	2.65032	3.0037	2.64162	4.0037	2.65553
150	0.0149	2.64591	1.00745	2.65262	2.00596	2.65011	3.00373	2.64246	4.00373	2.65858
151	0.015	2.64485	1.0075	2.65307	2.006	2.65078	3.00375	2.6434	4.00375	2.66073
152	0.0151	2.64304	1.00755	2.65508	2.00604	2.6538	3.00378	2.64218	4.00378	2.6599
153	0.0152	2.64297	1.0076	2.65664	2.00608	2.65374	3.0038	2.64066	4.0038	2.65933
154	0.0153	2.64104	1.00765	2.65809	2.00612	2.65582	3.00383	2.64144	4.00383	2.66008
155	0.0154	2.63921	1.0077	2.65767	2.00616	2.65541	3.00385	2.63929	4.00385	2.66237
156	0.0155	2.63808	1.00775	2.65666	2.0062	2.6556	3.00388	2.64065	4.00388	2.66069
157	0.0156	2.63698	1.0078	2.65614	2.00624	2.65723	3.0039	2.64057	4.0039	2.65987
158	0.0157	2.63715	1.00785	2.65667	2.00628	2.65563	3.00393	2.64037	4.00393	2.65904
159	0.0158	2.63485	1.0079	2.65836	2.00632	2.65483	3.00395	2.63897	4.00395	2.65786
160	0.0159	2.63135	1.00795	2.65752	2.00636	2.65473	3.00398	2.63844	4.00398	2.65741
161	0.016	2.63032	1.008	2.65733	2.0064	2.65393	3.004	2.63844	4.004	2.65795
162	0.0161	2.62885	1.00805	2.65819	2.00644	2.65457	3.00403	2.63889	4.00403	2.6594
163	0.0162	2.62989	1.0081	2.65784	2.00648	2.65306	3.00405	2.63661	4.00405	2.66039
164	0.0163	2.63049	1.00815	2.65562	2.00652	2.6536	3.00408	2.63811	4.00408	2.65948
165	0.0164	2.63202	1.0082	2.65462	2.00656	2.65456	3.0041	2.63976	4.0041	2.66016
166	0.0165	2.63457	1.00825	2.65152	2.0066	2.65723	3.00413	2.64007	4.00413	2.65908
167	0.0166	2.63494	1.0083	2.6535	2.00664	2.65787	3.00415	2.64066	4.00415	2.66182
168	0.0167	2.6353	1.00835	2.65471	2.00668	2.65868	3.00418	2.64156	4.00418	2.66221
169	0.0168	2.63469	1.0084	2.65505	2.00672	2.65912	3.0042	2.6429	4.0042	2.6631
170	0.0169	2.63598	1.00845	2.65352	2.00676	2.65808	3.00423	2.64594	4.00423	2.66437
171	0.017	2.63896	1.0085	2.65484	2.0068	2.65947	3.00425	2.64832	4.00425	2.66471
172	0.0171	2.63564	1.00855	2.65526	2.00684	2.65949	3.00428	2.64815	4.00428	2.6641
173	0.0172	2.63708	1.0086	2.65489	2.00688	2.65985	3.0043	2.64828	4.0043	2.66306
174	0.0173	2.6359	1.00865	2.65434	2.00692	2.66046	3.00433	2.64892	4.00433	2.66456
175	0.0174	2.63744	1.0087	2.65431	2.00696	2.65974	3.00435	2.64807	4.00435	2.66305
176	0.0175	2.63944	1.00875	2.65491	2.007	2.66176	3.00438	2.64932	4.00438	2.65987
177	0.0176	2.63966	1.0088	2.65679	2.00704	2.66281	3.0044	2.64832	4.0044	2.65809
178	0.0177	2.64162	1.00885	2.65483	2.00708	2.66072	3.00443	2.64728	4.00443	2.65954
179	0.0178	2.64022	1.0089	2.65501	2.00712	2.65911	3.00445	2.64788	4.00445	2.66021
180	0.0179	2.64092	1.00895	2.65378	2.00716	2.65865	3.00448	2.64887	4.00448	2.66048
181	0.018	2.64317	1.009	2.65185	2.0072	2.65743	3.0045	2.65007	4.0045	2.65881
182	0.0181	2.6435	1.00905	2.65135	2.00724	2.6573	3.00453	2.64867	4.00453	2.65978
183	0.0182	2.64383	1.0091	2.65047	2.00728	2.65533	3.00455	2.64601	4.00455	2.66063
184	0.0183	2.64357	1.00915	2.65012	2.00732	2.65735	3.00458	2.64734	4.00458	2.65961
185	0.0184	2.64327	1.0092	2.65128	2.00736	2.65821	3.0046	2.64753	4.0046	2.65921
186	0.0185	2.64268	1.00925	2.65191	2.0074	2.6593	3.00463	2.647	4.00463	2.65827
187	0.0186	2.6395	1.0093	2.65392	2.00744	2.65966	3.00465	2.64665	4.00465	2.65983
188	0.0187	2.63958	1.00935	2.65417	2.00748	2.65958	3.00468	2.64678	4.00468	2.65898
189	0.0188	2.64039	1.0094	2.65646	2.00752	2.65995	3.0047	2.6476	4.0047	2.66
190	0.0189	2.64264	1.00945	2.65553	2.00756	2.66051	3.00473	2.64766	4.00473	2.66079
191	0.019	2.64308	1.0095	2.65625	2.0076	2.661	3.00475	2.647	4.00475	2.66169
192	0.0191	2.64002	1.00955	2.65609	2.00764	2.65989	3.00478	2.64476	4.00478	2.66169
193	0.0192	2.64276	1.0096	2.65513	2.00768	2.66283	3.0048	2.64235	4.0048	2.66096
194	0.0193	2.64512	1.00965	2.65484	2.00772	2.66335	3.00483	2.64383	4.00483	2.66162
195	0.0194	2.64739	1.0097	2.65461	2.00776	2.66568	3.00485	2.64131	4.00485	2.66107
196	0.0195	2.64931	1.00975	2.65234	2.0078	2.66637	3.00488	2.64228	4.00488	2.66176
197	0.0196	2.64938	1.0098	2.65216	2.00784	2.66522	3.0049	2.64261	4.0049	2.66394
198	0.0197	2.65178	1.00985	2.64823	2.00788	2.66447	3.00493	2.64529	4.00493	2.66523
199	0.0198	2.65069	1.0099	2.64845	2.00792	2.6624	3.00495	2.64844	4.00495	2.66441
200	0.0199	2.65199	1.00995	2.64518	2.00796	2.66308	3.00498	2.64883	4.00498	2.66178
201	0.02	2.6545	1.01	2.64478	2.008	2.66345	3.005	2.64908	4.005	2.66132
202	0.0201	2.65392	1.01005	2.64511	2.00804	2.66239	3.00503	2.64825	4.00503	2.66394
203	0.0202	2.65263	1.0101	2.64498	2.00808	2.66212	3.00505	2.64798	4.00505	2.66355
204	0.0203	2.65081	1.01015	2.64589	2.00812	2.66163	3.00508	2.6499	4.00508	2.66339
205	0.0204	2.64778	1.0102	2.64605	2.00816	2.65873	3.0051	2.65038	4.0051	2.66164
206	0.0205	2.64681	1.01025	2.64818	2.0082	2.65807	3.00513	2.65025	4.00513	2.66441
207	0.0206	2.64632	1.0103	2.64928	2.00824	2.65564	3.00515	2.64962	4.00515	2.66523
208	0.0207	2.64671	1.01035	2.6504	2.00828	2.65407	3.00518	2.64992	4.00518	2.66673
209	0.0208	2.64669	1.0104	2.65333	2.00832	2.6536	3.0052	2.64935	4.0052	2.66686
210	0.0209	2.6471	1.01045	2.65173	2.00836	2.65273	3.00523	2.64804	4.00523	2.66724
211	0.021	2.64706	1.0105	2.65305	2.0084	2.65139	3.00525	2.64627	4.00525	2.66758
212	0.0211	2.64864	1.01055	2.65155	2.00844	2.65215	3.00528	2.64647	4.00528	2.6684
213	0.0212	2.65014	1.0106	2.64965	2.00848	2.65458	3.0053	2.64716	4.0053	2.66843
214	0.0213	2.65361	1.01065	2.64939	2.00852	2.65273	3.00533	2.64674	4.00533	2.66876
215	0.0214	2.65094	1.0107	2.64702	2.00856	2.65393	3.00535	2.64555	4.00535	2.67019
216	0.0215	2.6521	1.01075	2.6454	2.0086	2.65427	3.00538	2.64608	4.00538	2.66945
217	0.0216	2.6512	1.0108	2.64301	2.00864	2.65494	3.0054	2.64604	4.0054	2.66978
218	0.0217	2.65255	1.01085	2.64011	2.00868	2.65667	3.00543	2.64711	4.00543	2.66744
219	0.0218	2.65278	1.0109	2.64034	2.00872	2.65725	3.00545	2.64499	4.00545	2.66672
220	0.0219	2.65306	1.01095	2.63805	2.00876	2.65999	3.00548	2.64277	4.00548	2.66489
221	0.022	2.65561	1.011	2.64021	2.0088	2.66223	3.0055	2.64326	4.0055	2.6659
222	0.0221	2.65332	1.01105	2.64156	2.00884	2.66175	3.00553	2.643	4.00553	2.66736
223	0.0222	2.6498	1.0111	2.64152	2.00888	2.66083	3.00555	2.64141	4.00555	2.66794
224	0.0223	2.64858	1.01115	2.63988	2.00892	2.6582	3.00558	2.6427	4.00558	2.66884
225	0.0224	2.64749	1.0112	2.64075	2.00896	2.65605	3.0056	2.64243	4.0056	2.66876
226	0.0225	2.64597	1.01125	2.64214	2.009	2.65444	3.00563	2.64328	4.00563	2.67088
227	0.0226	2.64524	1.0113	2.64219	2.00904	2.65337	3.00565	2.6418	4.00565	2.66953
228	0.0227	2.64418	1.01135	2.64353	2.00908	2.65463	3.00568	2.64224	4.00568	2.66845
229	0.0228	2.64223	1.0114	2.6438	2.00912	2.65416	3.0057	2.64177	4.0057	2.66785
230	0.0229	2.64185	1.01145	2.64347	2.00916	2.65402	3.00573	2.64396	4.00573	2.66781
231	0.023	2.64281	1.0115	2.64711	2.0092	2.65462	3.00575	2.64412	4.00575	2.66773
232	0.0231	2.64282	1.01155	2.64425	2.00924	2.65662	3.00578	2.64485	4.00578	2.66846
233	0.0232	2.64169	1.0116	2.64501	2.00928	2.65633	3.0058	2.64653	4.0058	2.66848
234	0.0233	2.64141	1.01165	2.64599	2.00932	2.65485	3.00583	2.64716	4.00583	2.67041
235	0.0234	2.64107	1.0117	2.64436	2.00936	2.65534	3.00585	2.6484	4.00585	2.67125
236	0.0235	2.64314	1.01175	2.64361	2.0094	2.65498	3.00588	2.64705	4.00588	2.67019
237	0.0236	2.64496	1.0118	2.64233	2.00944	2.65393	3.0059	2.64794	4.0059	2.67164
238	0.0237	2.64922	1.01185	2.64277	2.00948	2.65447	3.00593	2.64803	4.00593	2.67088
239	0.0238	2.65042	1.0119	2.64556	2.00952	2.65613	3.00595	2.64545	4.00595	2.67232
240	0.0239	2.65006	1.01195	2.6425	2.00956	2.65664	3.00598	2.64421	4.00598	2.6705
241	0.024	2.65127	1.012	2.64186	2.0096	2.65608	3.006	2.64472	4.006	2.66985
242	0.0241	2.65115	1.01205	2.64218	2.00964	2.65302	3.00603	2.64426	4.00603	2.67124
243	0.0242	2.65083	1.0121	2.6408	2.00968	2.65251	3.00605	2.643	4.00605	2.66976
244	0.0243	2.65334	1.01215	2.64117	2.00972	2.65277	3.00608	2.64323	4.00608	2.66826
245	0.0244	2.65434	1.0122	2.64078	2.00976	2.65351	3.0061	2.64295	4.0061	2.66555
246	0.0245	2.65145	1.01225	2.63974	2.0098	2.65311	3.00613	2.64225	4.00613	2.66337
247	0.0246	2.65139	1.0123	2.63964	2.00984	2.65387	3.00615	2.63979	4.00615	2.6634
248	0.0247	2.64988	1.01235	2.63985	2.00988	2.65407	3.00618	2.64211	4.00618	2.66192
249	0.0248	2.64852	1.0124	2.63998	2.00992	2.65718	3.0062	2.64496	4.0062	2.66132
250	0.0249	2.64768	1.01245	2.64251	2.00996	2.65855	3.00623	2.647	4.00623	2.6604
251	0.025	2.64706	1.0125	2.64517	2.01	2.65986	3.00625	2.64676	4.00625	2.6601
252	0.0251	2.64573	1.01255	2.64199	2.01004	2.66146	3.00628	2.649	4.00628	2.65932
253	0.0252	2.64661	1.0126	2.64356	2.01008	2.6602	3.0063	2.65143	4.0063	2.66135
254	0.0253	2.64607	1.01265	2.64477	2.01012	2.65891	3.00633	2.65347	4.00633	2.66263
255	0.0254	2.64838	1.0127	2.64701	2.01016	2.65673	3.00635	2.65451	4.00635	2.66191
256	0.0255	2.64799	1.01275	2.64834	2.0102	2.65674	3.00638	2.65441	4.00638	2.66094
257	0.0256	2.64741	1.0128	2.64972	2.01024	2.65604	3.0064	2.65571	4.0064	2.66136
258	0.0257	2.6484	1.01285	2.64755	2.01028	2.65631	3.00643	2.65368	4.00643	2.66242
259	0.0258	2.64594	1.0129	2.64835	2.01032	2.65646	3.00645	2.65135	4.00645	2.66385
260	0.0259	2.64533	1.01295	2.64714	2.01036	2.65424	3.00648	2.65054	4.00648	2.6617
261	0.026	2.64461	1.013	2.64889	2.0104	2.65242	3.0065	2.6499	4.0065	2.66329
262	0.0261	2.64554	1.01305	2.64991	2.01044	2.65	3.00653	2.64851	4.00653	2.66466
263	0.0262	2.64374	1.0131	2.64855	2.01048	2.64763	3.00655	2.64803	4.00655	2.66473
264	0.0263	2.64437	1.01315	2.64703	2.01052	2.64633	3.00658	2.64676	4.00658	2.66674
265	0.0264	2.64513	1.0132	2.64456	2.01056	2.64611	3.0066	2.6458	4.0066	2.66617
266	0.0265	2.64528	1.01325	2.6425	2.0106	2.64386	3.00663	2.64502	4.00663	2.6678
267	0.0266	2.64726	1.0133	2.64207	2.01064	2.64391	3.00665	2.64432	4.00665	2.66775
268	0.0267	2.64612	1.01335	2.64135	2.01068	2.6449	3.00668	2.64593	4.00668	2.66681
269	0.0268	2.64654	1.0134	2.64164	2.01072	2.64736	3.0067	2.64811	4.0067	2.66452
270	0.0269	2.6465	1.01345	2.64315	2.01076	2.64735	3.00673	2.64784	4.00673	2.66333
271	0.027	2.64626	1.0135	2.64378	2.0108	2.64798	3.00675	2.64774	4.00675	2.66262
272	0.0271	2.64782	1.01355	2.64362	2.01084	2.64797	3.00678	2.64824	4.00678	2.66012
273	0.0272	2.6487	1.0136	2.64436	2.01088	2.65036	3.0068	2.64941	4.0068	2.6605
274	0.0273	2.64991	1.01365	2.64645	2.01092	2.65035	3.00683	2.65197	4.00683	2.65882
275	0.0274	2.65012	1.0137	2.65057	2.01096	2.65212	3.00685	2.65174	4.00685	2.65762
276	0.0275	2.65081	1.01375	2.64868	2.011	2.65446	3.00688	2.64966	4.00688	2.65721
277	0.0276	2.64926	1.0138	2.64944	2.01104	2.65455	3.0069	2.65024	4.0069	2.65627
278	0.0277	2.65098	1.01385	2.64951	2.01108	2.65712	3.00693	2.65079	4.00693	2.65813
279	0.0278	2.64869	1.0139	2.65152	2.01112	2.65772	3.00695	2.64915	4.00695	2.65835
280	0.0279	2.646	1.01395	2.65229	2.01116	2.65535	3.00698	2.64813	4.00698	2.65764
281	0.028	2.6439	1.014	2.65174	2.0112	2.65433	3.007	2.64676	4.007	2.6607
282	0.0281	2.64115	1.01405	2.65076	2.01124	2.65218	3.00703	2.64484	4.00703	2.66118
283	0.0282	2.64035	1.0141	2.64904	2.01128	2.65016	3.00705	2.64518	4.00705	2.66264
284	0.0283	2.64093	1.01415	2.64718	2.01132	2.65001	3.00708	2.64438	4.00708	2.66296
285	0.0284	2.643	1.0142	2.64773	2.01136	2.64971	3.0071	2.64581	4.0071	2.66317
286	0.0285	2.6437	1.01425	2.64713	2.0114	2.64879	3.00713	2.64712	4.00713	2.6638
287	0.0286	2.64072	1.0143	2.64878	2.01144	2.64858	3.00715	2.64474	4.00715	2.66359
288	0.0287	2.63934	1.01435	2.64694	2.01148	2.64776	3.00718	2.64535	4.00718	2.66211
289	0.0288	2.63796	1.0144	2.64793	2.01152	2.64807	3.0072	2.64767	4.0072	2.66186
290	0.0289	2.63864	1.01445	2.64901	2.01156	2.64848	3.00723	2.64802	4.00723	2.66215
291	0.029	2.63555	1.0145	2.64803	2.0116	2.64729	3.00725	2.64805	4.00725	2.66135
292	0.0291	2.63798	1.01455	2.64746	2.01164	2.6473	3.00728	2.64888	4.00728	2.65955
293	0.0292	2.63683	1.0146	2.64853	2.01168	2.64981	3.0073	2.65044	4.0073	2.66083
294	0.0293	2.63831	1.01465	2.64828	2.01172	2.64939	3.00733	2.65084	4.00733	2.66177
295	0.0294	2.63867	1.0147	2.64919	2.01176	2.64928	3.00735	2.64799	4.00735	2.66249
296	0.0295	2.63953	1.01475	2.64725	2.0118	2.65056	3.00738	2.64775	4.00738	2.661
297	0.0296	2.63903	1.0148	2.64971	2.01184	2.65129	3.0074	2.65137	4.0074	2.65928
298	0.0297	2.63741	1.01485	2.64868	2.01188	2.65339	3.00743	2.65136	4.00743	2.66062
299	0.0298	2.63479	1.0149	2.64924	2.01192	2.65116	3.00745	2.64829	4.00745	2.65893
300	0.0299	2.63475	1.01495	2.65035	2.01196	2.64974	3.00748	2.64879	4.00748	2.65663
301	0.03	2.63705	1.015	2.65124	2.012	2.65054	3.0075	2.64758	4.0075	2.65652
302	0.0301	2.63711	1.01505	2.65134	2.01204	2.65	3.00753	2.64802	4.00753	2.65695
303	0.0302	2.6375	1.0151	2.64978	2.01208	2.65076	3.00755	2.64911	4.00755	2.65549
304	0.0303	2.63714	1.01515	2.64813	2.01212	2.64994	3.00758	2.65009	4.00758	2.65545
305	0.0304	2.64054	1.0152	2.64901	2.01216	2.65125	3.0076	2.65025	4.0076	2.65524
306	0.0305	2.63868	1.01525	2.64865	2.0122	2.65049	3.00763	2.65011	4.00763	2.65457
307	0.0306	2.63657	1.0153	2.6493	2.01224	2.64962	3.00765	2.64991	4.00765	2.65316
308	0.0307	2.63843	1.01535	2.64747	2.01228	2.65144	3.00768	2.65309	4.00768	2.65289
309	0.0308	2.63706	1.0154	2.64893	2.01232	2.6512	3.0077	2.65547	4.0077	2.65351
310	0.0309	2.63797	1.01545	2.64726	2.01236	2.65054	3.00773	2.6559	4.00773	2.65199
311	0.031	2.63559	1.0155	2.64814	2.0124	2.64873	3.00775	2.65577	4.00775	2.65297
312	0.0311	2.63648	1.01555	2.64906	2.01244	2.64972	3.00778	2.65494	4.00778	2.65393
313	0.0312	2.63631	1.0156	2.65199	2.01248	2.64876	3.0078	2.65438	4.0078	2.65511
314	0.0313	2.63563	1.01565	2.64906	2.01252	2.64966	3.00783	2.65177	4.00783	2.65549
315	0.0314	2.63577	1.0157	2.65097	2.01256	2.64954	3.00785	2.65103	4.00785	2.65667
316	0.0315	2.63674	1.01575	2.64982	2.0126	2.65075	3.00788	2.65216	4.00788	2.65555
317	0.0316	2.63818	1.0158	2.65288	2.01264	2.6501	3.0079	2.65146	4.0079	2.65699
318	0.0317	2.63765	1.01585	2.65172	2.01268	2.64974	3.00793	2.64964	4.00793	2.65938
319	0.0318	2.63918	1.0159	2.65336	2.01272	2.64927	3.00795	2.64739	4.00795	2.65891
320	0.0319	2.64066	1.01595	2.65341	2.01276	2.6507	3.00798	2.64642	4.00798	2.65982
321	0.032	2.64394	1.016	2.6546	2.0128	2.65064	3.008	2.64579	4.008	2.6618
322	0.0321	2.6423	1.01605	2.65216	2.01284	2.65128	3.00803	2.64719	4.00803	2.66188
323	0.0322	2.64191	1.0161	2.65133	2.01288	2.65125	3.00805	2.64742	4.00805	2.66152
324	0.0323	2.6433	1.01615	2.64798	2.01292	2.64936	3.00808	2.6491	4.00808	2.66161
325	0.0324	2.64546	1.0162	2.64849	2.01296	2.64902	3.0081	2.64797	4.0081	2.66107
326	0.0325	2.64614	1.01625	2.64915	2.013	2.64698	3.00813	2.65027	4.00813	2.66122
327	0.0326	2.64676	1.0163	2.65003	2.01304	2.64759	3.00815	2.65162	4.00815	2.65976
328	0.0327	2.64823	1.01635	2.64932	2.01308	2.64714	3.00818	2.65247	4.00818	2.66059
329	0.0328	2.64766	1.0164	2.64996	2.01312	2.64556	3.0082	2.65333	4.0082	2.6598
330	0.0329	2.64653	1.01645	2.64831	2.01316	2.64493	3.00823	2.65285	4.00823	2.65991
331	0.033	2.64564	1.0165	2.65119	2.0132	2.64509	3.00825	2.6519	4.00825	2.66095
332	0.0331	2.64413	1.01655	2.65099	2.01324	2.64838	3.00828	2.64884	4.00828	2.66073
333	0.0332	2.64386	1.0166	2.65251	2.01328	2.64758	3.0083	2.64735	4.0083	2.65898
334	0.0333	2.64156	1.01665	2.64973	2.01332	2.64908	3.00833	2.64592	4.00833	2.65957
335	0.0334	2.64602	1.0167	2.65184	2.01336	2.64934	3.00835	2.6458	4.00835	2.65933
336	0.0335	2.64688	1.01675	2.65168	2.0134	2.64866	3.00838	2.64427	4.00838	2.65844
337	0.0336	2.64597	1.0168	2.65288	2.01344	2.64877	3.0084	2.64198	4.0084	2.65891
338	0.0337	2.64641	1.01685	2.65002	2.01348	2.65047	3.00843	2.63961	4.00843	2.66068
339	0.0338	2.64576	1.0169	2.6503	2.01352	2.65107	3.00845	2.63643	4.00845	2.65991
340	0.0339	2.64357	1.01695	2.65021	2.01356	2.65	3.00848	2.63625	4.00848	2.6602
341	0.034	2.64437	1.017	2.65262	2.0136	2.64933	3.0085	2.6373	4.0085	2.65937
342	0.0341	2.64275	1.01705	2.64802	2.01364	2.64797	3.00853	2.64045	4.00853	2.65863
343	0.0342	2.64276	1.0171	2.64666	2.01368	2.64748	3.00855	2.63968	4.00855	2.66102
344	0.0343	2.64381	1.01715	2.64344	2.01372	2.64695	3.00858	2.64066	4.00858	2.66067
345	0.0344	2.64618	1.0172	2.64569	2.01376	2.64697	3.0086	2.64129	4.0086	2.66214
346	0.0345	2.64697	1.01725	2.64697	2.0138	2.64581	3.00863	2.64405	4.00863	2.66256
347	0.0346	2.64713	1.0173	2.64951	2.01384	2.64383	3.00865	2.6447	4.00865	2.66449
348	0.0347	2.64899	1.01735	2.64971	2.01388	2.64206	3.00868	2.64629	4.00868	2.66525
349	0.0348	2.64878	1.0174	2.65109	2.01392	2.64237	3.0087	2.64851	4.0087	2.66423
350	0.0349	2.65031	1.01745	2.65028	2.01396	2.64089	3.00873	2.65011	4.00873	2.66363
351	0.035	2.65003	1.0175	2.65237	2.014	2.64184	3.00875	2.6507	4.00875	2.66361
352	0.0351	2.65114	1.01755	2.65263	2.01404	2.64297	3.00878	2.65047	4.00878	2.66342
353	0.0352	2.65276	1.0176	2.65355	2.01408	2.64018	3.0088	2.65084	4.0088	2.66069
354	0.0353	2.65351	1.01765	2.65209	2.01412	2.64284	3.00883	2.6505	4.00883	2.66102
355	0.0354	2.65464	1.0177	2.65337	2.01416	2.64391	3.00885	2.65095	4.00885	2.65917
356	0.0355	2.65149	1.01775	2.65271	2.0142	2.64345	3.00888	2.64951	4.00888	2.65895
357	0.0356	2.64896	1.0178	2.65063	2.01424	2.64375	3.0089	2.64648	4.0089	2.65722
358	0.0357	2.64767	1.01785	2.64901	2.01428	2.64711	3.00893	2.64545	4.00893	2.65629
359	0.0358	2.64392	1.0179	2.65014	2.01432	2.6479	3.00895	2.64563	4.00895	2.6543
360	0.0359	2.64181	1.01795	2.64788	2.01436	2.6491	3.00898	2.64537	4.00898	2.65417
361	0.036	2.64288	1.018	2.6481	2.0144	2.65007	3.009	2.64605	4.009	2.65328
362	0.0361	2.64117	1.01805	2.64366	2.01444	2.65166	3.00903	2.64623	4.00903	2.65465
363	0.0362	2.63962	1.0181	2.64293	2.01448	2.65468	3.00905	2.64472	4.00905	2.65729
364	0.0363	2.63867	1.01815	2.64301	2.01452	2.65539	3.00908	2.64619	4.00908	2.65838
365	0.0364	2.63734	1.0182	2.64486	2.01456	2.65444	3.0091	2.64783	4.0091	2.66025
366	0.0365	2.6363	1.01825	2.64491	2.0146	2.65431	3.00913	2.64801	4.00913	2.66
367	0.0366	2.63563	1.0183	2.64588	2.01464	2.65325	3.00915	2.6465	4.00915	2.65998
368	0.0367	2.634	1.01835	2.64413	2.01468	2.65319	3.00918	2.64517	4.00918	2.65688
369	0.0368	2.63369	1.0184	2.64566	2.01472	2.65362	3.0092	2.64588	4.0092	2.65539
370	0.0369	2.63685	1.01845	2.64472	2.01476	2.65356	3.00923	2.64882	4.00923	2.65544
371	0.037	2.63601	1.0185	2.6473	2.0148	2.65558	3.00925	2.64689	4.00925	2.65441
372	0.0371	2.63865	1.01855	2.64459	2.01484	2.65597	3.00928	2.64677	4.00928	2.65542
373	0.0372	2.6394	1.0186	2.6446	2.01488	2.6571	3.0093	2.64606	4.0093	2.65527
374	0.0373	2.63824	1.01865	2.64342	2.01492	2.65888	3.00933	2.64484	4.00933	2.65682
375	0.0374	2.63767	1.0187	2.64444	2.01496	2.65509	3.00935	2.64481	4.00935	2.65606
376	0.0375	2.63635	1.01875	2.64396	2.015	2.65313	3.00938	2.64454	4.00938	2.65608
377	0.0376	2.63536	1.0188	2.6427	2.01504	2.65316	3.0094	2.64554	4.0094	2.65439
378	0.0377	2.63508	1.01885	2.64351	2.01508	2.6533	3.00943	2.64807	4.00943	2.65466
379	0.0378	2.63611	1.0189	2.64481	2.01512	2.65094	3.00945	2.64851	4.00945	2.65489
380	0.0379	2.63726	1.01895	2.6419	2.01516	2.64986	3.00948	2.64833	4.00948	2.65673
381	0.038	2.63724	1.019	2.64326	2.0152	2.6474	3.0095	2.64935	4.0095	2.65872
382	0.0381	2.63647	1.01905	2.64185	2.01524	2.64588	3.00953	2.6496	4.00953	2.6617
383	0.0382	2.63608	1.0191	2.64257	2.01528	2.64344	3.00955	2.65036	4.00955	2.66312
384	0.0383	2.63456	1.01915	2.64122	2.01532	2.64177	3.00958	2.64923	4.00958	2.66355
385	0.0384	2.63166	1.0192	2.64331	2.01536	2.64136	3.0096	2.64968	4.0096	2.66395
386	0.0385	2.63161	1.01925	2.6406	2.0154	2.64142	3.00963	2.64939	4.00963	2.66251
387	0.0386	2.62952	1.0193	2.6406	2.01544	2.64145	3.00965	2.64762	4.00965	2.66157
388	0.0387	2.62942	1.01935	2.64022	2.01548	2.64125	3.00968	2.64662	4.00968	2.66221
389	0.0388	2.63503	1.0194	2.64099	2.01552	2.64223	3.0097	2.6495	4.0097	2.66305
390	0.0389	2.6377	1.01945	2.64053	2.01556	2.64378	3.00973	2.65042	4.00973	2.66262
391	0.039	2.63935	1.0195	2.64043	2.0156	2.64586	3.00975	2.64537	4.00975	2.66201
392	0.0391	2.64251	1.01955	2.63712	2.01564	2.64741	3.00978	2.64704	4.00978	2.66153
393	0.0392	2.64449	1.0196	2.63903	2.01568	2.64862	3.0098	2.64642	4.0098	2.66138
394	0.0393	2.64422	1.01965	2.63895	2.01572	2.64799	3.00983	2.64643	4.00983	2.66019
395	0.0394	2.64596	1.0197	2.6398	2.01576	2.64928	3.00985	2.64756	4.00985	2.65841
396	0.0395	2.64669	1.01975	2.63949	2.0158	2.65127	3.00988	2.64945	4.00988	2.65814
397	0.0396	2.64904	1.0198	2.63946	2.01584	2.65083	3.0099	2.6497	4.0099	2.65787
398	0.0397	2.64767	1.01985	2.63965	2.01588	2.64978	3.00993	2.64922	4.00993	2.66006
399	0.0398	2.64693	1.0199	2.63897	2.01592	2.64959	3.00995	2.64983	4.00995	2.66007
400	0.0399	2.64804	1.01995	2.6387	2.01596	2.64869	3.00998	2.65053	4.00998	2.66092
401	0.04	2.64707	1.02	2.63998	2.016	2.64803	3.01	2.65059	4.01	2.66164
402	0.0401	2.64862	1.02005	2.63886	2.01604	2.64691	3.01003	2.64971	4.01003	2.66203
403	0.0402	2.64717	1.0201	2.64029	2.01608	2.64765	3.01005	2.6488	4.01005	2.66203
404	0.0403	2.64626	1.02015	2.64049	2.01612	2.64755	3.01008	2.64657	4.01008	2.66236
405	0.0404	2.64524	1.0202	2.64317	2.01616	2.64663	3.0101	2.64775	4.0101	2.66197
406	0.0405	2.64727	1.02025	2.64168	2.0162	2.64545	3.01013	2.64707	4.01013	2.66423
407	0.0406	2.64474	1.0203	2.64404	2.01624	2.64655	3.01015	2.64646	4.01015	2.66394
408	0.0407	2.64631	1.02035	2.64442	2.01628	2.64461	3.01018	2.64605	4.01018	2.66469
409	0.0408	2.6485	1.0204	2.64588	2.01632	2.64458	3.0102	2.64604	4.0102	2.66274
410	0.0409	2.64664	1.02045	2.64676	2.01636	2.6462	3.01023	2.64581	4.01023	2.66014
411	0.041	2.64686	1.0205	2.64812	2.0164	2.64702	3.01025	2.64468	4.01025	2.65765
412	0.0411	2.64589	1.02055	2.64596	2.01644	2.64772	3.01028	2.64739	4.01028	2.65544
413	0.0412	2.64473	1.0206	2.64783	2.01648	2.64935	3.0103	2.6473	4.0103	2.65494
414	0.0413	2.64449	1.02065	2.64795	2.01652	2.65049	3.01033	2.64855	4.01033	2.65413
415	0.0414	2.64492	1.0207	2.64973	2.01656	2.65183	3.01035	2.64703	4.01035	2.65398
416	0.0415	2.64464	1.02075	2.64743	2.0166	2.65179	3.01038	2.64662	4.01038	2.65436
417	0.0416	2.64211	1.0208	2.64677	2.01664	2.65228	3.0104	2.64726	4.0104	2.6547
418	0.0417	2.63741	1.02085	2.6451	2.01668	2.65256	3.01043	2.64894	4.01043	2.65534
419	0.0418	2.63793	1.0209	2.64652	2.01672	2.65529	3.01045	2.649	4.01045	2.65367
420	0.0419	2.63961	1.02095	2.64621	2.01676	2.65594	3.01048	2.64899	4.01048	2.65379
421	0.042	2.6379	1.021	2.64702	2.0168	2.65905	3.0105	2.64922	4.0105	2.65584
422	0.0421	2.63995	1.02105	2.64503	2.01684	2.6588	3.01053	2.64769	4.01053	2.65632
423	0.0422	2.64123	1.0211	2.64607	2.01688	2.65874	3.01055	2.64775	4.01055	2.6567
424	0.0423	2.64116	1.02115	2.64857	2.01692	2.65722	3.01058	2.64625	4.01058	2.65758
425	0.0424	2.64073	1.0212	2.65014	2.01696	2.65524	3.0106	2.64736	4.0106	2.65933
426	0.0425	2.64028	1.02125	2.64852	2.017	2.65584	3.01063	2.64753	4.01063	2.66034
427	0.0426	2.63949	1.0213	2.64714	2.01704	2.6555	3.01065	2.64757	4.01065	2.65654
428	0.0427	2.6422	1.02135	2.64673	2.01708	2.65256	3.01068	2.64834	4.01068	2.65443
429	0.0428	2.64154	1.0214	2.647	2.01712	2.65273	3.0107	2.64855	4.0107	2.65385
430	0.0429	2.64244	1.02145	2.6461	2.01716	2.65209	3.01073	2.65102	4.01073	2.65316
431	0.043	2.64216	1.0215	2.64715	2.0172	2.65089	3.01075	2.64927	4.01075	2.65245
432	0.0431	2.64269	1.02155	2.64554	2.01724	2.64912	3.01078	2.64881	4.01078	2.65115
433	0.0432	2.64471	1.0216	2.64845	2.01728	2.64802	3.0108	2.64823	4.0108	2.651
434	0.0433	2.64483	1.02165	2.6483	2.01732	2.64692	3.01083	2.64744	4.01083	2.6517
435	0.0434	2.64573	1.0217	2.64852	2.01736	2.64853	3.01085	2.64625	4.01085	2.65198
436	0.0435	2.64495	1.02175	2.64591	2.0174	2.64921	3.01088	2.64814	4.01088	2.65124
437	0.0436	2.64165	1.0218	2.64691	2.01744	2.65167	3.0109	2.64796	4.0109	2.65095
438	0.0437	2.64071	1.02185	2.64641	2.01748	2.65189	3.01093	2.64807	4.01093	2.65239
439	0.0438	2.64059	1.0219	2.64843	2.01752	2.65383	3.01095	2.64569	4.01095	2.6529
440	0.0439	2.63985	1.02195	2.64767	2.01756	2.65481	3.01098	2.64816	4.01098	2.65448
441	0.044	2.63948	1.022	2.64913	2.0176	2.6567	3.011	2.64838	4.011	2.65523
442	0.0441	2.64133	1.02205	2.64763	2.01764	2.65652	3.01103	2.64865	4.01103	2.65561
443	0.0442	2.64158	1.0221	2.64861	2.01768	2.65812	3.01105	2.65054	4.01105	2.65697
444	0.0443	2.63963	1.02215	2.64848	2.01772	2.66043	3.01108	2.64983	4.01108	2.65776
445	0.0444	2.6399	1.0222	2.64769	2.01776	2.6603	3.0111	2.65009	4.0111	2.65659
446	0.0445	2.64224	1.02225	2.64517	2.0178	2.66233	3.01113	2.6499	4.01113	2.65547
447	0.0446	2.64475	1.0223	2.64417	2.01784	2.66126	3.01115	2.65006	4.01115	2.65309
448	0.0447	2.64779	1.02235	2.64461	2.01788	2.66223	3.01118	2.65071	4.01118	2.65293
449	0.0448	2.64793	1.0224	2.64599	2.01792	2.66429	3.0112	2.65026	4.0112	2.65433
450	0.0449	2.64789	1.02245	2.64648	2.01796	2.66449	3.01123	2.6513	4.01123	2.6554
451	0.045	2.64793	1.0225	2.64934	2.018	2.66412	3.01125	2.65027	4.01125	2.65608
452	0.0451	2.64941	1.02255	2.64931	2.01804	2.66132	3.01128	2.64898	4.01128	2.65422
453	0.0452	2.64866	1.0226	2.65056	2.01808	2.65953	3.0113	2.64829	4.0113	2.65493
454	0.0453	2.64915	1.02265	2.65035	2.01812	2.66027	3.01133	2.64812	4.01133	2.65437
455	0.0454	2.64852	1.0227	2.65221	2.01816	2.65863	3.01135	2.64639	4.01135	2.65624
456	0.0455	2.64695	1.02275	2.65169	2.0182	2.65631	3.01138	2.64643	4.01138	2.65628
457	0.0456	2.646	1.0228	2.65152	2.01824	2.65382	3.0114	2.64511	4.0114	2.65724
458	0.0457	2.6465	1.02285	2.65008	2.01828	2.6508	3.01143	2.64679	4.01143	2.65855
459	0.0458	2.6463	1.0229	2.65175	2.01832	2.64881	3.01145	2.64391	4.01145	2.65828
460	0.0459	2.64795	1.02295	2.65107	2.01836	2.64855	3.01148	2.64426	4.01148	2.65852
461	0.046	2.64993	1.023	2.65183	2.0184	2.64863	3.0115	2.64528	4.0115	2.65807
462	0.0461	2.64972	1.02305	2.65054	2.01844	2.64888	3.01153	2.64758	4.01153	2.6592
463	0.0462	2.64878	1.0231	2.65115	2.01848	2.64951	3.01155	2.64618	4.01155	2.65842
464	0.0463	2.65052	1.02315	2.64961	2.01852	2.64946	3.01158	2.64483	4.01158	2.65904
465	0.0464	2.65212	1.0232	2.64921	2.01856	2.64825	3.0116	2.64402	4.0116	2.65806
466	0.0465	2.65327	1.02325	2.64747	2.0186	2.6491	3.01163	2.64387	4.01163	2.65711
467	0.0466	2.65344	1.0233	2.64745	2.01864	2.64863	3.01165	2.6433	4.01165	2.65697
468	0.0467	2.65286	1.02335	2.64868	2.01868	2.65023	3.01168	2.64144	4.01168	2.65591
469	0.0468	2.65005	1.0234	2.65203	2.01872	2.65	3.0117	2.64149	4.0117	2.65697
470	0.0469	2.64763	1.02345	2.65118	2.01876	2.64898	3.01173	2.64199	4.01173	2.65591
471	0.047	2.64778	1.0235	2.65249	2.0188	2.64804	3.01175	2.64002	4.01175	2.65509
472	0.0471	2.64729	1.02355	2.65354	2.01884	2.64622	3.01178	2.63845	4.01178	2.65258
473	0.0472	2.64419	1.0236	2.65483	2.01888	2.64815	3.0118	2.63937	4.0118	2.6517
474	0.0473	2.64737	1.02365	2.65468	2.01892	2.64622	3.01183	2.64065	4.01183	2.65068
475	0.0474	2.64546	1.0237	2.65683	2.01896	2.64582	3.01185	2.64071	4.01185	2.65178
476	0.0475	2.64743	1.02375	2.65463	2.019	2.64591	3.01188	2.64291	4.01188	2.65134
477	0.0476	2.6492	1.0238	2.65528	2.01904	2.6438	3.0119	2.64407	4.0119	2.65075
478	0.0477	2.64993	1.02385	2.65668	2.01908	2.6449	3.01193	2.64499	4.01193	2.65168
479	0.0478	2.65034	1.0239	2.65641	2.01912	2.64686	3.01195	2.64347	4.01195	2.65282
480	0.0479	2.65235	1.02395	2.65599	2.01916	2.65032	3.01198	2.64559	4.01198	2.65369
481	0.048	2.65224	1.024	2.65528	2.0192	2.65328	3.012	2.64979	4.012	2.6533
482	0.0481	2.64903	1.02405	2.6527	2.01924	2.65412	3.01203	2.65012	4.01203	2.65558
483	0.0482	2.64975	1.0241	2.65464	2.01928	2.65458	3.01205	2.64921	4.01205	2.65481
484	0.0483	2.65127	1.02415	2.65279	2.01932	2.65503	3.01208	2.64927	4.01208	2.65522
485	0.0484	2.65165	1.0242	2.65284	2.01936	2.65484	3.0121	2.648	4.0121	2.65501
486	0.0485	2.64916	1.02425	2.65025	2.0194	2.65564	3.01213	2.64557	4.01213	2.65511
487	0.0486	2.64686	1.0243	2.64784	2.01944	2.65459	3.01215	2.64505	4.01215	2.65585
488	0.0487	2.64474	1.02435	2.64748	2.01948	2.65439	3.01218	2.64456	4.01218	2.65677
489	0.0488	2.64383	1.0244	2.64746	2.01952	2.65507	3.0122	2.64386	4.0122	2.6594
490	0.0489	2.64246	1.02445	2.64605	2.01956	2.65395	3.01223	2.64392	4.01223	2.65829
491	0.049	2.64044	1.0245	2.64661	2.0196	2.65306	3.01225	2.64206	4.01225	2.65898
492	0.0491	2.64159	1.02455	2.6482	2.01964	2.65232	3.01228	2.64297	4.01228	2.65867
493	0.0492	2.63956	1.0246	2.64879	2.01968	2.65315	3.0123	2.64371	4.0123	2.65871
494	0.0493	2.64337	1.02465	2.64863	2.01972	2.65028	3.01233	2.64384	4.01233	2.65815
495	0.0494	2.64172	1.0247	2.65067	2.01976	2.65255	3.01235	2.64539	4.01235	2.65848
496	0.0495	2.64133	1.02475	2.65066	2.0198	2.65195	3.01238	2.64541	4.01238	2.65775
497	0.0496	2.64174	1.0248	2.65384	2.01984	2.65277	3.0124	2.64571	4.0124	2.65762
498	0.0497	2.64252	1.02485	2.65425	2.01988	2.6532	3.01243	2.64527	4.01243	2.65847
499	0.0498	2.64467	1.0249	2.65356	2.01992	2.65607	3.01245	2.64519	4.01245	2.65992
500	0.0499	2.64548	1.02495	2.65516	2.01996	2.65838	3.01248	2.6449	4.01248	2.65928
501	0.05	2.64446	1.025	2.65539	2.02	2.65863	3.0125	2.647	4.0125	2.65888
502	0.0501	2.64361	1.02505	2.65482	2.02004	2.65714	3.01253	2.64645	4.01253	2.65957
503	0.0502	2.64619	1.0251	2.65643	2.02008	2.65491	3.01255	2.64581	4.01255	2.6587
504	0.0503	2.65049	1.02515	2.65451	2.02012	2.65358	3.01258	2.64451	4.01258	2.65798
505	0.0504	2.6526	1.0252	2.653	2.02016	2.6529	3.0126	2.64341	4.0126	2.6603
506	0.0505	2.65106	1.02525	2.65083	2.0202	2.65378	3.01263	2.64387	4.01263	2.66083
507	0.0506	2.65133	1.0253	2.65004	2.02024	2.65225	3.01265	2.64479	4.01265	2.66168
508	0.0507	2.65426	1.02535	2.6507	2.02028	2.6531	3.01268	2.64305	4.01268	2.663
509	0.0508	2.65357	1.0254	2.64972	2.02032	2.65214	3.0127	2.64252	4.0127	2.66182
510	0.0509	2.65381	1.02545	2.65071	2.02036	2.64983	3.01273	2.64359	4.01273	2.66289
511	0.051	2.65186	1.0255	2.65138	2.0204	2.64905	3.01275	2.64148	4.01275	2.66262
512	0.0511	2.65209	1.02555	2.65136	2.02044	2.65213	3.01278	2.64257	4.01278	2.66334
513	0.0512	2.64972	1.0256	2.65251	2.02048	2.65229	3.0128	2.64227	4.0128	2.66292
514	0.0513	2.65188	1.02565	2.65333	2.02052	2.6529	3.01283	2.64318	4.01283	2.66155
515	0.0514	2.64892	1.0257	2.65368	2.02056	2.65566	3.01285	2.64429	4.01285	2.66268
516	0.0515	2.64666	1.02575	2.6529	2.0206	2.6563	3.01288	2.64224	4.01288	2.66116
517	0.0516	2.64392	1.0258	2.65239	2.02064	2.65757	3.0129	2.64314	4.0129	2.66228
518	0.0517	2.64298	1.02585	2.65195	2.02068	2.65691	3.01293	2.64198	4.01293	2.66228
519	0.0518	2.64166	1.0259	2.65151	2.02072	2.65769	3.01295	2.64228	4.01295	2.66345
520	0.0519	2.64181	1.02595	2.65121	2.02076	2.65776	3.01298	2.64191	4.01298	2.66229
521	0.052	2.64193	1.026	2.64934	2.0208	2.65552	3.013	2.64429	4.013	2.6623
522	0.0521	2.64252	1.02605	2.64829	2.02084	2.65484	3.01303	2.64513	4.01303	2.66065
523	0.0522	2.64598	1.0261	2.64744	2.02088	2.65299	3.01305	2.64321	4.01305	2.66163
524	0.0523	2.65024	1.02615	2.64802	2.02092	2.65286	3.01308	2.64307	4.01308	2.65874
525	0.0524	2.6501	1.0262	2.65063	2.02096	2.65353	3.0131	2.64316	4.0131	2.65864
526	0.0525	2.65286	1.02625	2.6521	2.021	2.65363	3.01313	2.64365	4.01313	2.65677
527	0.0526	2.65549	1.0263	2.65261	2.02104	2.6521	3.01315	2.64457	4.01315	2.65417
528	0.0527	2.65722	1.02635	2.65257	2.02108	2.65168	3.01318	2.64379	4.01318	2.65095
529	0.0528	2.65404	1.0264	2.65575	2.02112	2.64794	3.0132	2.64461	4.0132	2.65098
530	0.0529	2.65455	1.02645	2.65791	2.02116	2.64854	3.01323	2.64498	4.01323	2.65221
531	0.053	2.65186	1.0265	2.66012	2.0212	2.64829	3.01325	2.64438	4.01325	2.6521
532	0.0531	2.65144	1.02655	2.66007	2.02124	2.64908	3.01328	2.64525	4.01328	2.65348
533	0.0532	2.65156	1.0266	2.66377	2.02128	2.64828	3.0133	2.64563	4.0133	2.65555
534	0.0533	2.64936	1.02665	2.66319	2.02132	2.65082	3.01333	2.64665	4.01333	2.65889
535	0.0534	2.6462	1.0267	2.66035	2.02136	2.65188	3.01335	2.64648	4.01335	2.66122
536	0.0535	2.64412	1.02675	2.65862	2.0214	2.65159	3.01338	2.64501	4.01338	2.66272
537	0.0536	2.63925	1.0268	2.65634	2.02144	2.65176	3.0134	2.6473	4.0134	2.6649
538	0.0537	2.63897	1.02685	2.65489	2.02148	2.6516	3.01343	2.64556	4.01343	2.66548
539	0.0538	2.63745	1.0269	2.65372	2.02152	2.65202	3.01345	2.64718	4.01345	2.66531
540	0.0539	2.63675	1.02695	2.65384	2.02156	2.65417	3.01348	2.64575	4.01348	2.66476
541	0.054	2.63723	1.027	2.65186	2.0216	2.65552	3.0135	2.64584	4.0135	2.66499
542	0.0541	2.63723	1.02705	2.64998	2.02164	2.65813	3.01353	2.646	4.01353	2.66456
543	0.0542	2.64018	1.0271	2.64831	2.02168	2.65735	3.01355	2.64331	4.01355	2.66542
544	0.0543	2.64319	1.02715	2.64728	2.02172	2.65763	3.01358	2.64429	4.01358	2.66287
545	0.0544	2.64474	1.0272	2.64869	2.02176	2.6583	3.0136	2.64478	4.0136	2.66201
546	0.0545	2.64503	1.02725	2.64624	2.0218	2.65732	3.01363	2.64536	4.01363	2.66037
547	0.0546	2.64413	1.0273	2.6473	2.02184	2.65606	3.01365	2.64623	4.01365	2.65887
548	0.0547	2.64387	1.02735	2.64786	2.02188	2.65552	3.01368	2.64497	4.01368	2.65851
549	0.0548	2.64186	1.0274	2.65048	2.02192	2.65315	3.0137	2.645	4.0137	2.66027
550	0.0549	2.64383	1.02745	2.65188	2.02196	2.65562	3.01373	2.64362	4.01373	2.66002
551	0.055	2.64411	1.0275	2.65567	2.022	2.65435	3.01375	2.64309	4.01375	2.66043
552	0.0551	2.64373	1.02755	2.65402	2.02204	2.65483	3.01378	2.64187	4.01378	2.66103
553	0.0552	2.64267	1.0276	2.65672	2.02208	2.65602	3.0138	2.64291	4.0138	2.66304
554	0.0553	2.64264	1.02765	2.65612	2.02212	2.65587	3.01383	2.64205	4.01383	2.6655
555	0.0554	2.64227	1.0277	2.65692	2.02216	2.65249	3.01385	2.64197	4.01385	2.66665
556	0.0555	2.64183	1.02775	2.65461	2.0222	2.65059	3.01388	2.64126	4.01388	2.66583
557	0.0556	2.6371	1.0278	2.65388	2.02224	2.65044	3.0139	2.64303	4.0139	2.66511
558	0.0557	2.63731	1.02785	2.65393	2.02228	2.65205	3.01393	2.64146	4.01393	2.66609
559	0.0558	2.6368	1.0279	2.65376	2.02232	2.6519	3.01395	2.64237	4.01395	2.66625
560	0.0559	2.63805	1.02795	2.65334	2.02236	2.65119	3.01398	2.63972	4.01398	2.66461
561	0.056	2.6403	1.028	2.65157	2.0224	2.65104	3.014	2.64102	4.014	2.66486
562	0.0561	2.64245	1.02805	2.64916	2.02244	2.6501	3.01403	2.64212	4.01403	2.66331
563	0.0562	2.64641	1.0281	2.64934	2.02248	2.64814	3.01405	2.64205	4.01405	2.66299
564	0.0563	2.64719	1.02815	2.64738	2.02252	2.64789	3.01408	2.64388	4.01408	2.66229
565	0.0564	2.64511	1.0282	2.64691	2.02256	2.64802	3.0141	2.6464	4.0141	2.66114
566	0.0565	2.64363	1.02825	2.64507	2.0226	2.64886	3.01413	2.64766	4.01413	2.66207
567	0.0566	2.64352	1.0283	2.64652	2.02264	2.64886	3.01415	2.64784	4.01415	2.66269
568	0.0567	2.64274	1.02835	2.64662	2.02268	2.64878	3.01418	2.64779	4.01418	2.66268
569	0.0568	2.64181	1.0284	2.64656	2.02272	2.64991	3.0142	2.64662	4.0142	2.66257
570	0.0569	2.64308	1.02845	2.64709	2.02276	2.65186	3.01423	2.6467	4.01423	2.66126
571	0.057	2.64434	1.0285	2.64806	2.0228	2.65225	3.01425	2.6449	4.01425	2.6622
572	0.0571	2.64331	1.02855	2.64601	2.02284	2.65225	3.01428	2.64523	4.01428	2.66311
573	0.0572	2.64216	1.0286	2.65036	2.02288	2.65375	3.0143	2.64624	4.0143	2.66409
574	0.0573	2.64297	1.02865	2.65151	2.02292	2.65362	3.01433	2.64641	4.01433	2.66446
575	0.0574	2.64132	1.0287	2.65048	2.02296	2.65049	3.01435	2.64603	4.01435	2.66413
576	0.0575	2.64166	1.02875	2.64726	2.023	2.65109	3.01438	2.64549	4.01438	2.66345
577	0.0576	2.64256	1.0288	2.64905	2.02304	2.65234	3.0144	2.64516	4.0144	2.66532
578	0.0577	2.64407	1.02885	2.64722	2.02308	2.6529	3.01443	2.64458	4.01443	2.66757
579	0.0578	2.64685	1.0289	2.64572	2.02312	2.65155	3.01445	2.64487	4.01445	2.66727
580	0.0579	2.64891	1.02895	2.64667	2.02316	2.65023	3.01448	2.64292	4.01448	2.66573
581	0.058	2.64912	1.029	2.64914	2.0232	2.65069	3.0145	2.64379	4.0145	2.6669
582	0.0581	2.64807	1.02905	2.64871	2.02324	2.64964	3.01453	2.64312	4.01453	2.66557
583	0.0582	2.64684	1.0291	2.64881	2.02328	2.65017	3.01455	2.64411	4.01455	2.66555
584	0.0583	2.64356	1.02915	2.64706	2.02332	2.65038	3.01458	2.64442	4.01458	2.6645
585	0.0584	2.64188	1.0292	2.64682	2.02336	2.65045	3.0146	2.64632	4.0146	2.66421
586	0.0585	2.64145	1.02925	2.64705	2.0234	2.65116	3.01463	2.64646	4.01463	2.66538
587	0.0586	2.63946	1.0293	2.64776	2.02344	2.65102	3.01465	2.64697	4.01465	2.66415
588	0.0587	2.63828	1.02935	2.64784	2.02348	2.65175	3.01468	2.6469	4.01468	2.66344
589	0.0588	2.63805	1.0294	2.64731	2.02352	2.65236	3.0147	2.64726	4.0147	2.66329
590	0.0589	2.63812	1.02945	2.64825	2.02356	2.6518	3.01473	2.64886	4.01473	2.66249
591	0.059	2.63588	1.0295	2.65037	2.0236	2.65298	3.01475	2.64738	4.01475	2.66257
592	0.0591	2.6322	1.02955	2.65013	2.02364	2.65352	3.01478	2.64994	4.01478	2.66171
593	0.0592	2.63068	1.0296	2.65117	2.02368	2.65528	3.0148	2.64965	4.0148	2.66181
594	0.0593	2.63232	1.02965	2.64973	2.02372	2.65521	3.01483	2.64929	4.01483	2.66286
595	0.0594	2.63181	1.0297	2.65065	2.02376	2.65365	3.01485	2.64598	4.01485	2.6634
596	0.0595	2.63304	1.02975	2.65063	2.0238	2.65329	3.01488	2.64548	4.01488	2.6663
597	0.0596	2.63453	1.0298	2.65124	2.02384	2.65287	3.0149	2.64412	4.0149	2.66615
598	0.0597	2.63366	1.02985	2.64838	2.02388	2.65352	3.01493	2.64352	4.01493	2.66686
599	0.0598	2.63629	1.0299	2.64946	2.02392	2.6528	3.01495	2.64352	4.01495	2.6657
600	0.0599	2.63655	1.02995	2.65056	2.02396	2.6519	3.01498	2.64126	4.01498	2.66556
601	0.06	2.63757	1.03	2.65185	2.024	2.65293	3.015	2.64333	4.015	2.66452
602	0.0601	2.64012	1.03005	2.64839	2.02404	2.65259	3.01503	2.64381	4.01503	2.66381
603	0.0602	2.64271	1.0301	2.64787	2.02408	2.65237	3.01505	2.64503	4.01505	2.66264
604	0.0603	2.64357	1.03015	2.64677	2.02412	2.65181	3.01508	2.64574	4.01508	2.66193
605	0.0604	2.64678	1.0302	2.64666	2.02416	2.65323	3.0151	2.64711	4.0151	2.66077
606	0.0605	2.64696	1.03025	2.64726	2.0242	2.65411	3.01513	2.64904	4.01513	2.66126
607	0.0606	2.64697	1.0303	2.64992	2.02424	2.65579	3.01515	2.65015	4.01515	2.65995
608	0.0607	2.64789	1.03035	2.64906	2.02428	2.65558	3.01518	2.64969	4.01518	2.65763
609	0.0608	2.64718	1.0304	2.64883	2.02432	2.65569	3.0152	2.65117	4.0152	2.65643
610	0.0609	2.64648	1.03045	2.64665	2.02436	2.65575	3.01523	2.65382	4.01523	2.6552
611	0.061	2.64287	1.0305	2.64622	2.0244	2.65655	3.01525	2.65281	4.01525	2.65559
612	0.0611	2.64313	1.03055	2.64492	2.02444	2.65695	3.01528	2.65285	4.01528	2.65531
613	0.0612	2.64409	1.0306	2.64576	2.02448	2.6578	3.0153	2.65189	4.0153	2.65626
614	0.0613	2.64437	1.03065	2.64539	2.02452	2.6592	3.01533	2.65116	4.01533	2.65938
615	0.0614	2.6418	1.0307	2.64879	2.02456	2.6587	3.01535	2.64904	4.01535	2.66125
616	0.0615	2.64249	1.03075	2.64831	2.0246	2.65734	3.01538	2.65024	4.01538	2.66532
617	0.0616	2.64003	1.0308	2.64704	2.02464	2.6576	3.0154	2.64937	4.0154	2.66607
618	0.0617	2.64024	1.03085	2.64636	2.02468	2.65885	3.01543	2.65058	4.01543	2.66729
619	0.0618	2.64104	1.0309	2.64705	2.02472	2.65762	3.01545	2.65118	4.01545	2.66613
620	0.0619	2.6411	1.03095	2.64656	2.02476	2.6595	3.01548	2.65188	4.01548	2.66812
621	0.062	2.64408	1.031	2.64793	2.0248	2.65905	3.0155	2.65438	4.0155	2.6679
622	0.0621	2.64313	1.03105	2.64748	2.02484	2.65784	3.01553	2.65326	4.01553	2.66918
623	0.0622	2.64283	1.0311	2.65063	2.02488	2.6569	3.01555	2.65162	4.01555	2.6689
624	0.0623	2.6402	1.03115	2.65153	2.02492	2.65738	3.01558	2.65193	4.01558	2.66686
625	0.0624	2.64087	1.0312	2.65364	2.02496	2.65754	3.0156	2.65011	4.0156	2.66439
626	0.0625	2.63953	1.03125	2.65418	2.025	2.65829	3.01563	2.65095	4.01563	2.66271
627	0.0626	2.63809	1.0313	2.65604	2.02504	2.65961	3.01565	2.6502	4.01565	2.65971
628	0.0627	2.63793	1.03135	2.65372	2.02508	2.65935	3.01568	2.64995	4.01568	2.65653
629	0.0628	2.63756	1.0314	2.65417	2.02512	2.66034	3.0157	2.65101	4.0157	2.6528
630	0.0629	2.6382	1.03145	2.65434	2.02516	2.65998	3.01573	2.65324	4.01573	2.6519
631	0.063	2.63751	1.0315	2.65783	2.0252	2.66152	3.01575	2.65167	4.01575	2.65025
632	0.0631	2.63893	1.03155	2.65563	2.02524	2.66282	3.01578	2.65088	4.01578	2.64791
633	0.0632	2.63936	1.0316	2.656	2.02528	2.6645	3.0158	2.65086	4.0158	2.64789
634	0.0633	2.63978	1.03165	2.65353	2.02532	2.66363	3.01583	2.65161	4.01583	2.65004
635	0.0634	2.63908	1.0317	2.65379	2.02536	2.66342	3.01585	2.65225	4.01585	2.65131
636	0.0635	2.63938	1.03175	2.64976	2.0254	2.66449	3.01588	2.65245	4.01588	2.65073
637	0.0636	2.63891	1.0318	2.64546	2.02544	2.66515	3.0159	2.65291	4.0159	2.65015
638	0.0637	2.63986	1.03185	2.64273	2.02548	2.66682	3.01593	2.65416	4.01593	2.65025
639	0.0638	2.64085	1.0319	2.64166	2.02552	2.66571	3.01595	2.65358	4.01595	2.65091
640	0.0639	2.6426	1.03195	2.64034	2.02556	2.66624	3.01598	2.65385	4.01598	2.65373
641	0.064	2.64433	1.032	2.6406	2.0256	2.66457	3.016	2.65339	4.016	2.65392
642	0.0641	2.64586	1.03205	2.63833	2.02564	2.66374	3.01603	2.65183	4.01603	2.65659
643	0.0642	2.64994	1.0321	2.63991	2.02568	2.66349	3.01605	2.65253	4.01605	2.65704
644	0.0643	2.64882	1.03215	2.63789	2.02572	2.66274	3.01608	2.65148	4.01608	2.65583
645	0.0644	2.65154	1.0322	2.64029	2.02576	2.66009	3.0161	2.65039	4.0161	2.65626
646	0.0645	2.65147	1.03225	2.63873	2.0258	2.65916	3.01613	2.64987	4.01613	2.65806
647	0.0646	2.64938	1.0323	2.64076	2.02584	2.65542	3.01615	2.64828	4.01615	2.66024
648	0.0647	2.64967	1.03235	2.64124	2.02588	2.65184	3.01618	2.64749	4.01618	2.66084
649	0.0648	2.64956	1.0324	2.6443	2.02592	2.65148	3.0162	2.64657	4.0162	2.66163
650	0.0649	2.64854	1.03245	2.64616	2.02596	2.64992	3.01623	2.64684	4.01623	2.66459
651	0.065	2.64765	1.0325	2.64793	2.026	2.64838	3.01625	2.64396	4.01625	2.66452
652	0.0651	2.64888	1.03255	2.64612	2.02604	2.64859	3.01628	2.64171	4.01628	2.66572
653	0.0652	2.64953	1.0326	2.6492	2.02608	2.64761	3.0163	2.64282	4.0163	2.66714
654	0.0653	2.64887	1.03265	2.64846	2.02612	2.64703	3.01633	2.64232	4.01633	2.66675
655	0.0654	2.647	1.0327	2.65083	2.02616	2.6461	3.01635	2.64262	4.01635	2.66667
656	0.0655	2.64735	1.03275	2.64968	2.0262	2.64692	3.01638	2.6425	4.01638	2.66486
657	0.0656	2.64941	1.0328	2.64923	2.02624	2.64707	3.0164	2.64454	4.0164	2.6648
658	0.0657	2.64727	1.03285	2.65032	2.02628	2.64692	3.01643	2.64418	4.01643	2.6639
659	0.0658	2.64861	1.0329	2.65115	2.02632	2.64503	3.01645	2.6449	4.01645	2.66314
660	0.0659	2.65061	1.03295	2.6508	2.02636	2.64654	3.01648	2.64622	4.01648	2.66173
661	0.066	2.65067	1.033	2.65195	2.0264	2.64706	3.0165	2.64854	4.0165	2.66068
662	0.0661	2.65253	1.03305	2.6494	2.02644	2.64638	3.01653	2.64957	4.01653	2.65977
663	0.0662	2.65113	1.0331	2.65004	2.02648	2.64865	3.01655	2.65056	4.01655	2.65767
664	0.0663	2.6483	1.03315	2.64931	2.02652	2.64697	3.01658	2.6492	4.01658	2.65661
665	0.0664	2.64743	1.0332	2.65034	2.02656	2.64421	3.0166	2.64954	4.0166	2.65512
666	0.0665	2.64614	1.03325	2.64743	2.0266	2.64373	3.01663	2.64758	4.01663	2.65537
667	0.0666	2.64125	1.0333	2.64796	2.02664	2.64381	3.01665	2.64611	4.01665	2.6537
668	0.0667	2.63921	1.03335	2.64657	2.02668	2.64607	3.01668	2.64699	4.01668	2.65315
669	0.0668	2.63763	1.0334	2.64399	2.02672	2.64856	3.0167	2.6476	4.0167	2.6521
670	0.0669	2.63764	1.03345	2.64175	2.02676	2.64759	3.01673	2.64755	4.01673	2.65123
671	0.067	2.63814	1.0335	2.64237	2.0268	2.64869	3.01675	2.64676	4.01675	2.65046
672	0.0671	2.64033	1.03355	2.64133	2.02684	2.65111	3.01678	2.64806	4.01678	2.65106
673	0.0672	2.63986	1.0336	2.64246	2.02688	2.65128	3.0168	2.64888	4.0168	2.65048
674	0.0673	2.64083	1.03365	2.64354	2.02692	2.65192	3.01683	2.64729	4.01683	2.65066
675	0.0674	2.64181	1.0337	2.64544	2.02696	2.65072	3.01685	2.64787	4.01685	2.65202
676	0.0675	2.644	1.03375	2.64373	2.027	2.65108	3.01688	2.64764	4.01688	2.65295
677	0.0676	2.64444	1.0338	2.6451	2.02704	2.64886	3.0169	2.64874	4.0169	2.65224
678	0.0677	2.6449	1.03385	2.64644	2.02708	2.64726	3.01693	2.6478	4.01693	2.65347
679	0.0678	2.64543	1.0339	2.64672	2.02712	2.64563	3.01695	2.64856	4.01695	2.65632
680	0.0679	2.64589	1.03395	2.64601	2.02716	2.64628	3.01698	2.64906	4.01698	2.65612
681	0.068	2.64701	1.034	2.64475	2.0272	2.64654	3.017	2.65162	4.017	2.65802
682	0.0681	2.64571	1.03405	2.64151	2.02724	2.64775	3.01703	2.65179	4.01703	2.65745
683	0.0682	2.64521	1.0341	2.64306	2.02728	2.64944	3.01705	2.65127	4.01705	2.65773
684	0.0683	2.64474	1.03415	2.64243	2.02732	2.64845	3.01708	2.65174	4.01708	2.65911
685	0.0684	2.6453	1.0342	2.64155	2.02736	2.6495	3.0171	2.65059	4.0171	2.65833
686	0.0685	2.64549	1.03425	2.64074	2.0274	2.65098	3.01713	2.64943	4.01713	2.65832
687	0.0686	2.642	1.0343	2.64202	2.02744	2.65164	3.01715	2.64905	4.01715	2.65872
688	0.0687	2.64004	1.03435	2.63983	2.02748	2.65223	3.01718	2.65064	4.01718	2.65929
689	0.0688	2.63948	1.0344	2.6401	2.02752	2.65001	3.0172	2.64837	4.0172	2.65927
690	0.0689	2.63992	1.03445	2.64147	2.02756	2.64975	3.01723	2.64887	4.01723	2.65912
691	0.069	2.6385	1.0345	2.64524	2.0276	2.65109	3.01725	2.64686	4.01725	2.66038
692	0.0691	2.63816	1.03455	2.64781	2.02764	2.65156	3.01728	2.64719	4.01728	2.66029
693	0.0692	2.6394	1.0346	2.65019	2.02768	2.64896	3.0173	2.64377	4.0173	2.66065
694	0.0693	2.64111	1.03465	2.65007	2.02772	2.6485	3.01733	2.64183	4.01733	2.66037
695	0.0694	2.64149	1.0347	2.65098	2.02776	2.64668	3.01735	2.64069	4.01735	2.66125
696	0.0695	2.64159	1.03475	2.65219	2.0278	2.64646	3.01738	2.64159	4.01738	2.66045
697	0.0696	2.63988	1.0348	2.65211	2.02784	2.64555	3.0174	2.64211	4.0174	2.65894
698	0.0697	2.64042	1.03485	2.65199	2.02788	2.64633	3.01743	2.64106	4.01743	2.66065
699	0.0698	2.63898	1.0349	2.65247	2.02792	2.64703	3.01745	2.64259	4.01745	2.65934
700	0.0699	2.64164	1.03495	2.65081	2.02796	2.64876	3.01748	2.64542	4.01748	2.65674
701	0.07	2.64432	1.035	2.65144	2.028	2.65134	3.0175	2.64709	4.0175	2.65566
702	0.0701	2.64148	1.03505	2.65105	2.02804	2.65282	3.01753	2.64957	4.01753	2.65232
703	0.0702	2.64314	1.0351	2.65162	2.02808	2.65269	3.01755	2.65139	4.01755	2.65248
704	0.0703	2.64364	1.03515	2.65003	2.02812	2.65358	3.01758	2.65395	4.01758	2.65067
705	0.0704	2.64134	1.0352	2.65062	2.02816	2.65355	3.0176	2.65413	4.0176	2.6496
706	0.0705	2.63909	1.03525	2.6499	2.0282	2.6517	3.01763	2.65509	4.01763	2.65007
707	0.0706	2.63615	1.0353	2.65244	2.02824	2.65255	3.01765	2.65641	4.01765	2.65042
708	0.0707	2.63645	1.03535	2.65314	2.02828	2.65498	3.01768	2.65713	4.01768	2.65201
709	0.0708	2.63571	1.0354	2.65639	2.02832	2.65345	3.0177	2.65718	4.0177	2.65189
710	0.0709	2.63739	1.03545	2.65501	2.02836	2.65394	3.01773	2.65806	4.01773	2.65287
711	0.071	2.63727	1.0355	2.65944	2.0284	2.65359	3.01775	2.65594	4.01775	2.65479
712	0.0711	2.63952	1.03555	2.65907	2.02844	2.65175	3.01778	2.65547	4.01778	2.65315
713	0.0712	2.64161	1.0356	2.65699	2.02848	2.65254	3.0178	2.65355	4.0178	2.65388
714	0.0713	2.64142	1.03565	2.65617	2.02852	2.65433	3.01783	2.65279	4.01783	2.65391
715	0.0714	2.6411	1.0357	2.65661	2.02856	2.65472	3.01785	2.65055	4.01785	2.65494
716	0.0715	2.63892	1.03575	2.65541	2.0286	2.65491	3.01788	2.65026	4.01788	2.65395
717	0.0716	2.63799	1.0358	2.65383	2.02864	2.65313	3.0179	2.65032	4.0179	2.65426
718	0.0717	2.63904	1.03585	2.65551	2.02868	2.65278	3.01793	2.6496	4.01793	2.65641
719	0.0718	2.64156	1.0359	2.65782	2.02872	2.65221	3.01795	2.64873	4.01795	2.65667
720	0.0719	2.64291	1.03595	2.65803	2.02876	2.65316	3.01798	2.64955	4.01798	2.65725
721	0.072	2.6407	1.036	2.65921	2.0288	2.65323	3.018	2.64933	4.018	2.65623
722	0.0721	2.63793	1.03605	2.65961	2.02884	2.65178	3.01803	2.65219	4.01803	2.65544
723	0.0722	2.6386	1.0361	2.66048	2.02888	2.6506	3.01805	2.65072	4.01805	2.65662
724	0.0723	2.6386	1.03615	2.65948	2.02892	2.65092	3.01808	2.64987	4.01808	2.65613
725	0.0724	2.63676	1.0362	2.66037	2.02896	2.6502	3.0181	2.64806	4.0181	2.65801
726	0.0725	2.63673	1.03625	2.65877	2.029	2.65168	3.01813	2.64945	4.01813	2.65956
727	0.0726	2.63772	1.0363	2.66014	2.02904	2.65443	3.01815	2.6493	4.01815	2.6603
728	0.0727	2.64121	1.03635	2.65917	2.02908	2.6545	3.01818	2.64926	4.01818	2.66117
729	0.0728	2.64306	1.0364	2.65924	2.02912	2.65361	3.0182	2.6486	4.0182	2.66093
730	0.0729	2.64495	1.03645	2.65602	2.02916	2.65383	3.01823	2.64737	4.01823	2.66215
731	0.073	2.6445	1.0365	2.65741	2.0292	2.6554	3.01825	2.64616	4.01825	2.6595
732	0.0731	2.64526	1.03655	2.65335	2.02924	2.65567	3.01828	2.64347	4.01828	2.65729
733	0.0732	2.64613	1.0366	2.65308	2.02928	2.65713	3.0183	2.64203	4.0183	2.65659
734	0.0733	2.64727	1.03665	2.65133	2.02932	2.65598	3.01833	2.64133	4.01833	2.65775
735	0.0734	2.64795	1.0367	2.6489	2.02936	2.65606	3.01835	2.63924	4.01835	2.65727
736	0.0735	2.64618	1.03675	2.64864	2.0294	2.65309	3.01838	2.64117	4.01838	2.65665
737	0.0736	2.64594	1.0368	2.64839	2.02944	2.65325	3.0184	2.64234	4.0184	2.65729
738	0.0737	2.64496	1.03685	2.65049	2.02948	2.65409	3.01843	2.64122	4.01843	2.65931
739	0.0738	2.64481	1.0369	2.65116	2.02952	2.65385	3.01845	2.64187	4.01845	2.65854
740	0.0739	2.64139	1.03695	2.64909	2.02956	2.6574	3.01848	2.64416	4.01848	2.65713
741	0.074	2.64167	1.037	2.64929	2.0296	2.65589	3.0185	2.6442	4.0185	2.6563
742	0.0741	2.64137	1.03705	2.64812	2.02964	2.65608	3.01853	2.645	4.01853	2.65541
743	0.0742	2.64233	1.0371	2.65013	2.02968	2.65826	3.01855	2.64468	4.01855	2.65472
744	0.0743	2.6435	1.03715	2.64917	2.02972	2.65925	3.01858	2.64646	4.01858	2.65477
745	0.0744	2.64444	1.0372	2.65317	2.02976	2.65885	3.0186	2.64699	4.0186	2.6543
746	0.0745	2.64438	1.03725	2.65119	2.0298	2.66001	3.01863	2.6499	4.01863	2.6536
747	0.0746	2.64738	1.0373	2.65042	2.02984	2.65866	3.01865	2.64977	4.01865	2.65175
748	0.0747	2.64735	1.03735	2.649	2.02988	2.65855	3.01868	2.64919	4.01868	2.65039
749	0.0748	2.64658	1.0374	2.64961	2.02992	2.65935	3.0187	2.64939	4.0187	2.64976
750	0.0749	2.64514	1.03745	2.64837	2.02996	2.65789	3.01873	2.65062	4.01873	2.64828
751	0.075	2.64576	1.0375	2.651	2.03	2.65808	3.01875	2.64933	4.01875	2.64655
752	0.0751	2.64556	1.03755	2.64925	2.03004	2.65537	3.01878	2.64845	4.01878	2.64611
753	0.0752	2.64587	1.0376	2.64975	2.03008	2.654	3.0188	2.64882	4.0188	2.647
754	0.0753	2.64644	1.03765	2.64754	2.03012	2.6544	3.01883	2.64768	4.01883	2.64938
755	0.0754	2.64746	1.0377	2.64754	2.03016	2.65193	3.01885	2.64689	4.01885	2.64929
756	0.0755	2.64622	1.03775	2.64748	2.0302	2.64879	3.01888	2.64684	4.01888	2.65043
757	0.0756	2.64482	1.0378	2.64599	2.03024	2.64876	3.0189	2.64629	4.0189	2.65242
758	0.0757	2.64471	1.03785	2.64614	2.03028	2.64551	3.01893	2.64535	4.01893	2.65358
759	0.0758	2.64385	1.0379	2.64564	2.03032	2.64445	3.01895	2.64482	4.01895	2.65475
760	0.0759	2.6426	1.03795	2.64415	2.03036	2.64617	3.01898	2.64471	4.01898	2.65722
761	0.076	2.64277	1.038	2.64477	2.0304	2.64504	3.019	2.64312	4.019	2.65785
762	0.0761	2.64172	1.03805	2.64652	2.03044	2.64524	3.01903	2.6437	4.01903	2.65685
763	0.0762	2.64235	1.0381	2.65128	2.03048	2.64605	3.01905	2.64441	4.01905	2.65757
764	0.0763	2.63993	1.03815	2.65115	2.03052	2.64514	3.01908	2.6448	4.01908	2.65904
765	0.0764	2.63953	1.0382	2.65585	2.03056	2.64451	3.0191	2.64343	4.0191	2.65926
766	0.0765	2.63764	1.03825	2.65511	2.0306	2.6453	3.01913	2.6423	4.01913	2.65821
767	0.0766	2.63934	1.0383	2.65703	2.03064	2.64383	3.01915	2.64502	4.01915	2.65792
768	0.0767	2.63954	1.03835	2.65773	2.03068	2.64714	3.01918	2.64591	4.01918	2.65794
769	0.0768	2.64031	1.0384	2.66012	2.03072	2.64708	3.0192	2.64792	4.0192	2.658
770	0.0769	2.64099	1.03845	2.66002	2.03076	2.64535	3.01923	2.65024	4.01923	2.65878
771	0.077	2.6403	1.0385	2.66244	2.0308	2.64522	3.01925	2.64897	4.01925	2.65869
772	0.0771	2.64047	1.03855	2.65942	2.03084	2.64538	3.01928	2.64829	4.01928	2.65822
773	0.0772	2.64225	1.0386	2.65969	2.03088	2.6469	3.0193	2.64883	4.0193	2.65935
774	0.0773	2.64396	1.03865	2.65701	2.03092	2.6473	3.01933	2.64986	4.01933	2.66001
775	0.0774	2.64619	1.0387	2.6571	2.03096	2.64633	3.01935	2.64957	4.01935	2.66172
776	0.0775	2.64495	1.03875	2.65501	2.031	2.64626	3.01938	2.64902	4.01938	2.66101
777	0.0776	2.64354	1.0388	2.65361	2.03104	2.6434	3.0194	2.64869	4.0194	2.66156
778	0.0777	2.64392	1.03885	2.65077	2.03108	2.64354	3.01943	2.64879	4.01943	2.66236
779	0.0778	2.64484	1.0389	2.64827	2.03112	2.64688	3.01945	2.64867	4.01945	2.66253
780	0.0779	2.64417	1.03895	2.64451	2.03116	2.64932	3.01948	2.64929	4.01948	2.66344
781	0.078	2.64416	1.039	2.64391	2.0312	2.64835	3.0195	2.64907	4.0195	2.66181
782	0.0781	2.646	1.03905	2.64366	2.03124	2.64988	3.01953	2.65057	4.01953	2.66131
783	0.0782	2.645	1.0391	2.64448	2.03128	2.64991	3.01955	2.6506	4.01955	2.66155
784	0.0783	2.64331	1.03915	2.64295	2.03132	2.64861	3.01958	2.65255	4.01958	2.66026
785	0.0784	2.6448	1.0392	2.64534	2.03136	2.65031	3.0196	2.65496	4.0196	2.65923
786	0.0785	2.64681	1.03925	2.64585	2.0314	2.64917	3.01963	2.65569	4.01963	2.65684
787	0.0786	2.65004	1.0393	2.6457	2.03144	2.64822	3.01965	2.65812	4.01965	2.65683
788	0.0787	2.65139	1.03935	2.64591	2.03148	2.64983	3.01968	2.65583	4.01968	2.65666
789	0.0788	2.65212	1.0394	2.64572	2.03152	2.64722	3.0197	2.65549	4.0197	2.65571
790	0.0789	2.65382	1.03945	2.64604	2.03156	2.64847	3.01973	2.65498	4.01973	2.65495
791	0.079	2.6532	1.0395	2.64969	2.0316	2.64958	3.01975	2.65179	4.01975	2.65548
792	0.0791	2.65212	1.03955	2.64793	2.03164	2.65001	3.01978	2.65194	4.01978	2.65617
793	0.0792	2.65202	1.0396	2.64829	2.03168	2.64829	3.0198	2.65169	4.0198	2.65629
794	0.0793	2.65108	1.03965	2.64777	2.03172	2.64902	3.01983	2.6517	4.01983	2.65657
795	0.0794	2.65121	1.0397	2.65089	2.03176	2.64798	3.01985	2.64845	4.01985	2.65807
796	0.0795	2.64889	1.03975	2.64932	2.0318	2.64671	3.01988	2.64702	4.01988	2.65536
797	0.0796	2.64683	1.0398	2.64796	2.03184	2.64472	3.0199	2.64382	4.0199	2.65584
798	0.0797	2.64694	1.03985	2.64651	2.03188	2.64771	3.01993	2.64507	4.01993	2.65638
799	0.0798	2.64901	1.0399	2.64535	2.03192	2.6475	3.01995	2.64386	4.01995	2.65568
800	0.0799	2.64779	1.03995	2.64527	2.03196	2.64679	3.01998	2.64432	4.01998	2.65721
801	0.08	2.64999	1.04	2.64741	2.032	2.64545	3.02	2.64443	4.02	2.65717
802	0.0801	2.65195	1.04005	2.64837	2.03204	2.64763	3.02003	2.64558	4.02003	2.65797
803	0.0802	2.65153	1.0401	2.64875	2.03208	2.6471	3.02005	2.64653	4.02005	2.65673
804	0.0803	2.65191	1.04015	2.64682	2.03212	2.64637	3.02008	2.64774	4.02008	2.65611
805	0.0804	2.65033	1.0402	2.64829	2.03216	2.64899	3.0201	2.64832	4.0201	2.65578
806	0.0805	2.64907	1.04025	2.65029	2.0322	2.64798	3.02013	2.64663	4.02013	2.65483
807	0.0806	2.64907	1.0403	2.65304	2.03224	2.64754	3.02015	2.64582	4.02015	2.65576
808	0.0807	2.64789	1.04035	2.65429	2.03228	2.64911	3.02018	2.64778	4.02018	2.65344
809	0.0808	2.64862	1.0404	2.65269	2.03232	2.6498	3.0202	2.64949	4.0202	2.65158
810	0.0809	2.64636	1.04045	2.65367	2.03236	2.65219	3.02023	2.64879	4.02023	2.65194
811	0.081	2.64056	1.0405	2.65329	2.0324	2.65059	3.02025	2.64898	4.02025	2.65219
812	0.0811	2.63736	1.04055	2.64913	2.03244	2.64704	3.02028	2.65102	4.02028	2.65082
813	0.0812	2.63683	1.0406	2.6499	2.03248	2.64702	3.0203	2.65143	4.0203	2.64922
814	0.0813	2.63568	1.04065	2.65114	2.03252	2.64737	3.02033	2.65349	4.02033	2.64886
815	0.0814	2.63426	1.0407	2.65163	2.03256	2.64599	3.02035	2.65224	4.02035	2.64979
816	0.0815	2.63421	1.04075	2.64794	2.0326	2.64587	3.02038	2.65206	4.02038	2.64884
817	0.0816	2.63231	1.0408	2.64694	2.03264	2.64558	3.0204	2.65215	4.0204	2.65152
818	0.0817	2.63426	1.04085	2.64753	2.03268	2.6452	3.02043	2.65471	4.02043	2.65398
819	0.0818	2.63777	1.0409	2.64892	2.03272	2.64328	3.02045	2.65367	4.02045	2.65655
820	0.0819	2.63949	1.04095	2.64913	2.03276	2.64412	3.02048	2.65381	4.02048	2.65928
821	0.082	2.64062	1.041	2.64933	2.0328	2.64337	3.0205	2.65345	4.0205	2.66049
822	0.0821	2.64259	1.04105	2.64645	2.03284	2.64505	3.02053	2.65343	4.02053	2.66111
823	0.0822	2.64246	1.0411	2.64393	2.03288	2.64646	3.02055	2.65257	4.02055	2.66132
824	0.0823	2.6422	1.04115	2.64196	2.03292	2.64774	3.02058	2.65349	4.02058	2.66395
825	0.0824	2.63904	1.0412	2.6418	2.03296	2.64888	3.0206	2.65401	4.0206	2.66444
826	0.0825	2.6396	1.04125	2.64315	2.033	2.64868	3.02063	2.65441	4.02063	2.66426
827	0.0826	2.64034	1.0413	2.64534	2.03304	2.64817	3.02065	2.65447	4.02065	2.66453
828	0.0827	2.63882	1.04135	2.64323	2.03308	2.65233	3.02068	2.65543	4.02068	2.66405
829	0.0828	2.64044	1.0414	2.64294	2.03312	2.65419	3.0207	2.65552	4.0207	2.66494
830	0.0829	2.63922	1.04145	2.6438	2.03316	2.65454	3.02073	2.65582	4.02073	2.6657
831	0.083	2.63919	1.0415	2.64274	2.0332	2.65349	3.02075	2.6573	4.02075	2.66459
832	0.0831	2.64128	1.04155	2.64339	2.03324	2.65225	3.02078	2.6571	4.02078	2.66195
833	0.0832	2.64112	1.0416	2.65006	2.03328	2.65549	3.0208	2.65566	4.0208	2.65977
834	0.0833	2.64102	1.04165	2.65044	2.03332	2.65559	3.02083	2.65509	4.02083	2.65804
835	0.0834	2.64138	1.0417	2.6509	2.03336	2.65689	3.02085	2.65287	4.02085	2.65832
836	0.0835	2.64354	1.04175	2.65068	2.0334	2.65602	3.02088	2.65218	4.02088	2.65823
837	0.0836	2.64291	1.0418	2.65247	2.03344	2.65417	3.0209	2.64928	4.0209	2.66057
838	0.0837	2.64355	1.04185	2.65583	2.03348	2.65312	3.02093	2.64771	4.02093	2.66066
839	0.0838	2.64221	1.0419	2.65753	2.03352	2.65075	3.02095	2.64618	4.02095	2.66003
840	0.0839	2.64235	1.04195	2.65623	2.03356	2.65113	3.02098	2.64473	4.02098	2.65865
841	0.084	2.6413	1.042	2.65591	2.0336	2.65103	3.021	2.64347	4.021	2.65822
842	0.0841	2.64249	1.04205	2.65269	2.03364	2.65146	3.02103	2.64389	4.02103	2.65886
843	0.0842	2.64188	1.0421	2.65267	2.03368	2.65147	3.02105	2.64377	4.02105	2.66149
844	0.0843	2.64079	1.04215	2.65033	2.03372	2.65168	3.02108	2.64406	4.02108	2.66318
845	0.0844	2.64323	1.0422	2.6487	2.03376	2.6514	3.0211	2.64332	4.0211	2.66332
846	0.0845	2.64558	1.04225	2.64697	2.0338	2.65148	3.02113	2.64485	4.02113	2.66307
847	0.0846	2.64601	1.0423	2.64755	2.03384	2.65177	3.02115	2.64308	4.02115	2.66629
848	0.0847	2.64718	1.04235	2.64441	2.03388	2.65528	3.02118	2.64432	4.02118	2.66829
849	0.0848	2.64823	1.0424	2.64458	2.03392	2.65594	3.0212	2.64503	4.0212	2.6675
850	0.0849	2.64796	1.04245	2.6432	2.03396	2.65462	3.02123	2.64557	4.02123	2.66814
851	0.085	2.64854	1.0425	2.64395	2.034	2.65396	3.02125	2.64817	4.02125	2.66594
852	0.0851	2.64802	1.04255	2.64465	2.03404	2.65399	3.02128	2.64722	4.02128	2.66374
853	0.0852	2.64608	1.0426	2.64829	2.03408	2.65631	3.0213	2.64661	4.0213	2.66052
854	0.0853	2.64879	1.04265	2.64506	2.03412	2.65632	3.02133	2.64711	4.02133	2.65974
855	0.0854	2.64851	1.0427	2.6471	2.03416	2.65471	3.02135	2.64441	4.02135	2.65977
856	0.0855	2.64827	1.04275	2.6493	2.0342	2.65152	3.02138	2.64273	4.02138	2.65673
857	0.0856	2.64829	1.0428	2.65084	2.03424	2.64868	3.0214	2.64156	4.0214	2.65669
858	0.0857	2.6462	1.04285	2.65305	2.03428	2.65054	3.02143	2.64182	4.02143	2.65577
859	0.0858	2.64427	1.0429	2.65375	2.03432	2.64817	3.02145	2.64068	4.02145	2.65277
860	0.0859	2.64783	1.04295	2.65385	2.03436	2.64667	3.02148	2.63986	4.02148	2.65205
861	0.086	2.64594	1.043	2.65369	2.0344	2.64722	3.0215	2.64093	4.0215	2.65239
862	0.0861	2.64661	1.04305	2.65202	2.03444	2.64452	3.02153	2.64237	4.02153	2.65242
863	0.0862	2.64705	1.0431	2.65175	2.03448	2.64503	3.02155	2.64121	4.02155	2.65289
864	0.0863	2.64924	1.04315	2.64848	2.03452	2.64557	3.02158	2.64215	4.02158	2.65245
865	0.0864	2.64994	1.0432	2.64773	2.03456	2.64512	3.0216	2.64529	4.0216	2.65173
866	0.0865	2.64737	1.04325	2.64676	2.0346	2.64352	3.02163	2.64621	4.02163	2.65123
867	0.0866	2.64621	1.0433	2.64455	2.03464	2.64391	3.02165	2.64741	4.02165	2.65189
868	0.0867	2.64452	1.04335	2.64092	2.03468	2.64631	3.02168	2.64991	4.02168	2.65227
869	0.0868	2.64205	1.0434	2.64099	2.03472	2.64777	3.0217	2.65235	4.0217	2.65286
870	0.0869	2.64026	1.04345	2.63988	2.03476	2.64776	3.02173	2.65665	4.02173	2.65586
871	0.087	2.63798	1.0435	2.64139	2.0348	2.64962	3.02175	2.65841	4.02175	2.65639
872	0.0871	2.63807	1.04355	2.64175	2.03484	2.65299	3.02178	2.65653	4.02178	2.65789
873	0.0872	2.6376	1.0436	2.64319	2.03488	2.65598	3.0218	2.65628	4.0218	2.65726
874	0.0873	2.63968	1.04365	2.64075	2.03492	2.65594	3.02183	2.65726	4.02183	2.65977
875	0.0874	2.63689	1.0437	2.64523	2.03496	2.65571	3.02185	2.6559	4.02185	2.6591
876	0.0875	2.63621	1.04375	2.64692	2.035	2.65467	3.02188	2.65741	4.02188	2.65861
877	0.0876	2.63705	1.0438	2.64589	2.03504	2.65601	3.0219	2.65742	4.0219	2.66162
878	0.0877	2.6361	1.04385	2.64595	2.03508	2.65909	3.02193	2.65709	4.02193	2.66153
879	0.0878	2.63567	1.0439	2.64774	2.03512	2.65616	3.02195	2.65472	4.02195	2.65949
880	0.0879	2.63545	1.04395	2.64835	2.03516	2.65454	3.02198	2.65309	4.02198	2.65941
881	0.088	2.63513	1.044	2.65	2.0352	2.65409	3.022	2.6521	4.022	2.65904
882	0.0881	2.6343	1.04405	2.65054	2.03524	2.65298	3.02203	2.65077	4.02203	2.65963
883	0.0882	2.63353	1.0441	2.64915	2.03528	2.65161	3.02205	2.64756	4.02205	2.65914
884	0.0883	2.63549	1.04415	2.64843	2.03532	2.6498	3.02208	2.64766	4.02208	2.6602
885	0.0884	2.63389	1.0442	2.64868	2.03536	2.64646	3.0221	2.64873	4.0221	2.65943
886	0.0885	2.63558	1.04425	2.64486	2.0354	2.64668	3.02213	2.64846	4.02213	2.65892
887	0.0886	2.63658	1.0443	2.64196	2.03544	2.64485	3.02215	2.64855	4.02215	2.65857
888	0.0887	2.63784	1.04435	2.63983	2.03548	2.6464	3.02218	2.64753	4.02218	2.65887
889	0.0888	2.63927	1.0444	2.64023	2.03552	2.64735	3.0222	2.64688	4.0222	2.65973
890	0.0889	2.64035	1.04445	2.63941	2.03556	2.64796	3.02223	2.64693	4.02223	2.65995
891	0.089	2.64331	1.0445	2.64106	2.0356	2.64983	3.02225	2.64594	4.02225	2.6594
892	0.0891	2.64701	1.04455	2.64285	2.03564	2.65176	3.02228	2.64579	4.02228	2.65859
893	0.0892	2.64863	1.0446	2.64306	2.03568	2.65049	3.0223	2.6466	4.0223	2.65807
894	0.0893	2.64901	1.04465	2.64505	2.03572	2.64978	3.02233	2.65	4.02233	2.65718
895	0.0894	2.65018	1.0447	2.64985	2.03576	2.6517	3.02235	2.65027	4.02235	2.65485
896	0.0895	2.65086	1.04475	2.64955	2.0358	2.65133	3.02238	2.65242	4.02238	2.65516
897	0.0896	2.65423	1.0448	2.65071	2.03584	2.65367	3.0224	2.65205	4.0224	2.65477
898	0.0897	2.65397	1.04485	2.65108	2.03588	2.65223	3.02243	2.65208	4.02243	2.65383
899	0.0898	2.65293	1.0449	2.65315	2.03592	2.64928	3.02245	2.65237	4.02245	2.65288
900	0.0899	2.65116	1.04495	2.65462	2.03596	2.64794	3.02248	2.65197	4.02248	2.65332
901	0.09	2.65121	1.045	2.65295	2.036	2.64491	3.0225	2.65172	4.0225	2.65642
902	0.0901	2.64833	1.04505	2.65245	2.03604	2.64322	3.02253	2.6517	4.02253	2.65736
903	0.0902	2.64779	1.0451	2.6516	2.03608	2.64047	3.02255	2.64991	4.02255	2.65828
904	0.0903	2.64801	1.04515	2.65082	2.03612	2.64122	3.02258	2.649	4.02258	2.66181
905	0.0904	2.64639	1.0452	2.65008	2.03616	2.6388	3.0226	2.64897	4.0226	2.66082
906	0.0905	2.64608	1.04525	2.64831	2.0362	2.63916	3.02263	2.64886	4.02263	2.6601
907	0.0906	2.64367	1.0453	2.64971	2.03624	2.63796	3.02265	2.64618	4.02265	2.65921
908	0.0907	2.64495	1.04535	2.64941	2.03628	2.6413	3.02268	2.64645	4.02268	2.65789
909	0.0908	2.6423	1.0454	2.65029	2.03632	2.64065	3.0227	2.645	4.0227	2.65913
910	0.0909	2.6415	1.04545	2.64983	2.03636	2.64108	3.02273	2.64724	4.02273	2.65909
911	0.091	2.64468	1.0455	2.65191	2.0364	2.6411	3.02275	2.64792	4.02275	2.65963
912	0.0911	2.64433	1.04555	2.65289	2.03644	2.64197	3.02278	2.64722	4.02278	2.65861
913	0.0912	2.64262	1.0456	2.65407	2.03648	2.64423	3.0228	2.6478	4.0228	2.65741
914	0.0913	2.63979	1.04565	2.65495	2.03652	2.64667	3.02283	2.64885	4.02283	2.65708
915	0.0914	2.64132	1.0457	2.65352	2.03656	2.65025	3.02285	2.64912	4.02285	2.65664
916	0.0915	2.64107	1.04575	2.65287	2.0366	2.65212	3.02288	2.6495	4.02288	2.65674
917	0.0916	2.64162	1.0458	2.65388	2.03664	2.65393	3.0229	2.64777	4.0229	2.65652
918	0.0917	2.63955	1.04585	2.65116	2.03668	2.65239	3.02293	2.64823	4.02293	2.65622
919	0.0918	2.63969	1.0459	2.65245	2.03672	2.65178	3.02295	2.64881	4.02295	2.65574
920	0.0919	2.63894	1.04595	2.65339	2.03676	2.65245	3.02298	2.64784	4.02298	2.65769
921	0.092	2.64111	1.046	2.65191	2.0368	2.65155	3.023	2.64769	4.023	2.65736
922	0.0921	2.64078	1.04605	2.65339	2.03684	2.65162	3.02303	2.64982	4.02303	2.65737
923	0.0922	2.64078	1.0461	2.65412	2.03688	2.65354	3.02305	2.64971	4.02305	2.65889
924	0.0923	2.64139	1.04615	2.65344	2.03692	2.65455	3.02308	2.64918	4.02308	2.66037
925	0.0924	2.64178	1.0462	2.65543	2.03696	2.65294	3.0231	2.65032	4.0231	2.65882
926	0.0925	2.64341	1.04625	2.65611	2.037	2.65335	3.02313	2.65044	4.02313	2.65895
927	0.0926	2.6437	1.0463	2.65682	2.03704	2.65615	3.02315	2.6506	4.02315	2.65792
928	0.0927	2.64601	1.04635	2.65452	2.03708	2.65846	3.02318	2.65234	4.02318	2.65963
929	0.0928	2.6431	1.0464	2.65424	2.03712	2.65647	3.0232	2.6514	4.0232	2.66109
930	0.0929	2.64509	1.04645	2.6527	2.03716	2.65814	3.02323	2.65338	4.02323	2.66175
931	0.093	2.64797	1.0465	2.65478	2.0372	2.65798	3.02325	2.65239	4.02325	2.66118
932	0.0931	2.64597	1.04655	2.65212	2.03724	2.65967	3.02328	2.65011	4.02328	2.66044
933	0.0932	2.64472	1.0466	2.64993	2.03728	2.6619	3.0233	2.64979	4.0233	2.65943
934	0.0933	2.6433	1.04665	2.64931	2.03732	2.6612	3.02333	2.65118	4.02333	2.66099
935	0.0934	2.64531	1.0467	2.65033	2.03736	2.66117	3.02335	2.6515	4.02335	2.65876
936	0.0935	2.64397	1.04675	2.65053	2.0374	2.6615	3.02338	2.64913	4.02338	2.65813
937	0.0936	2.64266	1.0468	2.65111	2.03744	2.65972	3.0234	2.6478	4.0234	2.65923
938	0.0937	2.64205	1.04685	2.65103	2.03748	2.65765	3.02343	2.64796	4.02343	2.65771
939	0.0938	2.64289	1.0469	2.65166	2.03752	2.65556	3.02345	2.64747	4.02345	2.65637
940	0.0939	2.64163	1.04695	2.6495	2.03756	2.65332	3.02348	2.64963	4.02348	2.65641
941	0.094	2.64421	1.047	2.64788	2.0376	2.65054	3.0235	2.65073	4.0235	2.65455
942	0.0941	2.64069	1.04705	2.64641	2.03764	2.64944	3.02353	2.65345	4.02353	2.65622
943	0.0942	2.64152	1.0471	2.64835	2.03768	2.64838	3.02355	2.65241	4.02355	2.6552
944	0.0943	2.64183	1.04715	2.64707	2.03772	2.64574	3.02358	2.65288	4.02358	2.6562
945	0.0944	2.64175	1.0472	2.6477	2.03776	2.64398	3.0236	2.65327	4.0236	2.65682
946	0.0945	2.64314	1.04725	2.64613	2.0378	2.64313	3.02363	2.65433	4.02363	2.65788
947	0.0946	2.64343	1.0473	2.64586	2.03784	2.64414	3.02365	2.65523	4.02365	2.65729
948	0.0947	2.64597	1.04735	2.64628	2.03788	2.64373	3.02368	2.65384	4.02368	2.65767
949	0.0948	2.64502	1.0474	2.64924	2.03792	2.64298	3.0237	2.65111	4.0237	2.65929
950	0.0949	2.64722	1.04745	2.64883	2.03796	2.64334	3.02373	2.65198	4.02373	2.65976
951	0.095	2.64824	1.0475	2.65143	2.038	2.64265	3.02375	2.64953	4.02375	2.65869
952	0.0951	2.64934	1.04755	2.64862	2.03804	2.64269	3.02378	2.64808	4.02378	2.6605
953	0.0952	2.65117	1.0476	2.64919	2.03808	2.64467	3.0238	2.64839	4.0238	2.65981
954	0.0953	2.65267	1.04765	2.6526	2.03812	2.64513	3.02383	2.64957	4.02383	2.66132
955	0.0954	2.65421	1.0477	2.65457	2.03816	2.64566	3.02385	2.64995	4.02385	2.66146
956	0.0955	2.65226	1.04775	2.65415	2.0382	2.64708	3.02388	2.6503	4.02388	2.66145
957	0.0956	2.65321	1.0478	2.65628	2.03824	2.64598	3.0239	2.6502	4.0239	2.66125
958	0.0957	2.6518	1.04785	2.65678	2.03828	2.64562	3.02393	2.65099	4.02393	2.6589
959	0.0958	2.65317	1.0479	2.65554	2.03832	2.64682	3.02395	2.65128	4.02395	2.65827
960	0.0959	2.65066	1.04795	2.65438	2.03836	2.6454	3.02398	2.65325	4.02398	2.65646
961	0.096	2.65081	1.048	2.65719	2.0384	2.64687	3.024	2.65483	4.024	2.65485
962	0.0961	2.64594	1.04805	2.65733	2.03844	2.64764	3.02403	2.656	4.02403	2.65504
963	0.0962	2.64535	1.0481	2.6593	2.03848	2.64718	3.02405	2.65642	4.02405	2.65186
964	0.0963	2.6426	1.04815	2.65802	2.03852	2.64948	3.02408	2.65789	4.02408	2.65159
965	0.0964	2.64029	1.0482	2.6576	2.03856	2.64963	3.0241	2.65816	4.0241	2.65258
966	0.0965	2.64139	1.04825	2.65701	2.0386	2.64968	3.02413	2.65848	4.02413	2.65327
967	0.0966	2.64167	1.0483	2.65807	2.03864	2.65061	3.02415	2.65599	4.02415	2.65294
968	0.0967	2.64342	1.04835	2.65818	2.03868	2.65146	3.02418	2.65342	4.02418	2.65285
969	0.0968	2.64132	1.0484	2.65958	2.03872	2.651	3.0242	2.65177	4.0242	2.65542
970	0.0969	2.64181	1.04845	2.65806	2.03876	2.65069	3.02423	2.65184	4.02423	2.65462
971	0.097	2.64365	1.0485	2.65752	2.0388	2.64992	3.02425	2.65038	4.02425	2.6542
972	0.0971	2.64471	1.04855	2.65362	2.03884	2.64955	3.02428	2.64794	4.02428	2.65476
973	0.0972	2.64396	1.0486	2.6536	2.03888	2.65068	3.0243	2.64696	4.0243	2.6551
974	0.0973	2.64494	1.04865	2.65238	2.03892	2.64802	3.02433	2.64909	4.02433	2.65595
975	0.0974	2.64475	1.0487	2.65236	2.03896	2.64734	3.02435	2.64835	4.02435	2.65672
976	0.0975	2.64479	1.04875	2.65149	2.039	2.64733	3.02438	2.6474	4.02438	2.65658
977	0.0976	2.6465	1.0488	2.65155	2.03904	2.64625	3.0244	2.64603	4.0244	2.65819
978	0.0977	2.64592	1.04885	2.64849	2.03908	2.64616	3.02443	2.64791	4.02443	2.65889
979	0.0978	2.64777	1.0489	2.65068	2.03912	2.64499	3.02445	2.64718	4.02445	2.65876
980	0.0979	2.64818	1.04895	2.65044	2.03916	2.64398	3.02448	2.64741	4.02448	2.65778
981	0.098	2.6499	1.049	2.65066	2.0392	2.64536	3.0245	2.64958	4.0245	2.65811
982	0.0981	2.64891	1.04905	2.65089	2.03924	2.64499	3.02453	2.65053	4.02453	2.65802
983	0.0982	2.64901	1.0491	2.64984	2.03928	2.64506	3.02455	2.65198	4.02455	2.65688
984	0.0983	2.64804	1.04915	2.64981	2.03932	2.64879	3.02458	2.65003	4.02458	2.66015
985	0.0984	2.64794	1.0492	2.64787	2.03936	2.6474	3.0246	2.65097	4.0246	2.66255
986	0.0985	2.64923	1.04925	2.64881	2.0394	2.64864	3.02463	2.65079	4.02463	2.6629
987	0.0986	2.6513	1.0493	2.65022	2.03944	2.65012	3.02465	2.64902	4.02465	2.66256
988	0.0987	2.65253	1.04935	2.65015	2.03948	2.65093	3.02468	2.6484	4.02468	2.6633
989	0.0988	2.64919	1.0494	2.65078	2.03952	2.651	3.0247	2.6485	4.0247	2.66324
990	0.0989	2.6486	1.04945	2.6485	2.03956	2.65222	3.02473	2.65026	4.02473	2.66194
991	0.099	2.64875	1.0495	2.64776	2.0396	2.65237	3.02475	2.65027	4.02475	2.66282
992	0.0991	2.6458	1.04955	2.64585	2.03964	2.65229	3.02478	2.64965	4.02478	2.66291
993	0.0992	2.64295	1.0496	2.64831	2.03968	2.6508	3.0248	2.65232	4.0248	2.66249
994	0.0993	2.6439	1.04965	2.64558	2.03972	2.64971	3.02483	2.65413	4.02483	2.66065
995	0.0994	2.64246	1.0497	2.64598	2.03976	2.65123	3.02485	2.65313	4.02485	2.66131
996	0.0995	2.64341	1.04975	2.64569	2.0398	2.653	3.02488	2.65524	4.02488	2.66071
997	0.0996	2.6439	1.0498	2.64685	2.03984	2.65213	3.0249	2.65546	4.0249	2.66022
998	0.0997	2.64244	1.04985	2.64627	2.03988	2.65103	3.02493	2.65595	4.02493	2.65706
999	0.0998	2.64306	1.0499	2.6475	2.03992	2.64931	3.02495	2.65417	4.02495	2.65443
1000	0.0999	2.64512	1.04995	2.64598	2.03996	2.64913	3.02498	2.65348	4.02498	2.65271
1001	0.1	2.64199	1.05	2.64739	2.04	2.64596	3.025	2.65424	4.025	2.64977
1002	0.1001	2.64136	1.05005	2.64806	2.04004	2.64465	3.02503	2.65433	4.02503	2.64803
1003	0.1002	2.64144	1.0501	2.64661	2.04008	2.64334	3.02505	2.65212	4.02505	2.649
1004	0.1003	2.64244	1.05015	2.64854	2.04012	2.64537	3.02508	2.65103	4.02508	2.64851
1005	0.1004	2.64103	1.0502	2.64988	2.04016	2.64401	3.0251	2.65251	4.0251	2.64729
1006	0.1005	2.64276	1.05025	2.65189	2.0402	2.64689	3.02513	2.65193	4.02513	2.64716
1007	0.1006	2.6433	1.0503	2.65469	2.04024	2.6483	3.02515	2.64962	4.02515	2.6471
1008	0.1007	2.64272	1.05035	2.65493	2.04028	2.64928	3.02518	2.64941	4.02518	2.64741
1009	0.1008	2.63942	1.0504	2.65632	2.04032	2.64884	3.0252	2.64936	4.0252	2.64748
1010	0.1009	2.64199	1.05045	2.65657	2.04036	2.64976	3.02523	2.65034	4.02523	2.64849
1011	0.101	2.64131	1.0505	2.65631	2.0404	2.6518	3.02525	2.64994	4.02525	2.65095
1012	0.1011	2.64123	1.05055	2.65527	2.04044	2.65161	3.02528	2.65039	4.02528	2.65151
1013	0.1012	2.64152	1.0506	2.65584	2.04048	2.65137	3.0253	2.6521	4.0253	2.65053
1014	0.1013	2.64296	1.05065	2.65301	2.04052	2.65249	3.02533	2.65281	4.02533	2.65259
1015	0.1014	2.6427	1.0507	2.65243	2.04056	2.65399	3.02535	2.65292	4.02535	2.65516
1016	0.1015	2.64376	1.05075	2.6502	2.0406	2.65398	3.02538	2.65313	4.02538	2.65351
1017	0.1016	2.64274	1.0508	2.64813	2.04064	2.65233	3.0254	2.65191	4.0254	2.65314
1018	0.1017	2.64204	1.05085	2.64623	2.04068	2.65143	3.02543	2.6532	4.02543	2.65315
1019	0.1018	2.64286	1.0509	2.64732	2.04072	2.64959	3.02545	2.65257	4.02545	2.65111
1020	0.1019	2.64357	1.05095	2.64807	2.04076	2.64839	3.02548	2.65148	4.02548	2.65141
1021	0.102	2.64376	1.051	2.64956	2.0408	2.64594	3.0255	2.65145	4.0255	2.64922
1022	0.1021	2.64374	1.05105	2.64779	2.04084	2.64635	3.02553	2.65227	4.02553	2.6504
1023	0.1022	2.64495	1.0511	2.6492	2.04088	2.64493	3.02555	2.65114	4.02555	2.65188
1024	0.1023	2.64551	1.05115	2.65055	2.04092	2.64561	3.02558	2.65228	4.02558	2.65143
1025	0.1024	2.64378	1.0512	2.6523	2.04096	2.64607	3.0256	2.65349	4.0256	2.65116
1026	0.1025	2.6448	1.05125	2.65149	2.041	2.64857	3.02563	2.65295	4.02563	2.65143
1027	0.1026	2.64418	1.0513	2.65289	2.04104	2.64898	3.02565	2.65049	4.02565	2.64961
1028	0.1027	2.64528	1.05135	2.65155	2.04108	2.64994	3.02568	2.65024	4.02568	2.64915
1029	0.1028	2.64549	1.0514	2.65204	2.04112	2.65025	3.0257	2.64963	4.0257	2.64828
1030	0.1029	2.64734	1.05145	2.65057	2.04116	2.65205	3.02573	2.64972	4.02573	2.64775
1031	0.103	2.64507	1.0515	2.64867	2.0412	2.65387	3.02575	2.65034	4.02575	2.6484
1032	0.1031	2.64616	1.05155	2.64742	2.04124	2.65363	3.02578	2.64902	4.02578	2.64822
1033	0.1032	2.6475	1.0516	2.64633	2.04128	2.65427	3.0258	2.65018	4.0258	2.64958
1034	0.1033	2.64841	1.05165	2.64436	2.04132	2.65367	3.02583	2.65027	4.02583	2.65372
1035	0.1034	2.64984	1.0517	2.64387	2.04136	2.65308	3.02585	2.64957	4.02585	2.65374
1036	0.1035	2.65014	1.05175	2.64097	2.0414	2.65372	3.02588	2.6485	4.02588	2.65249
1037	0.1036	2.65215	1.0518	2.64107	2.04144	2.65419	3.0259	2.65116	4.0259	2.65359
1038	0.1037	2.65251	1.05185	2.64218	2.04148	2.65483	3.02593	2.65291	4.02593	2.65446
1039	0.1038	2.65259	1.0519	2.64401	2.04152	2.65282	3.02595	2.6547	4.02595	2.65255
1040	0.1039	2.65479	1.05195	2.64202	2.04156	2.65214	3.02598	2.65473	4.02598	2.65532
1041	0.104	2.65576	1.052	2.64521	2.0416	2.65104	3.026	2.65539	4.026	2.65478
1042	0.1041	2.65459	1.05205	2.64339	2.04164	2.65134	3.02603	2.65707	4.02603	2.65582
1043	0.1042	2.65853	1.0521	2.64651	2.04168	2.65138	3.02605	2.65784	4.02605	2.65636
1044	0.1043	2.65775	1.05215	2.64641	2.04172	2.65303	3.02608	2.65886	4.02608	2.65542
1045	0.1044	2.65688	1.0522	2.64804	2.04176	2.65396	3.0261	2.66086	4.0261	2.65345
1046	0.1045	2.65626	1.05225	2.64741	2.0418	2.65441	3.02613	2.6601	4.02613	2.6539
1047	0.1046	2.65507	1.0523	2.64939	2.04184	2.65345	3.02615	2.65943	4.02615	2.65327
1048	0.1047	2.65297	1.05235	2.64934	2.04188	2.6531	3.02618	2.66065	4.02618	2.6524
1049	0.1048	2.65516	1.0524	2.65002	2.04192	2.65376	3.0262	2.66015	4.0262	2.65089
1050	0.1049	2.65418	1.05245	2.65007	2.04196	2.65404	3.02623	2.65769	4.02623	2.64995
1051	0.105	2.65403	1.0525	2.64968	2.042	2.65374	3.02625	2.65667	4.02625	2.64995
1052	0.1051	2.65587	1.05255	2.64969	2.04204	2.65213	3.02628	2.65404	4.02628	2.65058
1053	0.1052	2.65578	1.0526	2.64934	2.04208	2.65345	3.0263	2.65234	4.0263	2.65143
1054	0.1053	2.65518	1.05265	2.64914	2.04212	2.65176	3.02633	2.65092	4.02633	2.65169
1055	0.1054	2.65543	1.0527	2.64912	2.04216	2.65373	3.02635	2.64963	4.02635	2.65048
1056	0.1055	2.65443	1.05275	2.64561	2.0422	2.65415	3.02638	2.65045	4.02638	2.64955
1057	0.1056	2.65479	1.0528	2.64603	2.04224	2.65306	3.0264	2.65306	4.0264	2.64925
1058	0.1057	2.65279	1.05285	2.64511	2.04228	2.65177	3.02643	2.65161	4.02643	2.64983
1059	0.1058	2.65327	1.0529	2.64612	2.04232	2.6516	3.02645	2.65158	4.02645	2.65134
1060	0.1059	2.65541	1.05295	2.6452	2.04236	2.6528	3.02648	2.64912	4.02648	2.65244
1061	0.106	2.65526	1.053	2.64869	2.0424	2.65412	3.0265	2.65047	4.0265	2.65157
1062	0.1061	2.65504	1.05305	2.64704	2.04244	2.65541	3.02653	2.65296	4.02653	2.65096
1063	0.1062	2.65418	1.0531	2.65028	2.04248	2.65518	3.02655	2.65484	4.02655	2.65142
1064	0.1063	2.65048	1.05315	2.65082	2.04252	2.65487	3.02658	2.65479	4.02658	2.64976
1065	0.1064	2.64987	1.0532	2.65438	2.04256	2.65516	3.0266	2.65701	4.0266	2.65237
1066	0.1065	2.64851	1.05325	2.65461	2.0426	2.65411	3.02663	2.65927	4.02663	2.65382
1067	0.1066	2.64574	1.0533	2.6564	2.04264	2.65198	3.02665	2.65917	4.02665	2.65511
1068	0.1067	2.64562	1.05335	2.65608	2.04268	2.65313	3.02668	2.65965	4.02668	2.65499
1069	0.1068	2.64852	1.0534	2.65624	2.04272	2.65328	3.0267	2.65866	4.0267	2.65614
1070	0.1069	2.64626	1.05345	2.65636	2.04276	2.65373	3.02673	2.65878	4.02673	2.65745
1071	0.107	2.64427	1.0535	2.65801	2.0428	2.65153	3.02675	2.65876	4.02675	2.66091
1072	0.1071	2.64257	1.05355	2.65557	2.04284	2.65184	3.02678	2.65648	4.02678	2.66132
1073	0.1072	2.64166	1.0536	2.65693	2.04288	2.65311	3.0268	2.65585	4.0268	2.66093
1074	0.1073	2.64437	1.05365	2.65617	2.04292	2.65235	3.02683	2.65566	4.02683	2.66384
1075	0.1074	2.64645	1.0537	2.65515	2.04296	2.65472	3.02685	2.6545	4.02685	2.66477
1076	0.1075	2.6444	1.05375	2.65198	2.043	2.6534	3.02688	2.65466	4.02688	2.66379
1077	0.1076	2.6455	1.0538	2.65215	2.04304	2.65378	3.0269	2.65132	4.0269	2.66405
1078	0.1077	2.64636	1.05385	2.65005	2.04308	2.6553	3.02693	2.64705	4.02693	2.66395
1079	0.1078	2.64757	1.0539	2.64927	2.04312	2.65652	3.02695	2.645	4.02695	2.66377
1080	0.1079	2.65056	1.05395	2.64722	2.04316	2.65723	3.02698	2.64525	4.02698	2.66222
1081	0.108	2.65085	1.054	2.64713	2.0432	2.65764	3.027	2.64608	4.027	2.66212
1082	0.1081	2.64935	1.05405	2.64646	2.04324	2.65761	3.02703	2.6472	4.02703	2.66307
1083	0.1082	2.64821	1.0541	2.64668	2.04328	2.65649	3.02705	2.64778	4.02705	2.66244
1084	0.1083	2.64908	1.05415	2.64527	2.04332	2.65634	3.02708	2.64706	4.02708	2.66295
1085	0.1084	2.64958	1.0542	2.64397	2.04336	2.65748	3.0271	2.64832	4.0271	2.66278
1086	0.1085	2.64892	1.05425	2.64323	2.0434	2.65546	3.02713	2.65	4.02713	2.66351
1087	0.1086	2.64806	1.0543	2.64472	2.04344	2.65632	3.02715	2.64993	4.02715	2.6651
1088	0.1087	2.64871	1.05435	2.64596	2.04348	2.65699	3.02718	2.65128	4.02718	2.66514
1089	0.1088	2.64776	1.0544	2.64725	2.04352	2.65627	3.0272	2.65288	4.0272	2.66698
1090	0.1089	2.64426	1.05445	2.6481	2.04356	2.65725	3.02723	2.65457	4.02723	2.66731
1091	0.109	2.64291	1.0545	2.65096	2.0436	2.6566	3.02725	2.65321	4.02725	2.66779
1092	0.1091	2.64306	1.05455	2.6506	2.04364	2.65869	3.02728	2.65156	4.02728	2.66614
1093	0.1092	2.64469	1.0546	2.65232	2.04368	2.65724	3.0273	2.65211	4.0273	2.66633
1094	0.1093	2.64534	1.05465	2.65265	2.04372	2.65723	3.02733	2.6537	4.02733	2.66777
1095	0.1094	2.64323	1.0547	2.65277	2.04376	2.65657	3.02735	2.65468	4.02735	2.66437
1096	0.1095	2.64285	1.05475	2.65163	2.0438	2.65492	3.02738	2.65522	4.02738	2.66246
1097	0.1096	2.64512	1.0548	2.65206	2.04384	2.65563	3.0274	2.6544	4.0274	2.66046
1098	0.1097	2.64796	1.05485	2.65133	2.04388	2.65656	3.02743	2.65522	4.02743	2.65829
1099	0.1098	2.64967	1.0549	2.6494	2.04392	2.65451	3.02745	2.65596	4.02745	2.65654
1100	0.1099	2.6539	1.05495	2.64954	2.04396	2.65432	3.02748	2.65518	4.02748	2.65567
1101	0.11	2.65325	1.055	2.64852	2.044	2.65292	3.0275	2.65591	4.0275	2.65556
1102	0.1101	2.65238	1.05505	2.64817	2.04404	2.65341	3.02753	2.65778	4.02753	2.65501
1103	0.1102	2.65329	1.0551	2.64598	2.04408	2.65446	3.02755	2.65719	4.02755	2.65323
1104	0.1103	2.65377	1.05515	2.64461	2.04412	2.65449	3.02758	2.65557	4.02758	2.654
1105	0.1104	2.65234	1.0552	2.64357	2.04416	2.65419	3.0276	2.65488	4.0276	2.65423
1106	0.1105	2.65179	1.05525	2.64464	2.0442	2.65572	3.02763	2.65469	4.02763	2.65845
1107	0.1106	2.65195	1.0553	2.64634	2.04424	2.65829	3.02765	2.65286	4.02765	2.65915
1108	0.1107	2.65263	1.05535	2.64738	2.04428	2.65544	3.02768	2.65179	4.02768	2.65835
1109	0.1108	2.65101	1.0554	2.64723	2.04432	2.65646	3.0277	2.6498	4.0277	2.65953
1110	0.1109	2.64923	1.05545	2.64835	2.04436	2.65778	3.02773	2.64927	4.02773	2.65953
1111	0.111	2.64967	1.0555	2.64907	2.0444	2.65662	3.02775	2.64905	4.02775	2.66188
1112	0.1111	2.65019	1.05555	2.65075	2.04444	2.65581	3.02778	2.64929	4.02778	2.66097
1113	0.1112	2.64827	1.0556	2.64943	2.04448	2.65373	3.0278	2.65096	4.0278	2.66247
1114	0.1113	2.6465	1.05565	2.65115	2.04452	2.65263	3.02783	2.65169	4.02783	2.6622
1115	0.1114	2.64599	1.0557	2.65201	2.04456	2.65142	3.02785	2.65278	4.02785	2.66219
1116	0.1115	2.64717	1.05575	2.6488	2.0446	2.65171	3.02788	2.65378	4.02788	2.66155
1117	0.1116	2.64793	1.0558	2.64965	2.04464	2.65312	3.0279	2.65503	4.0279	2.66118
1118	0.1117	2.64768	1.05585	2.64899	2.04468	2.65353	3.02793	2.65449	4.02793	2.66098
1119	0.1118	2.6458	1.0559	2.64889	2.04472	2.65268	3.02795	2.65358	4.02795	2.65837
1120	0.1119	2.6465	1.05595	2.64932	2.04476	2.65293	3.02798	2.65247	4.02798	2.6564
1121	0.112	2.64515	1.056	2.64981	2.0448	2.65437	3.028	2.65302	4.028	2.65529
1122	0.1121	2.64667	1.05605	2.64907	2.04484	2.65874	3.02803	2.65358	4.02803	2.65555
1123	0.1122	2.64664	1.0561	2.64923	2.04488	2.66091	3.02805	2.65256	4.02805	2.65507
1124	0.1123	2.64727	1.05615	2.65007	2.04492	2.66158	3.02808	2.65116	4.02808	2.65651
1125	0.1124	2.64626	1.0562	2.64949	2.04496	2.6617	3.0281	2.65077	4.0281	2.65697
1126	0.1125	2.64598	1.05625	2.65053	2.045	2.66439	3.02813	2.64802	4.02813	2.65783
1127	0.1126	2.64859	1.0563	2.65342	2.04504	2.66495	3.02815	2.64649	4.02815	2.65796
1128	0.1127	2.64972	1.05635	2.65253	2.04508	2.66251	3.02818	2.6462	4.02818	2.65614
1129	0.1128	2.64798	1.0564	2.65333	2.04512	2.66315	3.0282	2.64401	4.0282	2.65571
1130	0.1129	2.65101	1.05645	2.65437	2.04516	2.65904	3.02823	2.64631	4.02823	2.65647
1131	0.113	2.65409	1.0565	2.65327	2.0452	2.6556	3.02825	2.64726	4.02825	2.65835
1132	0.1131	2.65487	1.05655	2.65341	2.04524	2.6527	3.02828	2.64788	4.02828	2.65702
1133	0.1132	2.65301	1.0566	2.65092	2.04528	2.65042	3.0283	2.64783	4.0283	2.65597
1134	0.1133	2.65183	1.05665	2.6514	2.04532	2.64853	3.02833	2.64817	4.02833	2.65453
1135	0.1134	2.65281	1.0567	2.65263	2.04536	2.64677	3.02835	2.65103	4.02835	2.65534
1136	0.1135	2.65159	1.05675	2.64819	2.0454	2.64663	3.02838	2.65166	4.02838	2.65585
1137	0.1136	2.65124	1.0568	2.6506	2.04544	2.64709	3.0284	2.65124	4.0284	2.65493
1138	0.1137	2.64868	1.05685	2.65041	2.04548	2.64715	3.02843	2.6512	4.02843	2.65309
1139	0.1138	2.6479	1.0569	2.65077	2.04552	2.64456	3.02845	2.65083	4.02845	2.65139
1140	0.1139	2.64784	1.05695	2.65011	2.04556	2.6436	3.02848	2.64998	4.02848	2.65082
1141	0.114	2.64817	1.057	2.64977	2.0456	2.64576	3.0285	2.65017	4.0285	2.65075
1142	0.1141	2.64772	1.05705	2.64783	2.04564	2.64809	3.02853	2.65212	4.02853	2.65169
1143	0.1142	2.64516	1.0571	2.65	2.04568	2.64989	3.02855	2.65126	4.02855	2.65064
1144	0.1143	2.64352	1.05715	2.65214	2.04572	2.64993	3.02858	2.65034	4.02858	2.65126
1145	0.1144	2.64017	1.0572	2.65359	2.04576	2.65152	3.0286	2.65184	4.0286	2.65072
1146	0.1145	2.64179	1.05725	2.654	2.0458	2.65401	3.02863	2.64909	4.02863	2.65236
1147	0.1146	2.64212	1.0573	2.65615	2.04584	2.65427	3.02865	2.64864	4.02865	2.65138
1148	0.1147	2.64159	1.05735	2.65402	2.04588	2.65197	3.02868	2.64829	4.02868	2.65046
1149	0.1148	2.64082	1.0574	2.65555	2.04592	2.65223	3.0287	2.64742	4.0287	2.65086
1150	0.1149	2.64385	1.05745	2.65398	2.04596	2.65219	3.02873	2.64949	4.02873	2.6532
1151	0.115	2.64395	1.0575	2.6526	2.046	2.65239	3.02875	2.64896	4.02875	2.65467
1152	0.1151	2.64435	1.05755	2.65282	2.04604	2.65261	3.02878	2.64917	4.02878	2.65404
1153	0.1152	2.64317	1.0576	2.65106	2.04608	2.65407	3.0288	2.64888	4.0288	2.65242
1154	0.1153	2.64239	1.05765	2.65023	2.04612	2.65583	3.02883	2.6499	4.02883	2.65459
1155	0.1154	2.64386	1.0577	2.65011	2.04616	2.65516	3.02885	2.6489	4.02885	2.65659
1156	0.1155	2.642	1.05775	2.64948	2.0462	2.65569	3.02888	2.64777	4.02888	2.65669
1157	0.1156	2.64273	1.0578	2.65014	2.04624	2.6564	3.0289	2.64784	4.0289	2.65337
1158	0.1157	2.64256	1.05785	2.6476	2.04628	2.65707	3.02893	2.64803	4.02893	2.65486
1159	0.1158	2.64283	1.0579	2.6456	2.04632	2.65408	3.02895	2.64775	4.02895	2.65511
1160	0.1159	2.6434	1.05795	2.64498	2.04636	2.65361	3.02898	2.64671	4.02898	2.65619
1161	0.116	2.64537	1.058	2.64275	2.0464	2.65213	3.029	2.64807	4.029	2.6569
1162	0.1161	2.64555	1.05805	2.64427	2.04644	2.654	3.02903	2.6478	4.02903	2.65762
1163	0.1162	2.64532	1.0581	2.64765	2.04648	2.65363	3.02905	2.64623	4.02905	2.65702
1164	0.1163	2.644	1.05815	2.64889	2.04652	2.65245	3.02908	2.64542	4.02908	2.65759
1165	0.1164	2.64467	1.0582	2.64804	2.04656	2.65155	3.0291	2.64764	4.0291	2.65831
1166	0.1165	2.64586	1.05825	2.64588	2.0466	2.65158	3.02913	2.64505	4.02913	2.65961
1167	0.1166	2.64486	1.0583	2.6464	2.04664	2.65129	3.02915	2.64488	4.02915	2.65862
1168	0.1167	2.64537	1.05835	2.64397	2.04668	2.651	3.02918	2.64521	4.02918	2.65939
1169	0.1168	2.6443	1.0584	2.64396	2.04672	2.65275	3.0292	2.64502	4.0292	2.65916
1170	0.1169	2.64688	1.05845	2.64322	2.04676	2.65331	3.02923	2.64608	4.02923	2.65936
1171	0.117	2.64714	1.0585	2.64446	2.0468	2.65275	3.02925	2.64466	4.02925	2.65883
1172	0.1171	2.64519	1.05855	2.64335	2.04684	2.65439	3.02928	2.64337	4.02928	2.6578
1173	0.1172	2.64305	1.0586	2.64117	2.04688	2.65428	3.0293	2.64451	4.0293	2.65734
1174	0.1173	2.64283	1.05865	2.64075	2.04692	2.65347	3.02933	2.64646	4.02933	2.6568
1175	0.1174	2.64156	1.0587	2.64243	2.04696	2.65329	3.02935	2.64523	4.02935	2.6538
1176	0.1175	2.6403	1.05875	2.64384	2.047	2.6534	3.02938	2.64726	4.02938	2.65144
1177	0.1176	2.64064	1.0588	2.64177	2.04704	2.65455	3.0294	2.64986	4.0294	2.65016
1178	0.1177	2.6421	1.05885	2.64266	2.04708	2.65323	3.02943	2.65136	4.02943	2.65058
1179	0.1178	2.64264	1.0589	2.64521	2.04712	2.65258	3.02945	2.65255	4.02945	2.64999
1180	0.1179	2.64417	1.05895	2.64656	2.04716	2.65243	3.02948	2.65381	4.02948	2.65161
1181	0.118	2.64607	1.059	2.64857	2.0472	2.65084	3.0295	2.65662	4.0295	2.65143
1182	0.1181	2.64745	1.05905	2.65117	2.04724	2.65473	3.02953	2.65781	4.02953	2.6511
1183	0.1182	2.64686	1.0591	2.65153	2.04728	2.65374	3.02955	2.65683	4.02955	2.65063
1184	0.1183	2.64444	1.05915	2.65058	2.04732	2.65432	3.02958	2.65817	4.02958	2.65247
1185	0.1184	2.64418	1.0592	2.64898	2.04736	2.65296	3.0296	2.65928	4.0296	2.65221
1186	0.1185	2.64211	1.05925	2.64863	2.0474	2.65503	3.02963	2.65842	4.02963	2.65314
1187	0.1186	2.64148	1.0593	2.65003	2.04744	2.65512	3.02965	2.65708	4.02965	2.65474
1188	0.1187	2.64127	1.05935	2.6461	2.04748	2.65587	3.02968	2.65615	4.02968	2.65441
1189	0.1188	2.64062	1.0594	2.6479	2.04752	2.65535	3.0297	2.65716	4.0297	2.65382
1190	0.1189	2.6411	1.05945	2.64815	2.04756	2.65662	3.02973	2.65422	4.02973	2.65415
1191	0.119	2.64182	1.0595	2.64716	2.0476	2.65554	3.02975	2.65154	4.02975	2.65411
1192	0.1191	2.64213	1.05955	2.64322	2.04764	2.65546	3.02978	2.6505	4.02978	2.65477
1193	0.1192	2.64205	1.0596	2.64111	2.04768	2.6536	3.0298	2.65041	4.0298	2.65599
1194	0.1193	2.64465	1.05965	2.64041	2.04772	2.65331	3.02983	2.64809	4.02983	2.65518
1195	0.1194	2.64752	1.0597	2.64173	2.04776	2.65449	3.02985	2.64683	4.02985	2.65644
1196	0.1195	2.65036	1.05975	2.64233	2.0478	2.65269	3.02988	2.64718	4.02988	2.65688
1197	0.1196	2.65254	1.0598	2.64432	2.04784	2.65278	3.0299	2.64864	4.0299	2.65529
1198	0.1197	2.65583	1.05985	2.64667	2.04788	2.65347	3.02993	2.64902	4.02993	2.65404
1199	0.1198	2.6563	1.0599	2.65112	2.04792	2.65564	3.02995	2.64872	4.02995	2.6548
1200	0.1199	2.65982	1.05995	2.65075	2.04796	2.65499	3.02998	2.6504	4.02998	2.6556
1201	0.12	2.66207	1.06	2.65289	2.048	2.65389	3.03	2.64989	4.03	2.65496
1202	0.1201	2.66197	1.06005	2.65292	2.04804	2.65629	3.03003	2.64992	4.03003	2.65585
1203	0.1202	2.65743	1.0601	2.65329	2.04808	2.65507	3.03005	2.64835	4.03005	2.65787
1204	0.1203	2.65343	1.06015	2.65509	2.04812	2.65461	3.03008	2.64871	4.03008	2.65896
1205	0.1204	2.65174	1.0602	2.65512	2.04816	2.65424	3.0301	2.64939	4.0301	2.65799
1206	0.1205	2.64823	1.06025	2.65269	2.0482	2.65456	3.03013	2.64945	4.03013	2.66016
1207	0.1206	2.64563	1.0603	2.65109	2.04824	2.65439	3.03015	2.64918	4.03015	2.66087
1208	0.1207	2.64476	1.06035	2.64699	2.04828	2.65454	3.03018	2.64985	4.03018	2.6598
1209	0.1208	2.64147	1.0604	2.65211	2.04832	2.6546	3.0302	2.65198	4.0302	2.66052
1210	0.1209	2.64091	1.06045	2.64888	2.04836	2.65497	3.03023	2.65023	4.03023	2.66092
1211	0.121	2.64417	1.0605	2.64594	2.0484	2.65389	3.03025	2.64962	4.03025	2.66182
1212	0.1211	2.64394	1.06055	2.64286	2.04844	2.65366	3.03028	2.64831	4.03028	2.66222
1213	0.1212	2.64352	1.0606	2.64179	2.04848	2.65335	3.0303	2.64648	4.0303	2.66233
1214	0.1213	2.64624	1.06065	2.64345	2.04852	2.65732	3.03033	2.64597	4.03033	2.66129
1215	0.1214	2.64767	1.0607	2.6453	2.04856	2.65842	3.03035	2.64641	4.03035	2.65927
1216	0.1215	2.64858	1.06075	2.64643	2.0486	2.65793	3.03038	2.64857	4.03038	2.65594
1217	0.1216	2.64687	1.0608	2.64896	2.04864	2.65858	3.0304	2.65082	4.0304	2.65216
1218	0.1217	2.64623	1.06085	2.64821	2.04868	2.66059	3.03043	2.65177	4.03043	2.6504
1219	0.1218	2.64429	1.0609	2.65367	2.04872	2.6608	3.03045	2.65051	4.03045	2.651
1220	0.1219	2.64471	1.06095	2.64991	2.04876	2.65978	3.03048	2.65233	4.03048	2.65142
1221	0.122	2.64265	1.061	2.65144	2.0488	2.6571	3.0305	2.65317	4.0305	2.65152
1222	0.1221	2.64276	1.06105	2.65215	2.04884	2.6571	3.03053	2.65472	4.03053	2.65368
1223	0.1222	2.64205	1.0611	2.65176	2.04888	2.65454	3.03055	2.65595	4.03055	2.6534
1224	0.1223	2.64385	1.06115	2.65183	2.04892	2.65228	3.03058	2.65756	4.03058	2.65255
1225	0.1224	2.64407	1.0612	2.64879	2.04896	2.65015	3.0306	2.6602	4.0306	2.65357
1226	0.1225	2.64413	1.06125	2.64769	2.049	2.64747	3.03063	2.66138	4.03063	2.65576
1227	0.1226	2.6439	1.0613	2.64763	2.04904	2.64625	3.03065	2.66313	4.03065	2.65557
1228	0.1227	2.64799	1.06135	2.64682	2.04908	2.64866	3.03068	2.6623	4.03068	2.65582
1229	0.1228	2.64607	1.0614	2.64767	2.04912	2.64891	3.0307	2.66182	4.0307	2.65485
1230	0.1229	2.6473	1.06145	2.64278	2.04916	2.64818	3.03073	2.65948	4.03073	2.65514
1231	0.123	2.64796	1.0615	2.64276	2.0492	2.65016	3.03075	2.65592	4.03075	2.65475
1232	0.1231	2.64698	1.06155	2.64058	2.04924	2.64841	3.03078	2.65398	4.03078	2.65499
1233	0.1232	2.64725	1.0616	2.64052	2.04928	2.65137	3.0308	2.6523	4.0308	2.65493
1234	0.1233	2.64657	1.06165	2.64106	2.04932	2.65546	3.03083	2.65145	4.03083	2.65391
1235	0.1234	2.64528	1.0617	2.63966	2.04936	2.65597	3.03085	2.65156	4.03085	2.65348
1236	0.1235	2.64554	1.06175	2.6371	2.0494	2.65449	3.03088	2.6537	4.03088	2.65501
1237	0.1236	2.64179	1.0618	2.63672	2.04944	2.65451	3.0309	2.65395	4.0309	2.65486
1238	0.1237	2.64011	1.06185	2.63576	2.04948	2.65466	3.03093	2.65364	4.03093	2.65594
1239	0.1238	2.6393	1.0619	2.63752	2.04952	2.65409	3.03095	2.65304	4.03095	2.65918
1240	0.1239	2.63906	1.06195	2.63616	2.04956	2.6536	3.03098	2.65521	4.03098	2.65992
1241	0.124	2.63777	1.062	2.6379	2.0496	2.65329	3.031	2.6551	4.031	2.65897
1242	0.1241	2.63999	1.06205	2.6398	2.04964	2.65413	3.03103	2.65452	4.03103	2.66026
1243	0.1242	2.64053	1.0621	2.64232	2.04968	2.65136	3.03105	2.65515	4.03105	2.66181
1244	0.1243	2.64082	1.06215	2.64225	2.04972	2.64963	3.03108	2.65581	4.03108	2.66145
1245	0.1244	2.63972	1.0622	2.64226	2.04976	2.64991	3.0311	2.65578	4.0311	2.66246
1246	0.1245	2.64176	1.06225	2.64257	2.0498	2.65043	3.03113	2.65624	4.03113	2.66256
1247	0.1246	2.64162	1.0623	2.64269	2.04984	2.65055	3.03115	2.65485	4.03115	2.66027
1248	0.1247	2.64342	1.06235	2.64479	2.04988	2.65298	3.03118	2.65383	4.03118	2.65737
1249	0.1248	2.64158	1.0624	2.64568	2.04992	2.65089	3.0312	2.65287	4.0312	2.65604
1250	0.1249	2.64071	1.06245	2.64564	2.04996	2.65265	3.03123	2.65491	4.03123	2.65503
1251	0.125	2.64061	1.0625	2.64543	2.05	2.65258	3.03125	2.65335	4.03125	2.65418
1252	0.1251	2.643	1.06255	2.64441	2.05004	2.65133	3.03128	2.65312	4.03128	2.65214
1253	0.1252	2.64326	1.0626	2.6441	2.05008	2.65347	3.0313	2.65458	4.0313	2.65085
1254	0.1253	2.64222	1.06265	2.6434	2.05012	2.65414	3.03133	2.65692	4.03133	2.65002
1255	0.1254	2.64347	1.0627	2.64355	2.05016	2.6532	3.03135	2.6582	4.03135	2.65206
1256	0.1255	2.64564	1.06275	2.64297	2.0502	2.65244	3.03138	2.65901	4.03138	2.65352
1257	0.1256	2.64307	1.0628	2.6442	2.05024	2.65231	3.0314	2.66069	4.0314	2.65316
1258	0.1257	2.64407	1.06285	2.64651	2.05028	2.65329	3.03143	2.66148	4.03143	2.65343
1259	0.1258	2.6476	1.0629	2.64856	2.05032	2.6549	3.03145	2.65981	4.03145	2.65349
1260	0.1259	2.64723	1.06295	2.65177	2.05036	2.65693	3.03148	2.6582	4.03148	2.65156
1261	0.126	2.64647	1.063	2.65369	2.0504	2.65822	3.0315	2.65773	4.0315	2.65199
1262	0.1261	2.64746	1.06305	2.65329	2.05044	2.65912	3.03153	2.65683	4.03153	2.65352
1263	0.1262	2.64797	1.0631	2.6548	2.05048	2.66051	3.03155	2.65693	4.03155	2.6532
1264	0.1263	2.64744	1.06315	2.65088	2.05052	2.66208	3.03158	2.65594	4.03158	2.65254
1265	0.1264	2.64722	1.0632	2.65146	2.05056	2.66342	3.0316	2.65532	4.0316	2.6536
1266	0.1265	2.64871	1.06325	2.64986	2.0506	2.66453	3.03163	2.65529	4.03163	2.654
1267	0.1266	2.65009	1.0633	2.65079	2.05064	2.66264	3.03165	2.65425	4.03165	2.65389
1268	0.1267	2.64986	1.06335	2.65114	2.05068	2.66488	3.03168	2.65345	4.03168	2.65301
1269	0.1268	2.65013	1.0634	2.64852	2.05072	2.66327	3.0317	2.65279	4.0317	2.6523
1270	0.1269	2.64828	1.06345	2.64833	2.05076	2.66298	3.03173	2.65378	4.03173	2.65103
1271	0.127	2.64962	1.0635	2.64694	2.0508	2.66165	3.03175	2.65204	4.03175	2.65192
1272	0.1271	2.65085	1.06355	2.64621	2.05084	2.66243	3.03178	2.65279	4.03178	2.65138
1273	0.1272	2.64965	1.0636	2.64548	2.05088	2.66099	3.0318	2.65402	4.0318	2.65278
1274	0.1273	2.64873	1.06365	2.64613	2.05092	2.65961	3.03183	2.65269	4.03183	2.65463
1275	0.1274	2.64882	1.0637	2.6468	2.05096	2.6587	3.03185	2.65157	4.03185	2.65539
1276	0.1275	2.64531	1.06375	2.64577	2.051	2.65665	3.03188	2.65277	4.03188	2.65549
1277	0.1276	2.64222	1.0638	2.64738	2.05104	2.65277	3.0319	2.65338	4.0319	2.65443
1278	0.1277	2.6429	1.06385	2.64893	2.05108	2.65233	3.03193	2.65453	4.03193	2.65304
1279	0.1278	2.64138	1.0639	2.65106	2.05112	2.65015	3.03195	2.6529	4.03195	2.65211
1280	0.1279	2.63846	1.06395	2.65021	2.05116	2.65105	3.03198	2.65267	4.03198	2.65203
1281	0.128	2.63441	1.064	2.64801	2.0512	2.64925	3.032	2.65241	4.032	2.65182
1282	0.1281	2.63316	1.06405	2.64592	2.05124	2.65004	3.03203	2.65165	4.03203	2.64898
1283	0.1282	2.63363	1.0641	2.6503	2.05128	2.65023	3.03205	2.64974	4.03205	2.64854
1284	0.1283	2.63345	1.06415	2.64784	2.05132	2.65019	3.03208	2.64875	4.03208	2.64936
1285	0.1284	2.63392	1.0642	2.64765	2.05136	2.64893	3.0321	2.64912	4.0321	2.64802
1286	0.1285	2.63712	1.06425	2.64553	2.0514	2.65063	3.03213	2.64889	4.03213	2.65004
1287	0.1286	2.63898	1.0643	2.64597	2.05144	2.65021	3.03215	2.64753	4.03215	2.65067
1288	0.1287	2.63973	1.06435	2.64693	2.05148	2.64969	3.03218	2.64637	4.03218	2.64986
1289	0.1288	2.64138	1.0644	2.64965	2.05152	2.64787	3.0322	2.64809	4.0322	2.6488
1290	0.1289	2.64318	1.06445	2.65017	2.05156	2.64931	3.03223	2.64862	4.03223	2.65032
1291	0.129	2.64696	1.0645	2.64899	2.0516	2.65055	3.03225	2.65003	4.03225	2.65307
1292	0.1291	2.64756	1.06455	2.64966	2.05164	2.65127	3.03228	2.65071	4.03228	2.6541
1293	0.1292	2.64887	1.0646	2.65005	2.05168	2.65296	3.0323	2.64983	4.0323	2.65204
1294	0.1293	2.64838	1.06465	2.65061	2.05172	2.65278	3.03233	2.64955	4.03233	2.6539
1295	0.1294	2.64665	1.0647	2.64905	2.05176	2.65354	3.03235	2.65055	4.03235	2.65175
1296	0.1295	2.64728	1.06475	2.64694	2.0518	2.65156	3.03238	2.65174	4.03238	2.65119
1297	0.1296	2.64584	1.0648	2.6458	2.05184	2.65406	3.0324	2.65177	4.0324	2.65233
1298	0.1297	2.64522	1.06485	2.64545	2.05188	2.65502	3.03243	2.65381	4.03243	2.65355
1299	0.1298	2.64445	1.0649	2.64582	2.05192	2.65491	3.03245	2.65304	4.03245	2.65439
1300	0.1299	2.64316	1.06495	2.64194	2.05196	2.65613	3.03248	2.65072	4.03248	2.65682
1301	0.13	2.64117	1.065	2.64141	2.052	2.65462	3.0325	2.65082	4.0325	2.65818
1302	0.1301	2.64325	1.06505	2.64231	2.05204	2.65698	3.03253	2.65027	4.03253	2.65972
1303	0.1302	2.64364	1.0651	2.64395	2.05208	2.65808	3.03255	2.64815	4.03255	2.6611
1304	0.1303	2.64395	1.06515	2.64011	2.05212	2.65971	3.03258	2.64799	4.03258	2.66284
1305	0.1304	2.64335	1.0652	2.63989	2.05216	2.65952	3.0326	2.6478	4.0326	2.66279
1306	0.1305	2.64523	1.06525	2.64134	2.0522	2.66124	3.03263	2.64623	4.03263	2.66531
1307	0.1306	2.64505	1.0653	2.64478	2.05224	2.65921	3.03265	2.6449	4.03265	2.66609
1308	0.1307	2.64538	1.06535	2.6464	2.05228	2.65718	3.03268	2.64694	4.03268	2.66513
1309	0.1308	2.64438	1.0654	2.64793	2.05232	2.65845	3.0327	2.64906	4.0327	2.66512
1310	0.1309	2.64633	1.06545	2.64634	2.05236	2.65931	3.03273	2.64849	4.03273	2.66501
1311	0.131	2.64723	1.0655	2.64916	2.0524	2.65714	3.03275	2.64929	4.03275	2.66578
1312	0.1311	2.64555	1.06555	2.65116	2.05244	2.65902	3.03278	2.64738	4.03278	2.66227
1313	0.1312	2.64633	1.0656	2.65109	2.05248	2.6589	3.0328	2.64673	4.0328	2.6586
1314	0.1313	2.64503	1.06565	2.65038	2.05252	2.65686	3.03283	2.64657	4.03283	2.65816
1315	0.1314	2.64485	1.0657	2.64863	2.05256	2.65747	3.03285	2.64778	4.03285	2.65669
1316	0.1315	2.64645	1.06575	2.64763	2.0526	2.65821	3.03288	2.64636	4.03288	2.65687
1317	0.1316	2.64431	1.0658	2.64774	2.05264	2.6594	3.0329	2.64791	4.0329	2.65875
1318	0.1317	2.64561	1.06585	2.64899	2.05268	2.65878	3.03293	2.64869	4.03293	2.65851
1319	0.1318	2.6448	1.0659	2.65035	2.05272	2.65684	3.03295	2.64734	4.03295	2.6589
1320	0.1319	2.6442	1.06595	2.64748	2.05276	2.6559	3.03298	2.64667	4.03298	2.66003
1321	0.132	2.64628	1.066	2.64809	2.0528	2.65489	3.033	2.64816	4.033	2.65712
1322	0.1321	2.64592	1.06605	2.64511	2.05284	2.65631	3.03303	2.64794	4.03303	2.65747
1323	0.1322	2.64524	1.0661	2.64438	2.05288	2.65778	3.03305	2.64941	4.03305	2.65556
1324	0.1323	2.64433	1.06615	2.64394	2.05292	2.65781	3.03308	2.64939	4.03308	2.65406
1325	0.1324	2.64442	1.0662	2.64454	2.05296	2.65641	3.0331	2.6523	4.0331	2.65305
1326	0.1325	2.64545	1.06625	2.64456	2.053	2.65856	3.03313	2.65478	4.03313	2.65435
1327	0.1326	2.64541	1.0663	2.64571	2.05304	2.65761	3.03315	2.65598	4.03315	2.65471
1328	0.1327	2.64473	1.06635	2.64191	2.05308	2.65757	3.03318	2.65827	4.03318	2.65521
1329	0.1328	2.64357	1.0664	2.6437	2.05312	2.65811	3.0332	2.65656	4.0332	2.65547
1330	0.1329	2.64181	1.06645	2.64436	2.05316	2.65796	3.03323	2.65655	4.03323	2.65527
1331	0.133	2.6409	1.0665	2.64422	2.0532	2.65723	3.03325	2.65674	4.03325	2.65725
1332	0.1331	2.64093	1.06655	2.64536	2.05324	2.65975	3.03328	2.65624	4.03328	2.65667
1333	0.1332	2.64057	1.0666	2.64433	2.05328	2.65862	3.0333	2.65691	4.0333	2.65812
1334	0.1333	2.64053	1.06665	2.64355	2.05332	2.65947	3.03333	2.65529	4.03333	2.65931
1335	0.1334	2.64341	1.0667	2.64324	2.05336	2.66135	3.03335	2.65575	4.03335	2.66234
1336	0.1335	2.64272	1.06675	2.64209	2.0534	2.66282	3.03338	2.653	4.03338	2.66284
1337	0.1336	2.64224	1.0668	2.64338	2.05344	2.66156	3.0334	2.6537	4.0334	2.66168
1338	0.1337	2.64347	1.06685	2.6433	2.05348	2.66349	3.03343	2.65261	4.03343	2.65984
1339	0.1338	2.64225	1.0669	2.64363	2.05352	2.66039	3.03345	2.65153	4.03345	2.65935
1340	0.1339	2.6448	1.06695	2.64171	2.05356	2.66174	3.03348	2.65271	4.03348	2.65626
1341	0.134	2.64826	1.067	2.64542	2.0536	2.6605	3.0335	2.65308	4.0335	2.65354
1342	0.1341	2.64738	1.06705	2.64444	2.05364	2.66231	3.03353	2.65354	4.03353	2.65462
1343	0.1342	2.64618	1.0671	2.64576	2.05368	2.66213	3.03355	2.65364	4.03355	2.65289
1344	0.1343	2.64721	1.06715	2.64614	2.05372	2.65913	3.03358	2.652	4.03358	2.65203
1345	0.1344	2.65023	1.0672	2.64753	2.05376	2.65685	3.0336	2.65342	4.0336	2.65317
1346	0.1345	2.64929	1.06725	2.64761	2.0538	2.65694	3.03363	2.65272	4.03363	2.65417
1347	0.1346	2.64937	1.0673	2.65135	2.05384	2.65364	3.03365	2.65004	4.03365	2.65391
1348	0.1347	2.64788	1.06735	2.65031	2.05388	2.65237	3.03368	2.65003	4.03368	2.65592
1349	0.1348	2.64669	1.0674	2.65425	2.05392	2.65365	3.0337	2.64852	4.0337	2.6561
1350	0.1349	2.64663	1.06745	2.6528	2.05396	2.65324	3.03373	2.65038	4.03373	2.65685
1351	0.135	2.65025	1.0675	2.65369	2.054	2.65406	3.03375	2.65005	4.03375	2.65746
1352	0.1351	2.65055	1.06755	2.6569	2.05404	2.65335	3.03378	2.64854	4.03378	2.65808
1353	0.1352	2.64815	1.0676	2.65647	2.05408	2.6531	3.0338	2.64942	4.0338	2.66045
1354	0.1353	2.64746	1.06765	2.65633	2.05412	2.65304	3.03383	2.64992	4.03383	2.66014
1355	0.1354	2.65023	1.0677	2.65422	2.05416	2.65446	3.03385	2.65111	4.03385	2.66151
1356	0.1355	2.64761	1.06775	2.6498	2.0542	2.65493	3.03388	2.65151	4.03388	2.65937
1357	0.1356	2.64827	1.0678	2.64982	2.05424	2.65525	3.0339	2.65153	4.0339	2.6577
1358	0.1357	2.6493	1.06785	2.6469	2.05428	2.65725	3.03393	2.65126	4.03393	2.65677
1359	0.1358	2.65064	1.0679	2.64653	2.05432	2.65638	3.03395	2.64932	4.03395	2.65766
1360	0.1359	2.65005	1.06795	2.64631	2.05436	2.65996	3.03398	2.64818	4.03398	2.65635
1361	0.136	2.64932	1.068	2.64721	2.0544	2.65982	3.034	2.64718	4.034	2.65424
1362	0.1361	2.64738	1.06805	2.644	2.05444	2.66039	3.03403	2.64646	4.03403	2.65492
1363	0.1362	2.64623	1.0681	2.64309	2.05448	2.65889	3.03405	2.64301	4.03405	2.6551
1364	0.1363	2.64712	1.06815	2.64365	2.05452	2.65674	3.03408	2.642	4.03408	2.65415
1365	0.1364	2.64435	1.0682	2.6447	2.05456	2.65517	3.0341	2.64283	4.0341	2.65145
1366	0.1365	2.64243	1.06825	2.64196	2.0546	2.65517	3.03413	2.64305	4.03413	2.65042
1367	0.1366	2.64212	1.0683	2.64416	2.05464	2.65444	3.03415	2.64291	4.03415	2.64824
1368	0.1367	2.64319	1.06835	2.64196	2.05468	2.65377	3.03418	2.64392	4.03418	2.64952
1369	0.1368	2.64406	1.0684	2.64258	2.05472	2.65452	3.0342	2.64394	4.0342	2.64829
1370	0.1369	2.64448	1.06845	2.64187	2.05476	2.65315	3.03423	2.64547	4.03423	2.64707
1371	0.137	2.64557	1.0685	2.64486	2.0548	2.65273	3.03425	2.64535	4.03425	2.64798
1372	0.1371	2.64239	1.06855	2.64588	2.05484	2.65258	3.03428	2.64588	4.03428	2.6503
1373	0.1372	2.64065	1.0686	2.64797	2.05488	2.65299	3.0343	2.64705	4.0343	2.65152
1374	0.1373	2.64342	1.06865	2.64767	2.05492	2.65411	3.03433	2.64635	4.03433	2.6517
1375	0.1374	2.6463	1.0687	2.64532	2.05496	2.65461	3.03435	2.64777	4.03435	2.65312
1376	0.1375	2.64781	1.06875	2.64251	2.055	2.65359	3.03438	2.64752	4.03438	2.65374
1377	0.1376	2.65009	1.0688	2.6464	2.05504	2.65285	3.0344	2.64512	4.0344	2.65465
1378	0.1377	2.65071	1.06885	2.64626	2.05508	2.65597	3.03443	2.64518	4.03443	2.65549
1379	0.1378	2.65287	1.0689	2.64759	2.05512	2.65668	3.03445	2.64494	4.03445	2.65651
1380	0.1379	2.65178	1.06895	2.64975	2.05516	2.6583	3.03448	2.64449	4.03448	2.65697
1381	0.138	2.65383	1.069	2.65203	2.0552	2.65712	3.0345	2.64584	4.0345	2.65617
1382	0.1381	2.65379	1.06905	2.65159	2.05524	2.65578	3.03453	2.64627	4.03453	2.65717
1383	0.1382	2.652	1.0691	2.65513	2.05528	2.65605	3.03455	2.64538	4.03455	2.65673
1384	0.1383	2.65204	1.06915	2.65571	2.05532	2.65564	3.03458	2.64567	4.03458	2.65388
1385	0.1384	2.64816	1.0692	2.65544	2.05536	2.65486	3.0346	2.64708	4.0346	2.65129
1386	0.1385	2.65034	1.06925	2.65547	2.0554	2.6551	3.03463	2.64761	4.03463	2.64997
1387	0.1386	2.64925	1.0693	2.65821	2.05544	2.65656	3.03465	2.64748	4.03465	2.64869
1388	0.1387	2.64941	1.06935	2.65714	2.05548	2.65724	3.03468	2.64873	4.03468	2.64848
1389	0.1388	2.64977	1.0694	2.65899	2.05552	2.65842	3.0347	2.6495	4.0347	2.64709
1390	0.1389	2.64891	1.06945	2.65939	2.05556	2.65953	3.03473	2.65014	4.03473	2.64724
1391	0.139	2.6469	1.0695	2.6608	2.0556	2.65942	3.03475	2.64866	4.03475	2.64789
1392	0.1391	2.64462	1.06955	2.66064	2.05564	2.66038	3.03478	2.64755	4.03478	2.64656
1393	0.1392	2.64504	1.0696	2.66075	2.05568	2.66123	3.0348	2.64566	4.0348	2.64605
1394	0.1393	2.64706	1.06965	2.65624	2.05572	2.66396	3.03483	2.64657	4.03483	2.64685
1395	0.1394	2.64455	1.0697	2.65347	2.05576	2.66473	3.03485	2.6461	4.03485	2.64684
1396	0.1395	2.6459	1.06975	2.65084	2.0558	2.66233	3.03488	2.64369	4.03488	2.64776
1397	0.1396	2.64322	1.0698	2.65181	2.05584	2.66101	3.0349	2.64334	4.0349	2.64849
1398	0.1397	2.64274	1.06985	2.65033	2.05588	2.66324	3.03493	2.64285	4.03493	2.65022
1399	0.1398	2.64155	1.0699	2.65023	2.05592	2.66012	3.03495	2.64154	4.03495	2.65269
1400	0.1399	2.64056	1.06995	2.65122	2.05596	2.65844	3.03498	2.64162	4.03498	2.65576
1401	0.14	2.64113	1.07	2.65103	2.056	2.65673	3.035	2.6421	4.035	2.65511
1402	0.1401	2.63924	1.07005	2.64856	2.05604	2.65527	3.03503	2.64354	4.03503	2.65699
1403	0.1402	2.64011	1.0701	2.64655	2.05608	2.65643	3.03505	2.6437	4.03505	2.65738
1404	0.1403	2.64126	1.07015	2.64292	2.05612	2.65733	3.03508	2.6429	4.03508	2.65651
1405	0.1404	2.63713	1.0702	2.64387	2.05616	2.65872	3.0351	2.64436	4.0351	2.65567
1406	0.1405	2.64025	1.07025	2.64413	2.0562	2.66143	3.03513	2.64405	4.03513	2.6567
1407	0.1406	2.6408	1.0703	2.64523	2.05624	2.66429	3.03515	2.64433	4.03515	2.65817
1408	0.1407	2.64204	1.07035	2.64515	2.05628	2.66542	3.03518	2.64683	4.03518	2.6577
1409	0.1408	2.64393	1.0704	2.64771	2.05632	2.66722	3.0352	2.64731	4.0352	2.65729
1410	0.1409	2.64352	1.07045	2.64761	2.05636	2.66857	3.03523	2.64712	4.03523	2.6567
1411	0.141	2.64359	1.0705	2.64953	2.0564	2.66879	3.03525	2.64545	4.03525	2.65605
1412	0.1411	2.64665	1.07055	2.64845	2.05644	2.67096	3.03528	2.64392	4.03528	2.65525
1413	0.1412	2.64874	1.0706	2.64999	2.05648	2.67154	3.0353	2.64322	4.0353	2.65451
1414	0.1413	2.64895	1.07065	2.64754	2.05652	2.67293	3.03533	2.64241	4.03533	2.65387
1415	0.1414	2.64675	1.0707	2.64871	2.05656	2.67122	3.03535	2.64188	4.03535	2.65446
1416	0.1415	2.64669	1.07075	2.64582	2.0566	2.66722	3.03538	2.64062	4.03538	2.65467
1417	0.1416	2.64629	1.0708	2.64725	2.05664	2.66472	3.0354	2.64097	4.0354	2.65468
1418	0.1417	2.64505	1.07085	2.64766	2.05668	2.66391	3.03543	2.63956	4.03543	2.65362
1419	0.1418	2.64343	1.0709	2.64546	2.05672	2.661	3.03545	2.63907	4.03545	2.65403
1420	0.1419	2.64295	1.07095	2.64618	2.05676	2.65868	3.03548	2.6391	4.03548	2.65242
1421	0.142	2.64349	1.071	2.64517	2.0568	2.65574	3.0355	2.63938	4.0355	2.65181
1422	0.1421	2.64155	1.07105	2.64359	2.05684	2.65285	3.03553	2.64188	4.03553	2.65218
1423	0.1422	2.64191	1.0711	2.64022	2.05688	2.65211	3.03555	2.64224	4.03555	2.652
1424	0.1423	2.64351	1.07115	2.64105	2.05692	2.65242	3.03558	2.64191	4.03558	2.65184
1425	0.1424	2.64195	1.0712	2.64478	2.05696	2.65193	3.0356	2.64268	4.0356	2.65237
1426	0.1425	2.64304	1.07125	2.64234	2.057	2.65264	3.03563	2.64329	4.03563	2.65358
1427	0.1426	2.64354	1.0713	2.64451	2.05704	2.65411	3.03565	2.64618	4.03565	2.65336
1428	0.1427	2.64195	1.07135	2.64486	2.05708	2.65414	3.03568	2.646	4.03568	2.651
1429	0.1428	2.64475	1.0714	2.64665	2.05712	2.65453	3.0357	2.64525	4.0357	2.65066
1430	0.1429	2.64495	1.07145	2.64941	2.05716	2.65501	3.03573	2.64297	4.03573	2.65241
1431	0.143	2.64669	1.0715	2.652	2.0572	2.65498	3.03575	2.63964	4.03575	2.65315
1432	0.1431	2.64883	1.07155	2.6517	2.05724	2.65548	3.03578	2.63784	4.03578	2.65287
1433	0.1432	2.65067	1.0716	2.65349	2.05728	2.65391	3.0358	2.63828	4.0358	2.65246
1434	0.1433	2.64997	1.07165	2.65218	2.05732	2.65619	3.03583	2.63886	4.03583	2.65265
1435	0.1434	2.64983	1.0717	2.6521	2.05736	2.65545	3.03585	2.63891	4.03585	2.65205
1436	0.1435	2.64813	1.07175	2.64938	2.0574	2.6575	3.03588	2.63594	4.03588	2.65174
1437	0.1436	2.64829	1.0718	2.65211	2.05744	2.65689	3.0359	2.63718	4.0359	2.65328
1438	0.1437	2.64787	1.07185	2.65114	2.05748	2.65824	3.03593	2.63724	4.03593	2.65369
1439	0.1438	2.64855	1.0719	2.65092	2.05752	2.65975	3.03595	2.63714	4.03595	2.65458
1440	0.1439	2.6481	1.07195	2.65469	2.05756	2.6596	3.03598	2.63698	4.03598	2.65534
1441	0.144	2.6471	1.072	2.65654	2.0576	2.65789	3.036	2.64043	4.036	2.65759
1442	0.1441	2.64576	1.07205	2.65661	2.05764	2.65811	3.03603	2.64106	4.03603	2.65785
1443	0.1442	2.64727	1.0721	2.65727	2.05768	2.65896	3.03605	2.64095	4.03605	2.6588
1444	0.1443	2.64626	1.07215	2.65939	2.05772	2.66027	3.03608	2.64244	4.03608	2.6605
1445	0.1444	2.64316	1.0722	2.66069	2.05776	2.66017	3.0361	2.6456	4.0361	2.65934
1446	0.1445	2.64221	1.07225	2.6602	2.0578	2.66305	3.03613	2.64752	4.03613	2.65862
1447	0.1446	2.64294	1.0723	2.66444	2.05784	2.66416	3.03615	2.64799	4.03615	2.65772
1448	0.1447	2.64343	1.07235	2.66266	2.05788	2.662	3.03618	2.64663	4.03618	2.65536
1449	0.1448	2.6467	1.0724	2.66385	2.05792	2.66233	3.0362	2.64665	4.0362	2.65629
1450	0.1449	2.64623	1.07245	2.66247	2.05796	2.66198	3.03623	2.64644	4.03623	2.65693
1451	0.145	2.64898	1.0725	2.66173	2.058	2.66036	3.03625	2.64481	4.03625	2.65421
1452	0.1451	2.6489	1.07255	2.659	2.05804	2.65978	3.03628	2.64435	4.03628	2.65197
1453	0.1452	2.65	1.0726	2.65888	2.05808	2.65728	3.0363	2.6447	4.0363	2.65195
1454	0.1453	2.64907	1.07265	2.65516	2.05812	2.65751	3.03633	2.64592	4.03633	2.65071
1455	0.1454	2.65022	1.0727	2.65121	2.05816	2.65557	3.03635	2.64591	4.03635	2.64905
1456	0.1455	2.6488	1.07275	2.64715	2.0582	2.6565	3.03638	2.64488	4.03638	2.65069
1457	0.1456	2.65119	1.0728	2.64366	2.05824	2.65459	3.0364	2.64672	4.0364	2.65145
1458	0.1457	2.65347	1.07285	2.64173	2.05828	2.65592	3.03643	2.64529	4.03643	2.65284
1459	0.1458	2.6524	1.0729	2.64438	2.05832	2.65579	3.03645	2.64591	4.03645	2.6524
1460	0.1459	2.65191	1.07295	2.64358	2.05836	2.65495	3.03648	2.6466	4.03648	2.65369
1461	0.146	2.64943	1.073	2.64321	2.0584	2.65387	3.0365	2.64713	4.0365	2.65385
1462	0.1461	2.6493	1.07305	2.6398	2.05844	2.65497	3.03653	2.64438	4.03653	2.65393
1463	0.1462	2.64956	1.0731	2.6412	2.05848	2.65561	3.03655	2.64636	4.03655	2.65445
1464	0.1463	2.64624	1.07315	2.6409	2.05852	2.65924	3.03658	2.64851	4.03658	2.65535
1465	0.1464	2.64688	1.0732	2.64408	2.05856	2.66018	3.0366	2.65064	4.0366	2.65268
1466	0.1465	2.64801	1.07325	2.64336	2.0586	2.66239	3.03663	2.65128	4.03663	2.65288
1467	0.1466	2.64693	1.0733	2.6434	2.05864	2.66276	3.03665	2.65295	4.03665	2.6528
1468	0.1467	2.6446	1.07335	2.64161	2.05868	2.66138	3.03668	2.6562	4.03668	2.65102
1469	0.1468	2.64673	1.0734	2.64412	2.05872	2.66184	3.0367	2.65776	4.0367	2.6504
1470	0.1469	2.64667	1.07345	2.64277	2.05876	2.66253	3.03673	2.65962	4.03673	2.64898
1471	0.147	2.64909	1.0735	2.64474	2.0588	2.66114	3.03675	2.65675	4.03675	2.64623
1472	0.1471	2.64777	1.07355	2.64359	2.05884	2.66124	3.03678	2.65596	4.03678	2.64552
1473	0.1472	2.64713	1.0736	2.64481	2.05888	2.65915	3.0368	2.65653	4.0368	2.64491
1474	0.1473	2.647	1.07365	2.64341	2.05892	2.65782	3.03683	2.65707	4.03683	2.6446
1475	0.1474	2.64758	1.0737	2.6439	2.05896	2.65577	3.03685	2.65636	4.03685	2.64375
1476	0.1475	2.64581	1.07375	2.64317	2.059	2.65467	3.03688	2.65428	4.03688	2.64547
1477	0.1476	2.64769	1.0738	2.64315	2.05904	2.65408	3.0369	2.65412	4.0369	2.64691
1478	0.1477	2.64794	1.07385	2.64532	2.05908	2.65377	3.03693	2.6526	4.03693	2.64917
1479	0.1478	2.64975	1.0739	2.6469	2.05912	2.65241	3.03695	2.65248	4.03695	2.65104
1480	0.1479	2.64813	1.07395	2.64541	2.05916	2.65287	3.03698	2.65085	4.03698	2.65182
1481	0.148	2.64804	1.074	2.64482	2.0592	2.65271	3.037	2.64772	4.037	2.65214
1482	0.1481	2.6493	1.07405	2.64143	2.05924	2.65369	3.03703	2.64555	4.03703	2.65272
1483	0.1482	2.64841	1.0741	2.64292	2.05928	2.65489	3.03705	2.64643	4.03705	2.65372
1484	0.1483	2.64695	1.07415	2.64279	2.05932	2.65586	3.03708	2.6443	4.03708	2.65373
1485	0.1484	2.64772	1.0742	2.64213	2.05936	2.65534	3.0371	2.64384	4.0371	2.65405
1486	0.1485	2.64769	1.07425	2.63738	2.0594	2.65566	3.03713	2.64468	4.03713	2.65525
1487	0.1486	2.64545	1.0743	2.63968	2.05944	2.65743	3.03715	2.64503	4.03715	2.65622
1488	0.1487	2.6462	1.07435	2.64068	2.05948	2.65675	3.03718	2.64546	4.03718	2.65525
1489	0.1488	2.64989	1.0744	2.64256	2.05952	2.65704	3.0372	2.64418	4.0372	2.6556
1490	0.1489	2.64951	1.07445	2.64364	2.05956	2.65814	3.03723	2.6425	4.03723	2.65695
1491	0.149	2.65239	1.0745	2.64543	2.0596	2.65888	3.03725	2.64042	4.03725	2.6551
1492	0.1491	2.65247	1.07455	2.64615	2.05964	2.65837	3.03728	2.64161	4.03728	2.6554
1493	0.1492	2.65174	1.0746	2.64815	2.05968	2.65589	3.0373	2.64441	4.0373	2.65462
1494	0.1493	2.65218	1.07465	2.65064	2.05972	2.65498	3.03733	2.64637	4.03733	2.65376
1495	0.1494	2.65193	1.0747	2.65247	2.05976	2.65515	3.03735	2.64761	4.03735	2.65338
1496	0.1495	2.6533	1.07475	2.6529	2.0598	2.65443	3.03738	2.64903	4.03738	2.65222
1497	0.1496	2.6548	1.0748	2.6543	2.05984	2.65673	3.0374	2.65133	4.0374	2.65228
1498	0.1497	2.65482	1.07485	2.65302	2.05988	2.6569	3.03743	2.65261	4.03743	2.65324
1499	0.1498	2.65521	1.0749	2.65529	2.05992	2.65682	3.03745	2.65216	4.03745	2.65489
1500	0.1499	2.65245	1.07495	2.65463	2.05996	2.65614	3.03748	2.65101	4.03748	2.65208
1501	0.15	2.65297	1.075	2.65323	2.06	2.65534	3.0375	2.65019	4.0375	2.65383
1502	0.1501	2.65055	1.07505	2.6506	2.06004	2.65472	3.03753	2.64928	4.03753	2.65281
1503	0.1502	2.64716	1.0751	2.65087	2.06008	2.65332	3.03755	2.64895	4.03755	2.65396
1504	0.1503	2.64397	1.07515	2.64892	2.06012	2.65352	3.03758	2.64636	4.03758	2.65387
1505	0.1504	2.64282	1.0752	2.64651	2.06016	2.65577	3.0376	2.64587	4.0376	2.65226
1506	0.1505	2.64177	1.07525	2.64505	2.0602	2.6559	3.03763	2.64631	4.03763	2.65263
1507	0.1506	2.6419	1.0753	2.64813	2.06024	2.65654	3.03765	2.64512	4.03765	2.65271
1508	0.1507	2.6437	1.07535	2.64587	2.06028	2.65487	3.03768	2.64367	4.03768	2.65452
1509	0.1508	2.64503	1.0754	2.64569	2.06032	2.65484	3.0377	2.64242	4.0377	2.65564
1510	0.1509	2.64617	1.07545	2.64583	2.06036	2.65579	3.03773	2.6422	4.03773	2.65546
1511	0.151	2.65065	1.0755	2.64441	2.0604	2.65698	3.03775	2.64381	4.03775	2.65545
1512	0.1511	2.65075	1.07555	2.64256	2.06044	2.65662	3.03778	2.64593	4.03778	2.65717
1513	0.1512	2.64963	1.0756	2.64328	2.06048	2.65644	3.0378	2.64683	4.0378	2.65586
1514	0.1513	2.6514	1.07565	2.64316	2.06052	2.65762	3.03783	2.64895	4.03783	2.65426
1515	0.1514	2.65165	1.0757	2.64344	2.06056	2.65761	3.03785	2.6501	4.03785	2.6553
1516	0.1515	2.65427	1.07575	2.64293	2.0606	2.65944	3.03788	2.65065	4.03788	2.65505
1517	0.1516	2.65509	1.0758	2.64596	2.06064	2.66172	3.0379	2.65132	4.0379	2.65495
1518	0.1517	2.65611	1.07585	2.64575	2.06068	2.66125	3.03793	2.65186	4.03793	2.65558
1519	0.1518	2.65685	1.0759	2.64904	2.06072	2.6603	3.03795	2.65095	4.03795	2.65673
1520	0.1519	2.65668	1.07595	2.64795	2.06076	2.65794	3.03798	2.65094	4.03798	2.65688
1521	0.152	2.65757	1.076	2.64903	2.0608	2.65731	3.038	2.65301	4.038	2.65952
1522	0.1521	2.65498	1.07605	2.64833	2.06084	2.65511	3.03803	2.65335	4.03803	2.65816
1523	0.1522	2.65423	1.0761	2.65054	2.06088	2.6543	3.03805	2.65198	4.03805	2.65921
1524	0.1523	2.6528	1.07615	2.65134	2.06092	2.65506	3.03808	2.6506	4.03808	2.65911
1525	0.1524	2.65307	1.0762	2.65269	2.06096	2.6542	3.0381	2.65145	4.0381	2.66
1526	0.1525	2.65155	1.07625	2.65509	2.061	2.653	3.03813	2.65048	4.03813	2.66215
1527	0.1526	2.65228	1.0763	2.65765	2.06104	2.65158	3.03815	2.64929	4.03815	2.6619
1528	0.1527	2.65232	1.07635	2.65442	2.06108	2.65109	3.03818	2.64819	4.03818	2.66183
1529	0.1528	2.65238	1.0764	2.65703	2.06112	2.6514	3.0382	2.64918	4.0382	2.66074
1530	0.1529	2.64921	1.07645	2.65736	2.06116	2.65354	3.03823	2.64753	4.03823	2.66069
1531	0.153	2.64691	1.0765	2.65697	2.0612	2.65608	3.03825	2.64755	4.03825	2.66138
1532	0.1531	2.64263	1.07655	2.65614	2.06124	2.65882	3.03828	2.64671	4.03828	2.65894
1533	0.1532	2.64134	1.0766	2.657	2.06128	2.65907	3.0383	2.64681	4.0383	2.6559
1534	0.1533	2.64085	1.07665	2.65501	2.06132	2.65935	3.03833	2.64745	4.03833	2.6547
1535	0.1534	2.64066	1.0767	2.65475	2.06136	2.66013	3.03835	2.64578	4.03835	2.6537
1536	0.1535	2.6398	1.07675	2.6546	2.0614	2.66166	3.03838	2.64563	4.03838	2.65111
1537	0.1536	2.63801	1.0768	2.65492	2.06144	2.66163	3.0384	2.64619	4.0384	2.6474
1538	0.1537	2.63937	1.07685	2.65595	2.06148	2.66162	3.03843	2.64839	4.03843	2.64932
1539	0.1538	2.64061	1.0769	2.65635	2.06152	2.66081	3.03845	2.64875	4.03845	2.65162
1540	0.1539	2.64131	1.07695	2.65619	2.06156	2.65894	3.03848	2.64992	4.03848	2.65302
1541	0.154	2.64031	1.077	2.65648	2.0616	2.65778	3.0385	2.65099	4.0385	2.65402
1542	0.1541	2.63671	1.07705	2.65646	2.06164	2.6576	3.03853	2.64953	4.03853	2.65444
1543	0.1542	2.6376	1.0771	2.65774	2.06168	2.65774	3.03855	2.64771	4.03855	2.6559
1544	0.1543	2.63712	1.07715	2.65597	2.06172	2.65556	3.03858	2.64751	4.03858	2.6577
1545	0.1544	2.63756	1.0772	2.65505	2.06176	2.65327	3.0386	2.64811	4.0386	2.65833
1546	0.1545	2.63804	1.07725	2.65498	2.0618	2.65325	3.03863	2.64808	4.03863	2.65881
1547	0.1546	2.63856	1.0773	2.65444	2.06184	2.65224	3.03865	2.64944	4.03865	2.6582
1548	0.1547	2.64011	1.07735	2.65286	2.06188	2.65123	3.03868	2.65089	4.03868	2.65813
1549	0.1548	2.64089	1.0774	2.65497	2.06192	2.65185	3.0387	2.65351	4.0387	2.65841
1550	0.1549	2.63842	1.07745	2.65402	2.06196	2.65312	3.03873	2.65299	4.03873	2.65693
1551	0.155	2.64023	1.0775	2.65283	2.062	2.65424	3.03875	2.65303	4.03875	2.6546
1552	0.1551	2.64122	1.07755	2.64994	2.06204	2.65474	3.03878	2.65344	4.03878	2.65105
1553	0.1552	2.64228	1.0776	2.65066	2.06208	2.65179	3.0388	2.65364	4.0388	2.6491
1554	0.1553	2.64333	1.07765	2.6461	2.06212	2.64976	3.03883	2.65378	4.03883	2.64917
1555	0.1554	2.64603	1.0777	2.64574	2.06216	2.64984	3.03885	2.65331	4.03885	2.6488
1556	0.1555	2.64498	1.07775	2.64562	2.0622	2.64841	3.03888	2.65242	4.03888	2.64851
1557	0.1556	2.6459	1.0778	2.64743	2.06224	2.64842	3.0389	2.65119	4.0389	2.65035
1558	0.1557	2.64928	1.07785	2.65154	2.06228	2.64761	3.03893	2.65135	4.03893	2.65433
1559	0.1558	2.64856	1.0779	2.65124	2.06232	2.64692	3.03895	2.64877	4.03895	2.65504
1560	0.1559	2.6473	1.07795	2.65013	2.06236	2.64732	3.03898	2.6464	4.03898	2.65726
1561	0.156	2.64477	1.078	2.64871	2.0624	2.64827	3.039	2.6448	4.039	2.65719
1562	0.1561	2.64666	1.07805	2.64744	2.06244	2.64997	3.03903	2.644	4.03903	2.65856
1563	0.1562	2.6473	1.0781	2.64749	2.06248	2.65007	3.03905	2.64208	4.03905	2.65843
1564	0.1563	2.64808	1.07815	2.64468	2.06252	2.65037	3.03908	2.64098	4.03908	2.65908
1565	0.1564	2.64957	1.0782	2.64667	2.06256	2.64899	3.0391	2.64181	4.0391	2.65974
1566	0.1565	2.64858	1.07825	2.648	2.0626	2.64842	3.03913	2.64341	4.03913	2.66131
1567	0.1566	2.64873	1.0783	2.65016	2.06264	2.64964	3.03915	2.64313	4.03915	2.66261
1568	0.1567	2.64959	1.07835	2.65037	2.06268	2.65036	3.03918	2.6442	4.03918	2.66337
1569	0.1568	2.6503	1.0784	2.65219	2.06272	2.65084	3.0392	2.64457	4.0392	2.66161
1570	0.1569	2.64785	1.07845	2.65268	2.06276	2.64983	3.03923	2.64496	4.03923	2.65954
1571	0.157	2.64748	1.0785	2.65216	2.0628	2.64829	3.03925	2.64315	4.03925	2.65627
1572	0.1571	2.64456	1.07855	2.6505	2.06284	2.64689	3.03928	2.64469	4.03928	2.65497
1573	0.1572	2.64337	1.0786	2.6519	2.06288	2.64566	3.0393	2.645	4.0393	2.65576
1574	0.1573	2.64343	1.07865	2.64915	2.06292	2.64658	3.03933	2.64605	4.03933	2.65782
1575	0.1574	2.6435	1.0787	2.65304	2.06296	2.64705	3.03935	2.64538	4.03935	2.65673
1576	0.1575	2.64172	1.07875	2.65324	2.063	2.64625	3.03938	2.64457	4.03938	2.65733
1577	0.1576	2.6415	1.0788	2.65406	2.06304	2.64698	3.0394	2.64505	4.0394	2.65878
1578	0.1577	2.64317	1.07885	2.65244	2.06308	2.64813	3.03943	2.64634	4.03943	2.65928
1579	0.1578	2.64339	1.0789	2.65317	2.06312	2.65113	3.03945	2.64649	4.03945	2.65961
1580	0.1579	2.64243	1.07895	2.65207	2.06316	2.65459	3.03948	2.64712	4.03948	2.66057
1581	0.158	2.64269	1.079	2.65162	2.0632	2.6557	3.0395	2.64819	4.0395	2.65908
1582	0.1581	2.64725	1.07905	2.65163	2.06324	2.65703	3.03953	2.64885	4.03953	2.65792
1583	0.1582	2.64722	1.0791	2.65418	2.06328	2.65901	3.03955	2.64778	4.03955	2.6577
1584	0.1583	2.6497	1.07915	2.65282	2.06332	2.65973	3.03958	2.64831	4.03958	2.65763
1585	0.1584	2.64968	1.0792	2.65627	2.06336	2.65829	3.0396	2.65002	4.0396	2.65747
1586	0.1585	2.65232	1.07925	2.65594	2.0634	2.65973	3.03963	2.65108	4.03963	2.65649
1587	0.1586	2.65322	1.0793	2.65717	2.06344	2.66038	3.03965	2.64962	4.03965	2.65644
1588	0.1587	2.65305	1.07935	2.65588	2.06348	2.65853	3.03968	2.64838	4.03968	2.65547
1589	0.1588	2.65395	1.0794	2.65728	2.06352	2.65538	3.0397	2.64764	4.0397	2.65377
1590	0.1589	2.65135	1.07945	2.65637	2.06356	2.65423	3.03973	2.64807	4.03973	2.6537
1591	0.159	2.65223	1.0795	2.65607	2.0636	2.65243	3.03975	2.64629	4.03975	2.65343
1592	0.1591	2.65177	1.07955	2.65469	2.06364	2.65197	3.03978	2.64613	4.03978	2.65487
1593	0.1592	2.64978	1.0796	2.6547	2.06368	2.65136	3.0398	2.64376	4.0398	2.65658
1594	0.1593	2.64767	1.07965	2.65434	2.06372	2.64992	3.03983	2.64397	4.03983	2.65856
1595	0.1594	2.64598	1.0797	2.65614	2.06376	2.6483	3.03985	2.64132	4.03985	2.65976
1596	0.1595	2.642	1.07975	2.65443	2.0638	2.64768	3.03988	2.63945	4.03988	2.66192
1597	0.1596	2.64153	1.0798	2.65517	2.06384	2.64744	3.0399	2.64004	4.0399	2.66215
1598	0.1597	2.64084	1.07985	2.65615	2.06388	2.64666	3.03993	2.6384	4.03993	2.66389
1599	0.1598	2.64043	1.0799	2.65653	2.06392	2.64722	3.03995	2.63935	4.03995	2.66451
1600	0.1599	2.63794	1.07995	2.65445	2.06396	2.64889	3.03998	2.63772	4.03998	2.6654
1601	0.16	2.64076	1.08	2.65344	2.064	2.65041	3.04	2.6366	4.04	2.66615
1602	0.1601	2.64265	1.08005	2.65523	2.06404	2.6498	3.04003	2.63615	4.04003	2.66721
1603	0.1602	2.64378	1.0801	2.65685	2.06408	2.65089	3.04005	2.636	4.04005	2.66781
1604	0.1603	2.64343	1.08015	2.65638	2.06412	2.65057	3.04008	2.63703	4.04008	2.66635
1605	0.1604	2.64263	1.0802	2.65683	2.06416	2.65034	3.0401	2.63898	4.0401	2.66523
1606	0.1605	2.64466	1.08025	2.65564	2.0642	2.65054	3.04013	2.63956	4.04013	2.66418
1607	0.1606	2.64362	1.0803	2.65787	2.06424	2.65107	3.04015	2.64079	4.04015	2.66325
1608	0.1607	2.64454	1.08035	2.65471	2.06428	2.65247	3.04018	2.64082	4.04018	2.66425
1609	0.1608	2.64455	1.0804	2.65503	2.06432	2.65395	3.0402	2.64338	4.0402	2.66391
1610	0.1609	2.64564	1.08045	2.65259	2.06436	2.65594	3.04023	2.6456	4.04023	2.66303
1611	0.161	2.64771	1.0805	2.6525	2.0644	2.65518	3.04025	2.64544	4.04025	2.66111
1612	0.1611	2.64538	1.08055	2.65042	2.06444	2.65424	3.04028	2.64576	4.04028	2.66074
1613	0.1612	2.64114	1.0806	2.64872	2.06448	2.65256	3.0403	2.64509	4.0403	2.66036
1614	0.1613	2.64027	1.08065	2.64885	2.06452	2.65177	3.04033	2.6474	4.04033	2.66013
1615	0.1614	2.63917	1.0807	2.65033	2.06456	2.64976	3.04035	2.64642	4.04035	2.66051
1616	0.1615	2.6379	1.08075	2.6488	2.0646	2.64774	3.04038	2.64648	4.04038	2.65694
1617	0.1616	2.64127	1.0808	2.64715	2.06464	2.6456	3.0404	2.64859	4.0404	2.65513
1618	0.1617	2.64216	1.08085	2.64647	2.06468	2.64438	3.04043	2.64741	4.04043	2.65568
1619	0.1618	2.64519	1.0809	2.64532	2.06472	2.64599	3.04045	2.64777	4.04045	2.65617
1620	0.1619	2.64655	1.08095	2.64639	2.06476	2.64669	3.04048	2.64769	4.04048	2.65788
1621	0.162	2.64846	1.081	2.64887	2.0648	2.64758	3.0405	2.64801	4.0405	2.65746
1622	0.1621	2.64741	1.08105	2.65355	2.06484	2.64456	3.04053	2.65019	4.04053	2.658
1623	0.1622	2.64938	1.0811	2.65606	2.06488	2.64613	3.04055	2.65034	4.04055	2.65735
1624	0.1623	2.64767	1.08115	2.65739	2.06492	2.64681	3.04058	2.6499	4.04058	2.65838
1625	0.1624	2.6461	1.0812	2.65908	2.06496	2.6487	3.0406	2.64972	4.0406	2.65815
1626	0.1625	2.64628	1.08125	2.66045	2.065	2.65108	3.04063	2.64987	4.04063	2.66056
1627	0.1626	2.64683	1.0813	2.66297	2.06504	2.65506	3.04065	2.65012	4.04065	2.66119
1628	0.1627	2.64805	1.08135	2.6608	2.06508	2.65868	3.04068	2.64722	4.04068	2.66317
1629	0.1628	2.64849	1.0814	2.66314	2.06512	2.66013	3.0407	2.64733	4.0407	2.66391
1630	0.1629	2.64878	1.08145	2.66126	2.06516	2.65902	3.04073	2.64665	4.04073	2.66363
1631	0.163	2.64758	1.0815	2.66018	2.0652	2.65903	3.04075	2.64536	4.04075	2.66241
1632	0.1631	2.64719	1.08155	2.65879	2.06524	2.65887	3.04078	2.64383	4.04078	2.66326
1633	0.1632	2.64678	1.0816	2.65871	2.06528	2.65803	3.0408	2.64232	4.0408	2.66164
1634	0.1633	2.64737	1.08165	2.65901	2.06532	2.65754	3.04083	2.64162	4.04083	2.66205
1635	0.1634	2.64746	1.0817	2.65785	2.06536	2.65425	3.04085	2.64187	4.04085	2.66295
1636	0.1635	2.64882	1.08175	2.65465	2.0654	2.65405	3.04088	2.64162	4.04088	2.66064
1637	0.1636	2.65138	1.0818	2.65351	2.06544	2.65254	3.0409	2.64372	4.0409	2.65884
1638	0.1637	2.65068	1.08185	2.65312	2.06548	2.65114	3.04093	2.64273	4.04093	2.65917
1639	0.1638	2.65256	1.0819	2.65222	2.06552	2.6511	3.04095	2.64356	4.04095	2.66046
1640	0.1639	2.65163	1.08195	2.6502	2.06556	2.65068	3.04098	2.64665	4.04098	2.66156
1641	0.164	2.64887	1.082	2.65087	2.0656	2.6516	3.041	2.64737	4.041	2.66139
1642	0.1641	2.64722	1.08205	2.65049	2.06564	2.65207	3.04103	2.64926	4.04103	2.6617
1643	0.1642	2.64732	1.0821	2.64805	2.06568	2.65478	3.04105	2.64773	4.04105	2.66036
1644	0.1643	2.6456	1.08215	2.64641	2.06572	2.65538	3.04108	2.64821	4.04108	2.65892
1645	0.1644	2.64405	1.0822	2.64662	2.06576	2.65603	3.0411	2.64809	4.0411	2.65821
1646	0.1645	2.64392	1.08225	2.64479	2.0658	2.65712	3.04113	2.64679	4.04113	2.65965
1647	0.1646	2.64423	1.0823	2.64637	2.06584	2.65767	3.04115	2.64438	4.04115	2.65944
1648	0.1647	2.64526	1.08235	2.64692	2.06588	2.6582	3.04118	2.64398	4.04118	2.65969
1649	0.1648	2.64313	1.0824	2.64742	2.06592	2.65625	3.0412	2.64339	4.0412	2.65805
1650	0.1649	2.64311	1.08245	2.64654	2.06596	2.6546	3.04123	2.64246	4.04123	2.65645
1651	0.165	2.64415	1.0825	2.64572	2.066	2.65658	3.04125	2.64108	4.04125	2.65507
1652	0.1651	2.64579	1.08255	2.64617	2.06604	2.65619	3.04128	2.63881	4.04128	2.65399
1653	0.1652	2.64547	1.0826	2.64552	2.06608	2.65476	3.0413	2.63999	4.0413	2.65217
1654	0.1653	2.64754	1.08265	2.64535	2.06612	2.65307	3.04133	2.63921	4.04133	2.65228
1655	0.1654	2.64925	1.0827	2.6474	2.06616	2.65256	3.04135	2.64112	4.04135	2.65365
1656	0.1655	2.65092	1.08275	2.64673	2.0662	2.65216	3.04138	2.64092	4.04138	2.65161
1657	0.1656	2.65296	1.0828	2.64598	2.06624	2.65022	3.0414	2.64239	4.0414	2.65105
1658	0.1657	2.651	1.08285	2.64582	2.06628	2.65095	3.04143	2.64203	4.04143	2.65392
1659	0.1658	2.65183	1.0829	2.6455	2.06632	2.65293	3.04145	2.6431	4.04145	2.65633
1660	0.1659	2.65047	1.08295	2.64542	2.06636	2.65266	3.04148	2.64673	4.04148	2.65883
1661	0.166	2.65051	1.083	2.64537	2.0664	2.65282	3.0415	2.64847	4.0415	2.65803
1662	0.1661	2.65247	1.08305	2.64549	2.06644	2.65367	3.04153	2.6487	4.04153	2.65617
1663	0.1662	2.65212	1.0831	2.6472	2.06648	2.65288	3.04155	2.6484	4.04155	2.65503
1664	0.1663	2.65011	1.08315	2.64795	2.06652	2.65135	3.04158	2.64894	4.04158	2.65448
1665	0.1664	2.64904	1.0832	2.6509	2.06656	2.65143	3.0416	2.64836	4.0416	2.6563
1666	0.1665	2.64614	1.08325	2.65037	2.0666	2.65128	3.04163	2.64755	4.04163	2.65766
1667	0.1666	2.64545	1.0833	2.65372	2.06664	2.65202	3.04165	2.64719	4.04165	2.65828
1668	0.1667	2.64519	1.08335	2.6558	2.06668	2.6531	3.04168	2.64611	4.04168	2.65833
1669	0.1668	2.6441	1.0834	2.65927	2.06672	2.65321	3.0417	2.64436	4.0417	2.65763
1670	0.1669	2.64392	1.08345	2.65938	2.06676	2.65453	3.04173	2.64486	4.04173	2.6591
1671	0.167	2.64297	1.0835	2.658	2.0668	2.65564	3.04175	2.64229	4.04175	2.65741
1672	0.1671	2.64314	1.08355	2.65434	2.06684	2.65453	3.04178	2.64213	4.04178	2.65693
1673	0.1672	2.6438	1.0836	2.6536	2.06688	2.65544	3.0418	2.64221	4.0418	2.65686
1674	0.1673	2.64428	1.08365	2.65258	2.06692	2.65473	3.04183	2.64136	4.04183	2.65848
1675	0.1674	2.64531	1.0837	2.65247	2.06696	2.65491	3.04185	2.642	4.04185	2.66041
1676	0.1675	2.64386	1.08375	2.64722	2.067	2.65343	3.04188	2.64196	4.04188	2.65767
1677	0.1676	2.64315	1.0838	2.64769	2.06704	2.65435	3.0419	2.64142	4.0419	2.65768
1678	0.1677	2.64194	1.08385	2.64735	2.06708	2.65431	3.04193	2.64193	4.04193	2.65885
1679	0.1678	2.64236	1.0839	2.64505	2.06712	2.65179	3.04195	2.64554	4.04195	2.65997
1680	0.1679	2.64382	1.08395	2.64554	2.06716	2.64926	3.04198	2.64907	4.04198	2.65957
1681	0.168	2.64457	1.084	2.64323	2.0672	2.6495	3.042	2.65055	4.042	2.65639
1682	0.1681	2.64547	1.08405	2.64167	2.06724	2.65051	3.04203	2.65172	4.04203	2.65405
1683	0.1682	2.64341	1.0841	2.64242	2.06728	2.64999	3.04205	2.65187	4.04205	2.65396
1684	0.1683	2.64343	1.08415	2.64105	2.06732	2.65026	3.04208	2.654	4.04208	2.65332
1685	0.1684	2.64404	1.0842	2.64427	2.06736	2.65225	3.0421	2.65534	4.0421	2.65473
1686	0.1685	2.64358	1.08425	2.64399	2.0674	2.6518	3.04213	2.65578	4.04213	2.65489
1687	0.1686	2.64428	1.0843	2.64787	2.06744	2.65418	3.04215	2.65552	4.04215	2.65566
1688	0.1687	2.64562	1.08435	2.649	2.06748	2.65378	3.04218	2.65392	4.04218	2.65575
1689	0.1688	2.64709	1.0844	2.65167	2.06752	2.65327	3.0422	2.65535	4.0422	2.65641
1690	0.1689	2.64761	1.08445	2.65003	2.06756	2.65414	3.04223	2.65488	4.04223	2.65754
1691	0.169	2.64989	1.0845	2.65051	2.0676	2.65408	3.04225	2.65365	4.04225	2.65653
1692	0.1691	2.65108	1.08455	2.64951	2.06764	2.65417	3.04228	2.65252	4.04228	2.65952
1693	0.1692	2.65139	1.0846	2.65338	2.06768	2.65606	3.0423	2.64918	4.0423	2.66009
1694	0.1693	2.65184	1.08465	2.65195	2.06772	2.65427	3.04233	2.64729	4.04233	2.66262
1695	0.1694	2.65117	1.0847	2.65368	2.06776	2.65406	3.04235	2.64422	4.04235	2.66319
1696	0.1695	2.64908	1.08475	2.65283	2.0678	2.65341	3.04238	2.64172	4.04238	2.66165
1697	0.1696	2.64851	1.0848	2.65637	2.06784	2.65475	3.0424	2.63916	4.0424	2.66343
1698	0.1697	2.64757	1.08485	2.65334	2.06788	2.65272	3.04243	2.63997	4.04243	2.66388
1699	0.1698	2.64643	1.0849	2.65356	2.06792	2.65463	3.04245	2.64032	4.04245	2.66454
1700	0.1699	2.64653	1.08495	2.65462	2.06796	2.65664	3.04248	2.63938	4.04248	2.66306
1701	0.17	2.64562	1.085	2.65215	2.068	2.6572	3.0425	2.64061	4.0425	2.66086
1702	0.1701	2.64547	1.08505	2.65038	2.06804	2.65919	3.04253	2.6402	4.04253	2.66047
1703	0.1702	2.64709	1.0851	2.65287	2.06808	2.65817	3.04255	2.63909	4.04255	2.6613
1704	0.1703	2.64817	1.08515	2.65225	2.06812	2.65792	3.04258	2.6405	4.04258	2.65976
1705	0.1704	2.6479	1.0852	2.65283	2.06816	2.65894	3.0426	2.64093	4.0426	2.65928
1706	0.1705	2.64736	1.08525	2.65147	2.0682	2.65588	3.04263	2.64221	4.04263	2.65873
1707	0.1706	2.64747	1.0853	2.65266	2.06824	2.65526	3.04265	2.64259	4.04265	2.65688
1708	0.1707	2.64679	1.08535	2.65256	2.06828	2.653	3.04268	2.64321	4.04268	2.65494
1709	0.1708	2.6482	1.0854	2.65397	2.06832	2.65094	3.0427	2.64422	4.0427	2.65368
1710	0.1709	2.64746	1.08545	2.65263	2.06836	2.64945	3.04273	2.64543	4.04273	2.65216
1711	0.171	2.64715	1.0855	2.65414	2.0684	2.64726	3.04275	2.64535	4.04275	2.65113
1712	0.1711	2.64566	1.08555	2.65397	2.06844	2.64808	3.04278	2.64277	4.04278	2.65215
1713	0.1712	2.6451	1.0856	2.65446	2.06848	2.64704	3.0428	2.64126	4.0428	2.65316
1714	0.1713	2.64279	1.08565	2.65022	2.06852	2.64536	3.04283	2.63989	4.04283	2.65347
1715	0.1714	2.63898	1.0857	2.65221	2.06856	2.64454	3.04285	2.63968	4.04285	2.65343
1716	0.1715	2.63743	1.08575	2.65022	2.0686	2.64591	3.04288	2.64057	4.04288	2.6544
1717	0.1716	2.6359	1.0858	2.64947	2.06864	2.64806	3.0429	2.64007	4.0429	2.65745
1718	0.1717	2.6365	1.08585	2.64883	2.06868	2.64728	3.04293	2.64301	4.04293	2.65836
1719	0.1718	2.63756	1.0859	2.65429	2.06872	2.65157	3.04295	2.64283	4.04295	2.65984
1720	0.1719	2.6403	1.08595	2.65543	2.06876	2.65191	3.04298	2.64423	4.04298	2.66122
1721	0.172	2.64113	1.086	2.65626	2.0688	2.65002	3.043	2.64417	4.043	2.66256
1722	0.1721	2.64179	1.08605	2.65702	2.06884	2.65261	3.04303	2.64222	4.04303	2.66563
1723	0.1722	2.64475	1.0861	2.6598	2.06888	2.65282	3.04305	2.64288	4.04305	2.66712
1724	0.1723	2.64593	1.08615	2.65965	2.06892	2.65333	3.04308	2.64453	4.04308	2.66636
1725	0.1724	2.64523	1.0862	2.66204	2.06896	2.65272	3.0431	2.64576	4.0431	2.66716
1726	0.1725	2.64668	1.08625	2.66331	2.069	2.6512	3.04313	2.64631	4.04313	2.66745
1727	0.1726	2.6496	1.0863	2.66506	2.06904	2.65014	3.04315	2.64766	4.04315	2.66774
1728	0.1727	2.65033	1.08635	2.66406	2.06908	2.65115	3.04318	2.64734	4.04318	2.66689
1729	0.1728	2.65116	1.0864	2.66279	2.06912	2.64901	3.0432	2.64916	4.0432	2.66549
1730	0.1729	2.64866	1.08645	2.66055	2.06916	2.64677	3.04323	2.65325	4.04323	2.66501
1731	0.173	2.64767	1.0865	2.66167	2.0692	2.64828	3.04325	2.65122	4.04325	2.66409
1732	0.1731	2.64566	1.08655	2.6598	2.06924	2.65051	3.04328	2.65115	4.04328	2.66327
1733	0.1732	2.64356	1.0866	2.65866	2.06928	2.64897	3.0433	2.65105	4.0433	2.66313
1734	0.1733	2.64045	1.08665	2.65614	2.06932	2.65018	3.04333	2.64998	4.04333	2.66095
1735	0.1734	2.63897	1.0867	2.6596	2.06936	2.64984	3.04335	2.65089	4.04335	2.66087
1736	0.1735	2.63976	1.08675	2.65572	2.0694	2.65156	3.04338	2.64994	4.04338	2.65912
1737	0.1736	2.64091	1.0868	2.65732	2.06944	2.65046	3.0434	2.64922	4.0434	2.65737
1738	0.1737	2.64111	1.08685	2.66104	2.06948	2.64972	3.04343	2.64886	4.04343	2.65561
1739	0.1738	2.64159	1.0869	2.66451	2.06952	2.65069	3.04345	2.64478	4.04345	2.65609
1740	0.1739	2.64259	1.08695	2.66429	2.06956	2.64954	3.04348	2.64391	4.04348	2.65478
1741	0.174	2.64215	1.087	2.665	2.0696	2.64749	3.0435	2.64148	4.0435	2.65299
1742	0.1741	2.64197	1.08705	2.6661	2.06964	2.64714	3.04353	2.64016	4.04353	2.65165
1743	0.1742	2.644	1.0871	2.66669	2.06968	2.64636	3.04355	2.6415	4.04355	2.64836
1744	0.1743	2.64389	1.08715	2.66589	2.06972	2.64598	3.04358	2.64094	4.04358	2.64777
1745	0.1744	2.64376	1.0872	2.66474	2.06976	2.64385	3.0436	2.64058	4.0436	2.64773
1746	0.1745	2.64754	1.08725	2.6618	2.0698	2.6434	3.04363	2.63997	4.04363	2.64775
1747	0.1746	2.64872	1.0873	2.66087	2.06984	2.64436	3.04365	2.64102	4.04365	2.65001
1748	0.1747	2.64967	1.08735	2.65992	2.06988	2.64638	3.04368	2.64143	4.04368	2.64843
1749	0.1748	2.64642	1.0874	2.65849	2.06992	2.64593	3.0437	2.64497	4.0437	2.64956
1750	0.1749	2.64454	1.08745	2.65819	2.06996	2.6462	3.04373	2.64683	4.04373	2.65066
1751	0.175	2.64452	1.0875	2.65732	2.07	2.64695	3.04375	2.64543	4.04375	2.65176
1752	0.1751	2.64221	1.08755	2.65418	2.07004	2.64647	3.04378	2.64597	4.04378	2.65413
1753	0.1752	2.64384	1.0876	2.65324	2.07008	2.6477	3.0438	2.64498	4.0438	2.65671
1754	0.1753	2.64376	1.08765	2.65171	2.07012	2.64757	3.04383	2.64518	4.04383	2.6592
1755	0.1754	2.6444	1.0877	2.65256	2.07016	2.646	3.04385	2.64371	4.04385	2.66142
1756	0.1755	2.64376	1.08775	2.65031	2.0702	2.64748	3.04388	2.64165	4.04388	2.66198
1757	0.1756	2.64076	1.0878	2.65193	2.07024	2.64952	3.0439	2.64174	4.0439	2.66485
1758	0.1757	2.64109	1.08785	2.65078	2.07028	2.65052	3.04393	2.64126	4.04393	2.6666
1759	0.1758	2.64068	1.0879	2.64927	2.07032	2.65133	3.04395	2.64145	4.04395	2.66765
1760	0.1759	2.63865	1.08795	2.64806	2.07036	2.65276	3.04398	2.64286	4.04398	2.66437
1761	0.176	2.63828	1.088	2.64792	2.0704	2.65326	3.044	2.64415	4.044	2.66487
1762	0.1761	2.63791	1.08805	2.64834	2.07044	2.65323	3.04403	2.64575	4.04403	2.66415
1763	0.1762	2.63891	1.0881	2.64778	2.07048	2.65663	3.04405	2.64727	4.04405	2.66325
1764	0.1763	2.63985	1.08815	2.64839	2.07052	2.65842	3.04408	2.64744	4.04408	2.66326
1765	0.1764	2.64218	1.0882	2.64864	2.07056	2.65884	3.0441	2.6489	4.0441	2.66244
1766	0.1765	2.64627	1.08825	2.65101	2.0706	2.66163	3.04413	2.64971	4.04413	2.66062
1767	0.1766	2.64664	1.0883	2.65492	2.07064	2.66317	3.04415	2.65074	4.04415	2.65961
1768	0.1767	2.64793	1.08835	2.65641	2.07068	2.66296	3.04418	2.6493	4.04418	2.65758
1769	0.1768	2.64691	1.0884	2.65633	2.07072	2.66153	3.0442	2.64884	4.0442	2.658
1770	0.1769	2.64772	1.08845	2.65846	2.07076	2.65695	3.04423	2.64858	4.04423	2.65975
1771	0.177	2.64822	1.0885	2.65779	2.0708	2.65297	3.04425	2.64668	4.04425	2.65856
1772	0.1771	2.64816	1.08855	2.65687	2.07084	2.6516	3.04428	2.64399	4.04428	2.65847
1773	0.1772	2.65216	1.0886	2.65849	2.07088	2.64967	3.0443	2.64142	4.0443	2.65828
1774	0.1773	2.65075	1.08865	2.65648	2.07092	2.64773	3.04433	2.63976	4.04433	2.6581
1775	0.1774	2.6507	1.0887	2.65866	2.07096	2.6473	3.04435	2.63788	4.04435	2.65798
1776	0.1775	2.64762	1.08875	2.65764	2.071	2.64853	3.04438	2.63517	4.04438	2.65583
1777	0.1776	2.6458	1.0888	2.65639	2.07104	2.64817	3.0444	2.6353	4.0444	2.65611
1778	0.1777	2.6463	1.08885	2.65397	2.07108	2.64645	3.04443	2.63451	4.04443	2.65392
1779	0.1778	2.64299	1.0889	2.65585	2.07112	2.64762	3.04445	2.63364	4.04445	2.6548
1780	0.1779	2.64265	1.08895	2.65474	2.07116	2.64987	3.04448	2.63313	4.04448	2.65652
1781	0.178	2.64267	1.089	2.65439	2.0712	2.65096	3.0445	2.6339	4.0445	2.65664
1782	0.1781	2.64261	1.08905	2.65346	2.07124	2.65323	3.04453	2.63611	4.04453	2.656
1783	0.1782	2.64478	1.0891	2.65389	2.07128	2.65535	3.04455	2.63614	4.04455	2.65669
1784	0.1783	2.64562	1.08915	2.65233	2.07132	2.65415	3.04458	2.6365	4.04458	2.65623
1785	0.1784	2.64431	1.0892	2.65377	2.07136	2.65421	3.0446	2.63897	4.0446	2.65497
1786	0.1785	2.64334	1.08925	2.65372	2.0714	2.65493	3.04463	2.6403	4.04463	2.65441
1787	0.1786	2.64103	1.0893	2.6548	2.07144	2.65488	3.04465	2.63891	4.04465	2.65501
1788	0.1787	2.64123	1.08935	2.65343	2.07148	2.65457	3.04468	2.638	4.04468	2.65625
1789	0.1788	2.64049	1.0894	2.65374	2.07152	2.65232	3.0447	2.64133	4.0447	2.65536
1790	0.1789	2.63866	1.08945	2.65304	2.07156	2.64956	3.04473	2.64445	4.04473	2.65632
1791	0.179	2.63816	1.0895	2.64912	2.0716	2.64888	3.04475	2.64459	4.04475	2.65307
1792	0.1791	2.6388	1.08955	2.64632	2.07164	2.64935	3.04478	2.64361	4.04478	2.65416
1793	0.1792	2.64075	1.0896	2.64615	2.07168	2.6497	3.0448	2.64513	4.0448	2.65432
1794	0.1793	2.63833	1.08965	2.64327	2.07172	2.65149	3.04483	2.64678	4.04483	2.65374
1795	0.1794	2.63849	1.0897	2.64723	2.07176	2.65143	3.04485	2.6477	4.04485	2.65337
1796	0.1795	2.63809	1.08975	2.6465	2.0718	2.65155	3.04488	2.64474	4.04488	2.65249
1797	0.1796	2.63783	1.0898	2.64703	2.07184	2.65218	3.0449	2.64609	4.0449	2.65481
1798	0.1797	2.63925	1.08985	2.64718	2.07188	2.65307	3.04493	2.64548	4.04493	2.65345
1799	0.1798	2.63725	1.0899	2.65097	2.07192	2.65352	3.04495	2.64461	4.04495	2.65479
1800	0.1799	2.63786	1.08995	2.64956	2.07196	2.65478	3.04498	2.64322	4.04498	2.65526
1801	0.18	2.63849	1.09	2.65205	2.072	2.65599	3.045	2.64244	4.045	2.65337
1802	0.1801	2.63903	1.09005	2.65372	2.07204	2.65598	3.04503	2.64269	4.04503	2.65436
1803	0.1802	2.64182	1.0901	2.65597	2.07208	2.65522	3.04505	2.6399	4.04505	2.65606
1804	0.1803	2.64195	1.09015	2.65462	2.07212	2.65488	3.04508	2.63884	4.04508	2.65579
1805	0.1804	2.64336	1.0902	2.65943	2.07216	2.65488	3.0451	2.63923	4.0451	2.65544
1806	0.1805	2.64391	1.09025	2.65942	2.0722	2.65415	3.04513	2.6378	4.04513	2.65775
1807	0.1806	2.6471	1.0903	2.66061	2.07224	2.65247	3.04515	2.63737	4.04515	2.65907
1808	0.1807	2.64703	1.09035	2.65828	2.07228	2.6521	3.04518	2.63924	4.04518	2.65874
1809	0.1808	2.64722	1.0904	2.65686	2.07232	2.65029	3.0452	2.64279	4.0452	2.65887
1810	0.1809	2.64657	1.09045	2.65355	2.07236	2.64834	3.04523	2.64324	4.04523	2.66062
1811	0.181	2.64691	1.0905	2.65274	2.0724	2.64785	3.04525	2.64215	4.04525	2.66144
1812	0.1811	2.64623	1.09055	2.64985	2.07244	2.64888	3.04528	2.64149	4.04528	2.66442
1813	0.1812	2.64659	1.0906	2.6485	2.07248	2.6492	3.0453	2.64296	4.0453	2.66563
1814	0.1813	2.64683	1.09065	2.64618	2.07252	2.64837	3.04533	2.64419	4.04533	2.66622
1815	0.1814	2.64834	1.0907	2.64834	2.07256	2.64896	3.04535	2.64298	4.04535	2.66519
1816	0.1815	2.64763	1.09075	2.64459	2.0726	2.64915	3.04538	2.64126	4.04538	2.66705
1817	0.1816	2.64517	1.0908	2.64362	2.07264	2.64977	3.0454	2.64294	4.0454	2.66564
1818	0.1817	2.64434	1.09085	2.64287	2.07268	2.64839	3.04543	2.64336	4.04543	2.66398
1819	0.1818	2.64035	1.0909	2.64294	2.07272	2.64803	3.04545	2.64278	4.04545	2.6627
1820	0.1819	2.64111	1.09095	2.64308	2.07276	2.64891	3.04548	2.64195	4.04548	2.66159
1821	0.182	2.64404	1.091	2.64682	2.0728	2.6497	3.0455	2.64096	4.0455	2.66061
1822	0.1821	2.64476	1.09105	2.6471	2.07284	2.64994	3.04553	2.64126	4.04553	2.65947
1823	0.1822	2.64952	1.0911	2.64623	2.07288	2.65222	3.04555	2.63978	4.04555	2.65997
1824	0.1823	2.65144	1.09115	2.64479	2.07292	2.65099	3.04558	2.63938	4.04558	2.65898
1825	0.1824	2.65154	1.0912	2.64834	2.07296	2.64927	3.0456	2.6405	4.0456	2.65797
1826	0.1825	2.65186	1.09125	2.64562	2.073	2.64779	3.04563	2.64044	4.04563	2.65662
1827	0.1826	2.65335	1.0913	2.64734	2.07304	2.64644	3.04565	2.64289	4.04565	2.65604
1828	0.1827	2.65353	1.09135	2.64698	2.07308	2.64723	3.04568	2.64267	4.04568	2.65418
1829	0.1828	2.6566	1.0914	2.64788	2.07312	2.64525	3.0457	2.64241	4.0457	2.6545
1830	0.1829	2.6563	1.09145	2.6493	2.07316	2.6451	3.04573	2.641	4.04573	2.65474
1831	0.183	2.65626	1.0915	2.64986	2.0732	2.64284	3.04575	2.64096	4.04575	2.6562
1832	0.1831	2.65562	1.09155	2.64781	2.07324	2.64492	3.04578	2.64228	4.04578	2.6569
1833	0.1832	2.65642	1.0916	2.64969	2.07328	2.64493	3.0458	2.64238	4.0458	2.65838
1834	0.1833	2.65538	1.09165	2.64684	2.07332	2.64602	3.04583	2.6439	4.04583	2.65767
1835	0.1834	2.65367	1.0917	2.64803	2.07336	2.64796	3.04585	2.64247	4.04585	2.65692
1836	0.1835	2.65261	1.09175	2.646	2.0734	2.64782	3.04588	2.64339	4.04588	2.6585
1837	0.1836	2.64992	1.0918	2.64647	2.07344	2.64753	3.0459	2.64576	4.0459	2.65864
1838	0.1837	2.64705	1.09185	2.64354	2.07348	2.64801	3.04593	2.64563	4.04593	2.66021
1839	0.1838	2.64686	1.0919	2.64322	2.07352	2.64815	3.04595	2.64595	4.04595	2.65986
1840	0.1839	2.64729	1.09195	2.64586	2.07356	2.64759	3.04598	2.64478	4.04598	2.65983
1841	0.184	2.64959	1.092	2.64794	2.0736	2.64708	3.046	2.64652	4.046	2.65869
1842	0.1841	2.65259	1.09205	2.64726	2.07364	2.64934	3.04603	2.64654	4.04603	2.65885
1843	0.1842	2.65282	1.0921	2.64741	2.07368	2.652	3.04605	2.64485	4.04605	2.66002
1844	0.1843	2.6515	1.09215	2.64824	2.07372	2.6514	3.04608	2.64852	4.04608	2.65864
1845	0.1844	2.65108	1.0922	2.65011	2.07376	2.65331	3.0461	2.64981	4.0461	2.65615
1846	0.1845	2.65324	1.09225	2.6481	2.0738	2.65335	3.04613	2.64939	4.04613	2.65581
1847	0.1846	2.65363	1.0923	2.64985	2.07384	2.6531	3.04615	2.64961	4.04615	2.65688
1848	0.1847	2.65512	1.09235	2.64939	2.07388	2.65372	3.04618	2.64768	4.04618	2.65691
1849	0.1848	2.65728	1.0924	2.64953	2.07392	2.65388	3.0462	2.64798	4.0462	2.65658
1850	0.1849	2.65624	1.09245	2.65007	2.07396	2.65533	3.04623	2.64969	4.04623	2.65672
1851	0.185	2.65592	1.0925	2.64946	2.074	2.6543	3.04625	2.64976	4.04625	2.65615
1852	0.1851	2.65378	1.09255	2.65099	2.07404	2.65685	3.04628	2.6486	4.04628	2.65364
1853	0.1852	2.6526	1.0926	2.65141	2.07408	2.66038	3.0463	2.64725	4.0463	2.65411
1854	0.1853	2.65012	1.09265	2.64905	2.07412	2.66075	3.04633	2.64805	4.04633	2.65463
1855	0.1854	2.64838	1.0927	2.65346	2.07416	2.6615	3.04635	2.64727	4.04635	2.6573
1856	0.1855	2.64864	1.09275	2.65275	2.0742	2.66064	3.04638	2.64713	4.04638	2.65781
1857	0.1856	2.64668	1.0928	2.65495	2.07424	2.65996	3.0464	2.64528	4.0464	2.65879
1858	0.1857	2.64561	1.09285	2.65505	2.07428	2.65886	3.04643	2.6435	4.04643	2.65915
1859	0.1858	2.6474	1.0929	2.65839	2.07432	2.65814	3.04645	2.64257	4.04645	2.65905
1860	0.1859	2.64772	1.09295	2.65994	2.07436	2.65649	3.04648	2.6403	4.04648	2.65676
1861	0.186	2.65045	1.093	2.6608	2.0744	2.65508	3.0465	2.63968	4.0465	2.65675
1862	0.1861	2.65171	1.09305	2.66274	2.07444	2.65709	3.04653	2.63808	4.04653	2.65705
1863	0.1862	2.64983	1.0931	2.663	2.07448	2.65727	3.04655	2.63907	4.04655	2.65647
1864	0.1863	2.65041	1.09315	2.66482	2.07452	2.6575	3.04658	2.64149	4.04658	2.65562
1865	0.1864	2.65144	1.0932	2.66561	2.07456	2.65749	3.0466	2.63943	4.0466	2.65588
1866	0.1865	2.65053	1.09325	2.66614	2.0746	2.65658	3.04663	2.64001	4.04663	2.65819
1867	0.1866	2.6512	1.0933	2.66727	2.07464	2.65581	3.04665	2.6403	4.04665	2.66012
1868	0.1867	2.65016	1.09335	2.66669	2.07468	2.65623	3.04668	2.64138	4.04668	2.66186
1869	0.1868	2.65103	1.0934	2.66629	2.07472	2.65567	3.0467	2.64229	4.0467	2.66108
1870	0.1869	2.64795	1.09345	2.66473	2.07476	2.65681	3.04673	2.64417	4.04673	2.66164
1871	0.187	2.64511	1.0935	2.66474	2.0748	2.65675	3.04675	2.64431	4.04675	2.66147
1872	0.1871	2.64222	1.09355	2.66427	2.07484	2.6574	3.04678	2.64546	4.04678	2.66182
1873	0.1872	2.64063	1.0936	2.66228	2.07488	2.66208	3.0468	2.64836	4.0468	2.66489
1874	0.1873	2.64068	1.09365	2.65996	2.07492	2.65989	3.04683	2.65127	4.04683	2.66803
1875	0.1874	2.64224	1.0937	2.65921	2.07496	2.66138	3.04685	2.65188	4.04685	2.66893
1876	0.1875	2.64415	1.09375	2.65637	2.075	2.6621	3.04688	2.65222	4.04688	2.6675
1877	0.1876	2.64429	1.0938	2.65903	2.07504	2.66057	3.0469	2.65041	4.0469	2.66843
1878	0.1877	2.64643	1.09385	2.6546	2.07508	2.66083	3.04693	2.65177	4.04693	2.66949
1879	0.1878	2.64989	1.0939	2.65142	2.07512	2.66315	3.04695	2.65122	4.04695	2.67073
1880	0.1879	2.65117	1.09395	2.64853	2.07516	2.66321	3.04698	2.64982	4.04698	2.66731
1881	0.188	2.65249	1.094	2.64789	2.0752	2.66603	3.047	2.65053	4.047	2.66642
1882	0.1881	2.64969	1.09405	2.64726	2.07524	2.66696	3.04703	2.65086	4.04703	2.66396
1883	0.1882	2.64805	1.0941	2.64944	2.07528	2.6678	3.04705	2.65047	4.04705	2.66308
1884	0.1883	2.64796	1.09415	2.64997	2.07532	2.66948	3.04708	2.64889	4.04708	2.66165
1885	0.1884	2.64536	1.0942	2.64868	2.07536	2.66809	3.0471	2.64756	4.0471	2.65997
1886	0.1885	2.64438	1.09425	2.64796	2.0754	2.66589	3.04713	2.64514	4.04713	2.65972
1887	0.1886	2.64608	1.0943	2.64801	2.07544	2.66454	3.04715	2.6438	4.04715	2.66125
1888	0.1887	2.64491	1.09435	2.64661	2.07548	2.6621	3.04718	2.64368	4.04718	2.65913
1889	0.1888	2.64545	1.0944	2.64954	2.07552	2.65914	3.0472	2.64301	4.0472	2.65731
1890	0.1889	2.64535	1.09445	2.64792	2.07556	2.65666	3.04723	2.64348	4.04723	2.65694
1891	0.189	2.64494	1.0945	2.65224	2.0756	2.65385	3.04725	2.64386	4.04725	2.65686
1892	0.1891	2.64599	1.09455	2.6522	2.07564	2.65304	3.04728	2.64273	4.04728	2.6556
1893	0.1892	2.64852	1.0946	2.65236	2.07568	2.65142	3.0473	2.64368	4.0473	2.65538
1894	0.1893	2.65104	1.09465	2.65205	2.07572	2.64734	3.04733	2.64274	4.04733	2.65589
1895	0.1894	2.65251	1.0947	2.65448	2.07576	2.64665	3.04735	2.64123	4.04735	2.65612
1896	0.1895	2.65062	1.09475	2.65486	2.0758	2.64579	3.04738	2.64091	4.04738	2.65638
1897	0.1896	2.65266	1.0948	2.65678	2.07584	2.64571	3.0474	2.64282	4.0474	2.65805
1898	0.1897	2.65473	1.09485	2.65357	2.07588	2.64577	3.04743	2.64518	4.04743	2.66023
1899	0.1898	2.65502	1.0949	2.65632	2.07592	2.64764	3.04745	2.64563	4.04745	2.66202
1900	0.1899	2.65217	1.09495	2.65564	2.07596	2.64947	3.04748	2.64629	4.04748	2.65944
1901	0.19	2.65169	1.095	2.6559	2.076	2.65039	3.0475	2.64873	4.0475	2.65926
1902	0.1901	2.64857	1.09505	2.65372	2.07604	2.64974	3.04753	2.65083	4.04753	2.65946
1903	0.1902	2.64912	1.0951	2.65294	2.07608	2.65242	3.04755	2.65169	4.04755	2.66118
1904	0.1903	2.64975	1.09515	2.64883	2.07612	2.65368	3.04758	2.6507	4.04758	2.65937
1905	0.1904	2.64994	1.0952	2.64531	2.07616	2.6538	3.0476	2.65069	4.0476	2.6584
1906	0.1905	2.65262	1.09525	2.64279	2.0762	2.65404	3.04763	2.64973	4.04763	2.65974
1907	0.1906	2.65433	1.0953	2.64351	2.07624	2.65536	3.04765	2.65115	4.04765	2.65987
1908	0.1907	2.65446	1.09535	2.6415	2.07628	2.65501	3.04768	2.65003	4.04768	2.65712
1909	0.1908	2.65475	1.0954	2.6419	2.07632	2.65535	3.0477	2.6488	4.0477	2.65633
1910	0.1909	2.65605	1.09545	2.63975	2.07636	2.65326	3.04773	2.64815	4.04773	2.65547
1911	0.191	2.65506	1.0955	2.64186	2.0764	2.65534	3.04775	2.64733	4.04775	2.65556
1912	0.1911	2.65405	1.09555	2.63987	2.07644	2.65582	3.04778	2.64401	4.04778	2.65366
1913	0.1912	2.65415	1.0956	2.64056	2.07648	2.65463	3.0478	2.64208	4.0478	2.65399
1914	0.1913	2.65167	1.09565	2.64152	2.07652	2.65391	3.04783	2.64061	4.04783	2.65391
1915	0.1914	2.6521	1.0957	2.64319	2.07656	2.65512	3.04785	2.64105	4.04785	2.65601
1916	0.1915	2.64979	1.09575	2.64214	2.0766	2.65542	3.04788	2.64053	4.04788	2.65419
1917	0.1916	2.64929	1.0958	2.64428	2.07664	2.65545	3.0479	2.64205	4.0479	2.6536
1918	0.1917	2.64928	1.09585	2.64463	2.07668	2.65398	3.04793	2.64019	4.04793	2.65455
1919	0.1918	2.64676	1.0959	2.64696	2.07672	2.65641	3.04795	2.64061	4.04795	2.65394
1920	0.1919	2.64479	1.09595	2.64517	2.07676	2.65693	3.04798	2.64071	4.04798	2.65356
1921	0.192	2.64606	1.096	2.64591	2.0768	2.65719	3.048	2.64161	4.048	2.6539
1922	0.1921	2.64569	1.09605	2.6456	2.07684	2.65842	3.04803	2.64354	4.04803	2.65409
1923	0.1922	2.64564	1.0961	2.64717	2.07688	2.65996	3.04805	2.64547	4.04805	2.65554
1924	0.1923	2.64258	1.09615	2.64709	2.07692	2.66238	3.04808	2.64677	4.04808	2.6524
1925	0.1924	2.64168	1.0962	2.64809	2.07696	2.66287	3.0481	2.64867	4.0481	2.65298
1926	0.1925	2.64036	1.09625	2.65154	2.077	2.66436	3.04813	2.6482	4.04813	2.65266
1927	0.1926	2.6411	1.0963	2.65245	2.07704	2.66368	3.04815	2.64872	4.04815	2.65228
1928	0.1927	2.63977	1.09635	2.65037	2.07708	2.66271	3.04818	2.64933	4.04818	2.65289
1929	0.1928	2.6402	1.0964	2.65081	2.07712	2.66212	3.0482	2.65083	4.0482	2.65269
1930	0.1929	2.64061	1.09645	2.65033	2.07716	2.66082	3.04823	2.65288	4.04823	2.654
1931	0.193	2.63953	1.0965	2.65003	2.0772	2.66151	3.04825	2.65372	4.04825	2.6561
1932	0.1931	2.63962	1.09655	2.64767	2.07724	2.65941	3.04828	2.65285	4.04828	2.65563
1933	0.1932	2.64071	1.0966	2.64978	2.07728	2.65862	3.0483	2.6526	4.0483	2.65559
1934	0.1933	2.6421	1.09665	2.64801	2.07732	2.65661	3.04833	2.65446	4.04833	2.65439
1935	0.1934	2.64568	1.0967	2.64782	2.07736	2.65534	3.04835	2.65424	4.04835	2.6539
1936	0.1935	2.64675	1.09675	2.64533	2.0774	2.65373	3.04838	2.65252	4.04838	2.65154
1937	0.1936	2.64695	1.0968	2.6459	2.07744	2.65367	3.0484	2.65251	4.0484	2.65172
1938	0.1937	2.65017	1.09685	2.64579	2.07748	2.65329	3.04843	2.65008	4.04843	2.65257
1939	0.1938	2.65085	1.0969	2.64781	2.07752	2.65346	3.04845	2.64964	4.04845	2.65208
1940	0.1939	2.65092	1.09695	2.64738	2.07756	2.65342	3.04848	2.65043	4.04848	2.65068
1941	0.194	2.65076	1.097	2.64662	2.0776	2.65325	3.0485	2.65239	4.0485	2.64885
1942	0.1941	2.64971	1.09705	2.64732	2.07764	2.65182	3.04853	2.65419	4.04853	2.64779
1943	0.1942	2.64951	1.0971	2.64867	2.07768	2.65146	3.04855	2.65556	4.04855	2.64709
1944	0.1943	2.64758	1.09715	2.64782	2.07772	2.65291	3.04858	2.65381	4.04858	2.64511
1945	0.1944	2.64554	1.0972	2.65247	2.07776	2.65157	3.0486	2.6536	4.0486	2.64478
1946	0.1945	2.64472	1.09725	2.65231	2.0778	2.65053	3.04863	2.65011	4.04863	2.64471
1947	0.1946	2.64193	1.0973	2.64811	2.07784	2.64918	3.04865	2.65007	4.04865	2.64583
1948	0.1947	2.63966	1.09735	2.64699	2.07788	2.65009	3.04868	2.65079	4.04868	2.64457
1949	0.1948	2.63922	1.0974	2.64671	2.07792	2.6517	3.0487	2.65202	4.0487	2.64515
1950	0.1949	2.63913	1.09745	2.64564	2.07796	2.65232	3.04873	2.65192	4.04873	2.64658
1951	0.195	2.63967	1.0975	2.64373	2.078	2.65449	3.04875	2.65207	4.04875	2.64732
1952	0.1951	2.64195	1.09755	2.64284	2.07804	2.65743	3.04878	2.6493	4.04878	2.64625
1953	0.1952	2.64125	1.0976	2.64434	2.07808	2.65679	3.0488	2.64816	4.0488	2.64612
1954	0.1953	2.64364	1.09765	2.64186	2.07812	2.65677	3.04883	2.64888	4.04883	2.64549
1955	0.1954	2.64365	1.0977	2.64298	2.07816	2.65536	3.04885	2.64795	4.04885	2.64474
1956	0.1955	2.64327	1.09775	2.64172	2.0782	2.65494	3.04888	2.64688	4.04888	2.647
1957	0.1956	2.64237	1.0978	2.64314	2.07824	2.65478	3.0489	2.64626	4.0489	2.64788
1958	0.1957	2.64356	1.09785	2.64471	2.07828	2.65449	3.04893	2.64681	4.04893	2.64878
1959	0.1958	2.64468	1.0979	2.64496	2.07832	2.65496	3.04895	2.64601	4.04895	2.64867
1960	0.1959	2.64064	1.09795	2.64243	2.07836	2.65258	3.04898	2.64846	4.04898	2.64831
1961	0.196	2.64041	1.098	2.64218	2.0784	2.6505	3.049	2.64694	4.049	2.64873
1962	0.1961	2.63991	1.09805	2.64228	2.07844	2.64817	3.04903	2.64464	4.04903	2.64879
1963	0.1962	2.63997	1.0981	2.64155	2.07848	2.64709	3.04905	2.64204	4.04905	2.64895
1964	0.1963	2.63775	1.09815	2.63993	2.07852	2.64772	3.04908	2.64077	4.04908	2.65061
1965	0.1964	2.63516	1.0982	2.64164	2.07856	2.64696	3.0491	2.64001	4.0491	2.65146
1966	0.1965	2.63573	1.09825	2.63909	2.0786	2.64726	3.04913	2.63833	4.04913	2.65294
1967	0.1966	2.63633	1.0983	2.63891	2.07864	2.64753	3.04915	2.63935	4.04915	2.6531
1968	0.1967	2.63975	1.09835	2.63808	2.07868	2.64868	3.04918	2.64148	4.04918	2.65328
1969	0.1968	2.64139	1.0984	2.63831	2.07872	2.65079	3.0492	2.64256	4.0492	2.65508
1970	0.1969	2.64459	1.09845	2.63919	2.07876	2.6533	3.04923	2.64368	4.04923	2.65424
1971	0.197	2.64621	1.0985	2.63895	2.0788	2.65451	3.04925	2.64741	4.04925	2.65364
1972	0.1971	2.64858	1.09855	2.63833	2.07884	2.65461	3.04928	2.64753	4.04928	2.6524
1973	0.1972	2.64742	1.0986	2.64144	2.07888	2.65253	3.0493	2.64973	4.0493	2.65211
1974	0.1973	2.64739	1.09865	2.6433	2.07892	2.65209	3.04933	2.65166	4.04933	2.65273
1975	0.1974	2.64598	1.0987	2.6447	2.07896	2.65252	3.04935	2.65301	4.04935	2.65222
1976	0.1975	2.64749	1.09875	2.64625	2.079	2.65137	3.04938	2.65293	4.04938	2.65293
1977	0.1976	2.64681	1.0988	2.64881	2.07904	2.65221	3.0494	2.65451	4.0494	2.652
1978	0.1977	2.6459	1.09885	2.64794	2.07908	2.65337	3.04943	2.65636	4.04943	2.65201
1979	0.1978	2.64398	1.0989	2.64614	2.07912	2.65268	3.04945	2.65426	4.04945	2.65233
1980	0.1979	2.64003	1.09895	2.64673	2.07916	2.64925	3.04948	2.65522	4.04948	2.65248
1981	0.198	2.63854	1.099	2.64886	2.0792	2.64812	3.0495	2.65212	4.0495	2.65202
1982	0.1981	2.63654	1.09905	2.64981	2.07924	2.64835	3.04953	2.64987	4.04953	2.65232
1983	0.1982	2.63598	1.0991	2.65014	2.07928	2.64807	3.04955	2.64769	4.04955	2.65412
1984	0.1983	2.63555	1.09915	2.65104	2.07932	2.64758	3.04958	2.64642	4.04958	2.65459
1985	0.1984	2.63526	1.0992	2.65455	2.07936	2.64797	3.0496	2.64555	4.0496	2.65501
1986	0.1985	2.63578	1.09925	2.65433	2.0794	2.64832	3.04963	2.64591	4.04963	2.65443
1987	0.1986	2.63821	1.0993	2.65467	2.07944	2.64673	3.04965	2.64404	4.04965	2.65553
1988	0.1987	2.64076	1.09935	2.65296	2.07948	2.6477	3.04968	2.64556	4.04968	2.6539
1989	0.1988	2.64056	1.0994	2.65381	2.07952	2.65043	3.0497	2.64562	4.0497	2.65199
1990	0.1989	2.64342	1.09945	2.65317	2.07956	2.65113	3.04973	2.64775	4.04973	2.65081
1991	0.199	2.64455	1.0995	2.65073	2.0796	2.64935	3.04975	2.64589	4.04975	2.64998
1992	0.1991	2.64578	1.09955	2.65085	2.07964	2.65078	3.04978	2.64434	4.04978	2.64966
1993	0.1992	2.64407	1.0996	2.65499	2.07968	2.65191	3.0498	2.64446	4.0498	2.65036
1994	0.1993	2.64485	1.09965	2.65305	2.07972	2.65155	3.04983	2.64465	4.04983	2.65144
1995	0.1994	2.64536	1.0997	2.65019	2.07976	2.6518	3.04985	2.64508	4.04985	2.64871
1996	0.1995	2.64399	1.09975	2.64867	2.0798	2.65148	3.04988	2.64566	4.04988	2.64802
1997	0.1996	2.6418	1.0998	2.64583	2.07984	2.65385	3.0499	2.64762	4.0499	2.6489
[truncated: 38,024 more rows]
