# Supplementary material for: Wireless light energy harvesting and communication in a waterproof GaN optoelectronic system
Source: Commun Eng. 2022 Jul 7;1:16. doi: 10.1038/s44172-022-00016-5 (PMC10956059; doi:10.1038/s44172-022-00016-5)
Supplement: Supplementary file 8 — Supplementary Data 2 [file 44172_2022_16_MOESM8_ESM.zip › Supplementary Data 2/Figure3f.xlsx]

## Sheet: Sheet1
Long Name	Time	Voltage	Voltage
Units	μs	V	V
Comments		Received Signal	Transmitted signal
1	3.55271e-15	0.0024	-0.0175
2	3.55271e-15	0.0031	-0.00647
3	3.55271e-15	0.0037	-0.016
4	3.55271e-15	0.0017	-0.0254
5	3.55271e-15	0.001	0.00222
6	3.55271e-15	0.0017	0.0741
7	3.55271e-15	0.0015	0.0496
8	3.55271e-15	0.0022	0.0576
9	3.55271e-15	0.0013	0.071
10	3.55271e-15	0.0005	-0.0594
11	3.55271e-15	0.0019	0.0939
12	3.55271e-15	0.0027	0.102
13	3.55271e-15	0.002	0.0117
14	3.55271e-15	0.0023	0.0149
15	3.55271e-15	0.0033	0.19
16	3.55271e-15	0.002	0.0172
17	3.55271e-15	0.0022	-0.0199
18	3.55271e-15	0.0031	0.037
19	3.55271e-15	0.0035	0.0694
20	3.55271e-15	0.0034	-0.0207
21	3.55271e-15	0.0026	-0.127
22	3.55271e-15	0.0031	-0.027
23	3.55271e-15	0.0035	0.0615
24	3.55271e-15	0.0044	0.0931
25	3.55271e-15	0.0025	-0.0428
26	3.55271e-15	0.0012	0.0852
27	3.55271e-15	0.0006	0.103
28	3.55271e-15	0.0007	-0.0246
29	3.55271e-15	0.0011	-0.0326
30	3.55271e-15	0.0015	0.0394
31	3.55271e-15	0.0041	0.0963
32	3.55271e-15	0.0037	0.0599
33	3.55271e-15	0.0023	0.0283
34	3.55271e-15	0.0011	0.033
35	3.55271e-15	0.0033	0.0631
36	3.55271e-15	0.0027	0.0125
37	3.55271e-15	0.0017	-0.0642
38	3.55271e-15	0.0023	0.0362
39	3.55271e-15	0.0027	0.168
40	3.55271e-15	0.0037	0.0204
41	3.55271e-15	0.0038	0.0046
42	3.55271e-15	0.0043	0.102
43	3.55271e-15	0.0032	0.0718
44	3.55271e-15	0.0036	0.0244
45	3.55271e-15	0.002	-0.00252
46	3.55271e-15	0.0018	-0.0444
47	3.55271e-15	0.0021	0.0354
48	3.55271e-15	0.0013	0.138
49	3.55271e-15	0.0017	-0.0405
50	3.55271e-15	0.0024	0.0615
51	3.55271e-15	0.003	0.15
52	3.55271e-15	0.0037	0.086
53	3.55271e-15	0.0035	-0.0389
54	3.55271e-15	0.0034	0.0117
55	3.55271e-15	0.0044	0.0749
56	3.55271e-15	0.005	-0.0808
57	3.55271e-15	0.0045	0.0512
58	3.55271e-15	0.0039	0.0686
59	3.55271e-15	0.0028	0.0204
60	3.55271e-15	0.0008	0.135
61	3.55271e-15	0.0003	0.0884
62	3.55271e-15	0.0019	-0.0452
63	3.55271e-15	0.0045	0.041
64	3.55271e-15	0.0044	0.0694
65	3.55271e-15	0.0037	-0.0484
66	3.55271e-15	0.0037	0.0315
67	3.55271e-15	0.0038	0.022
68	3.55271e-15	0.0034	-0.042
69	3.55271e-15	0.0014	-0.0428
70	3.55271e-15	0.0022	-0.0167
71	3.55271e-15	0.0035	0.09
72	3.55271e-15	0.0036	0.0757
73	3.55271e-15	0.0049	-0.0642
74	3.55271e-15	0.0054	0.0362
75	3.55271e-15	0.0053	0.148
76	3.55271e-15	0.0046	-0.0104
77	3.55271e-15	0.0027	-0.0341
78	3.55271e-15	0.0018	0.0734
79	3.55271e-15	0.0016	0.0338
80	3.55271e-15	0.002	0.0773
81	3.55271e-15	0.0015	-0.0673
82	3.55271e-15	0.002	-0.095
83	3.55271e-15	0.0027	0.0591
84	3.55271e-15	0.0041	0.0504
85	3.55271e-15	0.0057	-0.0705
86	3.55271e-15	0.0058	0.0433
87	3.55271e-15	0.0051	0.0196
88	3.55271e-15	0.0035	-0.134
89	3.55271e-15	0.0031	0.00222
90	3.55271e-15	0.0041	-0.0657
91	3.55271e-15	0.004	0.118
92	3.55271e-15	0.0026	0.0378
93	3.55271e-15	0.0012	0.0196
94	3.55271e-15	0.0021	0.118
95	3.55271e-15	0.0027	0.0765
96	3.55271e-15	0.0016	0.0994
97	3.55271e-15	0.0013	-0.0539
98	3.55271e-15	0.0018	0.0236
99	3.55271e-15	0.0038	0.0481
100	3.55271e-15	0.0021	-0.027
101	0.1	0.0001	-0.145
102	0.1	0.0008	-0.0452
103	0.1	0.0022	0.123
104	0.1	0.0021	0.071
105	0.1	0.0021	-0.0594
106	0.1	0.0029	0.0133
107	0.1	0.0034	0.139
108	0.1	0.0033	0.0141
109	0.1	0.0028	-0.0326
110	0.1	0.0021	0.041
111	0.1	0.0026	0.0259
112	0.1	0.0017	-0.0476
113	0.1	0.0012	-0.0476
114	0.1	0.0005	0.0828
115	0.1	0.0022	0.103
116	0.1	0.0022	-0.0152
117	0.1	0.0009	-0.0318
118	0.1	0.0031	0.0662
119	0.1	0.0041	0.0868
120	0.1	0.0047	-0.031
121	0.1	0.0045	0.0165
122	0.1	0.0034	0.00302
123	0.1	0.0027	0.125
124	0.1	0.0028	0.00934
125	0.1	0.0021	-0.102
126	0.1	0.0028	0.0781
127	0.1	0.0026	0.124
128	0.1	0.0026	0.198
129	0.1	0.0029	0.000644
130	0.1	0.0041	0.0046
131	0.1	0.0044	0.00143
132	0.1	0.0041	-0.016
133	0.1	0.0041	0.00934
134	0.1	0.0028	0.0631
135	0.1	0.0019	0.00381
136	0.1	0.0018	-0.016
137	0.1	0.0003	-0.0634
138	0.1	0.0009	-0.00805
139	0.1	0.0023	0.118
140	0.1	0.0023	-0.0397
141	0.1	0.0037	0.0757
142	0.1	0.0042	-0.016
143	0.1	0.004	0.0457
144	0.1	0.0022	0.033
145	0.1	0.0013	-0.042
146	0.1	0.0005	-0.00647
147	0.1	0.0013	0.0117
148	0.1	0.0011	0.0773
149	0.1	0.0015	-0.0144
150	0.1	0.0021	0.0157
151	0.1	0.0027	0.234
152	0.1	0.004	0.112
153	0.1	0.0019	-0.113
154	0.1	0.0016	-0.133
155	0.1	0.0027	0.0386
156	0.1	0.0014	-0.0515
157	0.1	0.0004	-0.0665
158	0.1	0.0009	0.00143
159	0.1	0.0029	0.0188
160	0.1	0.0037	0.142
161	0.1	0.0038	-0.141
162	0.1	0.0044	-0.00252
163	0.1	0.0045	0.144
164	0.1	0.0034	0.0378
165	0.1	0.0016	-0.0547
166	0.1	0.0021	-0.0491
167	0.1	0.002	-0.0183
168	0.1	0.0023	-0.0405
169	0.1	0.0028	-0.114
170	0.1	0.002	0.0259
171	0.1	0.0031	0.0844
172	0.1	0.0029	-0.0618
173	0.1	0.0016	-0.0286
174	0.1	0.003	0.0623
175	0.1	0.0026	0.041
176	0.1	0.0027	0.0346
177	0.1	0.0021	0.0757
178	0.1	0.0023	-0.0436
179	0.1	0.0031	0.0734
180	0.1	0.003	-0.00331
181	0.1	0.0029	-0.0468
182	0.1	0.0025	0.0678
183	0.1	0.0037	0.117
184	0.1	0.0023	0.0813
185	0.1	0.0017	-0.0183
186	0.1	0.0024	-0.000147
187	0.1	0.0021	0.0172
188	0.1	0.0027	-0.0578
189	0.1	0.0023	-0.0333
190	0.1	0.0022	0.0741
191	0.1	0.0024	0.0789
192	0.1	0.0021	-0.0239
193	0.1	0.0022	0.0283
194	0.1	0.0016	-0.109
195	0.1	0.0019	0.126
196	0.1	0.0025	0.0963
197	0.1	0.0024	-0.0215
198	0.1	0.002	0.0639
199	0.1	0.0033	0.0591
200	0.1	0.003	0.0892
201	0.2	0.0015	-0.0412
202	0.2	0.0016	0.0165
203	0.2	0.0016	0.0828
204	0.2	0.0027	0.0884
205	0.2	0.0015	0.0125
206	0.2	0.0007	0.0109
207	0.2	0.0021	0.0647
208	0.2	0.0028	0.104
209	0.2	0.0036	-0.0239
210	0.2	0.0019	0.0955
211	0.2	0.0024	0.1
212	0.2	0.0023	0.0188
213	0.2	0.0002	0.0378
214	0.2	0.0015	-0.00963
215	0.2	0.0013	0.0639
216	0.2	0.0019	0.0868
217	0.2	0.0027	-0.0555
218	0.2	0.0021	0.0489
219	0.2	0.0033	0.041
220	0.2	0.0035	0.0955
221	0.2	0.0031	0.0591
222	0.2	0.0034	0.0599
223	0.2	0.0023	0.157
224	0.2	0.0004	0.0228
225	0.2	0.0002	-0.0357
226	0.2	0.0013	-0.00805
227	0.2	0.0023	0.0821
228	0.2	0.003	0.103
229	0.2	0.0026	-0.0136
230	0.2	0.0046	-0.0349
231	0.2	0.0055	0.0686
232	0.2	0.0041	0.0821
233	0.2	0.003	-0.0152
234	0.2	0.0019	0.0757
235	0.2	0.001	-0.0246
236	0.2	0.0006	0.00302
237	0.2	0.0009	0.00855
238	0.2	0.0023	-0.00568
239	0.2	0.0032	0.122
240	0.2	0.0033	0.0694
241	0.2	0.0013	-0.00647
242	0.2	0.0018	-0.0254
243	0.2	0.0024	0.186
244	0.2	0.0017	0.161
245	0.2	0.0014	-0.0816
246	0.2	0.0015	-0.00884
247	0.2	0.0031	0.192
248	0.2	0.0027	0.0394
249	0.2	0.002	-0.0112
250	0.2	0.0023	0.128
251	0.2	0.0042	0.0947
252	0.2	0.0027	0.000644
253	0.2	0.001	-0.0468
254	0.2	0.0008	-0.012
255	0.2	0.0012	0.0939
256	0.2	0.0021	0.0504
257	0.2	0.0022	0.0101
258	0.2	0.0028	0.0315
259	0.2	0.0036	0.0046
260	0.2	0.0037	-0.0239
261	0.2	0.0025	-0.0665
262	0.2	0.0023	0.0275
263	0.2	0.0028	0.109
264	0.2	0.0029	0.0504
265	0.2	0.002	-0.0381
266	0.2	0.002	-0.00963
267	0.2	0.0026	0.141
268	0.2	0.0027	0.153
269	0.2	0.0028	-0.0175
270	0.2	0.0035	-0.0365
271	0.2	0.0033	0.00697
272	0.2	0.0024	0.0686
273	0.2	0.0034	-0.027
274	0.2	0.0032	0.0165
275	0.2	0.0019	0.122
276	0.2	0.0023	-0.0167
277	0.2	0.0026	-0.012
278	0.2	0.0034	0.00776
279	0.2	0.0036	-0.0507
280	0.2	0.0038	-0.0207
281	0.2	0.0034	-0.065
282	0.2	0.0028	-0.0792
283	0.2	0.0026	0.0892
284	0.2	0.0005	0.0797
285	0.2	0.0013	-0.061
286	0.2	0.0014	-0.000937
287	0.2	0.0029	0.0544
288	0.2	0.0037	0.071
289	0.2	0.0026	0.00934
290	0.2	0.0026	0.0473
291	0.2	0.0021	0.123
292	0.2	0.0022	0.134
293	0.2	0.0024	-0.00252
294	0.2	0.0015	-0.00805
295	0.2	0.001	0.15
296	0.2	0.0012	0.175
297	0.2	0.0004	0.0441
298	0.2	0.0002	-0.0555
299	0.2	0.0017	0.0172
300	0.2	0.0021	0.0244
301	0.3	0.0028	0.0149
302	0.3	0.0038	0.0433
303	0.3	0.0035	0.086
304	0.3	0.0021	0.0678
305	0.3	0.001	0.022
306	0.3	0.001	0.0425
307	0.3	0.0015	0.12
308	0.3	0.0018	0.0647
309	0.3	0.0024	0.0275
310	0.3	0.0041	0.0473
311	0.3	0.0029	0.0884
312	0.3	0.0029	0.0765
313	0.3	0.0019	-0.0428
314	0.3	0.0011	0.0165
315	0.3	0.0014	0.162
316	0.3	0.0012	-0.0405
317	0.3	0.002	-0.0934
318	0.3	0.0015	0.129
319	0.3	0.0034	0.109
320	0.3	0.0046	0.0394
321	0.3	0.0035	-0.012
322	0.3	0.003	0.0734
323	0.3	0.0032	0.103
324	0.3	0.0028	0.0315
325	0.3	0.0025	-0.0183
326	0.3	0.0021	-0.0207
327	0.3	0.002	0.0647
328	0.3	0.0007	0.0473
329	0.3	-0.0002	-0.00331
330	0.3	0.0021	0.052
331	0.3	0.0038	0.067
332	0.3	0.0037	0.0433
333	0.3	0.0042	-0.00647
334	0.3	0.0039	0.00618
335	0.3	0.0039	0.0836
336	0.3	0.0026	0.052
337	0.3	0.0009	-0.00173
338	0.3	0.0013	-0.00568
339	0.3	0.0021	0.115
340	0.3	0.0022	0.0639
341	0.3	0.0031	-0.091
342	0.3	0.0025	0.0781
343	0.3	0.0017	0.0979
344	0.3	0.0027	-0.0357
345	0.3	0.0016	-0.0642
346	0.3	0.0018	-0.0104
347	0.3	0.0018	0.225
348	0.3	0.0008	0.0655
349	0.3	0.0016	-0.115
350	0.3	0.0022	0.0781
351	0.3	0.0028	0.0583
352	0.3	0.0041	0.0805
353	0.3	0.0032	0.0576
354	0.3	0.0038	0.0149
355	0.3	0.0042	0.171
356	0.3	0.0036	-0.0175
357	0.3	0.0022	-0.012
358	0.3	0.0015	-0.0207
359	0.3	0.0007	0.0489
360	0.3	0.001	0.0939
361	0.3	0.0033	0.00855
362	0.3	0.0023	-0.00173
363	0.3	0.0028	0.037
364	0.3	0.0033	0.022
365	0.3	0.0015	-0.0136
366	0.3	0.0025	0.114
367	0.3	0.0026	0.0133
368	0.3	0.0006	0.0315
369	0.3	0.0007	-0.00568
370	0.3	0.0015	-0.0333
371	0.3	0.0018	0.175
372	0.3	0.0029	0.196
373	0.3	0.004	-0.0879
374	0.3	0.0037	-0.0152
375	0.3	0.0018	0.0655
376	0.3	0.0016	-0.0341
377	0.3	0	0.0165
378	0.3	0.0003	0.0536
379	0.3	0.0018	0.122
380	0.3	0.001	0.00381
381	0.3	0.0012	-0.00805
382	0.3	0.0022	-0.0365
383	0.3	0.0031	0.129
384	0.3	0.0023	0.189
385	0.3	0.002	-0.00726
386	0.3	0.0018	0.0244
387	0.3	0.0024	0.0188
388	0.3	0.0019	0.148
389	0.3	0.0017	0.0133
390	0.3	0.0023	-0.0895
391	0.3	0.0028	0.131
392	0.3	0.0021	0.0923
393	0.3	0.0028	-0.0239
394	0.3	0.0045	0.114
395	0.3	0.0029	0.0489
396	0.3	0.0032	0.000644
397	0.3	0.0026	0.0512
398	0.3	0.0016	0.0354
399	0.3	0.0032	0.0797
400	0.3	0.002	0.0441
401	0.4	0.0024	-0.0642
402	0.4	0.003	0.0323
403	0.4	0.0026	0.0386
404	0.4	0.0026	-0.00884
405	0.4	0.0016	0.037
406	0.4	0.0005	-0.0697
407	0.4	0.0008	0.0275
408	0.4	0.0009	0.037
409	0.4	0.0009	-0.0515
410	0.4	0.0023	-0.00726
411	0.4	0.0026	0.037
412	0.4	0.0027	-0.00568
413	0.4	0.0023	0.0157
414	0.4	0.0012	-0.0104
415	0.4	0.0019	0.0172
416	0.4	0.0024	0.0125
417	0.4	0.0027	-0.0357
418	0.4	0.0022	-0.00647
419	0.4	0.0015	0.0623
420	0.4	0.0013	0.0457
421	0.4	0.0029	0.000644
422	0.4	0.0027	0.0599
423	0.4	0.0028	0.041
424	0.4	0.0035	0.0386
425	0.4	0.0028	0.00381
426	0.4	0.0033	-0.0428
427	0.4	0.0025	0.0647
428	0.4	0.0024	0.132
429	0.4	0.0023	0.0338
430	0.4	0.0017	0.0694
431	0.4	0.002	0.156
432	0.4	0.0029	0.0133
433	0.4	0.0036	0.0101
434	0.4	0.0036	0.09
435	0.4	0.0034	-0.012
436	0.4	0.003	-0.00884
437	0.4	0.0032	-0.0302
438	0.4	0.0034	0.0323
439	0.4	0.0027	0.00539
440	0.4	0.0038	0.0338
441	0.4	0.003	-0.0175
442	0.4	0.002	0.0125
443	0.4	0.0028	0.118
444	0.4	0.0024	0.0923
445	0.4	0.002	-0.0452
446	0.4	0.0023	-0.0405
447	0.4	0.0023	0.0662
448	0.4	0.0026	0.0204
449	0.4	0.0017	-0.0199
450	0.4	0.0009	0.0892
451	0.4	0.0017	0.132
452	0.4	0.0009	-0.0239
453	0.4	0.0006	-0.00173
454	0.4	0.0013	-0.0333
455	0.4	0.0022	0.0591
456	0.4	0.0034	0.0244
457	0.4	0.0038	-0.0239
458	0.4	0.0034	-0.00331
459	0.4	0.004	0.0536
460	0.4	0.0027	0.0417
461	0.4	0.0014	0.000644
462	0.4	0.0019	0.041
463	0.4	0.0031	0.111
464	0.4	0.0025	0.0576
465	0.4	0.0022	-0.0578
466	0.4	0.0028	0.0204
467	0.4	0.0028	-0.0349
468	0.4	0.0024	-0.0175
469	0.4	0.0009	0.0315
470	0.4	0.0014	0.0528
471	0.4	0.0028	0.071
472	0.4	0.0019	0.0647
473	0.4	0.0009	-0.0223
474	0.4	0.0024	0.0315
475	0.4	0.0029	0.13
476	0.4	0.0031	0.0417
477	0.4	0.0016	0.052
478	0.4	0.0011	0.0283
479	0.4	0.0024	0.106
480	0.4	0.0005	0.0805
481	0.4	0.0008	-0.0681
482	0.4	0.0017	-0.00805
483	0.4	0.0002	-0.027
484	0.4	0.0016	-0.0294
485	0.4	0.0025	-0.0476
486	0.4	0.002	0.041
487	0.4	0.0038	0.159
488	0.4	0.0026	0.0291
489	0.4	0.0025	0.0149
490	0.4	0.003	0.0489
491	0.4	0.0018	0.0512
492	0.4	0.0013	-0.042
493	0.4	0.0008	-0.00726
494	0.4	0.0001	-0.0167
495	0.4	0.0012	0.0512
496	0.4	0.0013	0.09
497	0.4	0.0015	-0.0547
498	0.4	0.003	0.0583
499	0.4	0.0028	0.118
500	0.4	0.0029	0.0188
501	0.5	0.0029	-0.0547
502	0.5	0.0004	0.0599
503	0.5	0.0017	0.0836
504	0.5	0.0031	-0.103
505	0.5	0.0012	-0.101
506	0.5	0.0024	0.0378
507	0.5	0.0033	0.142
508	0.5	0.0023	-0.0223
509	0.5	0.0031	-0.0847
510	0.5	0.0022	0.0157
511	0.5	0.0013	-0.0539
512	0.5	0.0026	0.0157
513	0.5	0.0019	-0.0041
514	0.5	0.0033	0.0836
515	0.5	0.0034	0.141
516	0.5	0.0006	0.0402
517	0.5	0.0002	-0.0523
518	0.5	0.0002	0.0749
519	0.5	-0.0008	0.115
520	0.5	0.0011	0.0504
521	0.5	0.002	0.071
522	0.5	0.0021	0.0583
523	0.5	0.0038	0.121
524	0.5	0.0038	0.0149
525	0.5	0.0026	0.0196
526	0.5	0.0029	-0.0302
527	0.5	0.0021	0.0576
528	0.5	0.0005	0.0607
529	0.5	0.0005	-0.0768
530	0.5	0.0005	0.0109
531	0.5	0.0024	-0.0112
532	0.5	0.0042	-0.0389
533	0.5	0.0025	0.0133
534	0.5	0.0024	-0.0294
535	0.5	0.0035	-0.0602
536	0.5	0.003	-0.0223
537	0.5	0.0015	0.033
538	0.5	0.0007	-0.0254
539	0.5	0	0.0378
540	0.5	-0.0004	0.108
541	0.5	-0.0005	0.0125
542	0.5	0.0003	0.0473
543	0.5	0.0026	0.13
544	0.5	0.0017	0.0338
545	0.5	0.0016	0.00855
546	0.5	0.0009	-0.00884
547	0.5	0.0006	0.00618
548	0.5	0.0011	0.0449
549	0.5	-0.0002	-0.0507
550	0.5	0.0013	0.0741
551	0.5	0.0009	0.0821
552	0.5	0.0004	0.17
553	0.5	0.0025	0.056
554	0.5	0.0027	0.0402
555	0.5	0.0027	0.0536
556	0.5	0.0026	-0.0515
557	0.5	0.0019	0.00222
558	0.5	0.0017	0.0251
559	0.5	0.0022	0.0876
560	0.5	0.0012	0.109
561	0.5	0.0002	-0.0152
562	0.5	0.0009	-0.00568
563	0.5	0.001	0.0647
564	0.5	0.0015	0.0552
565	0.5	0.0015	-0.0262
566	0.5	0.0022	-0.00568
567	0.5	0.0029	0.151
568	0.5	0.0031	0.0813
569	0.5	0.0026	-0.00331
570	0.5	0.0016	0.101
571	0.5	0.0014	0.052
572	0.5	0.0012	-0.0563
573	0.5	0.0021	-0.00647
574	0.5	0.0011	-0.00568
575	0.5	0.0028	-0.0152
576	0.5	0.0026	-0.0468
577	0.5	0.0016	-0.0175
578	0.5	0.0009	0.056
579	0.5	0.0009	0.129
580	0.5	0.0022	0.117
581	0.5	0.0011	0.0196
582	0.5	0.0014	-0.00252
583	0.5	0.0024	0.0876
584	0.5	0.0032	-0.0223
585	0.5	0.0018	0.0244
586	0.5	0.0022	0.037
587	0.5	0.0033	0.00697
588	0.5	0.0031	0.136
589	0.5	0.0026	-0.0436
590	0.5	0.0031	0.0884
591	0.5	0.0026	0.0828
592	0.5	0.0013	-0.0602
593	0.5	0.0008	0.0251
594	0.5	0.0033	0.0267
595	0.5	0.0053	0.141
596	0.5	0.0018	0.067
597	0.5	0.0027	0.0836
598	0.5	0.0034	0.0821
599	0.5	0.0032	-0.00173
600	0.5	0.0026	0.0647
601	0.6	0.0017	0.0046
602	0.6	0.0019	0.0828
603	0.6	0.0006	0.0299
604	0.6	0.0012	0.17
605	0.6	0.0026	0.0133
606	0.6	0.0032	-0.0871
607	0.6	0.0022	0.168
608	0.6	0.003	0.0244
609	0.6	0.0028	0.0544
610	0.6	0.0032	0.129
611	0.6	0.0037	0.0805
612	0.6	0.0027	0.0441
613	0.6	0.0023	0.0615
614	0.6	0.0035	0.0267
615	0.6	0.0027	0.0125
616	0.6	0.0013	0.103
617	0.6	0.0023	-0.0128
618	0.6	0.0014	0.0599
619	0.6	0.002	0.0259
620	0.6	0.0016	0.0212
621	0.6	0.0023	-0.0254
622	0.6	0.0034	0.00539
623	0.6	0.0026	0.0947
624	0.6	0.0033	0.0765
625	0.6	0.0017	-0.0855
626	0.6	0.0004	0.0512
627	0.6	0.0006	0.137
628	0.6	0.0008	0.037
629	0.6	0.0009	-0.0041
630	0.6	0.0025	0.00222
631	0.6	0.0038	0.185
632	0.6	0.0038	0.0425
633	0.6	0.0034	0.0457
634	0.6	0.0026	0.0923
635	0.6	0.0036	0.0781
636	0.6	0.0031	0.0544
637	0.6	0.0022	-0.0412
638	0.6	0.0017	0.052
639	0.6	0.0016	0.138
640	0.6	0	0.0583
641	0.6	0.0004	-0.0199
642	0.6	0.0019	-0.0223
643	0.6	0.0011	0.0125
644	0.6	0.0031	0.037
645	0.6	0.003	0.0172
646	0.6	0.005	0.148
647	0.6	0.0049	0.0971
648	0.6	0.003	0.0963
649	0.6	0.0022	-0.00805
650	0.6	0.0006	0.0346
651	0.6	0.0026	0.0734
652	0.6	0.0026	-0.00726
653	0.6	0.0024	-0.0215
654	0.6	0.0016	0.0694
655	0.6	0.0027	0.0647
656	0.6	0.0016	0.0868
657	0.6	0.0018	0.0504
658	0.6	0.0026	0.0473
659	0.6	0.0003	0.0797
660	0.6	0.0007	0.0323
661	0.6	0.001	-0.016
662	0.6	0.0017	0.056
663	0.6	0.0039	0.129
664	0.6	0.0033	-0.00489
665	0.6	0.0024	0.0662
666	0.6	0.0031	0.111
667	0.6	0.0028	0.106
668	0.6	0.0027	0.109
669	0.6	0.0012	-0.0207
670	0.6	0.0013	-0.0223
671	0.6	0.0012	0.133
672	0.6	0.0006	0.0686
673	0.6	0.0005	-0.0491
674	0.6	0.0015	-0.0041
675	0.6	0.0037	0.111
676	0.6	0.0032	0.0647
677	0.6	0.0017	-0.0792
678	0.6	0.0015	0.0734
679	0.6	0.0022	0.156
680	0.6	0.0019	0.119
681	0.6	0.0009	0.0402
682	0.6	0.0031	0.00697
683	0.6	0.0023	0.00618
684	0.6	0.0014	-0.061
685	0.6	0.0016	0.0267
686	0.6	0.0011	0.0931
687	0.6	0.0026	0.0963
688	0.6	0.0019	0.0805
689	0.6	0.0019	0.0212
690	0.6	0.0021	0.0338
691	0.6	0.0011	0.13
692	0.6	0.0018	0.0591
693	0.6	0.001	0.0275
694	0.6	0.0014	0.0947
695	0.6	0.0034	0.0907
696	0.6	0.0027	0.0781
697	0.6	0.0024	-0.0476
698	0.6	0.0021	0.0133
699	0.6	0.002	-0.0373
700	0.6	0.002	-0.0412
701	0.7	0.0022	-0.0452
702	0.7	0.0019	0.0101
703	0.7	0.0013	0.149
704	0.7	0.0018	0.052
705	0.7	-0.0002	-0.0412
706	0.7	0.0002	0.0639
707	0.7	0.0019	0.0109
708	0.7	0.0028	0.00539
709	0.7	0.0032	0.00855
710	0.7	0.0031	-0.0231
711	0.7	0.0029	0.117
712	0.7	0.0017	0.0639
713	0.7	0.0022	-0.00884
714	0.7	0.0029	0.0473
715	0.7	0.0026	0.129
716	0.7	0.0015	0.107
717	0.7	0.0008	-0.0175
718	0.7	0.0003	-0.0397
719	0.7	0.0005	0.0599
720	0.7	-0.0004	0.0251
721	0.7	0.0009	0.00539
722	0.7	0.0029	-0.0286
723	0.7	0.0028	0.0275
724	0.7	0.0028	0.156
725	0.7	0.0009	0.0718
726	0.7	0.0001	0.0125
727	0.7	0.0005	0.195
728	0.7	0.0019	0.121
729	0.7	0.0014	0.000644
730	0.7	0.0009	0.104
731	0.7	0.0027	0.0734
732	0.7	0.0033	0.067
733	0.7	0.003	0.041
734	0.7	0.0024	0.135
735	0.7	0.0024	-0.0254
736	0.7	0.0019	0.0678
737	0.7	0.0016	0.0378
738	0.7	0.0014	0.00381
739	0.7	0.001	0.0797
740	0.7	0.0026	0.0892
741	0.7	0.0032	0.0465
742	0.7	0.003	0.0394
743	0.7	0.003	0.156
744	0.7	0.0022	0.0172
745	0.7	0.0031	0.00776
746	0.7	0.0022	0.0821
747	0.7	0.0018	0.0931
748	0.7	0.0013	0.033
749	0.7	0.0005	0.0449
750	0.7	0.0022	-0.000147
751	0.7	0.0021	0.0283
752	0.7	0.0032	0.0876
753	0.7	0.0027	-0.0768
754	0.7	0.0012	-0.0547
755	0.7	0.0025	0.0757
756	0.7	0.0021	0.0307
757	0.7	0.0011	-0.0254
758	0.7	-0.0008	0.0283
759	0.7	-0.0015	0.14
760	0.7	0.0008	0.0749
761	0.7	0.0008	-0.0136
762	0.7	0.0018	-0.00331
763	0.7	0.0028	0.0591
764	0.7	0.0024	0.0236
765	0.7	0.0023	-0.0389
766	0.7	0.0021	0.0552
767	0.7	0.0016	0.131
768	0.7	0.0012	0.0133
769	0.7	0.0019	-0.00173
770	0.7	0.0009	0.056
771	0.7	0.0019	0.135
772	0.7	0.0036	0.0528
773	0.7	0.0038	0.0323
774	0.7	0.0031	-0.061
775	0.7	0.0042	0.056
776	0.7	0.0036	0.0615
777	0.7	0.0028	-0.0642
778	0.7	0.0024	0.0394
779	0.7	0.0017	0.0678
780	0.7	0.0023	0.0702
781	0.7	0.0014	-0.0144
782	0.7	0.0019	0.0188
783	0.7	0.0019	0.0765
784	0.7	0.0019	0.0694
785	0.7	0.0014	-0.027
786	0.7	0.0022	0.0433
787	0.7	0.0017	0.193
788	0.7	0.0002	0.176
789	0.7	0.0021	0.0789
790	0.7	0.0027	0.00934
791	0.7	0.0013	0.0884
792	0.7	0.0024	0.132
793	0.7	0.0012	-0.00647
794	0.7	0.0016	0.0623
795	0.7	0.0019	0.111
796	0.7	0.0003	0.0354
797	0.7	0.0018	0.00539
798	0.7	0.0009	0.0046
799	0.7	0.0006	0.0251
800	0.7	0.0014	0.033
801	0.8	-0.0004	0.0481
802	0.8	0.002	-0.0365
803	0.8	0.0026	0.0765
804	0.8	0.0013	0.0994
805	0.8	0.0018	-0.042
806	0.8	0.0012	0.0251
807	0.8	0.0012	0.0615
808	0.8	0.0014	0.00381
809	0.8	0.0008	0.037
810	0.8	0.0014	-0.0373
811	0.8	0.0027	0.067
812	0.8	0.0016	0.0576
813	0.8	0.0011	-0.0744
814	0.8	0.0013	0.0267
815	0.8	0.0017	-0.0167
816	0.8	0.0019	-0.0318
817	0.8	0.001	-0.0318
818	0.8	0.0006	-0.0104
819	0.8	0.0008	0.0828
820	0.8	-0.0001	0.0868
821	0.8	0.0015	-0.0175
822	0.8	0.002	0.0212
823	0.8	0.0023	0.0449
824	0.8	0.0041	-0.0041
825	0.8	0.0038	0.00539
826	0.8	0.0024	-0.0136
827	0.8	0.0029	0.162
828	0.8	0.0023	0.113
829	0.8	-0.0001	-0.0136
830	0.8	0.0018	0.0678
831	0.8	0.0023	0.161
832	0.8	0.0035	0.0244
833	0.8	0.0035	-0.131
834	0.8	0.0017	-0.0507
835	0.8	0.0028	0.0568
836	0.8	0.0021	0.0204
837	0.8	0.0018	-0.0357
838	0.8	0.002	-0.00884
839	0.8	0.0027	0.0702
840	0.8	0.0017	0.056
841	0.8	0.0006	-0.0697
842	0.8	0.0006	0.00539
843	0.8	0.0017	0.0757
844	0.8	0.0022	0.107
845	0.8	0.0008	0.0125
846	0.8	0.0026	0.0662
847	0.8	0.0035	0.159
848	0.8	0.0023	0.0876
849	0.8	0.001	-0.0246
850	0.8	0.0022	0.0338
851	0.8	0.0024	0.114
852	0.8	0.002	-0.00252
853	0.8	0.0022	0.0591
854	0.8	0.0025	0.152
855	0.8	0.003	0.0876
856	0.8	0.0019	0.0647
857	0.8	0.0014	-0.0523
858	0.8	0.0004	0.0425
859	0.8	-0.0005	0.161
860	0.8	-0.0001	0.0884
861	0.8	0.0002	-0.00252
862	0.8	0.001	0.0291
863	0.8	0.0023	0.0876
864	0.8	0.0031	0.0741
865	0.8	0.0027	0.0734
866	0.8	0.0015	0.00222
867	0.8	0.0005	0.0251
868	0.8	-0.0001	0.0465
869	0.8	0.0005	0.00855
870	0.8	-0.0005	0.0907
871	0.8	0.0007	0.127
872	0.8	0.0015	0.0449
873	0.8	0.0011	0.0251
874	0.8	0.0021	0.037
875	0.8	0.0018	-0.0136
876	0.8	0.0009	-0.0207
877	0.8	0.0006	0.0489
878	0.8	0.001	0.0354
879	0.8	0.0005	0.119
880	0.8	0.0004	0.0315
881	0.8	0.0008	-0.0594
882	0.8	0.0012	0.0552
883	0.8	0.0024	0.12
884	0.8	0.0022	0.0441
885	0.8	0.002	-0.0484
886	0.8	0.0026	0.0394
887	0.8	0.0023	0.133
888	0.8	0.0033	0.0844
889	0.8	0.002	0.00855
890	0.8	0.0021	0.0117
891	0.8	0.0016	0.117
892	0.8	-0.0008	0.0583
893	0.8	0.0011	-0.0405
894	0.8	0.0016	-0.0254
895	0.8	0.002	-0.00647
896	0.8	0.0039	0.16
897	0.8	0.0019	-0.012
898	0.8	0.0016	-0.103
899	0.8	0.0011	0.0876
900	0.8	0.0002	0.0251
901	0.9	0	-0.042
902	0.9	0.0001	0.0141
903	0.9	0.0019	0.145
904	0.9	0.0016	0.0765
905	0.9	0.0021	-0.0713
906	0.9	0.0022	0.0433
907	0.9	0.0013	0.033
908	0.9	0.0017	-0.0191
909	0.9	0.0018	0.0109
910	0.9	0.0017	0.0362
911	0.9	0.0021	0.0544
912	0.9	0.0005	0.0489
913	0.9	0.0002	0.122
914	0.9	-0.0002	0.0821
915	0.9	0.0017	0.16
916	0.9	0.0028	0.041
917	0.9	0.0006	-0.0215
918	0.9	0.0019	-0.0104
919	0.9	0.0035	0.0694
920	0.9	0.0029	0.111
921	0.9	0.0022	-0.0112
922	0.9	0.0026	0.0892
923	0.9	0.003	0.0892
924	0.9	0.0025	0.0425
925	0.9	0.0018	-0.0167
926	0.9	0.0029	-0.00647
927	0.9	0.0036	0.154
928	0.9	0.003	0.0591
929	0.9	0.0033	-0.0365
930	0.9	0.0037	0.00855
931	0.9	0.0032	0.0939
932	0.9	0.0029	0.0251
933	0.9	0.0012	-0.016
934	0.9	0.0022	-0.016
935	0.9	0.0029	0.0402
936	0.9	0.0029	0.0394
937	0.9	0.0023	-0.046
938	0.9	0.0025	0.0963
939	0.9	0.0034	0.112
940	0.9	0.003	0.071
941	0.9	0.0027	0.00302
942	0.9	0.0007	0.0773
943	0.9	0.0014	0.041
944	0.9	0.0014	-0.0705
945	0.9	0.0007	-0.016
946	0.9	0.0011	0.0631
947	0.9	0.0009	0.118
948	0.9	0.0027	0.0386
949	0.9	0.0028	0.0141
950	0.9	0.0025	0.00381
951	0.9	0.0033	0.103
952	0.9	0.0026	0.022
953	0.9	0.0021	-0.0428
954	0.9	0.003	0.0741
955	0.9	0.003	-0.0231
956	0.9	0.0027	0.00539
957	0.9	0.0013	-0.00331
958	0.9	0.0011	0.000644
959	0.9	0.0016	0.14
960	0.9	-0.0003	0.0441
961	0.9	0.0006	-0.0484
962	0.9	0.0014	0.0188
963	0.9	0.0012	0.137
964	0.9	0.0006	0.037
965	0.9	0.0004	0.022
966	0.9	0.001	-0.0484
967	0.9	0.002	0.0639
968	0.9	0.0029	0.156
969	0.9	0.0016	-0.042
970	0.9	0.0022	-0.0254
971	0.9	0.0039	0.0623
972	0.9	0.0028	0.0457
973	0.9	0.0021	0.0544
974	0.9	0.0021	0.15
975	0.9	0.0012	0.124
976	0.9	0.0011	0.101
977	0.9	0.0004	-0.0831
978	0.9	-0.0002	0.0251
979	0.9	0.0016	0.145
980	0.9	0.0021	0.129
981	0.9	0.002	0.104
982	0.9	0.0014	0.00222
983	0.9	0.0014	0.0165
984	0.9	0.0017	-0.0286
985	0.9	0.0023	0.037
986	0.9	0.0021	-0.0183
987	0.9	0.0012	0.0655
988	0.9	0.0022	0.0884
989	0.9	0.0018	-0.0476
990	0.9	0.0031	0.071
991	0.9	0.004	0.15
992	0.9	0.0024	0.0591
993	0.9	0.0024	0.0346
994	0.9	0.001	-0.0302
995	0.9	0.0018	0.0971
996	0.9	0.0029	0.0907
997	0.9	0.0017	-0.0515
998	0.9	0.001	0.0275
999	0.9	0.0008	0.0196
1000	0.9	0.0002	0.1
1001	1	0.0001	-0.0808
1002	1	0.0017	0.0141
1003	1	0.0022	0.0425
1004	1	0.002	-0.0436
1005	1	0.0028	0.00143
1006	1	0.0022	0.0489
1007	1	0.0012	0.16
1008	1	0.0005	0.086
1009	1	0.0006	-0.076
1010	1	0.0021	-0.0239
1011	1	0.002	0.0773
1012	1	0.0017	-0.0136
1013	1	0.0009	-0.0491
1014	1	0.0015	0.00776
1015	1	0.0016	0.187
1016	1	0.0005	0.0457
1017	1	0.0008	-0.0294
1018	1	0.0007	0.0821
1019	1	0.0007	0.0947
1020	1	0.001	0.0623
1021	1	0.0014	-0.0239
1022	1	0.0022	0.0552
1023	1	0.003	0.175
1024	1	0.0021	0.0781
1025	1	0.003	-0.0254
1026	1	0.003	0.0338
1027	1	0.0022	0.111
1028	1	0.0017	0.1
1029	1	0.0014	-0.00647
1030	1	0.0027	0.0757
1031	1	0.0018	0.136
1032	1	0.0014	0.103
1033	1	0.0006	0.111
1034	1	0.0003	-0.0104
1035	1	0.001	0.147
1036	1	0.0006	0.152
1037	1	0.0011	-0.0286
1038	1	0.0009	0.071
1039	1	0.0012	0.123
1040	1	0.002	0.163
1041	1	0.0007	0.0821
1042	1	0.0011	0.103
1043	1	0.002	0.242
1044	1	0.0014	0.499
1045	1	0.0019	0.838
1046	1	0.0019	1.36
1047	1	0.0032	2.23
1048	1	0.0029	2.98
1049	1	0.0024	3.97
1050	1	0.0019	5.18
1051	1	0.0022	6.44
1052	1	0.0031	7.53
1053	1	0.0021	8.31
1054	1	0.0021	9.09
1055	1	0.0018	9.73
1056	1	0.0016	9.91
1057	1	0.0015	10.1
1058	1	0.0022	10.1
1059	1	0.0022	10.1
1060	1	0.0015	9.98
1061	1	0.0005	9.88
1062	1	0.0008	9.92
1063	1	0.0019	10
1064	1	0.0011	10.1
1065	1	0.0009	9.97
1066	1	0.0022	10.1
1067	1	0.0033	10.1
1068	1	0.0031	10.1
1069	1	0.0027	10.1
1070	1	0.0026	10.1
1071	1	0.0024	10.2
1072	1	0.0025	10.2
1073	1	0.0023	10
1074	1	0.0025	10.2
1075	1	0.0017	10.1
1076	1	0.001	10.1
1077	1	0.0018	10.2
1078	1	0.0025	10.1
1079	1	0.0035	10.1
1080	1	0.0039	10.1
1081	1	0.0024	10.1
1082	1	0.0024	10.1
1083	1	0.0029	10.2
1084	1	0.0021	10.2
1085	1	0.002	10.1
1086	1	0.0024	10.1
1087	1	0.0021	10.2
1088	1	0.0023	10.2
1089	1	0.0039	10.2
1090	1	0.0043	10
1091	1	0.0042	10.1
1092	1	0.0032	10.2
1093	1	0.0022	10
1094	1	0.0023	9.96
1095	1	0.0028	10.1
1096	1	0.0033	10.1
1097	1	0.0035	10
1098	1	0.0045	10.1
1099	1	0.0043	10.2
1100	1	0.0042	10.1
1101	1.1	0.0044	10.1
1102	1.1	0.0038	10.2
1103	1.1	0.003	10.2
1104	1.1	0.0021	10.2
1105	1.1	0.0031	10
1106	1.1	0.0031	10.2
1107	1.1	0.0041	10.3
1108	1.1	0.0034	10.1
1109	1.1	0.0028	10
1110	1.1	0.0037	10.2
1111	1.1	0.0037	10.2
1112	1.1	0.0046	10.1
1113	1.1	0.0046	10.1
1114	1.1	0.0054	10
1115	1.1	0.0056	10.2
1116	1.1	0.0049	10.1
1117	1.1	0.0043	10.1
1118	1.1	0.0041	10.1
1119	1.1	0.0054	10.2
1120	1.1	0.0057	10.1
1121	1.1	0.0052	10.1
1122	1.1	0.0057	10.1
1123	1.1	0.0064	10.1
1124	1.1	0.0062	10.1
1125	1.1	0.005	10
1126	1.1	0.0053	10.2
1127	1.1	0.0066	10.2
1128	1.1	0.0065	10.1
1129	1.1	0.0064	10.1
1130	1.1	0.0055	10.1
1131	1.1	0.0059	10.2
1132	1.1	0.0049	10.2
1133	1.1	0.0057	10.1
1134	1.1	0.0066	10.1
1135	1.1	0.0047	10.2
1136	1.1	0.0063	10.2
1137	1.1	0.0057	10
1138	1.1	0.0058	10
1139	1.1	0.0067	10.2
1140	1.1	0.0068	10.2
1141	1.1	0.0068	10.1
1142	1.1	0.0068	10.1
1143	1.1	0.008	10.2
1144	1.1	0.0077	10.1
1145	1.1	0.0073	10.1
1146	1.1	0.0076	10.2
1147	1.1	0.0071	10.2
1148	1.1	0.0076	10.1
1149	1.1	0.0068	9.99
1150	1.1	0.0058	10
1151	1.1	0.0062	10.2
1152	1.1	0.0073	10.1
1153	1.1	0.0071	10.1
1154	1.1	0.0075	10
1155	1.1	0.0078	10.1
1156	1.1	0.0064	10.2
1157	1.1	0.0061	10.1
1158	1.1	0.007	10.1
1159	1.1	0.0075	10.3
1160	1.1	0.0093	10.2
1161	1.1	0.0079	10.1
1162	1.1	0.0083	10.1
1163	1.1	0.0094	10.2
1164	1.1	0.0083	10.1
1165	1.1	0.0085	10.1
1166	1.1	0.0073	10
1167	1.1	0.008	10.1
1168	1.1	0.0092	10.2
1169	1.1	0.0088	10.1
1170	1.1	0.0084	10.2
1171	1.1	0.0093	10.1
1172	1.1	0.0087	10.2
1173	1.1	0.0094	10
1174	1.1	0.0097	10.2
1175	1.1	0.01	10.2
1176	1.1	0.0112	10.1
1177	1.1	0.0104	10.1
1178	1.1	0.0093	10.1
1179	1.1	0.0108	10.2
1180	1.1	0.0102	10.2
1181	1.1	0.0092	10
1182	1.1	0.0108	10.2
1183	1.1	0.0109	10.2
1184	1.1	0.011	10.2
1185	1.1	0.0102	10.1
1186	1.1	0.0092	10.1
1187	1.1	0.0105	10.2
1188	1.1	0.0106	10.1
1189	1.1	0.0104	10.1
1190	1.1	0.012	10
1191	1.1	0.0118	10.1
1192	1.1	0.0113	10.2
1193	1.1	0.0112	10.1
1194	1.1	0.0113	10.1
1195	1.1	0.0099	10.2
1196	1.1	0.0113	10.1
1197	1.1	0.012	10.1
1198	1.1	0.0113	10.2
1199	1.1	0.012	10.2
1200	1.1	0.0095	10.1
1201	1.2	0.0101	10.1
1202	1.2	0.0115	10.1
1203	1.2	0.0114	10.1
1204	1.2	0.0124	10.1
1205	1.2	0.0119	10.1
1206	1.2	0.0126	10.1
1207	1.2	0.0122	10.2
1208	1.2	0.0114	10.1
1209	1.2	0.0119	10
1210	1.2	0.0125	10.1
1211	1.2	0.0141	10.1
1212	1.2	0.0135	10.1
1213	1.2	0.0132	10.1
1214	1.2	0.0123	10.1
1215	1.2	0.0138	10.1
1216	1.2	0.0141	10.2
1217	1.2	0.0119	10.1
1218	1.2	0.0136	10.1
1219	1.2	0.0131	10.2
1220	1.2	0.0127	10.2
1221	1.2	0.0131	10.2
1222	1.2	0.0135	10.2
1223	1.2	0.015	10.2
1224	1.2	0.0143	10.1
1225	1.2	0.0149	10.1
1226	1.2	0.0155	10.2
1227	1.2	0.0139	10.3
1228	1.2	0.0151	10.2
1229	1.2	0.0148	10.1
1230	1.2	0.0138	10.1
1231	1.2	0.015	10.1
1232	1.2	0.0136	10.2
1233	1.2	0.0123	10.1
1234	1.2	0.0145	10.1
1235	1.2	0.0157	10.2
1236	1.2	0.0147	10.2
1237	1.2	0.0157	10.1
1238	1.2	0.015	10.1
1239	1.2	0.0148	10.2
1240	1.2	0.0142	10.1
1241	1.2	0.0128	10
1242	1.2	0.0141	10.1
1243	1.2	0.0144	10.2
1244	1.2	0.0158	10.1
1245	1.2	0.0157	10.1
1246	1.2	0.0161	10.1
1247	1.2	0.0168	10.2
1248	1.2	0.0157	10.1
1249	1.2	0.0139	10
1250	1.2	0.0132	10.2
1251	1.2	0.0147	10.2
1252	1.2	0.016	10.1
1253	1.2	0.0159	10.1
1254	1.2	0.0164	10.1
1255	1.2	0.0167	10.2
1256	1.2	0.0161	10.2
1257	1.2	0.017	10.2
1258	1.2	0.0166	10.1
1259	1.2	0.0173	10.1
1260	1.2	0.0154	10.2
1261	1.2	0.014	10.1
1262	1.2	0.0158	10.1
1263	1.2	0.0159	10.2
1264	1.2	0.0171	10.1
1265	1.2	0.0161	9.99
1266	1.2	0.0163	10.2
1267	1.2	0.0171	10.2
1268	1.2	0.0174	10.1
1269	1.2	0.0173	9.92
1270	1.2	0.0166	10.1
1271	1.2	0.0168	10.1
1272	1.2	0.0156	10.1
1273	1.2	0.0154	10
1274	1.2	0.0153	9.99
1275	1.2	0.0154	10.2
1276	1.2	0.0161	10.1
1277	1.2	0.0164	10
1278	1.2	0.0171	10
1279	1.2	0.0175	10.1
1280	1.2	0.018	10.1
1281	1.2	0.0174	10.1
1282	1.2	0.0171	10.2
1283	1.2	0.018	10.2
1284	1.2	0.0179	10.1
1285	1.2	0.0181	10.1
1286	1.2	0.0176	10.1
1287	1.2	0.0183	10.2
1288	1.2	0.0179	10.2
1289	1.2	0.0176	10.1
1290	1.2	0.018	10.2
1291	1.2	0.0163	10.2
1292	1.2	0.0177	10.2
1293	1.2	0.016	10.1
1294	1.2	0.0156	10.1
1295	1.2	0.0171	10.2
1296	1.2	0.0171	10.2
1297	1.2	0.0188	10
1298	1.2	0.0186	9.99
1299	1.2	0.0191	10.2
1300	1.2	0.0194	10.2
1301	1.3	0.0179	10.1
1302	1.3	0.0181	10.1
1303	1.3	0.0185	10.1
1304	1.3	0.0181	10.1
1305	1.3	0.0178	10.1
1306	1.3	0.0182	10.1
1307	1.3	0.0181	10.1
1308	1.3	0.0181	10.1
1309	1.3	0.0181	10
1310	1.3	0.0174	10.1
1311	1.3	0.0175	10.2
1312	1.3	0.018	10.1
1313	1.3	0.018	10.1
1314	1.3	0.019	10.1
1315	1.3	0.02071	10.2
1316	1.3	0.0195	10.1
1317	1.3	0.0189	10.1
1318	1.3	0.0188	10.1
1319	1.3	0.0186	10.1
1320	1.3	0.0194	10.1
1321	1.3	0.02012	10.1
1322	1.3	0.02016	10.1
1323	1.3	0.02113	10.2
1324	1.3	0.0197	10.2
1325	1.3	0.0181	9.97
1326	1.3	0.0188	10.1
1327	1.3	0.0196	10.2
1328	1.3	0.02	10.1
1329	1.3	0.0187	10.1
1330	1.3	0.0191	10.1
1331	1.3	0.02038	10.2
1332	1.3	0.0192	10.2
1333	1.3	0.0189	10.1
1334	1.3	0.02071	10.1
1335	1.3	0.02052	10.1
1336	1.3	0.02048	10.2
1337	1.3	0.02063	10.1
1338	1.3	0.0194	10
1339	1.3	0.02037	10.1
1340	1.3	0.02025	10.2
1341	1.3	0.0194	10
1342	1.3	0.02062	10
1343	1.3	0.02122	10.1
1344	1.3	0.02222	10.2
1345	1.3	0.02184	10.1
1346	1.3	0.02104	10.2
1347	1.3	0.02276	10.1
1348	1.3	0.02107	10.1
1349	1.3	0.0185	10
1350	1.3	0.02	10.1
1351	1.3	0.0195	10.1
1352	1.3	0.0185	10
1353	1.3	0.0189	10.1
1354	1.3	0.02005	10.1
1355	1.3	0.02226	10
1356	1.3	0.02367	10.1
1357	1.3	0.02236	10.1
1358	1.3	0.02203	10.1
1359	1.3	0.02184	10.1
1360	1.3	0.02155	10.2
1361	1.3	0.02205	10
1362	1.3	0.02234	10.1
1363	1.3	0.02133	10.2
1364	1.3	0.0216	10.1
1365	1.3	0.02197	10.1
1366	1.3	0.02188	10.1
1367	1.3	0.02277	10.2
1368	1.3	0.02184	10.2
1369	1.3	0.02195	10.1
1370	1.3	0.02124	10.1
1371	1.3	0.0193	10.2
1372	1.3	0.02055	10.1
1373	1.3	0.02161	10
1374	1.3	0.02127	10.1
1375	1.3	0.02384	10.2
1376	1.3	0.02289	10.1
1377	1.3	0.02275	10.1
1378	1.3	0.0246	10
1379	1.3	0.02336	10.1
1380	1.3	0.02286	10.1
1381	1.3	0.02207	10.1
1382	1.3	0.02149	10
1383	1.3	0.02249	10.2
1384	1.3	0.02264	10.1
1385	1.3	0.02181	10.1
1386	1.3	0.02215	10.2
1387	1.3	0.02303	10.2
1388	1.3	0.02269	10.1
1389	1.3	0.02353	9.98
1390	1.3	0.02343	10.1
1391	1.3	0.02327	10.1
1392	1.3	0.02113	10.2
1393	1.3	0.0198	10.1
1394	1.3	0.02186	10.1
1395	1.3	0.0231	10.2
1396	1.3	0.02322	10.1
1397	1.3	0.02367	10.1
1398	1.3	0.02367	10.1
1399	1.3	0.02402	10.2
1400	1.3	0.02465	10.1
1401	1.4	0.02332	10
1402	1.4	0.02246	10.1
1403	1.4	0.02087	10.2
1404	1.4	0.02055	10.1
1405	1.4	0.02237	10.1
1406	1.4	0.02405	10.2
1407	1.4	0.02495	10.2
1408	1.4	0.02443	10.1
1409	1.4	0.02382	10
1410	1.4	0.02361	10.2
1411	1.4	0.02228	10.2
1412	1.4	0.0222	10
1413	1.4	0.02271	10.1
1414	1.4	0.02343	10
1415	1.4	0.02372	10.1
1416	1.4	0.02408	10.2
1417	1.4	0.0237	10
1418	1.4	0.02387	10.2
1419	1.4	0.02392	10.1
1420	1.4	0.02392	10.1
1421	1.4	0.02426	10
1422	1.4	0.02365	10
1423	1.4	0.02369	10.1
1424	1.4	0.02423	10.1
1425	1.4	0.02425	10.1
1426	1.4	0.02425	10
1427	1.4	0.02567	10.1
1428	1.4	0.02482	10
1429	1.4	0.02437	10.1
1430	1.4	0.02533	10.1
1431	1.4	0.02459	10.1
1432	1.4	0.02407	10.1
1433	1.4	0.02416	10.1
1434	1.4	0.02343	10.1
1435	1.4	0.02554	10.1
1436	1.4	0.02648	10
1437	1.4	0.02547	10
1438	1.4	0.02501	10.2
1439	1.4	0.02372	10.2
1440	1.4	0.02451	10.1
1441	1.4	0.02391	10
1442	1.4	0.02355	10
1443	1.4	0.02334	10.1
1444	1.4	0.02443	10.1
1445	1.4	0.02359	10.1
1446	1.4	0.02388	10.1
1447	1.4	0.02589	10.2
1448	1.4	0.02563	10.1
1449	1.4	0.02535	10.1
1450	1.4	0.02477	10.1
1451	1.4	0.02471	10.1
1452	1.4	0.02547	10.1
1453	1.4	0.02547	10
1454	1.4	0.02547	9.95
1455	1.4	0.0257	10.2
1456	1.4	0.02384	10.2
1457	1.4	0.02516	10.1
1458	1.4	0.02514	10.1
1459	1.4	0.02426	10.2
1460	1.4	0.02427	10.2
1461	1.4	0.02431	10.1
1462	1.4	0.02462	10.1
1463	1.4	0.02392	10.1
1464	1.4	0.02483	10.2
1465	1.4	0.02569	9.95
1466	1.4	0.02633	10.1
1467	1.4	0.02654	10.1
1468	1.4	0.02661	10.1
1469	1.4	0.02676	10.1
1470	1.4	0.02678	10.1
1471	1.4	0.02634	10.2
1472	1.4	0.02604	10.1
1473	1.4	0.02635	10.1
1474	1.4	0.02627	10.1
1475	1.4	0.02676	10.1
1476	1.4	0.02697	9.99
1477	1.4	0.02723	10
1478	1.4	0.02599	10.1
1479	1.4	0.02577	10.2
1480	1.4	0.02598	10.2
1481	1.4	0.02495	10.1
1482	1.4	0.0268	10.1
1483	1.4	0.02701	10.1
1484	1.4	0.02585	10.1
1485	1.4	0.02686	10
1486	1.4	0.02672	10
1487	1.4	0.02672	10.1
1488	1.4	0.02714	10.1
1489	1.4	0.02587	10
1490	1.4	0.02564	10.1
1491	1.4	0.02678	10.2
1492	1.4	0.02734	10.1
1493	1.4	0.02637	10.1
1494	1.4	0.02689	10.1
1495	1.4	0.02743	10.2
1496	1.4	0.02691	10.2
1497	1.4	0.02617	10.1
1498	1.4	0.02607	10.1
1499	1.4	0.02801	10.1
1500	1.4	0.02726	10.1
1501	1.5	0.02585	10.1
1502	1.5	0.02585	10.1
1503	1.5	0.0274	10.1
1504	1.5	0.02809	10.1
1505	1.5	0.02681	10.1
1506	1.5	0.02807	10
1507	1.5	0.02797	10.1
1508	1.5	0.02762	10.1
1509	1.5	0.02757	10.1
1510	1.5	0.0286	10.1
1511	1.5	0.02855	10.1
1512	1.5	0.0281	10.2
1513	1.5	0.02757	10.1
1514	1.5	0.02728	10.1
1515	1.5	0.02934	10.2
1516	1.5	0.02881	10.1
1517	1.5	0.02866	10.1
1518	1.5	0.02702	10.1
1519	1.5	0.02702	10.1
1520	1.5	0.02761	10.1
1521	1.5	0.02748	10
1522	1.5	0.02846	10
1523	1.5	0.02953	10.2
1524	1.5	0.02908	10.2
1525	1.5	0.02816	10.1
1526	1.5	0.02933	10.1
1527	1.5	0.02887	10.1
1528	1.5	0.02819	10.1
1529	1.5	0.02718	10.1
1530	1.5	0.02726	10.1
1531	1.5	0.02817	10.1
1532	1.5	0.02807	10.1
1533	1.5	0.02741	10.1
1534	1.5	0.02763	10
1535	1.5	0.02856	10.1
1536	1.5	0.02799	10.1
1537	1.5	0.02832	10
1538	1.5	0.02876	10.2
1539	1.5	0.02917	10.2
1540	1.5	0.02831	10.1
1541	1.5	0.02791	10.1
1542	1.5	0.02807	10.1
1543	1.5	0.02887	10.1
1544	1.5	0.03014	10.1
1545	1.5	0.02983	10.1
1546	1.5	0.03005	10.1
1547	1.5	0.02897	10.1
1548	1.5	0.0278	10.2
1549	1.5	0.02752	10.1
1550	1.5	0.02763	10.1
1551	1.5	0.02894	10.2
1552	1.5	0.02886	10.2
1553	1.5	0.02956	10.1
1554	1.5	0.02981	10.1
1555	1.5	0.02896	10.1
1556	1.5	0.02768	10.1
1557	1.5	0.02763	10
1558	1.5	0.02855	9.98
1559	1.5	0.0285	10.1
1560	1.5	0.02983	10.1
1561	1.5	0.02958	10.1
1562	1.5	0.02972	10.1
1563	1.5	0.03022	10.1
1564	1.5	0.02972	10.1
1565	1.5	0.02873	10.1
1566	1.5	0.02785	10.1
1567	1.5	0.02889	10.1
1568	1.5	0.02926	10.1
1569	1.5	0.0288	10.1
1570	1.5	0.02829	10.1
1571	1.5	0.02988	10.1
1572	1.5	0.03044	10.1
1573	1.5	0.02964	10.1
1574	1.5	0.03016	10.1
1575	1.5	0.02965	10.1
1576	1.5	0.0298	10.1
1577	1.5	0.02962	10.1
1578	1.5	0.02969	10.1
1579	1.5	0.03011	10.2
1580	1.5	0.0295	10.2
1581	1.5	0.02885	10.1
1582	1.5	0.02892	10.1
1583	1.5	0.02923	10.1
1584	1.5	0.03002	10.1
1585	1.5	0.02983	10.1
1586	1.5	0.03134	10.1
1587	1.5	0.0297	10.1
1588	1.5	0.0285	10.1
1589	1.5	0.02865	10.1
1590	1.5	0.02951	10.1
1591	1.5	0.02901	10.1
1592	1.5	0.02891	10.1
1593	1.5	0.03055	10.1
1594	1.5	0.03054	10
1595	1.5	0.03156	10.1
1596	1.5	0.0314	10.1
1597	1.5	0.03054	10.1
1598	1.5	0.02988	10.1
1599	1.5	0.02994	10.1
1600	1.5	0.0298	10
1601	1.6	0.03086	10.1
1602	1.6	0.03178	10.1
1603	1.6	0.03325	10.1
1604	1.6	0.03225	10.2
1605	1.6	0.03091	10.1
1606	1.6	0.02988	10.1
1607	1.6	0.0297	10.2
1608	1.6	0.03	10.1
1609	1.6	0.03009	10.1
1610	1.6	0.0299	10.1
1611	1.6	0.02974	10
1612	1.6	0.02903	10.1
1613	1.6	0.02993	10.1
1614	1.6	0.03055	10.1
1615	1.6	0.03124	10
1616	1.6	0.03183	10.1
1617	1.6	0.03026	10
1618	1.6	0.03028	9.96
1619	1.6	0.03006	10.1
1620	1.6	0.03074	10.1
1621	1.6	0.03079	10.1
1622	1.6	0.03007	10.1
1623	1.6	0.03131	10.3
1624	1.6	0.03183	10.1
1625	1.6	0.03118	9.97
1626	1.6	0.03068	10.1
1627	1.6	0.03154	10.1
1628	1.6	0.0308	10.1
1629	1.6	0.02945	10
1630	1.6	0.03068	10.2
1631	1.6	0.03074	10.2
1632	1.6	0.03026	10.1
1633	1.6	0.03089	10.1
1634	1.6	0.0307	10.1
1635	1.6	0.03189	10.2
1636	1.6	0.03232	10.2
1637	1.6	0.03111	10.1
1638	1.6	0.03172	10.2
1639	1.6	0.03182	10.2
1640	1.6	0.03125	10.2
1641	1.6	0.03084	10
1642	1.6	0.0311	10.1
1643	1.6	0.03114	10.2
1644	1.6	0.0321	10.1
1645	1.6	0.03168	10
1646	1.6	0.03225	10.1
1647	1.6	0.03306	10.2
1648	1.6	0.03141	10.1
1649	1.6	0.03059	10.1
1650	1.6	0.03047	10.1
1651	1.6	0.03096	10.1
1652	1.6	0.03103	10.1
1653	1.6	0.03131	10.1
1654	1.6	0.03142	10.1
1655	1.6	0.03272	10.2
1656	1.6	0.03342	10.2
1657	1.6	0.03146	10.1
1658	1.6	0.03087	10.1
1659	1.6	0.03121	10.1
1660	1.6	0.03051	10.1
1661	1.6	0.03075	10
1662	1.6	0.03153	10.1
1663	1.6	0.03232	10.1
1664	1.6	0.03312	10.1
1665	1.6	0.03278	10.1
1666	1.6	0.03316	10.2
1667	1.6	0.03228	10.1
1668	1.6	0.03162	10.1
1669	1.6	0.03115	10
1670	1.6	0.03211	10
1671	1.6	0.03237	10.1
1672	1.6	0.0311	10.1
1673	1.6	0.03093	10.1
1674	1.6	0.03149	9.99
1675	1.6	0.03271	10.1
1676	1.6	0.03259	9.99
1677	1.6	0.03172	10
1678	1.6	0.03297	10
1679	1.6	0.03227	10.1
1680	1.6	0.03149	10.2
1681	1.6	0.0311	10.1
1682	1.6	0.03135	10.1
1683	1.6	0.03273	10.1
1684	1.6	0.03425	10.1
1685	1.6	0.03497	10.1
1686	1.6	0.03373	10.2
1687	1.6	0.03465	10.2
1688	1.6	0.03359	10.2
1689	1.6	0.03248	10.1
1690	1.6	0.03247	10.1
1691	1.6	0.03293	10.2
1692	1.6	0.03267	10.2
1693	1.6	0.03257	10.1
1694	1.6	0.0329	10.2
1695	1.6	0.03367	10.2
1696	1.6	0.03346	10.1
1697	1.6	0.03259	10.1
1698	1.6	0.03256	10.2
1699	1.6	0.03264	10.2
1700	1.6	0.03337	10.1
1701	1.7	0.0327	10.1
1702	1.7	0.03237	10
1703	1.7	0.03195	10.1
1704	1.7	0.03283	10.2
1705	1.7	0.03287	10
1706	1.7	0.0339	10.1
1707	1.7	0.03349	10.2
1708	1.7	0.03218	10.1
1709	1.7	0.03206	10.1
1710	1.7	0.0315	10.1
1711	1.7	0.03185	10.1
1712	1.7	0.03183	10
1713	1.7	0.03235	9.97
1714	1.7	0.03224	10.2
1715	1.7	0.03372	10.2
1716	1.7	0.03422	10
1717	1.7	0.03481	10.1
1718	1.7	0.03501	10.1
1719	1.7	0.03396	10.2
1720	1.7	0.03333	10.2
1721	1.7	0.03254	10.1
1722	1.7	0.03253	10.1
1723	1.7	0.03277	10
1724	1.7	0.0336	10.1
1725	1.7	0.03435	10
1726	1.7	0.03402	10.1
1727	1.7	0.03574	10.1
1728	1.7	0.03499	10
1729	1.7	0.0345	10.1
1730	1.7	0.0334	10.1
1731	1.7	0.03282	10.1
1732	1.7	0.03386	10.1
1733	1.7	0.03163	10.1
1734	1.7	0.03236	10.1
1735	1.7	0.03331	10.1
1736	1.7	0.03457	10
1737	1.7	0.03506	10.1
1738	1.7	0.03479	10.1
1739	1.7	0.03487	10.1
1740	1.7	0.03389	10.1
1741	1.7	0.0334	10.1
1742	1.7	0.03314	10.1
1743	1.7	0.03395	10.2
1744	1.7	0.03318	10.1
1745	1.7	0.03372	10.1
1746	1.7	0.03411	10.1
1747	1.7	0.03465	10.1
1748	1.7	0.03483	10.1
1749	1.7	0.03385	10.1
1750	1.7	0.03541	10.1
1751	1.7	0.03548	10.1
1752	1.7	0.03441	10.1
1753	1.7	0.03284	10.1
1754	1.7	0.03364	10.1
1755	1.7	0.0334	10.2
1756	1.7	0.03327	10.2
1757	1.7	0.03348	10.1
1758	1.7	0.03467	10.1
1759	1.7	0.03586	10.2
1760	1.7	0.03401	10.1
1761	1.7	0.03468	10.1
1762	1.7	0.03526	10.1
1763	1.7	0.03556	10.2
1764	1.7	0.03551	10.1
1765	1.7	0.03478	10.1
1766	1.7	0.0334	10.1
1767	1.7	0.03405	10.1
1768	1.7	0.03458	10.2
1769	1.7	0.03432	10.1
1770	1.7	0.03601	10.1
1771	1.7	0.03568	10.1
1772	1.7	0.0346	10.1
1773	1.7	0.03409	10
1774	1.7	0.03465	10.1
1775	1.7	0.03422	10
1776	1.7	0.03336	10.1
1777	1.7	0.0342	10.1
1778	1.7	0.03438	10.1
1779	1.7	0.03565	10.2
1780	1.7	0.03604	10.1
1781	1.7	0.0361	10.1
1782	1.7	0.03646	10.1
1783	1.7	0.0353	10.2
1784	1.7	0.03553	10.1
1785	1.7	0.03534	10
1786	1.7	0.0343	10.1
1787	1.7	0.03384	10.1
1788	1.7	0.03345	10.1
1789	1.7	0.03496	10.1
1790	1.7	0.03608	10.2
1791	1.7	0.03699	10.2
1792	1.7	0.03743	10.2
1793	1.7	0.03656	10
1794	1.7	0.03633	10.1
1795	1.7	0.03607	10.1
1796	1.7	0.03511	10
1797	1.7	0.03444	10.1
1798	1.7	0.03457	10.1
1799	1.7	0.03536	10.1
1800	1.7	0.0361	10.1
1801	1.8	0.03559	10
1802	1.8	0.03579	10.2
1803	1.8	0.0355	10.1
1804	1.8	0.03569	10.2
1805	1.8	0.036	10.2
1806	1.8	0.03584	10
1807	1.8	0.03539	10.1
1808	1.8	0.03451	10.1
1809	1.8	0.03562	10.1
1810	1.8	0.03528	10.1
1811	1.8	0.03466	10.1
1812	1.8	0.03487	10.1
1813	1.8	0.03502	9.93
1814	1.8	0.03615	10.1
1815	1.8	0.03543	10.1
1816	1.8	0.0354	10
1817	1.8	0.0357	10
1818	1.8	0.03585	10.1
1819	1.8	0.03555	10.1
1820	1.8	0.03466	10
1821	1.8	0.03519	9.99
1822	1.8	0.03536	10.1
1823	1.8	0.03608	10.2
1824	1.8	0.0354	10.1
1825	1.8	0.03463	10.1
1826	1.8	0.03613	10
1827	1.8	0.03593	10.1
1828	1.8	0.03556	10.1
1829	1.8	0.03538	10
1830	1.8	0.03576	10
1831	1.8	0.0363	10.2
1832	1.8	0.03509	10.1
1833	1.8	0.03488	9.95
1834	1.8	0.0365	9.98
1835	1.8	0.03703	10.1
1836	1.8	0.03719	10.1
1837	1.8	0.03679	9.99
1838	1.8	0.03601	10.2
1839	1.8	0.03577	10.1
1840	1.8	0.03527	10
1841	1.8	0.03444	10.1
1842	1.8	0.03583	10
1843	1.8	0.03588	10.1
1844	1.8	0.03575	10.1
1845	1.8	0.03654	10.1
1846	1.8	0.0362	10.2
1847	1.8	0.0363	10.1
1848	1.8	0.03591	10.1
1849	1.8	0.03683	10.1
1850	1.8	0.03735	10
1851	1.8	0.03634	10.1
1852	1.8	0.03519	10.1
1853	1.8	0.03522	10.1
1854	1.8	0.03578	10.1
1855	1.8	0.03644	10.1
1856	1.8	0.03706	10
1857	1.8	0.03696	10.1
1858	1.8	0.03692	10.2
1859	1.8	0.03796	10.2
1860	1.8	0.0369	10.2
1861	1.8	0.03649	10
1862	1.8	0.03693	10.1
1863	1.8	0.03535	10.3
1864	1.8	0.03507	10.1
1865	1.8	0.03642	10
1866	1.8	0.03719	9.97
1867	1.8	0.03844	10.1
1868	1.8	0.03774	10.1
1869	1.8	0.03723	10.1
1870	1.8	0.03774	10.1
1871	1.8	0.03677	10.2
1872	1.8	0.03587	10.2
1873	1.8	0.03519	10
1874	1.8	0.03556	10.1
1875	1.8	0.03574	10.2
1876	1.8	0.03504	10.2
1877	1.8	0.03614	10.1
1878	1.8	0.03725	10
1879	1.8	0.03836	10.1
1880	1.8	0.03783	10
1881	1.8	0.03722	10.1
1882	1.8	0.03602	10.1
1883	1.8	0.03599	10.2
1884	1.8	0.03684	10.1
1885	1.8	0.03509	10
1886	1.8	0.03582	10.1
1887	1.8	0.03706	10.1
1888	1.8	0.03708	10.2
1889	1.8	0.03797	10.1
1890	1.8	0.03784	10.1
1891	1.8	0.03793	10.1
1892	1.8	0.03763	10.1
1893	1.8	0.03677	10.1
1894	1.8	0.03693	10.1
1895	1.8	0.03742	10.1
1896	1.8	0.03659	10.1
1897	1.8	0.0363	10.1
1898	1.8	0.03786	10.1
1899	1.8	0.03703	10.1
1900	1.8	0.0374	10.1
1901	1.9	0.03707	9.97
1902	1.9	0.03684	10.1
1903	1.9	0.03868	10.1
1904	1.9	0.03786	10.1
1905	1.9	0.03615	10.1
1906	1.9	0.03638	10.2
1907	1.9	0.03624	10.2
1908	1.9	0.0359	10
1909	1.9	0.03628	10.1
1910	1.9	0.03635	10
1911	1.9	0.03871	10.2
1912	1.9	0.03781	10
1913	1.9	0.03681	9.99
1914	1.9	0.03772	10.1
1915	1.9	0.0371	10.1
1916	1.9	0.03812	10.1
1917	1.9	0.03755	9.97
1918	1.9	0.03723	10.1
1919	1.9	0.03796	10.2
1920	1.9	0.03744	10.1
1921	1.9	0.03831	10.1
1922	1.9	0.03865	10.1
1923	1.9	0.03817	10.1
1924	1.9	0.03752	10.1
1925	1.9	0.03735	10.1
1926	1.9	0.03786	10.1
1927	1.9	0.03755	10.1
1928	1.9	0.03802	10.1
1929	1.9	0.03763	10.1
1930	1.9	0.03769	10.1
1931	1.9	0.03849	10.1
1932	1.9	0.03882	10.1
1933	1.9	0.03754	10.1
1934	1.9	0.03763	9.94
1935	1.9	0.0386	10.1
1936	1.9	0.03798	9.97
1937	1.9	0.03707	10
1938	1.9	0.0364	10.1
1939	1.9	0.03609	10.1
1940	1.9	0.03528	10.2
1941	1.9	0.03794	9.93
1942	1.9	0.03932	10
1943	1.9	0.03933	10.1
1944	1.9	0.0398	10.1
1945	1.9	0.03853	10.1
1946	1.9	0.03778	10
1947	1.9	0.03729	10.1
1948	1.9	0.03808	10.1
1949	1.9	0.03699	10.1
1950	1.9	0.03743	10.1
1951	1.9	0.03909	10.1
1952	1.9	0.03804	10.1
1953	1.9	0.03772	10.1
1954	1.9	0.03858	10.2
1955	1.9	0.03779	10.2
1956	1.9	0.03684	10.1
1957	1.9	0.03685	10.1
1958	1.9	0.03811	10.2
1959	1.9	0.03889	10.2
1960	1.9	0.03764	10.1
1961	1.9	0.03834	10
1962	1.9	0.03891	10
1963	1.9	0.03798	10.1
1964	1.9	0.03809	10.1
1965	1.9	0.03758	10.1
1966	1.9	0.03738	10.1
1967	1.9	0.03802	10.2
1968	1.9	0.03809	10.2
1969	1.9	0.03763	10.1
1970	1.9	0.03775	10.1
1971	1.9	0.03887	10.1
1972	1.9	0.0388	10.2
1973	1.9	0.03813	10.1
1974	1.9	0.03753	10.1
1975	1.9	0.03779	10.1
1976	1.9	0.03787	10.1
1977	1.9	0.03743	9.97
1978	1.9	0.03737	10
1979	1.9	0.03625	10
1980	1.9	0.0369	10.1
1981	1.9	0.03695	10.1
1982	1.9	0.03811	10.1
1983	1.9	0.0407	10.1
1984	1.9	0.03895	10.2
1985	1.9	0.03858	10.1
1986	1.9	0.03837	10.1
1987	1.9	0.03821	10.2
1988	1.9	0.03838	10
1989	1.9	0.03767	10.1
1990	1.9	0.03801	10.1
1991	1.9	0.03874	10.1
1992	1.9	0.03834	10.1
1993	1.9	0.03858	10
1994	1.9	0.0388	9.99
1995	1.9	0.03809	10.1
1996	1.9	0.03798	10.1
1997	1.9	0.03769	10.1
[truncated: 46,053 more rows]
